# Supplementary material for: A data-independent acquisition-based global phosphoproteomics system enables deep profiling
Source: Nat Commun. 2021 May 5;12:2539. doi: 10.1038/s41467-021-22759-z (PMC8099862; doi:10.1038/s41467-021-22759-z)
Supplement: Supplementary file 4 — Supplementary Data 1 [file 41467_2021_22759_MOESM4_ESM.xlsx]

## Sheet: Supplementary Data 1 Summary
	Supplementary Data 1. Information on NSCLC Cell lines and lung cancer tissues
	Data S1a. Characteristics of NSCLC cell lines
	Data S1b. Characteristics of lung cancer tissue from non-small cell lung cancer patients.

## Sheet: 1a
Data S1a. Characteristics of NSCLC Cell lines
No	Cell line	Histology	EGFR mutation	Gefitinib IC50	EGFR-TKI response	Use of Dataset
1	PC9	Adenocarcinoma	Exon 19 deletion	10~30 nM	Sensitive	Library construction, DIA analysis
2	CL68	Adenocarcinoma	Exon 19 deletion and T790M point mutation	20 μM	Resistant	Library construction, DIA analysis
3	H3255	Adenocarcinoma	L858R point mutation	~50nM	Sensitive	Library construction
4	H1975	Adenocarcinoma	L858R and T790M point mutation	> 20 μM	Resistant	Library construction
5	CL141	Adenocarcinoma	Wild type (WT)	not available	No response	Library construction

## Sheet: 1b
Data S1b. Characteristics of lung cancer tissue from non-small cell lung cancer patients.
	Feature	Category	No. of patients
	Gender	Male	9
		Female	16
	EGFR Status	Wild type	5
		Exon 19 deletion	8
		L858R	9
		Other mutation	3
	Stage	IA	14
		IB	5
		IIIA	4
		IV	2
	Usage	Library construction	22
		DIA analysis	5
