# Supplementary material for: A data-independent acquisition-based global phosphoproteomics system enables deep profiling
Source: Nat Commun. 2021 May 5;12:2539. doi: 10.1038/s41467-021-22759-z (PMC8099862; doi:10.1038/s41467-021-22759-z)
Supplement: Supplementary file 5 — Supplementary Data 2 [file 41467_2021_22759_MOESM5_ESM.xlsx]

## Sheet: Supplementary Data 2 summary
	Supplementary Data 2. Information and quantification result of 166 synthetic phosphopeptides
	Data S2a. Sequence and site of the 166 synthetic phosphopeptides
	Data S2b. Quantitification result of synthetic phosphopeptides spiked into yeast tryptic peptides
	Data S2c. Summary of phosphosite-quantification results for cass 1 phosphosites

## Sheet: 2a
Data S2a. Sequence and site of the 166 synthetic phosphopeptides
No	Phosphopeptide	Stripped Sequence	Accession number	Protein group	Genes	Protein name (leading)	Phosphosites	No. of phosphorylation	length	STY amino acids residue	missed cleavage	Sequence position	Amino acid	Signaling Pathway
1	AS[Pho]LGS[Pho]LEGEAEAEASS[Pho]PK	ASLGSLEGEAEAEASSPK	Q09666	Q09666	AHNAK	Neuroblast differentiation-associated protein AHNAK	Q09666-5749S;5752S;5763S;	3	18	4	0	5748-5765	S;S;S
2	DRLNT[Pho]ELDR	DRLNTELDR	P35869	P35869	AHR	Aryl hydrocarbon receptor	P35869-45T;	1	9	1	1	41-49	T	AHR Signaling
3	S[Pho]FFDVALK	SFFDVALK	P35869	P35869	AHR	Aryl hydrocarbon receptor	P35869-81S;	1	8	1	0	81-88	S	AHR Signaling
4	TLHS[Pho]DDEGTVLDDSR	TLHSDDEGTVLDDSR	O00170	O00170	AIP	AH receptor-interacting protein	O00170-43S;	1	15	4	0	40-54	S	AHR Signaling
5	VES[Pho]PGTYQQDPWAMTDEEK	VESPGTYQQDPWAMTDEEK	O00170	O00170	AIP	AH receptor-interacting protein	O00170-159S;	1	19	4	0	157-175	S	AHR Signaling
6	RTEARSSDEENGPPS[Pho]SPDLDR	RTEARSSDEENGPPSSPDLDR	Q96B36	Q96B36	AKT1S1	Proline-rich AKT1 substrate 1	Q96B36-211S;	1	21	5	2	197-217	S	mTOR signaling
7	RTEARSSDEENGPPSS[Pho]PDLDR	RTEARSSDEENGPPSSPDLDR	Q96B36	Q96B36	AKT1S1	Proline-rich AKT1 substrate 1	Q96B36-212S;	1	21	5	2	197-217	S	mTOR signaling
8	SLPVS[Pho]VPVWGFK	SLPVSVPVWGFK	Q96B36	Q96B36	AKT1S1	Proline-rich AKT1 substrate 1	Q96B36-187S;	1	12	2	0	183-194	S	mTOR signaling
9	TDGS[Pho]FIGYK	TDGSFIGYK	Q9Y243	Q9Y243	AKT3	RAC-gamma serine/threonine-protein kinase	Q9Y243-34S;	1	9	3	0	31-39	S	NSCLC Pathway, EGFR-TKI resistance, ErbB Signaling, mTOR signaling, PI3K-Akt signaling
10	YFDEEFTAQTITIT[Pho]PPEK	YFDEEFTAQTITITPPEK	Q9Y243	Q9Y243	AKT3	RAC-gamma serine/threonine-protein kinase	Q9Y243-447T;	1	18	5	0	434-451	T	NSCLC Pathway, EGFR-TKI resistance, ErbB Signaling, mTOR signaling, PI3K-Akt signaling
11	S[Pho]DDEQSSADK	SDDEQSSADK	P27540	P27540	ARNT	Aryl hydrocarbon receptor nuclear translocator	P27540-77S;	1	10	3	0	77-86	S	AHR Signaling
12	S[Pho]DGLFAQDRDPR	SDGLFAQDRDPR	P27540	P27540	ARNT	Aryl hydrocarbon receptor nuclear translocator	P27540-545S;	1	12	1	1	545-556	S	AHR Signaling
13	LQVTSS[Pho]PNCTDMSNVCQPTEFISR	LQVTSSPNCTDMSNVCQPTEFISR	P27540	P27540	ARNT	Aryl hydrocarbon receptor nuclear translocator	P27540-348S;	1	24	7	0	343-366	S	AHR Signaling
14	GLGPS[Pho]PAGDGPSGSGK	GLGPSPAGDGPSGSGK	Q92934	Q92934	BAD	Bcl2-associated agonist of cell death	Q92934-25S;	1	16	3	0	21-36	S	NSCLC Pathway, EGFR-TKI resistance, ErbB Signaling, mTOR signaling, PI3K-Akt signaling
15	HSS[Pho]YPAGTEDDEGMGEEPSPFR	HSSYPAGTEDDEGMGEEPSPFR	Q92934	Q92934	BAD	Bcl2-associated agonist of cell death	Q92934-75S;	1	22	5	0	73-94	S	NSCLC Pathway, EGFR-TKI resistance, ErbB Signaling, mTOR signaling, PI3K-Akt signaling
16	S[Pho]AGTATQMR	SAGTATQMR	Q92934	Q92934	BAD	Bcl2-associated agonist of cell death	Q92934-134S;	1	9	3	0	134-142	S	NSCLC Pathway, EGFR-TKI resistance, ErbB Signaling, mTOR signaling, PI3K-Akt signaling
17	SRS[Pho]APPNLWAAQR	SRSAPPNLWAAQR	Q92934	Q92934	BAD	Bcl2-associated agonist of cell death	Q92934-99S;	1	13	2	1	97-109	S	NSCLC Pathway, EGFR-TKI resistance, ErbB Signaling, mTOR signaling, PI3K-Akt signaling
18	S[Pho]APPNLWAAQR	SAPPNLWAAQR	Q92934	Q92934	BAD	Bcl2-associated agonist of cell death	Q92934-99S;	1	11	1	0	99-109	S	NSCLC Pathway, EGFR-TKI resistance, ErbB Signaling, mTOR signaling, PI3K-Akt signaling
19	SSS[Pho]APNVHINTIEPVNIDDLIR	SSSAPNVHINTIEPVNIDDLIR	P15056	P15056	BRAF	Serine/threonine-protein kinase B-raf	P15056-365S;	1	22	4	0	363-384	S	NSCLC Pathway, EGFR-TKI resistance, ErbB Signaling, mTOR signaling
20	IGEGTY[Pho]GVVYK	IGEGTYGVVYK	P06493	P06493;P24941;Q00526	CDK1	Cyclin-dependent kinase 1	P06493-15Y;	1	11	3	0	2020-10-20	Y	NSCLC pathway
21	ST[Pho]PEHTWSSR	STPEHTWSSR	O14646	O14646	CHD1	Chromodomain-helicase-DNA-binding protein 1	O14646-1700T;	1	10	4	0	1699-1708	T
22	AVS[Pho]YHAS[Pho]GHS[Pho]VAYKPGGFK	AVSYHASGHSVAYKPGGFK	P56856	P56856	CLDN18	Claudin-18	P56856-210S;214S;217S;	3	19	5	1	208-226	S;S;S	Tight Junction
23	IYDGGART[Pho]EDEVQS[Pho]YPS[Pho]K	IYDGGARTEDEVQSYPSK	P56856	P56856	CLDN18	Claudin-18	P56856-247T;253S;S256S;	3	18	4	1	240-257	T;S;S
24	LGFSLT[Pho]PSK	LGFSLTPSK	P38432	P38432	COIL	Coilin	P38432-303S;	1	9	3	0	298-306	T
25	NFS[Pho]NFILDK	NFSNFILDK	Q16678	Q16678	CYP1B1	Cytochrome P450 1B1	Q16678-269S;	1	9	1	0	267-275	S	AHR Signaling
26	SLLS[Pho]PLHR	SLLSPLHR	Q9BY84	Q9BY84	DUSP16	Dual specificity protein phosphatase 16	Q9BY84-501S;	1	8	2	0	498-505	S
27	ELVEPLT[Pho]PS[Pho]GEAPNQALLR	ELVEPLTPSGEAPNQALLR	P00533	P00533	EGFR	Epidermal growth factor receptor	P00533-693T;S695S;	2	19	2	0	687-705	T;S	NSCLC Pathway, EGFR-TKI resistance, ErbB Signaling, mTOR signaling, PI3K-Akt signaling
28	ELVEPLT[Pho]PSGEAPNQALLR	ELVEPLTPSGEAPNQALLR	P00533	P00533	EGFR	Epidermal growth factor receptor	P00533-693T;	1	19	2	0	687-705	T	NSCLC Pathway, EGFR-TKI resistance, ErbB Signaling, mTOR signaling, PI3K-Akt signaling
29	ELVEPLTPS[Pho]GEAPNQALLR	ELVEPLTPSGEAPNQALLR	P00533	P00533	EGFR	Epidermal growth factor receptor	P00533-695S;	1	19	2	0	687-705	S	NSCLC Pathway, EGFR-TKI resistance, ErbB Signaling, mTOR signaling, PI3K-Akt signaling
30	EY[Pho]HAEGGKVPIK	EYHAEGGKVPIK	P00533	P00533	EGFR	Epidermal growth factor receptor	P00533-869Y;	1	12	1	1	868-879	Y	NSCLC Pathway, EGFR-TKI resistance, ErbB Signaling, mTOR signaling, PI3K-Akt signaling
31	GS[Pho]HQIS[Pho]LDNPDYQQDFFPK	GSHQISLDNPDYQQDFFPK	P00533	P00533	EGFR	Epidermal growth factor receptor	P00533-1162S;P00533-1166S;	2	19	3	0	1161-1179	S;S	NSCLC Pathway, EGFR-TKI resistance, ErbB Signaling, mTOR signaling, PI3K-Akt signaling
32	GSHQIS[Pho]LDNPDY[Pho]QQDFFPK	GSHQISLDNPDYQQDFFPK	P00533	P00533	EGFR	Epidermal growth factor receptor	P00533-1166S;1172Y;	2	19	3	0	1161-1179	S;Y	NSCLC Pathway, EGFR-TKI resistance, ErbB Signaling, mTOR signaling, PI3K-Akt signaling
33	GSHQIS[Pho]LDNPDYQQDFFPK	GSHQISLDNPDYQQDFFPK	P00533	P00533	EGFR	Epidermal growth factor receptor	P00533-1166S;	1	19	3	0	1161-1179	S	NSCLC Pathway, EGFR-TKI resistance, ErbB Signaling, mTOR signaling, PI3K-Akt signaling
34	GSHQISLDNPDY[Pho]QQDFFPK	GSHQISLDNPDYQQDFFPK	P00533	P00533	EGFR	Epidermal growth factor receptor	P00533-1172Y;	1	19	3	0	1161-1179	Y	NSCLC Pathway, EGFR-TKI resistance, ErbB Signaling, mTOR signaling, PI3K-Akt signaling
35	GST[Pho]AENAEY[Pho]LR	GSTAENAEYLR	P00533	P00533	EGFR	Epidermal growth factor receptor	P00533-1191T;1197Y;	2	11	3	0	1189-1199	T;Y	NSCLC Pathway, EGFR-TKI resistance, ErbB Signaling, mTOR signaling, PI3K-Akt signaling
36	GST[Pho]AENAEYLR	GSTAENAEYLR	P00533	P00533	EGFR	Epidermal growth factor receptor	P00533-1191T;	1	11	3	0	1189-1199	T	NSCLC Pathway, EGFR-TKI resistance, ErbB Signaling, mTOR signaling, PI3K-Akt signaling
37	GSTAENAEY[Pho]LR	GSTAENAEYLR	P00533	P00533	EGFR	Epidermal growth factor receptor	P00533-1197Y;	1	11	3	0	1189-1199	Y	NSCLC Pathway, EGFR-TKI resistance, ErbB Signaling, mTOR signaling, PI3K-Akt signaling
38	MHLPS[Pho]PTDS[Pho]NFYR	MHLPSPTDSNFYR	P00533	P00533	EGFR	Epidermal growth factor receptor	P00533-991S;995S;	2	13	4	0	987-999	S;S	NSCLC Pathway, EGFR-TKI resistance, ErbB Signaling, mTOR signaling, PI3K-Akt signaling
39	MHLPS[Pho]PTDSNFYR	MHLPSPTDSNFYR	P00533	P00533	EGFR	Epidermal growth factor receptor	P00533-991S;	1	13	4	0	987-999	S	NSCLC Pathway, EGFR-TKI resistance, ErbB Signaling, mTOR signaling, PI3K-Akt signaling
40	MHLPSPTDS[Pho]NFYR	MHLPSPTDSNFYR	P00533	P00533	EGFR	Epidermal growth factor receptor	P00533-995S;	1	13	4	0	987-999	S	NSCLC Pathway, EGFR-TKI resistance, ErbB Signaling, mTOR signaling, PI3K-Akt signaling
41	MHLPSPTDSNFY[Pho]R	MHLPSPTDSNFYR	P00533	P00533	EGFR	Epidermal growth factor receptor	P00533-998Y;	1	13	4	0	987-999	Y	NSCLC Pathway, EGFR-TKI resistance, ErbB Signaling, mTOR signaling, PI3K-Akt signaling
42	RPAGS[Pho]VQNPVYHNQPLNPAPSR	RPAGSVQNPVYHNQPLNPAPSR	P00533	P00533	EGFR	Epidermal growth factor receptor	P00533-1104S;	1	22	2	1	1100-1121	S	NSCLC Pathway, EGFR-TKI resistance, ErbB Signaling, mTOR signaling, PI3K-Akt signaling
43	RPAGSVQNPVY[Pho]HNQPLNPAPSR	RPAGSVQNPVYHNQPLNPAPSR	P00533	P00533	EGFR	Epidermal growth factor receptor	P00533-1110Y;	1	22	2	1	1100-1121	Y	NSCLC Pathway, EGFR-TKI resistance, ErbB Signaling, mTOR signaling, PI3K-Akt signaling
44	RPAGSVQNPVYHNQPLNPAPS[Pho]R	RPAGSVQNPVYHNQPLNPAPSR	P00533	P00533	EGFR	Epidermal growth factor receptor	P00533-1120S;	1	22	2	1	1100-1121	S	NSCLC Pathway, EGFR-TKI resistance, ErbB Signaling, mTOR signaling, PI3K-Akt signaling
45	NGLQS[Pho]CPIKEDSFLQR	NGLQSCPIKEDSFLQR	P00533	P00533	EGFR	Epidermal growth factor receptor	P00533-1057S;	1	16	2	1	1053-1068	S	NSCLC Pathway, EGFR-TKI resistance, ErbB Signaling, mTOR signaling, PI3K-Akt signaling
46	KQS[Pho]FDDNDS[Pho]EELEDK	KQSFDDNDSEELEDK	O60841	O60841	EIF5B	Eukaryotic translation initiation factor 5B	O60841-107S;113S;	2	15	2	1	105-119	S;S
47	AS[Pho]PS[Pho]PQPSSQPLQIHR	ASPSPQPSSQPLQIHR	Q9HC35	Q9HC35	EML4	Echinoderm microtubule-associated protein-like 4	Q9HC35-144S;146S;	2	16	4	0	143-158	S	NSCLC Pathway
48	FVVIQNEDLGPAS[Pho]PLDSTFYR	FVVIQNEDLGPASPLDSTFYR	P04626	P04626	ERBB2	Receptor tyrosine-protein kinase erbB-2	P04626-998S;	1	21	4	0	986-1006	S	NSCLC Pathway, EGFR-TKI resistance, ErbB Signaling, mTOR signaling, PI3K-Akt signaling
49	FVVIQNEDLGPASPLDS[Pho]TFYR	FVVIQNEDLGPASPLDSTFYR	P04626	P04626	ERBB2	Receptor tyrosine-protein kinase erbB-2	P04626-1002S;	1	21	4	0	986-1006	S	NSCLC Pathway, EGFR-TKI resistance, ErbB Signaling, mTOR signaling, PI3K-Akt signaling
50	GLQSLPTHDPS[Pho]PLQR	GLQSLPTHDPSPLQR	P04626	P04626	ERBB2	Receptor tyrosine-protein kinase erbB-2	P04626-1107S;	1	15	3	0	1097-1111	S	NSCLC Pathway, EGFR-TKI resistance, ErbB Signaling, mTOR signaling, PI3K-Akt signaling
51	GT[Pho]PTAENPEYLGLDVPV	GTPTAENPEYLGLDVPV	P04626	P04626	ERBB2	Receptor tyrosine-protein kinase erbB-2	P04626-1040T;	1	17	3	0	1239-1255	T	NSCLC Pathway, EGFR-TKI resistance, ErbB Signaling, mTOR signaling, PI3K-Akt signaling
52	GTPT[Pho]AENPEYLGLDVPV	GTPTAENPEYLGLDVPV	P04626	P04626	ERBB2	Receptor tyrosine-protein kinase erbB-2	P04626-1042T;	1	17	3	0	1239-1255	T	NSCLC Pathway, EGFR-TKI resistance, ErbB Signaling, mTOR signaling, PI3K-Akt signaling
53	GTPTAENPEY[Pho]LGLDVPV	GTPTAENPEYLGLDVPV	P04626	P04626	ERBB2	Receptor tyrosine-protein kinase erbB-2	P04626-1248Y;	1	17	3	0	1239-1255	Y	NSCLC Pathway, EGFR-TKI resistance, ErbB Signaling, mTOR signaling, PI3K-Akt signaling
54	LLQETELVEPLT[Pho]PSGAMPNQAQMR	LLQETELVEPLTPSGAMPNQAQMR	P04626	P04626	ERBB2	Receptor tyrosine-protein kinase erbB-2	P04626-701T;	1	24	3	0	690-713	T	NSCLC Pathway, EGFR-TKI resistance, ErbB Signaling, mTOR signaling, PI3K-Akt signaling
55	LLQETELVEPLTPS[Pho]GAMPNQAQMR	LLQETELVEPLTPSGAMPNQAQMR	P04626	P04626	ERBB2	Receptor tyrosine-protein kinase erbB-2	P04626-703S;	1	24	3	0	690-713	S	NSCLC Pathway, EGFR-TKI resistance, ErbB Signaling, mTOR signaling, PI3K-Akt signaling
56	S[Pho]GGGDLTLGLEPSEEEAPR	SGGGDLTLGLEPSEEEAPR	P04626	P04626	ERBB2	Receptor tyrosine-protein kinase erbB-2	P04626-1054S;	1	19	3	0	1054-1072	S	NSCLC Pathway, EGFR-TKI resistance, ErbB Signaling, mTOR signaling, PI3K-Akt signaling
57	SPLAPS[Pho]EGAGS[Pho]DVFDGDLGMGAAK	SPLAPSEGAGSDVFDGDLGMGAAK	P04626	P04626	ERBB2	Receptor tyrosine-protein kinase erbB-2	P04626-1078S;1083S;	2	24	3	0	1073-1096	S;S	NSCLC Pathway, EGFR-TKI resistance, ErbB Signaling, mTOR signaling, PI3K-Akt signaling
58	SPLAPSEGAGS[Pho]DVFDGDLGMGAAK	SPLAPSEGAGSDVFDGDLGMGAAK	P04626	P04626	ERBB2	Receptor tyrosine-protein kinase erbB-2	P04626-1083S;	1	24	3	0	1073-1096	S	NSCLC Pathway, EGFR-TKI resistance, ErbB Signaling, mTOR signaling, PI3K-Akt signaling
59	SSS[Pho]TRS[Pho]GGGDLTLGLEPSEEEAPR	SSSTRSGGGDLTLGLEPSEEEAPR	P04626	P04626	ERBB2	Receptor tyrosine-protein kinase erbB-2	P04626-1051S;1054S;	2	24	7	1	1049-1072	S;S	NSCLC Pathway, EGFR-TKI resistance, ErbB Signaling, mTOR signaling, PI3K-Akt signaling
60	SSST[Pho]RS[Pho]GGGDLTLGLEPSEEEAPR	SSSTRSGGGDLTLGLEPSEEEAPR	P04626	P04626	ERBB2	Receptor tyrosine-protein kinase erbB-2	P04626-1052T;1054S;	2	24	7	1	1049-1072	T;S	NSCLC Pathway, EGFR-TKI resistance, ErbB Signaling, mTOR signaling, PI3K-Akt signaling
61	S[Pho]SSTRS[Pho]GGGDLTLGLEPSEEEAPR	SSSTRSGGGDLTLGLEPSEEEAPR	P04626	P04626	ERBB2	Receptor tyrosine-protein kinase erbB-2	P04626-1049S;1054S;	2	24	7	1	1049-1072	S;S	NSCLC Pathway, EGFR-TKI resistance, ErbB Signaling, mTOR signaling, PI3K-Akt signaling
62	SS[Pho]STRS[Pho]GGGDLTLGLEPSEEEAPR	SSSTRSGGGDLTLGLEPSEEEAPR	P04626	P04626	ERBB2	Receptor tyrosine-protein kinase erbB-2	P04626-1050S;1054S;	2	24	7	1	1049-1072	S;S	NSCLC Pathway, EGFR-TKI resistance, ErbB Signaling, mTOR signaling, PI3K-Akt signaling
63	S[Pho]LPSYLNGVMPPTQSFAPDPK	SLPSYLNGVMPPTQSFAPDPK	Q9UJM3	Q9UJM3	ERRFI1	ERBB receptor feedback inhibitor 1	Q9UJM3-337S;	1	21	5	0	337-357	S	NSCLC pathway
64	SLPS[Pho]YLNGVMPPTQSFAPDPK	SLPSYLNGVMPPTQSFAPDPK	Q9UJM3	Q9UJM3	ERRFI1	ERBB receptor feedback inhibitor 1	Q9UJM3-340S;	1	21	5	0	337-357	S	NSCLC pathway
65	SLPSYLNGVMPPT[Pho]QSFAPDPK	SLPSYLNGVMPPTQSFAPDPK	Q9UJM3	Q9UJM3	ERRFI1	ERBB receptor feedback inhibitor 1	Q9UJM3-349T;	1	21	5	0	337-357	T	NSCLC pathway
66	SLPSYLNGVMPPTQS[Pho]FAPDPK	SLPSYLNGVMPPTQSFAPDPK	Q9UJM3	Q9UJM3	ERRFI1	ERBB receptor feedback inhibitor 1	Q9UJM3-351S;	1	21	5	0	337-357	S	NSCLC pathway
67	VPPREPLS[Pho]PSNSR	VPPREPLSPSNSR	Q9UJM3	Q9UJM3	ERRFI1	ERBB receptor feedback inhibitor 1	Q9UJM3-326S;	1	13	3	1	319-331	S	NSCLC pathway
68	VPPREPLSPS[Pho]NSR	VPPREPLSPSNSR	Q9UJM3	Q9UJM3	ERRFI1	ERBB receptor feedback inhibitor 1	Q9UJM3-328S;	1	13	3	1	319-331	S	NSCLC pathway
69	VS[Pho]STHYYLLPERPPYLDK	VSSTHYYLLPERPPYLDK	Q9UJM3	Q9UJM3	ERRFI1	ERBB receptor feedback inhibitor 1	Q9UJM3-390S;	1	18	6	1	389-406	S	NSCLC pathway
70	VSS[Pho]THYYLLPERPPYLDK	VSSTHYYLLPERPPYLDK	Q9UJM3	Q9UJM3	ERRFI1	ERBB receptor feedback inhibitor 1	Q9UJM3-391S;	1	18	6	1	389-406	S	NSCLC pathway
71	VSST[Pho]HYYLLPERPPYLDK	VSSTHYYLLPERPPYLDK	Q9UJM3	Q9UJM3	ERRFI1	ERBB receptor feedback inhibitor 1	Q9UJM3-392T;	1	18	6	1	389-406	T	NSCLC pathway
72	VSSTHY[Pho]YLLPERPPYLDK	VSSTHYYLLPERPPYLDK	Q9UJM3	Q9UJM3	ERRFI1	ERBB receptor feedback inhibitor 1	Q9UJM3-394Y;	1	18	6	1	389-406	Y	NSCLC pathway
73	VSSTHYY[Pho]LLPERPPYLDK	VSSTHYYLLPERPPYLDK	Q9UJM3	Q9UJM3	ERRFI1	ERBB receptor feedback inhibitor 1	Q9UJM3-395Y;	1	18	6	1	389-406	Y	NSCLC pathway
74	SLPSY[Pho]LNGVMPPTQSFAPDPK	SLPSYLNGVMPPTQSFAPDPK	Q9UJM3	Q9UJM3	ERRFI1	ERBB receptor feedback inhibitor 1	Q9UJM3-341Y;	1	21	5	0	337-357	Y	NSCLC pathway
75	SAS[Pho]WGSTDQLK	SASWGSTDQLK	Q6P1L5	Q6P1L5	FAM117B	Protein FAM117B	Q6P1L5-273S;	1	11	4	0	271-281	S
76	SPLGEAPEPDS[Pho]DAEVAEAAK	SPLGEAPEPDSDAEVAEAAK	A2RU67	A2RU67	FAM234B	Protein FAM234B	A2RU67-62S;	1	20	2	0	52-71	S
77	SS[Pho]SFPYTTK	SSSFPYTTK	O43524	O43524	FOXO3	Forkhead box protein O3	O43524-412S;	1	9	6	0	411-419	S	NSCLC pathway, EGFR-TKI resistance, PI3K-Akt signaling
78	SSS[Pho]FPYTTK	SSSFPYTTK	O43524	O43524	FOXO3	Forkhead box protein O3	O43524-413S;	1	9	6	0	411-419	S	NSCLC pathway, EGFR-TKI resistance, PI3K-Akt signaling
79	AHAWPS[Pho]PYK	AHAWPSPYK	Q8NFJ5	Q8NFJ5	GPRC5A	Retinoic acid-induced protein 3	Q8NFJ5-345S;	1	9	2	0	340-348	S
80	ATADDELS[Pho]FK	ATADDELSFK	P62993	P62993	GRB2	Growth factor receptor-bound protein 2	P62993-18S;	1	10	2	0	11-20	S	NSCLC Pathway, EGFR-TKI resistance, ErbB Signaling, mTOR signaling, PI3K-Akt signaling
81	ESES[Pho]APGDFSLSVK	ESESAPGDFSLSVK	P62993	P62993	GRB2	Growth factor receptor-bound protein 2	P62993-90S;	1	14	4	0	87-100	S	NSCLC Pathway, EGFR-TKI resistance, ErbB Signaling, mTOR signaling, PI3K-Akt signaling
82	KLEKEEEEGIS[Pho]QES[Pho]S[Pho]EEEQ	KLEKEEEEGISQESSEEEQ	P17096	P17096	HMGA1	High mobility group protein HMG-I/HMG-Y	P17096-99S;102S;103S;	3	19	3	1	89-107	S
83	KLEKEEEEGIS[Pho]QES[Pho]SEEEQ	KLEKEEEEGISQESSEEEQ	P17096	P17096	HMGA1	High mobility group protein HMG-I/HMG-Y	P17096-99S;102S;	2	19	3	1	89-107	S;S
84	KLEKEEEEGIS[Pho]QESS[Pho]EEEQ	KLEKEEEEGISQESSEEEQ	P17096	P17096	HMGA1	High mobility group protein HMG-I/HMG-Y	P17096-99S;103S;	2	19	3	1	89-107	S;S
85	KLEKEEEEGISQES[Pho]SEEEQ	KLEKEEEEGISQESSEEEQ	P17096	P17096	HMGA1	High mobility group protein HMG-I/HMG-Y	P17096-102S;	1	19	3	1	89-107	S
86	EKEIS[Pho]DDEAEEEK	EKEISDDEAEEEK	P08238	P08238	HSP90AB1	Heat shock protein HSP 90-beta	P08238-226S;	1	13	1	1	222-234	S	PI3K-Akt signaling , AHR Signaling
87	IEDVGS[Pho]DEEDDSGK	IEDVGSDEEDDSGK	P08238	Q58FF8;P08238	HSP90AB1	Heat shock protein HSP 90-beta	P08238-255S;Q58FF8-177S;	1	14	2	0	172-185	S	PI3K-Akt signaling
88	LGIHEDS[Pho]TNR	LGIHEDSTNR	P08238	P08238	HSP90AB1	Heat shock protein HSP 90-beta	P08238-445S;	1	10	2	0	439-448	S	PI3K-Akt signaling
89	HSS[Pho]ETFSSTPSATR	HSSETFSSTPSATR	P35568	P35568	IRS1	Insulin receptor substrate 1	P35568-1101S;	1	14	8	0	1099-1112	S	mTOR signaling, PI3K-Akt signaling
90	VASFS[Pho]IPGSSSR	VASFSIPGSSSR	Q14573	Q14573	ITPR3	Inositol 1,4,5-trisphosphate receptor type 3	Q14573-1834S;	1	12	5	0	1830-1841	S
91	VS[Pho]VELTNSLFK	VSVELTNSLFK	P14923	P14923	JUP	Junction plakoglobin	P14923-665S;	1	11	3	0	664-674	S
92	LDIPTGTT[Pho]PQR	LDIPTGTTPQR	P52732	P52732	KIF11	Kinesin-like protein KIF11	P52732-926T;	1	11	3	0	919-929	T
93	GSISLNS[Pho]SPR	GSISLNSSPR	Q9NYL2	Q9NYL2	MAP3K20	Mitogen-activated protein kinase kinase kinase 20	Q9NYL2-690S;	1	10	4	0	684-693	S
94	GSISLNSS[Pho]PR	GSISLNSSPR	Q9NYL2	Q9NYL2	MAP3K20	Mitogen-activated protein kinase kinase kinase 20	Q9NYL2-691S;	1	10	4	0	684-693	S	NSCLC pathway
95	SS[Pho]LGASFVQIK	SSLGASFVQIK	Q9NYL2	Q9NYL2	MAP3K20	Mitogen-activated protein kinase kinase kinase 20	Q9NYL2-3S;	1	11	3	0	2-12	S	NSCLC pathway
96	SSS[Pho]PTQYGLTK	SSSPTQYGLTK	Q9NYL2	Q9NYL2	MAP3K20	Mitogen-activated protein kinase kinase kinase 20	Q9NYL2-637S;	1	11	6	0	635-645	S	NSCLC pathway
97	VSQSALNPHQS[Pho]PDFK	VSQSALNPHQSPDFK	Q9NYL2	Q9NYL2	MAP3K20	Mitogen-activated protein kinase kinase kinase 20	Q9NYL2-727S;	1	15	3	0	717-731	S	NSCLC pathway
98	SDS[Pho]SADCQWLDTLR	SDSSADCQWLDTLR	Q9NYL2	Q9NYL2	MAP3K20	Mitogen-activated protein kinase kinase kinase 20	Q9NYL2-567S;	1	14	4	0	565-578	S	NSCLC pathway
99	VADPDHDHTGFLT[Pho]EYVAT[Pho]R	VADPDHDHTGFLTEYVATR	P28482	P28482	MAPK1	Mitogen-activated protein kinase 1	P28482-185T;190T;	2	19	4	0	173-191	T	NSCLC Pathway, EGFR-TKI resistance, ErbB Signaling, mTOR signaling, PI3K-Akt signaling
100	VADPDHDHTGFLTEYVAT[Pho]R	VADPDHDHTGFLTEYVATR	P28482	P28482	MAPK1	Mitogen-activated protein kinase 1	P28482-190T;	1	19	4	0	173-191	T	NSCLC Pathway, EGFR-TKI resistance, ErbB Signaling, mTOR signaling, PI3K-Akt signaling
101	IADPEHDHTGFLT[Pho]EYVATR	IADPEHDHTGFLTEYVATR	P27361	P27361	MAPK3	Mitogen-activated protein kinase 3	P27361-202T;	1	19	4	0	190-208	T	NSCLC Pathway, EGFR-TKI resistance, ErbB Signaling, mTOR signaling, PI3K-Akt signaling
102	IADPEHDHTGFLTEY[Pho]VATR	IADPEHDHTGFLTEYVATR	P27361	P27361	MAPK3	Mitogen-activated protein kinase 3	P27361-204Y;	1	19	4	0	190-208	Y	NSCLC Pathway, EGFR-TKI resistance, ErbB Signaling, mTOR signaling, PI3K-Akt signaling
103	DLGS[Pho]ELVR	DLGSELVR	P08581	P08581	MET	Hepatocyte growth factor receptor	P08581-966S;	1	8	1	0	963-970	S	EGFR-TKI resistance, PI3K-Akt signaling
104	SVS[Pho]PTTEMVSNESVDYR	SVSPTTEMVSNESVDYR	P08581	P08581	MET	Hepatocyte growth factor receptor	P08581-990S;	1	17	7	0	988-1004	S	EGFR-TKI resistance, PI3K-Akt signaling
105	ET[Pho]SFNQAYGR	ETSFNQAYGR	P42345	P42345	MTOR	Serine/threonine-protein kinase mTOR	P42345-2068T;	1	10	3	0	2067-2076	T	EGFR-TKI resistance, ErbB Signaling, mTOR signaling, PI3K-Akt signaling
106	ETS[Pho]FNQAYGR	ETSFNQAYGR	P42345	P42345	MTOR	Serine/threonine-protein kinase mTOR	P42345-2069S;	1	10	3	0	2067-2076	S	EGFR-TKI resistance, ErbB Signaling, mTOR signaling, PI3K-Akt signaling
107	LHVS[Pho]TINLQK	LHVSTINLQK	P42345	P42345	MTOR	Serine/threonine-protein kinase mTOR	P42345-1261S;	1	10	2	0	1258-1267	S	EGFR-TKI resistance, ErbB Signaling, mTOR signaling, PI3K-Akt signaling
108	T[Pho]DSYSAGQSVEILDGVELGEPAHK	TDSYSAGQSVEILDGVELGEPAHK	P42345	P42345	MTOR	Serine/threonine-protein kinase mTOR	P42345-2446T;	1	24	5	0	2446-2469	T	EGFR-TKI resistance, ErbB Signaling, mTOR signaling, PI3K-Akt signaling
109	TDS[Pho]YSAGQSVEILDGVELGEPAHK	TDSYSAGQSVEILDGVELGEPAHK	P42345	P42345	MTOR	Serine/threonine-protein kinase mTOR	P42345-2448S;	1	24	5	0	2446-2469	S	EGFR-TKI resistance, ErbB Signaling, mTOR signaling, PI3K-Akt signaling
110	TDSYS[Pho]AGQSVEILDGVELGEPAHK	TDSYSAGQSVEILDGVELGEPAHK	P42345	P42345	MTOR	Serine/threonine-protein kinase mTOR	P42345-2450S;	1	24	5	0	2446-2469	S	EGFR-TKI resistance, ErbB Signaling, mTOR signaling, PI3K-Akt signaling
111	TGT[Pho]TVPESIHSFIGDGLVKPEALNK	TGTTVPESIHSFIGDGLVKPEALNK	P42345	P42345	MTOR	Serine/threonine-protein kinase mTOR	P42345-2473T;	1	25	5	1	2471-2495	T	EGFR-TKI resistance, ErbB Signaling, mTOR signaling, PI3K-Akt signaling
112	TGTTVPES[Pho]IHSFIGDGLVKPEALNK	TGTTVPESIHSFIGDGLVKPEALNK	P42345	P42345	MTOR	Serine/threonine-protein kinase mTOR	P42345-2478S;	1	25	5	1	2471-2495	S	EGFR-TKI resistance, ErbB Signaling, mTOR signaling, PI3K-Akt signaling
113	TGTTVPESIHS[Pho]FIGDGLVKPEALNK	TGTTVPESIHSFIGDGLVKPEALNK	P42345	P42345	MTOR	Serine/threonine-protein kinase mTOR	P42345-2481S;	1	25	5	1	2471-2495	S	EGFR-TKI resistance, ErbB Signaling, mTOR signaling, PI3K-Akt signaling
114	SRT[Pho]AS[Pho]LTSAAS[Pho]VDGNR	SRTASLTSAASVDGNR	Q9UN36	Q9UN36	NDRG2	Protein NDRG2	Q9UN36-330T;332S;338S;	3	16	5	1	328-343	T;S;S
115	IRT[Pho]QSFS[Pho]LQER	IRTQSFSLQER	P29474	P29474	NOS3	Nitric oxide synthase, endothelial	P29474-1175T;S1179S;	2	11	3	1	1173-1183	T;S	PI3K-Akt signaling
116	IRTQS[Pho]FS[Pho]LQER	IRTQSFSLQER	P29474	P29474	NOS3	Nitric oxide synthase, endothelial	P29474-1177S;1179S;	2	11	3	1	1173-1183	S;S	PI3K-Akt signaling
117	TWHAQISTSNLY[Pho]LPQDPTVAK	TWHAQISTSNLYLPQDPTVAK	Q9NQU5	Q9NQU5	PAK6	Serine/threonine-protein kinase PAK 6	Q9NQU5-365Y;	1	21	6	0	354-374	Y
118	TEVVMNS[Pho]QQT[Pho]PVGTPK	TEVVMNSQQTPVGTPK	O75781	O75781	PALM	Paralemmin-1	O75781-138S;141T;	2	16	4	0	132-147	S;T;S
119	TEVVMNSQQT[Pho]PVGT[Pho]PK	TEVVMNSQQTPVGTPK	O75781	O75781	PALM	Paralemmin-1	O75781-141T;145T;	2	16	4	0	132-147	T
120	AIGGIILTAS[Pho]HNPGGPNGDFGIK	AIGGIILTASHNPGGPNGDFGIK	P36871	P36871	PGM1	Phosphoglucomutase-1	P36871-117S;	1	23	2	0	108-130	S
121	IS[Pho]TATPYMNGETSTK	ISTATPYMNGETSTK	P42336	P42336	PIK3CA	Phosphatidylinositol 4,5-bisphosphate 3-kinase catalytic subunit alpha isoform	P42336-312S;	1	15	7	0	311-325	S	NSCLC Pathway, EGFR-TKI resistance, ErbB Signaling, mTOR signaling, PI3K-Akt signaling
122	GPLS[Pho]PFNSR	GPLSPFNSR	A1L390	A1L390	PLEKHG3	Pleckstrin homology domain-containing family G member 3	A1L390-76S;	1	9	2	0	73-81	S
123	S[Pho]GSYSYLEER	SGSYSYLEER	O14974	O14974	PPP1R12A	Protein phosphatase 1 regulatory subunit 12A	O14974-908S;	1	10	5	0	908-917	S
124	SGS[Pho]YSYLEER	SGSYSYLEER	O14974	O14974	PPP1R12A	Protein phosphatase 1 regulatory subunit 12A	O14974-910S;	1	10	5	0	908-917	S
125	SGSYS[Pho]YLEER	SGSYSYLEER	O14974	O14974	PPP1R12A	Protein phosphatase 1 regulatory subunit 12A	O14974-912S;	1	10	5	0	908-917	S
126	STLNPQWNES[Pho]FTFK	STLNPQWNESFTFK	P17252	P17252	PRKCA	Protein kinase C alpha type	P17252-226S;	1	14	4	0	217-230	S	NSCLC Pathway, EGFR-TKI resistance, ErbB Signaling, mTOR signaling, PI3K-Akt signaling
127	STLNPQWNESFT[Pho]FK	STLNPQWNESFTFK	P17252	P17252	PRKCA	Protein kinase C alpha type	P17252-228T;	1	14	4	0	217-230	T	NSCLC Pathway, EGFR-TKI resistance, ErbB Signaling, mTOR signaling, PI3K-Akt signaling
128	S[Pho]PSESFIGR	SPSESFIGR	Q15139	Q15139	PRKD1	Serine/threonine-protein kinase D1	Q15139-235S;	1	9	3	0	235-243	S
129	DWEDDS[Pho]DEDMSNFDR	DWEDDSDEDMSNFDR	Q15185	Q15185	PTGES3	Prostaglandin E synthase 3	Q15185-113S;	1	15	2	0	108-122	S	AHR Signaling
130	GESGQS[Pho]WPR	GESGQSWPR	Q15185	Q15185	PTGES3	Prostaglandin E synthase 3	Q15185-85S;	1	9	2	0	80-88	S	AHR Signaling
131	LTFSCLGGS[Pho]DNFK	LTFSCLGGSDNFK	Q15185	Q15185	PTGES3	Prostaglandin E synthase 3	Q15185-44S;	1	13	3	0	36-48	S	AHR Signaling
132	IQNTGDY[Pho]YDLYGGEK	IQNTGDYYDLYGGEK	Q06124	Q06124	PTPN11	Tyrosine-protein phosphatase non-receptor type 11	Q06124-62Y;	1	15	4	0	56-70	Y
133	IPGGNIYIS[Pho]PLKS[Pho]PYK	IPGGNIYISPLKSPYK	P06400	P06400	RB1	Retinoblastoma-associated protein	P06400-807S;811S;	2	16	3	1	799-814	S;S	NSCLC pathway
134	TAVIPINGS[Pho]PR	TAVIPINGSPR	P06400	P06400	RB1	Retinoblastoma-associated protein	P06400-249S;	1	11	2	0	241-251	S	NSCLC pathway
135	DS[Pho]PGIPPSANAHQLFR	DSPGIPPSANAHQLFR	P51812	P51812	RPS6KA3	Ribosomal protein S6 kinase alpha-3	P51812-369S;	1	16	2	0	368-383	S	mTOR signaling
136	NQS[Pho]PVLEPVGR	NQSPVLEPVGR	P51812	P51812	RPS6KA3	Ribosomal protein S6 kinase alpha-3	P51812-715S;	1	11	1	0	713-723	S	mTOR signaling
137	APVS[Pho]PLK	APVSPLK	Q9UBS0	Q9UBS0	RPS6KB2	Ribosomal protein S6 kinase beta-2	Q9UBS0-423S;	1	7	1	0	420-426	S	EGFR-TKI resistance, ErbB Signaling, mTOR signaling, PI3K-Akt signaling
138	RFT[Pho]PPSTALS[Pho]PGK	RFTPPSTALSPGK	Q01196	Q01196	RUNX1	Runt-related transcription factor 1	Q01196-14T;21S;	2	9	4	1	12-24	T;S	Tight Junction
139	TSS[Pho]DPVLLK	TSSDPVLLK	Q9BRG2	Q9BRG2	SH2D3A	SH2 domain-containing protein 3A	Q9BRG2-180S;	1	9	3	0	178-186	S
140	ELFDDPS[Pho]YVNVQNLDK	ELFDDPSYVNVQNLDK	P29353	P29353	SHC1	SHC-transforming protein 1	P29353-426S;	1	16	2	0	420-435	S	EGFR-TKI resistance, ErbB Signaling
141	ELFDDPSY[Pho]VNVQNLDK	ELFDDPSYVNVQNLDK	P29353	P29353	SHC1	SHC-transforming protein 1	P29353-427Y;	1	16	2	0	420-435	Y	EGFR-TKI resistance, ErbB Signaling
142	HGS[Pho]FVNKPTR	HGSFVNKPTR	P29353	P29353	SHC1	SHC-transforming protein 1	P29353-139S;	1	10	2	1	137-146	S	EGFR-TKI resistance, ErbB Signaling
143	IPESETESTASAPNS[Pho]PR	IPESETESTASAPNSPR	Q07889	Q07889	SOS1	Son of sevenless homolog 1	Q07889-1082S;	1	17	6	0	1068-1084	S	NSCLC Pathway, EGFR-TKI resistance, ErbB Signaling, mTOR signaling, PI3K-Akt signaling
144	S[Pho]ASVSSISLTK	SASVSSISLTK	Q07889	Q07889	SOS1	Son of sevenless homolog 1	Q07889-1132S;	1	11	6	0	1132-1142	S	NSCLC Pathway, EGFR-TKI resistance, ErbB Signaling, mTOR signaling, PI3K-Akt signaling
145	TSISDPPES[Pho]PPLLPPR	TSISDPPESPPLLPPR	Q07889	Q07889	SOS1	Son of sevenless homolog 1	Q07889-1210S;	1	16	4	0	1202-1217	S	NSCLC Pathway, EGFR-TKI resistance, ErbB Signaling, mTOR signaling, PI3K-Akt signaling
146	AGPLAGGVTTFVALY[Pho]DYESR	AGPLAGGVTTFVALYDYESR	P12931	P12931	SRC	Proto-oncogene tyrosine-protein kinase Src	P12931-93Y;	1	20	5	0	79-98	Y	EGFR-TKI resistance, ErbB Signaling
147	LDS[Pho]GGFYITSR	LDSGGFYITSR	P12931	P12931	SRC	Proto-oncogene tyrosine-protein kinase Src	P12931-212S;	1	11	4	0	210-220	S	EGFR-TKI resistance, ErbB Signaling
148	LDSGGFY[Pho]ITSR	LDSGGFYITSR	P12931	P12931	SRC	Proto-oncogene tyrosine-protein kinase Src	P12931-216Y;	1	11	4	0	210-220	Y	EGFR-TKI resistance, ErbB Signaling
149	LDSGGFYIT[Pho]SR	LDSGGFYITSR	P12931	P12931	SRC	Proto-oncogene tyrosine-protein kinase Src	P12931-218T;	1	11	4	0	210-220	T	EGFR-TKI resistance, ErbB Signaling
150	LFGGFNS[Pho]SDTVTSPQR	LFGGFNSSDTVTSPQR	P12931	P12931	SRC	Proto-oncogene tyrosine-protein kinase Src	P12931-69S;	1	16	5	0	63-78	S	EGFR-TKI resistance, ErbB Signaling
151	LFGGFNSS[Pho]DTVTSPQR	LFGGFNSSDTVTSPQR	P12931	P12931	SRC	Proto-oncogene tyrosine-protein kinase Src	P12931-70S;	1	16	5	0	63-78	S	EGFR-TKI resistance, ErbB Signaling
152	LFGGFNSSDT[Pho]VTSPQR	LFGGFNSSDTVTSPQR	P12931	P12931	SRC	Proto-oncogene tyrosine-protein kinase Src	P12931-72T;	1	16	5	0	63-78	T	EGFR-TKI resistance, ErbB Signaling
153	LFGGFNSSDTVT[Pho]SPQR	LFGGFNSSDTVTSPQR	P12931	P12931	SRC	Proto-oncogene tyrosine-protein kinase Src	P12931-74T;	1	16	5	0	63-78	T	EGFR-TKI resistance, ErbB Signaling
154	LFGGFNSSDTVTS[Pho]PQR	LFGGFNSSDTVTSPQR	P12931	P12931	SRC	Proto-oncogene tyrosine-protein kinase Src	P12931-75S;	1	16	5	0	63-78	S	EGFR-TKI resistance, ErbB Signaling
155	LIEDNEY[Pho]TAR	LIEDNEYTAR	P12931	P06241;P06239;P07947;P12931	SRC	Proto-oncogene tyrosine-protein kinase Src	P06241-420Y;P06239-394Y;P07947-426Y;P12931-419Y;	1	10	2	0	414-423	Y	EGFR-TKI resistance, ErbB Signaling
156	LIEDNEYT[Pho]AR	LIEDNEYTAR	P12931	P06241;P06239;P07947;P12931	SRC	Proto-oncogene tyrosine-protein kinase Src	P06241-421T;P06239-395T;P07947-427T;P12931-420T;	1	10	2	0	414-423	T	EGFR-TKI resistance, ErbB Signaling
157	LDSGGFYITS[Pho]R	LDSGGFYITSR	P12931	P12931	SRC	Proto-oncogene tyrosine-protein kinase Src	P12931-219S;	1	11	4	0	210-220	S
158	SGS[Pho]S[Pho]QELDVKPSAS[Pho]PQER	SGSSQELDVKPSASPQER	Q9UQ35	Q9UQ35	SRRM2	Serine/arginine repetitive matrix protein 2	Q9UQ35-1541S;1542S;1552S;	3	18	5	1	1539-1556	S;S;S
159	LLGPNAS[Pho]PDGLIPWTR	LLGPNASPDGLIPWTR	P42224	P42224	STAT1	Signal transducer and activator of transcription 1-alpha/beta	P42224-532S;	1	16	2	0	526-541	S	NSCLC pathway
160	LQTTDNLLPMS[Pho]PEEFDEVSR	LQTTDNLLPMSPEEFDEVSR	P42224	P42224	STAT1	Signal transducer and activator of transcription 1-alpha/beta	P42224-727S;	1	20	4	0	717-736	S	NSCLC pathway
161	FICVTPTTCSNTIDLPMS[Pho]PR	FICVTPTTCSNTIDLPMSPR	P40763	P40763	STAT3	Signal transducer and activator of transcription 3	P40763-727S;	1	20	6	0	710-729	S	NSCLC Pathway
162	YCRPESQEHPEADPGSAAPY[Pho]LK	YCRPESQEHPEADPGSAAPYLK	P40763	P40763	STAT3	Signal transducer and activator of transcription 3	P40763-705Y;	1	22	4	1	686-707	Y	NSCLC Pathway
163	LDPVFDS[Pho]PR	LDPVFDSPR	O94901	O94901	SUN1	SUN domain-containing protein 1	O94901-48S;	1	9	3	0	42-50	S
164	SFLDSGY[Pho]R	SFLDSGYR	P18206	P18206	VCL	Vinculin	P18206-822Y;	1	8	3	0	816-823	Y
165	APS[Pho]LTDLVK	APSLTDLVK	O15014	O15014	ZNF609	Zinc finger protein 609	O15014-1055S;	1	9	2	0	1053-1061	S
166	APSLT[Pho]DLVK	APSLTDLVK	O15014	O15014	ZNF609	Zinc finger protein 609	O15014-1057T;	1	9	2	0	1053-1061	T

## Sheet: 2b
Data S2b. Quantitification result of synthetic phosphopeptides spiked into yeast tryptic peptides
Protein Accessions	Genes	Organisms	Protein Descriptions	Stripped Sequence	Protein PTMLocations	Precursor	EG.ModifiedSequence	Unspiked_01.EG.PTMAssayProbability	Unspiked_02.EG.PTMAssayProbability	Unspiked_03.EG.PTMAssayProbability	1:1x_01.EG.PTMAssayProbability	1:1x_02.EG.PTMAssayProbability	1:1x_03.EG.PTMAssayProbability	1:2x_01.EG.PTMAssayProbability	1:2x_02.EG.PTMAssayProbability	1:2x_03.EG.PTMAssayProbability	1:4x_01.EG.PTMAssayProbability	1:4x_02.EG.PTMAssayProbability	1:4x_03.EG.PTMAssayProbability	1:10x_01.EG.PTMAssayProbability	1:10x_02.EG.PTMAssayProbability	1:10x_03.EG.PTMAssayProbability	1:20x_01.EG.PTMAssayProbability	1:20x_02.EG.PTMAssayProbability	1:20x_03.EG.PTMAssayProbability	Unspiked_01.EG.TotalQuantity (Settings)	Unspiked_02.EG.TotalQuantity (Settings)	Unspiked_03.EG.TotalQuantity (Settings)	1:1x_01.EG.TotalQuantity (Settings)	1:1x_02.EG.TotalQuantity (Settings)	1:1x_03.EG.TotalQuantity (Settings)	1:2x_01.EG.TotalQuantity (Settings)	1:2x_02.EG.TotalQuantity (Settings)	1:2x_03.EG.TotalQuantity (Settings)	1:4x_01.EG.TotalQuantity (Settings)	1:4x_02.EG.TotalQuantity (Settings)	1:4x_03.EG.TotalQuantity (Settings)	1:10x_01.EG.TotalQuantity (Settings)	1:10x_02.EG.TotalQuantity (Settings)	1:10x_03.EG.TotalQuantity (Settings)	1:20x_01.EG.TotalQuantity (Settings)	1:20x_02.EG.TotalQuantity (Settings)	1:20x_03.EG.TotalQuantity (Settings)
P12931	SRC	Homo sapiens	Proto-oncogene tyrosine-protein kinase Src	AGPLAGGVTTFVALYDYESR	(Y93)	_AGPLAGGVTTFVALY[Phospho (STY)]DYESR_.3	_AGPLAGGVTTFVALY[Phospho (STY)]DYESR_	1	1	1	1	1	1	1	1	1	0.993446	0.948763	0.999966	0.990894	0.294256	0.923062	0.999913	0.998795	0.972917	2.53229e+06	2.05515e+06	1.89164e+06	3.34442e+06	3.49673e+06	2673612	172295	152447	145764	31717.3	33701.9	30814.1	35401.3	27384	33715.6	47771.9	51037.7	50975.8
Q8NFJ5	GPRC5A	Homo sapiens	Retinoic acid-induced protein 3	AHAWPSPYK	(S345)	_AHAWPS[Phospho (STY)]PYK_.2	_AHAWPS[Phospho (STY)]PYK_	1	1	1	1	1	1	1	1	1	1	1	1	1	1	1	1	1	1	521139584	557470528	504663488	495750944	495828704	510166528	277552512	273649056	276258208	154228624	152764928	151527136	65913264	60173840	60692384	28275776	28287440	27920178
P36871	PGM1	Homo sapiens	Phosphoglucomutase-1	AIGGIILTASHNPGGPNGDFGIK	(S117)	_AIGGIILTAS[Phospho (STY)]HNPGGPNGDFGIK_.3	_AIGGIILTAS[Phospho (STY)]HNPGGPNGDFGIK_	0.860576	0.90712	0.999989	0.999999	0.999735	0.999802	0.999515	0.54384	0.947921	0.67919	0.969021	0.990521	0.926527	1	0.999869	1	1	1	4.75266e+06	34307656	37951812	11472808	10670104	6445324	7.10509e+06	166829168	163948032	48435648	48748776	2.76772e+06	10184658	9311097	9348942	2.28575e+06	2.15804e+06	2.36809e+06
P36871	PGM1	Homo sapiens	Phosphoglucomutase-1	AIGGIILTASHNPGGPNGDFGIK	(S117)	_AIGGIILTAS[Phospho (STY)]HNPGGPNGDFGIK_.4	_AIGGIILTAS[Phospho (STY)]HNPGGPNGDFGIK_	0.99805	0.999592	0.999999	0.597437	0.691381	0.999628	0.635461	0.999535	0.61266	Filtered	0.988123	0.641177	Filtered	Filtered	Filtered	Filtered	Filtered	Filtered	1.37841e+06	1.38815e+06	542373	1.06613e+06	914927	733030	329267	382616	260407	Filtered	110150	92510.9	Filtered	Filtered	Filtered	Filtered	Filtered	Filtered
O15014	ZNF609	Homo sapiens	Zinc finger protein 609	APSLTDLVK	(S1055)	_APS[Phospho (STY)]LTDLVK_.2	_APS[Phospho (STY)]LTDLVK_	1	1	1	1	1	1	1	1	1	1	1	1	1	1	1	1	1	1	1052398464	1050265216	1070291392	945999616	957748736	906034688	632718784	638385216	646991104	407878368	394400800	411477440	170206304	166965472	165373840	83225904	84963088	84728344
O15014	ZNF609	Homo sapiens	Zinc finger protein 609	APSLTDLVK	(T1057)	_APSLT[Phospho (STY)]DLVK_.2	_APSLT[Phospho (STY)]DLVK_	1	1	1	1	1	1	1	1	1	1	1	1	1	1	1	1	1	1	1145527680	1149586304	1215381504	1120831360	1190417792	1162438016	825800896	824820416	815067392	554378048	590440704	567127104	229621024	219185472	222188640	105341776	105589848	106760168
Q09666	AHNAK	Homo sapiens	Neuroblast differentiation-associated protein AHNAK	ASLGSLEGEAEAEASSPK	(S5749,S5752,S5763)	_AS[Phospho (STY)]LGS[Phospho (STY)]LEGEAEAEASS[Phospho (STY)]PK_.2	_AS[Phospho (STY)]LGS[Phospho (STY)]LEGEAEAEASS[Phospho (STY)]PK_	0.989048	0.989853	0.996258	0.999891	0.994933	0.990045	0.993239	0.971868	0.978554	0.96221	0.941161	0.968009	Filtered	Filtered	Filtered	Filtered	Filtered	Filtered	41890836	41584116	41938556	11984298	12003004	11287434	2.70363e+06	2.47973e+06	2.30265e+06	73737.4	100380	116688	Filtered	Filtered	Filtered	Filtered	Filtered	Filtered
Q09666	AHNAK	Homo sapiens	Neuroblast differentiation-associated protein AHNAK	ASLGSLEGEAEAEASSPK	(S5749,S5752,S5763)	_AS[Phospho (STY)]LGS[Phospho (STY)]LEGEAEAEASS[Phospho (STY)]PK_.3	_AS[Phospho (STY)]LGS[Phospho (STY)]LEGEAEAEASS[Phospho (STY)]PK_	0.984262	0.950085	0.977545	0.906817	0.982946	0.933286	0.997853	0.984524	0.99659	Filtered	Filtered	Filtered	Filtered	Filtered	Filtered	Filtered	Filtered	Filtered	4.78951e+06	4.77412e+06	6.16077e+06	2.51279e+06	2615245	2.25003e+06	413312	370114	354994	Filtered	Filtered	Filtered	Filtered	Filtered	Filtered	Filtered	Filtered	Filtered
Q9HC35	EML4	Homo sapiens	Echinoderm microtubule-associated protein-like 4	ASPSPQPSSQPLQIHR	(S144,S146)	_AS[Phospho (STY)]PS[Phospho (STY)]PQPSSQPLQIHR_.3	_AS[Phospho (STY)]PS[Phospho (STY)]PQPSSQPLQIHR_	1	1	1	1	1	1	1	1	1	1	1	1	1	1	1	1	1	1	137889712	133302744	151617568	138369312	135868336	127033048	75285448	71941480	78131712	48753888	50081132	50230748	19312960	19087350	19183158	9598937	9686819	10049923
Q9HC35	EML4	Homo sapiens	Echinoderm microtubule-associated protein-like 4	ASPSPQPSSQPLQIHR	(S144,S146)	_AS[Phospho (STY)]PS[Phospho (STY)]PQPSSQPLQIHR_.2	_AS[Phospho (STY)]PS[Phospho (STY)]PQPSSQPLQIHR_	1	1	1	1	1	1	1	1	1	1	1	1	1	1	1	1	1	1	109221672	104466752	111910272	113256304	113654584	117688920	72048288	73159008	76932920	41175688	41941824	41981704	16989608	15303186	15336049	7614248	6.30679e+06	6.81727e+06
P62993	GRB2	Homo sapiens	Growth factor receptor-bound protein 2	ATADDELSFK	(S18)	_ATADDELS[Phospho (STY)]FK_.2	_ATADDELS[Phospho (STY)]FK_	1	1	1	1	1	1	1	1	1	1	1	1	1	1	1	1	1	1	806699904	787587904	776697408	664501184	682741120	678080000	461291168	472781856	464290560	281319296	280795552	279466656	129358952	117364064	114299424	64226796	64496980	66599052
P56856	CLDN18	Homo sapiens	Claudin-18	AVSYHASGHSVAYKPGGFK	(S210,S214,S217)	_AVS[Phospho (STY)]YHAS[Phospho (STY)]GHS[Phospho (STY)]VAYKPGGFK_.3	_AVS[Phospho (STY)]YHAS[Phospho (STY)]GHS[Phospho (STY)]VAYKPGGFK_	0.00374185	0.00570575	0.230679	0.410695	0.0388002	1.72949e-06	0.998917	0.0267922	5.52216e-06	0.999568	0.947831	0.998275	0.76479	0.00721895	1	0.0161598	0.0199942	1.10739e-05	578959872	545188416	604409856	424728992	432836320	451490304	232550768	226602736	236679904	140135328	126574848	128913920	1.24536e+06	47030244	47332428	22501910	21812424	22704910
P56856	CLDN18	Homo sapiens	Claudin-18	AVSYHASGHSVAYKPGGFK	(S210,S214,S217)	_AVS[Phospho (STY)]YHAS[Phospho (STY)]GHS[Phospho (STY)]VAYKPGGFK_.4	_AVS[Phospho (STY)]YHAS[Phospho (STY)]GHS[Phospho (STY)]VAYKPGGFK_	0.00310697	0.0350431	0.00243198	0.000263983	0.0426563	0.0123314	0.46821	0.206212	0.0245961	0.0178307	0.00786137	0.0091029	0.409807	0.0258311	0.102089	0.297883	0.122117	0.0085387	2.5353e+06	2.30724e+06	2.76223e+06	1.72004e+06	1699439	1623514	615067	671346	644732	378354	352301	368311	143655	78104.2	101014	36702	42414.8	21440.4
P35869	AHR	Homo sapiens	Aryl hydrocarbon receptor	DRLNTELDR	(T45)	_DRLNT[Phospho (STY)]ELDR_.2	_DRLNT[Phospho (STY)]ELDR_	1	1	1	1	1	1	1	1	1	1	1	1	1	1	1	1	1	1	187976944	197299680	192875168	243745152	241099840	247404704	113564504	114680768	109372056	61070880	60040808	60938492	26629066	24286954	24642506	11330179	11025147	11166481
P51812	RPS6KA3	Homo sapiens	Ribosomal protein S6 kinase alpha-3	DSPGIPPSANAHQLFR	(S369)	_DS[Phospho (STY)]PGIPPSANAHQLFR_.2	_DS[Phospho (STY)]PGIPPSANAHQLFR_	1	1	1	1	1	1	1	1	1	1	1	1	1	1	1	1	1	1	1450977280	1439721856	1443770880	1622965120	1593916416	1579084416	824760896	849712768	869710912	361738720	359310144	380253856	143262576	120675120	119191488	61311944	59762128	60052916
P51812	RPS6KA3	Homo sapiens	Ribosomal protein S6 kinase alpha-3	DSPGIPPSANAHQLFR	(S369)	_DS[Phospho (STY)]PGIPPSANAHQLFR_.3	_DS[Phospho (STY)]PGIPPSANAHQLFR_	1	1	1	1	1	1	1	1	1	1	1	1	1	1	1	1	1	1	844924160	837451904	878251520	776228736	775624192	780374080	463027520	472267200	470921728	270613632	268996352	273401216	109793696	106068144	105216144	50246352	49846460	50657932
Q15185	PTGES3	Homo sapiens	Prostaglandin E synthase 3	DWEDDSDEDMSNFDR	(S113)	_DWEDDS[Phospho (STY)]DEDMSNFDR_.2	_DWEDDS[Phospho (STY)]DEDMSNFDR_	0.999249	0.998609	0.999995	0.998318	Filtered	Filtered	Filtered	Filtered	Filtered	Filtered	Filtered	Filtered	Filtered	Filtered	Filtered	Filtered	Filtered	Filtered	63870	31666.1	61444.4	29822	Filtered	Filtered	Filtered	Filtered	Filtered	Filtered	Filtered	Filtered	Filtered	Filtered	Filtered	Filtered	Filtered	Filtered
Q15185	PTGES3	Homo sapiens	Prostaglandin E synthase 3	DWEDDSDEDMSNFDR	(S113)	_DWEDDS[Phospho (STY)]DEDMSNFDR_.3	_DWEDDS[Phospho (STY)]DEDMSNFDR_	Filtered	Filtered	0.857589	Filtered	Filtered	Filtered	Filtered	Filtered	Filtered	Filtered	Filtered	Filtered	Filtered	Filtered	Filtered	Filtered	Filtered	Filtered	Filtered	Filtered		Filtered	Filtered	Filtered	Filtered	Filtered	Filtered	Filtered	Filtered	Filtered	Filtered	Filtered	Filtered	Filtered	Filtered	Filtered
P08238	HSP90AB1	Homo sapiens	Heat shock protein HSP 90-beta	EKEISDDEAEEEK	(S226)	_EKEIS[Phospho (STY)]DDEAEEEK_.2	_EKEIS[Phospho (STY)]DDEAEEEK_	1	1	1	1	1	1	1	1	1	1	1	1	1	1	1	1	1	1	3508947	2495364	3878545	3.74761e+06	3.98332e+06	4.19706e+06	2.55171e+06	2646532	2.4211e+06	1.30206e+06	1199585	1172447	385414	393598	376264	181530	210935	192566
P08238	HSP90AB1	Homo sapiens	Heat shock protein HSP 90-beta	EKEISDDEAEEEK	(S226)	_EKEIS[Phospho (STY)]DDEAEEEK_.3	_EKEIS[Phospho (STY)]DDEAEEEK_	1	1	1	1	1	1	1	1	1	1	1	1	1	1	1	Filtered	Filtered	Filtered	207715	61272.8	221653	147016	123630	131890	70434.6	62825.5	77502.1	23191.1	23378.8	25046.6	6064.8	1152.98	5071.1	Filtered	Filtered	Filtered
P29353	SHC1	Homo sapiens	SHC-transforming protein 1	ELFDDPSYVNVQNLDK	(S426)	_ELFDDPS[Phospho (STY)]YVNVQNLDK_.2	_ELFDDPS[Phospho (STY)]YVNVQNLDK_	1	1	1	1	1	1	1	1	1	1	1	1	1	1	1	1	1	1	329571360	338361760	344495328	327120128	327852352	325680512	174092736	164824048	172197568	44803668	39063036	43244956	5973993	5.1613e+06	5.10417e+06	1.42761e+06	1.35647e+06	1.36661e+06
P29353	SHC1	Homo sapiens	SHC-transforming protein 1	ELFDDPSYVNVQNLDK	(S426)	_ELFDDPS[Phospho (STY)]YVNVQNLDK_.3	_ELFDDPS[Phospho (STY)]YVNVQNLDK_	1	1	1	1	1	1	1	1	1	1	1	1	1	0.996979	0.999577	0.986717	0.996981	0.0888796	16060462	15072560	17482530	15980442	15535708	11678460	6.8663e+06	5.39504e+06	7460491	2179356	1.83923e+06	1.70914e+06	392152	237008	250222	62974.3	63844.7	75879
P29353	SHC1	Homo sapiens	SHC-transforming protein 1	ELFDDPSYVNVQNLDK	(Y427)	_ELFDDPSY[Phospho (STY)]VNVQNLDK_.2	_ELFDDPSY[Phospho (STY)]VNVQNLDK_	0.999998	1	1	1	0.999999	1	1	1	0.999995	0.999129	1	0.999956	0.999963	0.999687	0.999908	4.23283e-19	5.28069e-17	6.6524e-18	20102466	19981738	20311974	21457944	19877246	20039198	8491078	8856828	8158431	2416081	2.47904e+06	2.5009e+06	347780	298450	294513	1.15656e+06	1.09784e+06	1.09929e+06
P29353	SHC1	Homo sapiens	SHC-transforming protein 1	ELFDDPSYVNVQNLDK	(Y427)	_ELFDDPSY[Phospho (STY)]VNVQNLDK_.3	_ELFDDPSY[Phospho (STY)]VNVQNLDK_	1	1	1	1	1	1	1	1	1	4.2994e-18	4.97185e-16	4.8947e-19	1.23283e-09	0.00355611	0.000431757	0.0687549	0.00328003	0.83396	688785	695560	667471	622216	607889	398898	218636	217751	185844	1.5996e+06	1.35268e+06	1.27085e+06	291893	175093	189317	50570.4	51712	57628.3
P00533	EGFR	Homo sapiens	Epidermal growth factor receptor	ELVEPLTPSGEAPNQALLR	(T693,S695)	_ELVEPLT[Phospho (STY)]PS[Phospho (STY)]GEAPNQALLR_.3	_ELVEPLT[Phospho (STY)]PS[Phospho (STY)]GEAPNQALLR_	1	1	1	1	1	1	1	1	1	1	1	1	1	1	1	1	1	1	132063640	129304416	135502848	112553584	113711064	87643320	51342068	52518624	51974660	32212870	30126942	27759680	7456938	5428015	5491260	1.61654e+06	1.46296e+06	1475756
P00533	EGFR	Homo sapiens	Epidermal growth factor receptor	ELVEPLTPSGEAPNQALLR	(T693,S695)	_ELVEPLT[Phospho (STY)]PS[Phospho (STY)]GEAPNQALLR_.4	_ELVEPLT[Phospho (STY)]PS[Phospho (STY)]GEAPNQALLR_	1	1	1	1	1	1	1	1	1	Filtered	Filtered	Filtered	Filtered	Filtered	Filtered	Filtered	Filtered	Filtered	62641.9	63174.8	65588.8	71084.4	81259.8	28616	5232.08	4051.95	4369.91	Filtered	Filtered	Filtered	Filtered	Filtered	Filtered	Filtered	Filtered	Filtered
P00533	EGFR	Homo sapiens	Epidermal growth factor receptor	ELVEPLTPSGEAPNQALLR	(T693)	_ELVEPLT[Phospho (STY)]PSGEAPNQALLR_.3	_ELVEPLT[Phospho (STY)]PSGEAPNQALLR_	1	1	1	1	1	1	1	1	1	1	1	1	1	1	1	1	1	1	229236192	230692944	249080208	260628240	183184592	190193168	140708576	115948608	126113440	90442616	90796536	83989336	30252848	22642508	23643564	10352053	10227668	10586601
P00533	EGFR	Homo sapiens	Epidermal growth factor receptor	ELVEPLTPSGEAPNQALLR	(S695)	_ELVEPLTPS[Phospho (STY)]GEAPNQALLR_.3	_ELVEPLTPS[Phospho (STY)]GEAPNQALLR_	1	0.999986	0.998805	0.852582	0.892361	0.928504	1	1	0.998686	1	0.985343	0.999824	0.999906	0.999613	0.998569	1	0.999694	0.970357	199631392	189344896	226627632	224587552	232966176	185888928	134436016	108550920	124694872	81577344	86818288	78811656	23263288	20836954	21528594	9224275	8786263	9781601
P62993	GRB2	Homo sapiens	Growth factor receptor-bound protein 2	ESESAPGDFSLSVK	(S90)	_ESES[Phospho (STY)]APGDFSLSVK_.2	_ESES[Phospho (STY)]APGDFSLSVK_	1	1	1	1	1	1	1	1	1	1	1	1	1	1	1	1	1	1	506615232	490416000	490609472	409891200	416851744	406529632	295353664	292149696	291498016	138919952	153647728	153447136	49330948	41836608	43141404	18680772	19032630	19647996
P42345	MTOR	Homo sapiens	Serine/threonine-protein kinase mTOR	ETSFNQAYGR	(T2068)	_ET[Phospho (STY)]SFNQAYGR_.2	_ET[Phospho (STY)]SFNQAYGR_	1	1	1	1	1	1	0.999999	1	1	1	0.999999	1	0.999998	0.999999	1	0.999995	0.999999	0.999998	40681104	42383952	39294956	36752332	36340868	38021080	19147582	19113662	18586986	11387558	11407910	11561681	4.86861e+06	4619377	4.6606e+06	2021465	2.04083e+06	2.06171e+06
P42345	MTOR	Homo sapiens	Serine/threonine-protein kinase mTOR	ETSFNQAYGR	(S2069)	_ETS[Phospho (STY)]FNQAYGR_.2	_ETS[Phospho (STY)]FNQAYGR_	1	1	1	1	1	1	1	1	1	1	1	1	1	1	1	0.999998	1	0.999999	253907520	259334656	262973376	257480304	275883552	284795904	143072224	140490640	146315792	83968600	84825888	82071536	37502752	35967328	35235640	16532093	16881448	17125112
P00533	EGFR	Homo sapiens	Epidermal growth factor receptor	EYHAEGGKVPIK	(Y869)	_EY[Phospho (STY)]HAEGGKVPIK_.2	_EY[Phospho (STY)]HAEGGKVPIK_	1	1	1	1	1	1	1	1	1	1	1	1	1	1	1	1	1	1	3961423	5.31016e+06	5.66669e+06	1.05379e+06	9272065	8570250	3.15031e+06	4.79299e+06	336884	2.94292e+06	1.79687e+06	1.81611e+06	47034.2	524896	711016	250597	236022	21433.2
P40763	STAT3	Homo sapiens	Signal transducer and activator of transcription 3	FICVTPTTCSNTIDLPMSPR	(S727)	_FICVTPTTCSNTIDLPMS[Phospho (STY)]PR_.3	_FICVTPTTCSNTIDLPMS[Phospho (STY)]PR_	1	1	1	1	1	1	1	1	1	1	1	1	Filtered	0.999746	Filtered	Filtered	Filtered	Filtered	8210205	7.80531e+06	8212427	3.95587e+06	3.79759e+06	2.93862e+06	949208	904591	920541	141752	136840	121178	Filtered	18253.6	Filtered	Filtered	Filtered	Filtered
P04626	ERBB2	Homo sapiens	Receptor tyrosine-protein kinase erbB-2	FVVIQNEDLGPASPLDSTFYR	(S998)	_FVVIQNEDLGPAS[Phospho (STY)]PLDSTFYR_.3	_FVVIQNEDLGPAS[Phospho (STY)]PLDSTFYR_	1	1	1	1	1	1	1	1	1	0.999998	0.997076	0.996318	0.975679	0.831519	0.938226	0.838678	0.888723	0.999706	4610954	4.69507e+06	5.07585e+06	3602836	3701788	3372584	440491	514200	475121	53645.3	58648.6	52392.3	29743.3	23911.6	31515.3	30688.5	34488	36867.9
P04626	ERBB2	Homo sapiens	Receptor tyrosine-protein kinase erbB-2	FVVIQNEDLGPASPLDSTFYR	(S1002)	_FVVIQNEDLGPASPLDS[Phospho (STY)]TFYR_.3	_FVVIQNEDLGPASPLDS[Phospho (STY)]TFYR_	0.924871	0.984197	0.935035	0.911929	0.890709	0.941578	0.988089	0.986497	0.985101	0.386458	0.439203	0.951283	0.248501	0.393511	0.386825	0.961928	0.353085	0.942034	3181357	2.97912e+06	2.76463e+06	3.55383e+06	3.64543e+06	2.96817e+06	319380	299494	320236	33026.8	31684.9	32076.4	31023.3	21997.3	33907.9	35679.9	37002.8	35964.7
Q15185	PTGES3	Homo sapiens	Prostaglandin E synthase 3	GESGQSWPR	(S85)	_GESGQS[Phospho (STY)]WPR_.2	_GESGQS[Phospho (STY)]WPR_	1	1	1	1	1	1	1	1	1	1	1	1	1	1	1	1	1	1	194030816	245906400	217875152	145544928	146801408	154891472	84863272	82118456	84241992	47800160	47418108	47702684	17925808	18882642	19026772	9373081	9245647	9277798
Q92934	BAD	Homo sapiens	Bcl2-associated agonist of cell death	GLGPSPAGDGPSGSGK	(S25)	_GLGPS[Phospho (STY)]PAGDGPSGSGK_.2	_GLGPS[Phospho (STY)]PAGDGPSGSGK_	1	1	1	1	1	1	1	1	1	1	1	1	0.99999	0.999969	0.999924	Filtered	Filtered	Filtered	379194	380016	403343	262209	263369	291958	121037	145138	129297	65913.2	70955.3	70504.4	17106.4	20970	9414.16	Filtered	Filtered	Filtered
P04626	ERBB2	Homo sapiens	Receptor tyrosine-protein kinase erbB-2	GLQSLPTHDPSPLQR	(S1107)	_GLQSLPTHDPS[Phospho (STY)]PLQR_.2	_GLQSLPTHDPS[Phospho (STY)]PLQR_	1	1	1	1	1	1	1	1	1	1	1	1	1	1	1	1	1	1	1360803584	1278353664	1342561920	1311156736	1296901760	1390274688	754730624	771283136	799609024	415084704	406824608	410853856	166143392	150184560	148759936	72486928	75958456	76473384
P04626	ERBB2	Homo sapiens	Receptor tyrosine-protein kinase erbB-2	GLQSLPTHDPSPLQR	(S1107)	_GLQSLPTHDPS[Phospho (STY)]PLQR_.3	_GLQSLPTHDPS[Phospho (STY)]PLQR_	1	1	1	1	1	1	1	1	1	1	1	1	1	1	1	1	1	1	679367872	651129280	675781376	604899584	562484800	585936064	308854848	341154080	362565696	217463856	209091888	208625136	109454016	103486984	101248688	50318312	48504036	52267452
A1L390	PLEKHG3	Homo sapiens	Pleckstrin homology domain-containing family G member 3	GPLSPFNSR	(S76)	_GPLS[Phospho (STY)]PFNSR_.2	_GPLS[Phospho (STY)]PFNSR_	1	1	1	1	1	1	1	1	1	1	1	1	1	1	1	1	1	1	1165841152	1158809856	1215507456	1196248832	1143869952	1155035008	782091968	784075520	818492736	525466720	578532288	565867136	253164992	233868912	236574048	121076536	127175576	130069944
P00533	EGFR	Homo sapiens	Epidermal growth factor receptor	GSHQISLDNPDYQQDFFPK	(S1162,S1166)	_GS[Phospho (STY)]HQIS[Phospho (STY)]LDNPDYQQDFFPK_.3	_GS[Phospho (STY)]HQIS[Phospho (STY)]LDNPDYQQDFFPK_	1	1	1	1	1	1	1	1	1	1	1	1	1	0.999999	1	0.999331	0.928545	0.540893	39518920	38310544	41589276	31461652	31305954	30171908	13285444	11634967	13082756	2656545	2.45121e+06	2383077	258334	209651	217399	33694	33347.2	36442.6
P00533	EGFR	Homo sapiens	Epidermal growth factor receptor	GSHQISLDNPDYQQDFFPK	(S1166,Y1172)	_GSHQIS[Phospho (STY)]LDNPDY[Phospho (STY)]QQDFFPK_.3	_GSHQIS[Phospho (STY)]LDNPDY[Phospho (STY)]QQDFFPK_	1	1	1	1	1	1	1	1	1	1	0.999999	0.999999	0.999726	0.999989	0.999984	0.999724	0.999239	0.998985	98811952	99096824	104430464	80182192	81811744	76915376	47391376	41429440	44739480	14957440	15820987	15485976	1.90456e+06	1.73671e+06	1.78316e+06	207624	243914	303817
P00533	EGFR	Homo sapiens	Epidermal growth factor receptor	GSHQISLDNPDYQQDFFPK	(S1166)	_GSHQIS[Phospho (STY)]LDNPDYQQDFFPK_.3	_GSHQIS[Phospho (STY)]LDNPDYQQDFFPK_	1	1	1	1	1	1	1	1	1	1	1	1	1	1	1	1	1	1	267230128	258185472	260460368	206743136	212287408	209546624	135109376	138151792	136292560	55342736	59390548	57945468	9809793	8785965	9025119	2.59245e+06	2.62205e+06	2.64296e+06
P00533	EGFR	Homo sapiens	Epidermal growth factor receptor	GSHQISLDNPDYQQDFFPK	(Y1172)	_GSHQISLDNPDY[Phospho (STY)]QQDFFPK_.3	_GSHQISLDNPDY[Phospho (STY)]QQDFFPK_	1	1	1	1	1	1	1	1	1	1	1	1	1	1	1	1	1	1	215238368	211950384	222268224	151428768	152913040	156771184	82907896	80244576	81836776	35430928	37675000	36521592	8029236	8032189	7.97757e+06	2.97665e+06	2990995	3.16113e+06
Q9NYL2	MAP3K20	Homo sapiens	Mitogen-activated protein kinase kinase kinase 20	GSISLNSSPR	(S690)	_GSISLNS[Phospho (STY)]SPR_.2	_GSISLNS[Phospho (STY)]SPR_	1	0.999997	0.999999	0.999997	0.999999	0.999998	0.999996	0.999993	0.999995	1	0.999993	0.999997	0.999995	0.999823	0.999999	0.999962	0.999963	0.999917	171776848	188208480	169448560	195850368	193684224	196088400	123689584	121606776	120673504	66630972	67089208	65392888	32892520	28983836	28055930	13104291	13860977	13347727
Q9NYL2	MAP3K20	Homo sapiens	Mitogen-activated protein kinase kinase kinase 20	GSISLNSSPR	(S691)	_GSISLNSS[Phospho (STY)]PR_.2	_GSISLNSS[Phospho (STY)]PR_	0.999841	0.999999	0.999999	0.999895	0.999999	1	0.999859	0.999993	0.9999	0.999998	0.999985	1	0.999995	1	1	1	1	1	373087040	414155680	385523104	336086336	349953056	347290560	230417408	223987584	228654752	136062224	135901008	132206544	65829628	57494904	56905328	26838436	26902476	27268282
P00533	EGFR	Homo sapiens	Epidermal growth factor receptor	GSTAENAEYLR	(T1191,Y1197)	_GST[Phospho (STY)]AENAEY[Phospho (STY)]LR_.2	_GST[Phospho (STY)]AENAEY[Phospho (STY)]LR_	0.998327	0.999999	0.997477	0.998108	0.979885	0.712916	0.318691	0.541695	0.976659	0.920555	0.00265152	0.442184	0.00827921	0.00683363	0.881222	0.0558145	0.00913498	0.0529491	23274704	24520952	25890910	18502384	18803890	19228402	11262920	11305389	11518533	6618267	6649606	6521989	2.57929e+06	2.46536e+06	2.37104e+06	1.15281e+06	1.10696e+06	1158757
P00533	EGFR	Homo sapiens	Epidermal growth factor receptor	GSTAENAEYLR	(T1191)	_GST[Phospho (STY)]AENAEYLR_.2	_GST[Phospho (STY)]AENAEYLR_	0.999995	1	1	0.999997	0.999996	1	1	1	1	0.999999	0.999999	0.999999	0.999999	1	0.999999	0.999474	0.999997	0.999985	471973184	474665568	470246880	442863616	452408256	456144352	228992864	231552832	233876368	129425960	130632984	129033280	59819072	50779176	51021288	24039038	22666978	22708828
P00533	EGFR	Homo sapiens	Epidermal growth factor receptor	GSTAENAEYLR	(Y1197)	_GSTAENAEY[Phospho (STY)]LR_.2	_GSTAENAEY[Phospho (STY)]LR_	1	1	1	1	1	1	1	1	1	1	1	1	1	1	1	1	1	1	274312576	266422704	292323424	328824672	337067840	340015008	167497552	165156544	169558736	93215504	92888568	93551456	40339388	38245188	37550236	16639592	16869004	17585644
P04626	ERBB2	Homo sapiens	Receptor tyrosine-protein kinase erbB-2	GTPTAENPEYLGLDVPV	(T1240)	_GT[Phospho (STY)]PTAENPEYLGLDVPV_.2	_GT[Phospho (STY)]PTAENPEYLGLDVPV_	0.999999	0.998089	0.995779	0.995617	0.999974	0.998304	0.99734	0.99284	0.999971	4.67041e-28	0.489397	0.789309	2.79431e-15	Filtered	Filtered	Filtered	Filtered	2.46203e-18	3827960	3.85531e+06	3.5624e+06	3.0659e+06	3.05854e+06	3.34473e+06	932032	1.03245e+06	1.08774e+06	736638	103309	98311.2	92731.5	Filtered	Filtered	Filtered	Filtered	30233.7
P04626	ERBB2	Homo sapiens	Receptor tyrosine-protein kinase erbB-2	GTPTAENPEYLGLDVPV	(T1242)	_GTPT[Phospho (STY)]AENPEYLGLDVPV_.2	_GTPT[Phospho (STY)]AENPEYLGLDVPV_	7.75149e-29	1.05518e-31	1.76398e-28	4.97238e-27	2.13954e-24	2.67823e-26	7.48864e-26	4.87097e-29	1.22176e-22	4.60691e-28	4.11311e-28	0.325219	2.82344e-15	1.71385e-20	5.80652e-25	3.37655e-18	9.57709e-19	1.22487e-16	21931700	19222794	20624692	17444150	14909311	17379252	8638018	8513081	9155597	1.59006e+06	1471518	149714	196401	190416	202439	69287.7	58562.3	70757.9
P04626	ERBB2	Homo sapiens	Receptor tyrosine-protein kinase erbB-2	GTPTAENPEYLGLDVPV	(Y1248)	_GTPTAENPEY[Phospho (STY)]LGLDVPV_.2	_GTPTAENPEY[Phospho (STY)]LGLDVPV_	1	1	1	1	1	1	1	1	1	1	1	1	1	1	1	1	1	1	66943.4	24202324	26050878	21988390	19315648	22383700	10998084	11006454	11573565	2.0665e+06	1.90736e+06	2.16965e+06	259615	245673	253510	85413.6	73615.6	88855.7
P04626	ERBB2	Homo sapiens	Receptor tyrosine-protein kinase erbB-2	GTPTAENPEYLGLDVPV	(Y1248)	_GTPTAENPEY[Phospho (STY)]LGLDVPV_.3	_GTPTAENPEY[Phospho (STY)]LGLDVPV_	1	1	1	1	1	1	1	1	1	1	1	0.999999	Filtered	Filtered	Filtered	Filtered	Filtered	Filtered	68616	53915	55884.9	68148.3	96083.9	49483.4	24039.6	24035.2	27107.6	5608.06	4060.08	3362.27	Filtered	Filtered	Filtered	Filtered	Filtered	Filtered
P29353	SHC1	Homo sapiens	SHC-transforming protein 1	HGSFVNKPTR	(S139)	_HGS[Phospho (STY)]FVNKPTR_.2	_HGS[Phospho (STY)]FVNKPTR_	1	1	1	1	1	1	1	1	1	1	1	1	0.999883	1	0.998691	Filtered	Filtered	0.764922	6330534	1.08899e+06	5743176	48052.3	110733	104002	33049.6	112176	40175.3	324196	550528	257622	13304.7	9771.48	103301	Filtered	Filtered	6495.48
P35568	IRS1	Homo sapiens	Insulin receptor substrate 1	HSSETFSSTPSATR	(S1101)	_HSS[Phospho (STY)]ETFSSTPSATR_.2	_HSS[Phospho (STY)]ETFSSTPSATR_	0.999488	0.910694	0.939291	0.821096	0.996518	0.28672	0.997969	0.999999	1	0.999998	0.999965	0.0928919	0.999943	0.982952	1	0.999994	0.995429	0.999635	75224240	73657600	81954256	103074904	108002384	110271848	55678292	56920456	56912328	30412450	29917468	31009710	10902434	12685888	12476938	6105143	6031142	6029396
P35568	IRS1	Homo sapiens	Insulin receptor substrate 1	HSSETFSSTPSATR	(S1101)	_HSS[Phospho (STY)]ETFSSTPSATR_.3	_HSS[Phospho (STY)]ETFSSTPSATR_	0.999857	0.999886	0.999902	0.999581	0.999871	0.999768	0.999099	0.999081	0.999387	0.97462	0.997849	0.965245	0.95908	0.952427	0.998766	0.938963	0.913417	0.902666	17209706	17145306	17967928	19770704	20353302	20376874	8878082	9050831	9615514	5.89666e+06	5.63623e+06	5576095	1992530	2.34402e+06	2.30623e+06	1080880	1.06824e+06	1.07103e+06
Q92934	BAD	Homo sapiens	Bcl2-associated agonist of cell death	HSSYPAGTEDDEGMGEEPSPFR	(S75)	_HSS[Phospho (STY)]YPAGTEDDEGMGEEPSPFR_.3	_HSS[Phospho (STY)]YPAGTEDDEGMGEEPSPFR_	0.999991	0.99999	0.999086	0.998403	0.998538	0.999968	0.996922	0.995298	0.999918	0.995376	0.997773	0.997676	0.999914	0.997136	0.996508	0.995361	0.999855	0.995005	1227180800	1178795776	1276421632	995780672	983006464	1026847552	654956416	661740032	653236608	408927776	398050528	399980512	164676368	161098368	157194080	74023848	76973448	78754880
Q92934	BAD	Homo sapiens	Bcl2-associated agonist of cell death	HSSYPAGTEDDEGMGEEPSPFR	(S75)	_HSS[Phospho (STY)]YPAGTEDDEGMGEEPSPFR_.4	_HSS[Phospho (STY)]YPAGTEDDEGMGEEPSPFR_	0.992631	0.990813	0.988587	0.896076	0.0600455	0.858766	0.111349	0.541968	0.575183	0.0100861	0.00414501	0.0118337	Filtered	Filtered	Filtered	Filtered	Filtered	Filtered	773784	769939	776674	996170	1.10673e+06	844888	194581	217859	342427	40683.4	35772	50588.3	Filtered	Filtered	Filtered	Filtered	Filtered	Filtered
P27361	MAPK3	Homo sapiens	Mitogen-activated protein kinase 3	IADPEHDHTGFLTEYVATR	(T202)	_IADPEHDHTGFLT[Phospho (STY)]EYVATR_.3	_IADPEHDHTGFLT[Phospho (STY)]EYVATR_	1	1	1	1	1	1	1	1	1	1	1	1	0.999977	1	1	1	1	0.999998	505650592	6.25348e+06	6301126	412613056	414380960	426089312	229464944	229161840	237447584	105036880	111474744	108989296	31176758	31042454	30113254	11548581	8.04698e+06	11212285
P27361	MAPK3	Homo sapiens	Mitogen-activated protein kinase 3	IADPEHDHTGFLTEYVATR	(T202)	_IADPEHDHTGFLT[Phospho (STY)]EYVATR_.4	_IADPEHDHTGFLT[Phospho (STY)]EYVATR_	1	1	1	1	1	1	1	1	1	1	1	1	1	1	1	Filtered	0.999517	0.999987	35007536	34014176	35217348	26455984	26028814	25095446	15384166	15729503	15695667	8419562	8929191	8.37293e+06	2.4026e+06	2.12798e+06	2.23137e+06	Filtered	546615	883368
P27361	MAPK3	Homo sapiens	Mitogen-activated protein kinase 3	IADPEHDHTGFLTEYVATR	(Y204)	_IADPEHDHTGFLTEY[Phospho (STY)]VATR_.3	_IADPEHDHTGFLTEY[Phospho (STY)]VATR_	1	1	1	1	1	1	1	1	1	1	1	1	1	1	1	1	1	1	221440976	529610656	236284512	508933408	499231008	526922048	309912064	312589792	317923328	152004096	154580944	155951008	50078132	49048288	48512636	25633000	25577110	26000004
P27361	MAPK3	Homo sapiens	Mitogen-activated protein kinase 3	IADPEHDHTGFLTEYVATR	(Y204)	_IADPEHDHTGFLTEY[Phospho (STY)]VATR_.4	_IADPEHDHTGFLTEY[Phospho (STY)]VATR_	1	1	1	1	1	1	1	1	1	1	1	1	1	1	1	0.999992	0.999996	0.991207	26319812	26851800	23208058	19423714	18868142	18506488	10339823	10569407	10983311	4737758	4816479	4.77674e+06	1702530	1.54752e+06	1.49662e+06	714533	685897	790918
P08238	HSP90AB1	Homo sapiens	Heat shock protein HSP 90-beta	IEDVGSDEEDDSGK	(S255)	_IEDVGS[Phospho (STY)]DEEDDSGK_.2	_IEDVGS[Phospho (STY)]DEEDDSGK_	1	1	1	1	1	1	1	1	1	1	1	1	0.999938	1	1	1	1	1	24441754	27285596	25177456	28213948	27717798	29188282	11595657	12134013	13091467	6585495	6369952	6.5588e+06	2278282	2.11932e+06	2.13692e+06	890303	916510	970812
P06493	CDK1	Homo sapiens	Cyclin-dependent kinase 1	IGEGTYGVVYK	(Y15)	_IGEGTY[Phospho (STY)]GVVYK_.2	_IGEGTY[Phospho (STY)]GVVYK_	1	1	1	1	1	1	1	1	1	1	1	1	1	1	1	1	1	1	239038608	228912912	244573520	224076128	224669872	225666112	142585824	140842000	155383792	93548560	92082664	93527120	40517976	38792528	39419772	18856972	17601570	18995412
Q07889	SOS1	Homo sapiens	Son of sevenless homolog 1	IPESETESTASAPNSPR	(S1082)	_IPESETESTASAPNS[Phospho (STY)]PR_.2	_IPESETESTASAPNS[Phospho (STY)]PR_	1	1	1	1	1	1	1	1	1	1	1	1	1	1	1	1	1	1	163621088	177969392	184219824	188248800	195142784	200536720	100139656	101629728	99489888	53409468	54596940	53639968	19138338	18872408	18956768	8159234	7.98087e+06	8256980
Q07889	SOS1	Homo sapiens	Son of sevenless homolog 1	IPESETESTASAPNSPR	(S1082)	_IPESETESTASAPNS[Phospho (STY)]PR_.3	_IPESETESTASAPNS[Phospho (STY)]PR_	1	1	1	1	1	1	1	1	1	1	1	1	1	1	1	1	1	1	114095192	134309680	131883592	103599000	104255400	103952704	48953076	50327196	50286308	29330106	28731790	28650786	11329475	10478628	10585498	4755552	4.75485e+06	4.96748e+06
P06400	RB1	Homo sapiens	Retinoblastoma-associated protein	IPGGNIYISPLKSPYK	(S807,S811)	_IPGGNIYIS[Phospho (STY)]PLKS[Phospho (STY)]PYK_.2	_IPGGNIYIS[Phospho (STY)]PLKS[Phospho (STY)]PYK_	1	1	1	1	1	1	1	1	1	1	1	1	1	1	1	1	1	1	924922432	932715968	948730496	894832896	893197888	923664768	517602976	521308352	534468064	208214304	195859872	218364320	57839248	49790092	50112936	18562422	17695268	17751466
P06400	RB1	Homo sapiens	Retinoblastoma-associated protein	IPGGNIYISPLKSPYK	(S807,S811)	_IPGGNIYIS[Phospho (STY)]PLKS[Phospho (STY)]PYK_.3	_IPGGNIYIS[Phospho (STY)]PLKS[Phospho (STY)]PYK_	1	1	1	1	1	1	1	1	1	1	1	1	1	1	1	1	0.999999	1	297983104	293598336	311825376	269785120	270326016	246836640	164741728	171324704	166692080	82706600	79358112	80804456	25293020	22484124	22572184	7526279	7.97679e+06	8653766
Q06124	PTPN11	Homo sapiens	Tyrosine-protein phosphatase non-receptor type 11	IQNTGDYYDLYGGEK	(Y62)	_IQNTGDY[Phospho (STY)]YDLYGGEK_.2	_IQNTGDY[Phospho (STY)]YDLYGGEK_	1	0.999996	1	0.999617	0.999748	0.999996	1	0.999994	1	0.999989	0.999989	1	0.999252	0.999978	1	1	0.999961	0.999999	280447264	270579424	280211936	259857648	268558112	278168000	176941584	182458592	187554832	93579200	90294456	95116928	38230524	34539872	33430432	17123786	16874792	17052510
Q06124	PTPN11	Homo sapiens	Tyrosine-protein phosphatase non-receptor type 11	IQNTGDYYDLYGGEK	(Y62)	_IQNTGDY[Phospho (STY)]YDLYGGEK_.3	_IQNTGDY[Phospho (STY)]YDLYGGEK_	1	1	1	1	1	1	0.999999	1	0.999998	0.999677	0.999999	0.999998	0.951112	0.17047	0.933694	0.0996227	0.0957823	0.107679	4249499	3.85398e+06	5.01249e+06	5.06892e+06	4819961	3.6501e+06	2.35772e+06	3091915	2.99809e+06	1.17108e+06	1225074	1.14463e+06	948764	662610	531860	410940	398800	460817
P29474	NOS3	Homo sapiens	Nitric oxide synthase, endothelial	IRTQSFSLQER	(T1175,S1179)	_IRT[Phospho (STY)]QSFS[Phospho (STY)]LQER_.3	_IRT[Phospho (STY)]QSFS[Phospho (STY)]LQER_	1	1	1	1	1	1	1	1	1	1	1	1	1	1	1	1	1	1	485377344	454886048	535557056	389549760	399854944	358247200	246785216	246495920	259558768	162663840	153964736	154949904	88641016	80280704	82201488	39676476	40423248	43416932
P29474	NOS3	Homo sapiens	Nitric oxide synthase, endothelial	IRTQSFSLQER	(T1175,S1179)	_IRT[Phospho (STY)]QSFS[Phospho (STY)]LQER_.2	_IRT[Phospho (STY)]QSFS[Phospho (STY)]LQER_	0.999994	0.996942	1	0.999996	0.999979	0.999472	0.999999	0.999858	0.998434	1	0.999488	1	0.995978	1	1	0.999921	1	0.999691	401788128	385988576	399849792	395368320	405210912	410396960	268379152	271464736	273146880	163014240	162224416	165250416	78852664	74623536	71859728	35688436	36093036	37743644
P29474	NOS3	Homo sapiens	Nitric oxide synthase, endothelial	IRTQSFSLQER	(S1177,S1179)	_IRTQS[Phospho (STY)]FS[Phospho (STY)]LQER_.2	_IRTQS[Phospho (STY)]FS[Phospho (STY)]LQER_	1	1	0.999887	1	1	1	1	1	1	1	1	0.999898	0.999999	0.999726	0.999999	1	0.999939	1	178601216	178271952	176072800	158506288	158663184	166599824	115227648	114985864	117558216	75000152	74710448	75171648	33562520	31260982	31445430	17116288	16715898	17150500
P29474	NOS3	Homo sapiens	Nitric oxide synthase, endothelial	IRTQSFSLQER	(S1177,S1179)	_IRTQS[Phospho (STY)]FS[Phospho (STY)]LQER_.3	_IRTQS[Phospho (STY)]FS[Phospho (STY)]LQER_	0.999999	1	1	1	1	1	0.999999	0.999999	0.999999	0.999999	0.999999	1	1	1	0.999999	0.999999	1	1	118909064	111919504	118434728	106466272	107283696	94110104	74334080	67853336	77466576	50969332	50705612	49808656	29012278	24571806	25031550	12490429	12888623	12454699
P42336	PIK3CA	Homo sapiens	Phosphatidylinositol 4,5-bisphosphate 3-kinase catalytic subunit alpha isoform	ISTATPYMNGETSTK	(S312)	_IS[Phospho (STY)]TATPYMNGETSTK_.2	_IS[Phospho (STY)]TATPYMNGETSTK_	0.573438	0.513832	0.948203	0.702135	0.978312	0.951153	0.68162	0.953232	0.955365	0.245223	0.410915	0.508771	0.76319	0.960395	0.353417	0.952953	0.457376	0.285746	261965984	271325312	272673856	242790096	242231296	243583936	192237488	181319040	189821248	126827360	132069352	129327216	55806428	53474384	55131444	25951008	24464016	25221452
P56856	CLDN18	Homo sapiens	Claudin-18	IYDGGARTEDEVQSYPSK	(T247,S253,S256)	_IYDGGART[Phospho (STY)]EDEVQS[Phospho (STY)]YPS[Phospho (STY)]K_.3	_IYDGGART[Phospho (STY)]EDEVQS[Phospho (STY)]YPS[Phospho (STY)]K_	0.366207	0.517456	0.434964	0.0284057	0.984534	0.698156	0.764927	0.100653	0.000199659	0.878117	0.985254	0.428573	0.999293	0.652859	0.488632	0.000549397	0.970806	0.646006	87458336	81597928	83574712	68250720	67343544	69909280	40364740	40434536	41854620	25298390	24818428	25707592	8563800	8343127	8.34522e+06	4966771	5090073	5029885
P17096	HMGA1	Homo sapiens	High mobility group protein HMG-I/HMG-Y	KLEKEEEEGISQESSEEEQ	(S99,S102,S103)	_KLEKEEEEGIS[Phospho (STY)]QES[Phospho (STY)]S[Phospho (STY)]EEEQ_.3	_KLEKEEEEGIS[Phospho (STY)]QES[Phospho (STY)]S[Phospho (STY)]EEEQ_	1	1	1	1	1	1	1	1	1	1	1	1	Filtered	Filtered	Filtered	Filtered	Filtered	Filtered	1.13249e+06	1.22457e+06	1291706	376135	395927	393809	345813	347644	311375	218146	262511	231419	Filtered	Filtered	Filtered	Filtered	Filtered	Filtered
P17096	HMGA1	Homo sapiens	High mobility group protein HMG-I/HMG-Y	KLEKEEEEGISQESSEEEQ	(S99,S102)	_KLEKEEEEGIS[Phospho (STY)]QES[Phospho (STY)]SEEEQ_.3	_KLEKEEEEGIS[Phospho (STY)]QES[Phospho (STY)]SEEEQ_	0.201009	0.961371	0.403616	0.945314	0.999149	0.99898	0.944136	0.947176	0.948039	0.849246	0.914865	0.843158	0.854738	0.00410651	0.00412103	0.00553457	0.8418	0.065599	2.28128e+06	3.19875e+06	12638441	1.879e+06	1920902	2.02438e+06	885711	865527	884082	460021	481956	471009	144253	644809	651321	608407	58253.7	606585
P17096	HMGA1	Homo sapiens	High mobility group protein HMG-I/HMG-Y	KLEKEEEEGISQESSEEEQ	(S99,S103)	_KLEKEEEEGIS[Phospho (STY)]QESS[Phospho (STY)]EEEQ_.3	_KLEKEEEEGIS[Phospho (STY)]QESS[Phospho (STY)]EEEQ_	0.997874	0.998711	0.99872	0.999625	0.996826	0.999647	0.99827	0.998377	0.977758	0.998339	0.959274	0.996793	0.996349	0.995566	0.995866	0.994474	0.0402332	0.932106	17368734	19138778	15642085	11484463	11506884	11509055	8709437	7.79322e+06	8415700	4658877	4542337	4501236	865299	809131	822105	770125	758769	774032
P17096	HMGA1	Homo sapiens	High mobility group protein HMG-I/HMG-Y	KLEKEEEEGISQESSEEEQ	(S102)	_KLEKEEEEGISQES[Phospho (STY)]SEEEQ_.3	_KLEKEEEEGISQES[Phospho (STY)]SEEEQ_	0.992289	0.994123	0.985672	0.993287	0.364602	0.914908	0.996453	0.992374	0.927375	0.462622	0.993741	0.488439	0.156513	0.0448727	0.00190736	0.70624	0.0367691	0.468199	14427578	4.98329e+06	4.22785e+06	8233329	8.38297e+06	8.35855e+06	3.87739e+06	3.701e+06	3761459	1999270	2.11163e+06	2.12402e+06	581057	610707	617817	281395	262868	299566
O60841	EIF5B	Homo sapiens	Eukaryotic translation initiation factor 5B	KQSFDDNDSEELEDK	(S107,S113)	_KQS[Phospho (STY)]FDDNDS[Phospho (STY)]EELEDK_.2	_KQS[Phospho (STY)]FDDNDS[Phospho (STY)]EELEDK_	1	1	1	1	1	1	1	1	1	1	1	1	1	1	1	1	1	1	129823568	127309224	126635400	114284176	113171472	120364192	70876272	70374136	70768624	39759028	38916592	39503172	15292352	14086206	13974027	6909490	6751412	6620066
O60841	EIF5B	Homo sapiens	Eukaryotic translation initiation factor 5B	KQSFDDNDSEELEDK	(S107,S113)	_KQS[Phospho (STY)]FDDNDS[Phospho (STY)]EELEDK_.3	_KQS[Phospho (STY)]FDDNDS[Phospho (STY)]EELEDK_	1	1	1	1	1	1	1	1	1	1	1	1	1	1	1	1	1	1	28811604	28515326	31623216	20077640	20651228	20195284	10054195	9899587	10454424	7226101	6551944	6813184	3.32344e+06	2.40587e+06	2.39856e+06	1.39922e+06	1.32429e+06	1.50099e+06
P52732	KIF11	Homo sapiens	Kinesin-like protein KIF11	LDIPTGTTPQR	(T926)	_LDIPTGTT[Phospho (STY)]PQR_.2	_LDIPTGTT[Phospho (STY)]PQR_	0.999844	0.987543	0.999924	0.99552	0.998367	0.939534	0.893443	0.998988	0.996413	0.99867	0.992222	0.999698	0.856242	0.998104	0.152723	0.586788	0.583196	0.151869	10040945	11656700	9951918	10100371	9941564	9951559	5.30358e+06	5.16594e+06	5285815	2691185	2.63753e+06	2692207	1.16505e+06	992393	965670	456474	436771	442957
O94901	SUN1	Homo sapiens	SUN domain-containing protein 1	LDPVFDSPR	(S48)	_LDPVFDS[Phospho (STY)]PR_.2	_LDPVFDS[Phospho (STY)]PR_	1	1	1	1	1	1	1	1	1	1	1	1	1	1	1	1	1	1	1540124160	1450328960	1506316544	1366704768	1388488960	1401777280	893085632	915784896	894275776	591827328	593187392	599218944	282773952	263922912	254789392	130756048	131796280	132690960
P12931	SRC	Homo sapiens	Proto-oncogene tyrosine-protein kinase Src	LDSGGFYITSR	(S212)	_LDS[Phospho (STY)]GGFYITSR_.2	_LDS[Phospho (STY)]GGFYITSR_	1	1	1	1	1	1	1	1	1	1	1	1	1	1	1	1	1	1	847602816	853553984	880688128	861842816	832589888	831387712	571875904	589781824	602941888	367179360	386681408	388607712	172341728	149031520	151447808	77935896	77345888	79619144
P12931	SRC	Homo sapiens	Proto-oncogene tyrosine-protein kinase Src	LDSGGFYITSR	(Y216)	_LDSGGFY[Phospho (STY)]ITSR_.2	_LDSGGFY[Phospho (STY)]ITSR_	1	1	1	1	1	1	1	1	1	1	1	1	1	1	1	1	1	1	751852096	720277824	780679104	706336000	707015808	711414784	441740320	435154304	430735680	209603456	213295248	217099328	77650312	75433336	69900936	28885882	30876252	32599664
P12931	SRC	Homo sapiens	Proto-oncogene tyrosine-protein kinase Src	LDSGGFYITSR	(T218)	_LDSGGFYIT[Phospho (STY)]SR_.2	_LDSGGFYIT[Phospho (STY)]SR_	0.999782	0.988198	0.989613	0.944992	0.982441	0.942001	0.618661	0.875736	0.975708	0.720112	Filtered	Filtered	Filtered	Filtered	Filtered	Filtered	Filtered	Filtered	324493	346297	353966	483569	490143	484540	76411	326355	348922	27346.7	Filtered	Filtered	Filtered	Filtered	Filtered	Filtered	Filtered	Filtered
P12931	SRC	Homo sapiens	Proto-oncogene tyrosine-protein kinase Src	LDSGGFYITSR	(S219)	_LDSGGFYITS[Phospho (STY)]R_.2	_LDSGGFYITS[Phospho (STY)]R_	0.0596546	0.073812	0.0103743	0.211885	0.0175884	0.190591	0.385611	0.407586	0.280456	0.352528	Filtered	0.41124	Filtered	Filtered	Filtered	Filtered	Filtered	Filtered	184802	168274	283706	132626	258394	140820	56052.8	60889.3	57761.1	22825.5	Filtered	21560.3	Filtered	Filtered	Filtered	Filtered	Filtered	Filtered
P12931	SRC	Homo sapiens	Proto-oncogene tyrosine-protein kinase Src	LFGGFNSSDTVTSPQR	(S69)	_LFGGFNS[Phospho (STY)]SDTVTSPQR_.2	_LFGGFNS[Phospho (STY)]SDTVTSPQR_	0.999123	1.67296e-10	0.999215	0.999999	0.863922	0.999829	0.999992	0.999907	0.999995	0.999893	0.999974	0.997966	0.996961	0.999922	1	0.921394	0.999879	0.99998	712677248	804884224	719046720	625210688	623114816	646589824	440598272	436191936	447616224	274709728	288059584	284410016	105705424	112526024	111706672	56041708	54533496	56762176
P12931	SRC	Homo sapiens	Proto-oncogene tyrosine-protein kinase Src	LFGGFNSSDTVTSPQR	(S69)	_LFGGFNS[Phospho (STY)]SDTVTSPQR_.3	_LFGGFNS[Phospho (STY)]SDTVTSPQR_	0.104404	0.998164	0.973325	0.984547	0.942886	0.802558	0.982087	0.976747	0.981024	0.955959	0.907883	0.652817	0.29006	0.91933	0.27766	0.796973	0.57085	0.764434	37639784	38694820	36885604	36395460	37511608	21808142	14177154	15569985	15083497	11009616	11071846	10023344	3.99157e+06	4318001	4.68565e+06	2385207	2.56792e+06	2.6636e+06
P12931	SRC	Homo sapiens	Proto-oncogene tyrosine-protein kinase Src	LFGGFNSSDTVTSPQR	(S70)	_LFGGFNSS[Phospho (STY)]DTVTSPQR_.2	_LFGGFNSS[Phospho (STY)]DTVTSPQR_	1	1	1	1	1	1	1	1	1	1	0.999993	1	1	1	1	1	1	0.999957	833866816	818091264	867765440	930897920	932246720	988432960	652927232	662029440	680632192	392695008	390335136	386639968	157551456	156134256	151342672	68806432	65507232	66559096
P12931	SRC	Homo sapiens	Proto-oncogene tyrosine-protein kinase Src	LFGGFNSSDTVTSPQR	(S70)	_LFGGFNSS[Phospho (STY)]DTVTSPQR_.3	_LFGGFNSS[Phospho (STY)]DTVTSPQR_	0.999661	0.998266	0.999999	0.999975	0.999959	0.999998	0.999907	0.999439	0.999897	0.999825	0.999949	0.999675	0.999886	0.998992	0.999995	0.99848	0.998697	0.999731	50573164	51802012	55536416	65383364	70571800	50264224	26591046	28967468	33310134	21539106	19532566	18562098	10357177	9932218	9127932	4.63546e+06	5.31422e+06	5.15577e+06
P12931	SRC	Homo sapiens	Proto-oncogene tyrosine-protein kinase Src	LFGGFNSSDTVTSPQR	(T72)	_LFGGFNSSDT[Phospho (STY)]VTSPQR_.2	_LFGGFNSSDT[Phospho (STY)]VTSPQR_	1.97453e-10	0.730554	7.36103e-11	0.237592	0.000178745	0.649851	0.00543202	0.000332948	0.0858346	0.0091718	0.559148	0.140244	0.585722	0.9977	0.687929	0.975044	0.151967	0.990681	327901952	1357792256	341020288	1438619520	1476039168	1483426176	1052275008	1006225664	1060376704	666313344	692371456	685542592	304057504	299010720	294139968	145988848	145795952	148211152
P12931	SRC	Homo sapiens	Proto-oncogene tyrosine-protein kinase Src	LFGGFNSSDTVTSPQR	(T72)	_LFGGFNSSDT[Phospho (STY)]VTSPQR_.3	_LFGGFNSSDT[Phospho (STY)]VTSPQR_	0.000212633	1.26523e-14	0.633133	7.98872e-05	0.896433	0.000206999	0.959546	0.983631	0.00335388	1.05853e-07	2.18466e-07	0.000192902	0.00159294	0.638113	0.000463746	0.853697	0.995857	0.230788	2165955	30131474	5.83321e+06	88796576	1.20133e+06	67687432	1280151	689692	53148592	32021066	36456256	35882136	17535322	13394743	12593640	8233131	8026945	9139547
P12931	SRC	Homo sapiens	Proto-oncogene tyrosine-protein kinase Src	LFGGFNSSDTVTSPQR	(T74)	_LFGGFNSSDTVT[Phospho (STY)]SPQR_.3	_LFGGFNSSDTVT[Phospho (STY)]SPQR_	0.99559	0.93835	0.94823	0.549306	0.973372	0.976532	0.888468	0.904912	0.90462	0.561588	0.838523	0.852934	0.509752	0.358441	0.720155	0.337874	0.0924162	0.637999	2.00978e+06	9101635	10287364	2.81561e+06	1.13228e+06	1.12128e+06	514884	1.33322e+06	480011	675682	309669	671690	236900	591097	235630	282675	321331	244911
P12931	SRC	Homo sapiens	Proto-oncogene tyrosine-protein kinase Src	LFGGFNSSDTVTSPQR	(T74)	_LFGGFNSSDTVT[Phospho (STY)]SPQR_.2	_LFGGFNSSDTVT[Phospho (STY)]SPQR_	0.96204	0.949291	0.996903	0.933583	0.961152	0.977513	0.965491	0.669612	0.987323	0.948176	0.81551	0.950067	0.579546	0.911266	0.902416	0.213098	0.882396	0.831834	1.21719e+06	1.27374e+06	1.3604e+06	1255946	1214188	3.34909e+06	644084	642363	686801	325068	342367	347972	288379	100389	113845	142768	48886.6	36497.7
P12931	SRC	Homo sapiens	Proto-oncogene tyrosine-protein kinase Src	LFGGFNSSDTVTSPQR	(S75)	_LFGGFNSSDTVTS[Phospho (STY)]PQR_.2	_LFGGFNSSDTVTS[Phospho (STY)]PQR_	0.825858	0.787924	0.852256	0.992215	7.97949e-05	7.51274e-05	7.83742e-22	7.73513e-05	4.52394e-05	1.74415e-20	0.00544836	0.984049	9.2609e-06	0.983304	1.12731e-05	3.72891e-05	6.0906e-05	4.47619e-05	1660242	6692337	53637152	329755360	1704443392	1720118400	298277728	1174119552	1222686848	180291744	802778752	127161432	352476768	27357956	341178272	168925056	168043712	169404544
P12931	SRC	Homo sapiens	Proto-oncogene tyrosine-protein kinase Src	LFGGFNSSDTVTSPQR	(S75)	_LFGGFNSSDTVTS[Phospho (STY)]PQR_.3	_LFGGFNSSDTVTS[Phospho (STY)]PQR_	0.999893	0.890236	0.99931	0.999865	0.999799	0.999963	0.99993	0.997236	0.999468	0.998972	0.999919	0.998666	0.999107	0.999199	0.999926	0.396423	0.337931	0.25239	8.1555e+06	525613	21226640	11378695	11712374	8414808	6142854	7.47321e+06	5.84511e+06	3.52701e+06	5.7222e+06	3.38422e+06	1.19859e+06	1.43311e+06	1.0701e+06	1.82445e+06	973110	1.78264e+06
P38432	COIL	Homo sapiens	Coilin	LGFSLTPSK	(T303)	_LGFSLT[Phospho (STY)]PSK_.2	_LGFSLT[Phospho (STY)]PSK_	0.994625	0.999949	0.992291	0.993757	0.999685	0.999992	1	0.999996	1	0.999998	0.999998	0.990417	0.999913	0.999894	0.946774	0.99999	0.999855	1	838424192	814702848	833384960	757885376	759085056	764073728	601739520	587056640	596827008	460926624	479686656	472604544	283468448	262149696	256506512	144421168	145837296	147427248
P08238	HSP90AB1	Homo sapiens	Heat shock protein HSP 90-beta	LGIHEDSTNR	(S445)	_LGIHEDS[Phospho (STY)]TNR_.2	_LGIHEDS[Phospho (STY)]TNR_	0.0867972	0.999339	0.365225	0.999986	0.999939	0.999953	0.000893275	0.970853	0.77277	0.999678	0.00888275	0.999315	0.986051	0.0608285	0.0304931	0.999477	0.612446	0.987308	34697940	33819332	36244036	48419600	49860044	42575172	23047214	23088316	22862570	13318182	12890332	13063739	4538283	5.24555e+06	5231171	2.50254e+06	2576101	2.585e+06
P42345	MTOR	Homo sapiens	Serine/threonine-protein kinase mTOR	LHVSTINLQK	(S1261)	_LHVS[Phospho (STY)]TINLQK_.2	_LHVS[Phospho (STY)]TINLQK_	1	1	1	1	1	1	1	1	1	1	1	1	1	1	1	1	1	1	507975168	436858880	547860032	491675424	501464832	526665472	258782192	246195248	230317008	129036000	123858352	123848176	56291544	49787336	44434896	25597350	24681996	26618504
P12931	SRC	Homo sapiens	Proto-oncogene tyrosine-protein kinase Src	LIEDNEYTAR	(Y419)	_LIEDNEY[Phospho (STY)]TAR_.2	_LIEDNEY[Phospho (STY)]TAR_	1	1	1	1	1	1	1	1	1	1	1	1	1	1	1	1	1	1	195279152	245280096	212069088	234151920	231861056	233332416	112012480	110534320	113010560	61649848	62147776	62042876	25425712	23970252	24170280	10508723	10566035	10804970
P12931	SRC	Homo sapiens	Proto-oncogene tyrosine-protein kinase Src	LIEDNEYTAR	(T420)	_LIEDNEYT[Phospho (STY)]AR_.2	_LIEDNEYT[Phospho (STY)]AR_	1	1	1	1	1	1	1	1	1	1	1	1	1	1	1	1	1	1	653765760	609763584	627848192	518561472	529704800	524671904	273767200	276977984	279811840	159067936	161012608	164529936	67255120	62681248	62776204	32671426	29438568	29451252
P42224	STAT1	Homo sapiens	Signal transducer and activator of transcription 1-alpha/beta	LLGPNASPDGLIPWTR	(S532)	_LLGPNAS[Phospho (STY)]PDGLIPWTR_.2	_LLGPNAS[Phospho (STY)]PDGLIPWTR_	1	1	1	1	1	1	1	1	1	1	1	1	1	1	1	1	1	1	966107776	1055403328	1070925888	952601280	1036423040	976342144	549208896	519552512	554418496	133883704	129537120	124311960	20240360	17882914	18375476	4.021e+06	3.50529e+06	3433567
P42224	STAT1	Homo sapiens	Signal transducer and activator of transcription 1-alpha/beta	LLGPNASPDGLIPWTR	(S532)	_LLGPNAS[Phospho (STY)]PDGLIPWTR_.3	_LLGPNAS[Phospho (STY)]PDGLIPWTR_	1	1	1	1	1	1	1	1	1	1	1	1	1	1	1	1	1	1	22715700	21983978	24874370	25100674	25389500	13331655	6.41969e+06	5921275	6.05539e+06	2.82356e+06	2.6653e+06	2283275	637142	361725	378639	104160	83211.7	75001.4
P04626	ERBB2	Homo sapiens	Receptor tyrosine-protein kinase erbB-2	LLQETELVEPLTPSGAMPNQAQMR	(T701)	_LLQETELVEPLT[Phospho (STY)]PSGAMPNQAQMR_.3	_LLQETELVEPLT[Phospho (STY)]PSGAMPNQAQMR_	1	1	1	1	1	1	1	1	1	1	1	1	1	1	1	0.999989	0.999997	1	320087072	330368128	350350176	306287200	304754304	319665056	147228192	147834800	151527936	34092052	34555236	35647504	3115711	2782420	2.71565e+06	477890	489800	496715
P04626	ERBB2	Homo sapiens	Receptor tyrosine-protein kinase erbB-2	LLQETELVEPLTPSGAMPNQAQMR	(T701)	_LLQETELVEPLT[Phospho (STY)]PSGAMPNQAQMR_.4	_LLQETELVEPLT[Phospho (STY)]PSGAMPNQAQMR_	1	1	1	1	1	1	0.999191	0.999982	0.987903	0.999278	0.966614	0.943906	Filtered	0.218125	Filtered	Filtered	Filtered	Filtered	2.27467e+06	2.29714e+06	2.43353e+06	4231255	2248644	1.89719e+06	1.49867e+06	1.78985e+06	1.76849e+06	181545	183997	189667	Filtered	11699.8	Filtered	Filtered	Filtered	Filtered
P04626	ERBB2	Homo sapiens	Receptor tyrosine-protein kinase erbB-2	LLQETELVEPLTPSGAMPNQAQMR	(S703)	_LLQETELVEPLTPS[Phospho (STY)]GAMPNQAQMR_.3	_LLQETELVEPLTPS[Phospho (STY)]GAMPNQAQMR_	0.00783907	8.26463e-05	0.844291	0.00251205	7.39471e-06	0.000267545	0.597092	0.000147072	0.0156895	0.256153	0.144534	0.521068	8.29799e-05	0.00330084	0.036666	0.987575	0.329176	0.909005	486802912	469200032	487705216	456804672	447776800	464774144	218459552	222350192	218635056	30778932	33137498	30906770	2.29247e+06	2.11051e+06	2.06645e+06	356592	390539	385670
P04626	ERBB2	Homo sapiens	Receptor tyrosine-protein kinase erbB-2	LLQETELVEPLTPSGAMPNQAQMR	(S703)	_LLQETELVEPLTPS[Phospho (STY)]GAMPNQAQMR_.4	_LLQETELVEPLTPS[Phospho (STY)]GAMPNQAQMR_	4.70171e-09	1.15086e-07	1.7419e-08	2.11332e-08	3.85698e-10	3.93579e-09	0.000804767	1.32144e-06	0.0120329	0.961632	0.801209	0.954848	0.77746	0.782559	Filtered	Filtered	Filtered	Filtered	1.00404e+06	1.0108e+06	1.08774e+06	948460	961737	803228	604059	349726	722318	96554.7	112745	94365.1	5337.79	5320.7	Filtered	Filtered	Filtered	Filtered
P42224	STAT1	Homo sapiens	Signal transducer and activator of transcription 1-alpha/beta	LQTTDNLLPMSPEEFDEVSR	(S727)	_LQTTDNLLPMS[Phospho (STY)]PEEFDEVSR_.3	_LQTTDNLLPMS[Phospho (STY)]PEEFDEVSR_	1	1	1	1	1	1	1	1	1	1	1	1	0.979222	0.999946	0.999991	0.254946	0.95781	0.809769	72900336	74043952	77469544	67192712	65230944	62161872	29298612	30773802	29564600	4.16654e+06	4319315	4135679	416167	345740	359867	88524.9	84811.1	85230
Q15185	PTGES3	Homo sapiens	Prostaglandin E synthase 3	LTFSCLGGSDNFK	(S44)	_LTFSCLGGS[Phospho (STY)]DNFK_.2	_LTFSCLGGS[Phospho (STY)]DNFK_	1	1	1	1	1	1	1	1	1	1	1	1	0.999929	0.999998	0.999943	1	0.999999	1	131239896	127979984	131082640	99946608	99089968	91478400	39971480	39330524	36768412	11926365	11709666	11570670	344215	267615	227021	646095	658535	549650
P00533	EGFR	Homo sapiens	Epidermal growth factor receptor	MHLPSPTDSNFYR	(S991,S995)	_MHLPS[Phospho (STY)]PTDS[Phospho (STY)]NFYR_.2	_MHLPS[Phospho (STY)]PTDS[Phospho (STY)]NFYR_	0.999293	0.0377548	0.99764	0.8127	0.996551	0.998143	0.998923	0.998948	0.030485	0.769394	0.887359	0.00238706	0.622765	0.605739	0.627189	0.981815	0.0136316	0.00977113	465877440	447115328	439239136	375389952	375808640	389361152	245512080	241817360	244543408	105379696	111753808	114916192	32431538	29598736	29110672	11704093	11382140	11552720
P00533	EGFR	Homo sapiens	Epidermal growth factor receptor	MHLPSPTDSNFYR	(S991,S995)	_MHLPS[Phospho (STY)]PTDS[Phospho (STY)]NFYR_.3	_MHLPS[Phospho (STY)]PTDS[Phospho (STY)]NFYR_	1	1	1	1	1	1	1	1	1	0.999987	0.999999	0.999999	0.886799	0.99999	0.999982	0.493315	0.858963	0.715332	190688176	184872560	182077568	148743376	150511104	132740264	89256392	90071272	88800744	43640928	45010812	44924964	14081444	12426402	12505000	5084159	5.26643e+06	5434237
P00533	EGFR	Homo sapiens	Epidermal growth factor receptor	MHLPSPTDSNFYR	(S991)	_MHLPS[Phospho (STY)]PTDSNFYR_.2	_MHLPS[Phospho (STY)]PTDSNFYR_	1	1	1	1	1	1	1	1	1	1	1	1	1	1	1	1	1	1	1035220544	1049289792	1102845056	1145314816	1103447424	1111001472	615417216	633699520	635083136	300422784	291376960	300435584	111527624	108275888	102636040	47721640	43470240	45491656
P00533	EGFR	Homo sapiens	Epidermal growth factor receptor	MHLPSPTDSNFYR	(S991)	_MHLPS[Phospho (STY)]PTDSNFYR_.3	_MHLPS[Phospho (STY)]PTDSNFYR_	1	1	1	1	1	1	1	1	1	1	1	1	1	1	1	1	1	1	386110176	383024256	423200192	362166240	358079072	347541952	213879456	218037312	218026512	131145008	126752472	127767400	48557972	49798348	49113168	21193660	21272362	22263784
P00533	EGFR	Homo sapiens	Epidermal growth factor receptor	MHLPSPTDSNFYR	(S995)	_MHLPSPTDS[Phospho (STY)]NFYR_.2	_MHLPSPTDS[Phospho (STY)]NFYR_	0.99999	0.997897	0.999939	0.999949	0.999995	0.99996	0.999998	1	1	0.99997	0.999826	1	1	0.999996	1	0.981681	0.991645	0.996069	1120326912	1110574848	1131545216	1198107904	1172676480	1212730880	603830528	614782592	622387968	250228672	250728304	261380944	84009600	75894320	73694336	35264236	33986264	30559736
P00533	EGFR	Homo sapiens	Epidermal growth factor receptor	MHLPSPTDSNFYR	(S995)	_MHLPSPTDS[Phospho (STY)]NFYR_.3	_MHLPSPTDS[Phospho (STY)]NFYR_	0.999996	1	0.999994	1	1	1	1	1	1	1	1	1	1	1	1	0.99999	0.99865	0.919766	595612224	582140608	609222016	494807712	486402848	484871488	296408800	293420960	297042080	152046752	151909760	154040352	53086160	51244508	50597656	21694108	21823784	22441120
P00533	EGFR	Homo sapiens	Epidermal growth factor receptor	MHLPSPTDSNFYR	(Y998)	_MHLPSPTDSNFY[Phospho (STY)]R_.2	_MHLPSPTDSNFY[Phospho (STY)]R_	1	1	1	1	1	1	1	1	1	1	1	1	1	1	1	1	1	1	1202445184	1183997952	1213441920	1208880256	1182407040	1226296448	727880256	734545728	755886336	336035328	331521600	338065984	139851760	118795896	115908064	57880656	56937004	58470668
P00533	EGFR	Homo sapiens	Epidermal growth factor receptor	MHLPSPTDSNFYR	(Y998)	_MHLPSPTDSNFY[Phospho (STY)]R_.3	_MHLPSPTDSNFY[Phospho (STY)]R_	1	1	1	1	1	1	1	1	1	1	1	1	1	1	1	1	1	1	468580320	461842304	494382048	399772288	394098080	380684768	244241408	248425456	244946160	131231072	128795328	127992592	54001068	47035296	47511072	22860948	23624436	24318678
Q16678	CYP1B1	Homo sapiens	Cytochrome P450 1B1	NFSNFILDK	(S269)	_NFS[Phospho (STY)]NFILDK_.2	_NFS[Phospho (STY)]NFILDK_	1	1	1	1	1	1	1	1	1	1	1	1	1	1	1	1	1	1	7.59967e+06	7.59855e+06	8.05619e+06	7326408	7.09067e+06	7.02046e+06	3609639	3.50336e+06	3.54794e+06	1559397	1.65356e+06	1623228	537982	458004	469951	223788	221967	219000
P00533	EGFR	Homo sapiens	Epidermal growth factor receptor	NGLQSCPIKEDSFLQR	(S1057)	_NGLQS[Phospho (STY)]CPIKEDSFLQR_.2	_NGLQS[Phospho (STY)]CPIKEDSFLQR_	1	1	1	1	1	1	1	1	1	1	1	1	1	1	1	1	1	1	369395776	392049472	423889152	468980448	465211232	499124800	232945120	226438912	231853648	89909800	100515280	102570424	9666500	7.58744e+06	6408911	7.41021e+06	7244498	6572042
P00533	EGFR	Homo sapiens	Epidermal growth factor receptor	NGLQSCPIKEDSFLQR	(S1057)	_NGLQS[Phospho (STY)]CPIKEDSFLQR_.3	_NGLQS[Phospho (STY)]CPIKEDSFLQR_	1	1	1	1	1	1	1	1	1	1	1	1	1	1	1	1	1	1	300560704	318896032	362696608	358242240	357724224	355327840	177849808	168531136	169494656	75860000	81320904	81294904	7.43427e+06	6.5788e+06	5946249	5.90014e+06	5.71876e+06	5.11457e+06
P51812	RPS6KA3	Homo sapiens	Ribosomal protein S6 kinase alpha-3	NQSPVLEPVGR	(S715)	_NQS[Phospho (STY)]PVLEPVGR_.2	_NQS[Phospho (STY)]PVLEPVGR_	1	1	1	1	1	1	1	1	1	1	1	1	1	1	1	1	1	1	1488314240	1362025856	1495944064	1579488512	1536176512	1583400448	975542912	1003984704	1046476800	644174784	624974080	636407040	351558208	322487328	309496768	142701712	158825360	172502144
Q01196	RUNX1	Homo sapiens	Runt-related transcription factor 1	RFTPPSTALSPGK	(T14,S21)	_RFT[Phospho (STY)]PPSTALS[Phospho (STY)]PGK_.2	_RFT[Phospho (STY)]PPSTALS[Phospho (STY)]PGK_	1	1	1	1	1	1	1	1	1	1	1	1	1	1	1	1	1	1	764924352	728657280	738595840	805046976	803215360	828852416	512982592	537434560	557071872	307479712	303507488	309939904	139616240	124626336	123025088	61925108	60880888	61979144
Q01196	RUNX1	Homo sapiens	Runt-related transcription factor 1	RFTPPSTALSPGK	(T14,S21)	_RFT[Phospho (STY)]PPSTALS[Phospho (STY)]PGK_.3	_RFT[Phospho (STY)]PPSTALS[Phospho (STY)]PGK_	1	1	1	1	1	1	1	1	1	0.969797	0.999984	0.501861	0.987869	0.998846	0.0540448	0.0255497	9.53752e-06	0.00617718	52834904	50836720	51263372	47228168	53929084	38420936	24338498	26107286	29685146	15383830	15283335	14794490	10747781	6.63811e+06	6570663	3718338	3.75793e+06	4.18677e+06
P00533	EGFR	Homo sapiens	Epidermal growth factor receptor	RPAGSVQNPVYHNQPLNPAPSR	(S1104)	_RPAGS[Phospho (STY)]VQNPVYHNQPLNPAPSR_.3	_RPAGS[Phospho (STY)]VQNPVYHNQPLNPAPSR_	1	1	1	1	1	1	1	1	1	1	1	1	1	1	1	1	1	1	278048192	1098513536	982345024	1046491392	1041346816	1101468672	629261632	647417920	633002688	374005088	378083616	366916128	157546032	141158768	142387264	59293452	57932752	59340272
P00533	EGFR	Homo sapiens	Epidermal growth factor receptor	RPAGSVQNPVYHNQPLNPAPSR	(S1104)	_RPAGS[Phospho (STY)]VQNPVYHNQPLNPAPSR_.4	_RPAGS[Phospho (STY)]VQNPVYHNQPLNPAPSR_	1	1	1	1	1	1	1	1	1	1	1	1	1	1	1	1	1	1	15428847	14113348	17695088	58487120	58343624	55824696	31548702	31407350	32565736	21231858	20932620	20265918	10455829	8235983	8.02844e+06	3137624	2.89804e+06	3003767
P00533	EGFR	Homo sapiens	Epidermal growth factor receptor	RPAGSVQNPVYHNQPLNPAPSR	(Y1110)	_RPAGSVQNPVY[Phospho (STY)]HNQPLNPAPSR_.3	_RPAGSVQNPVY[Phospho (STY)]HNQPLNPAPSR_	1	1	1	1	1	1	1	1	1	1	1	1	1	1	1	1	1	1	139026848	157764176	144887808	127951160	129945696	133151600	65311972	67745952	66566752	37165644	36362168	36553104	14441644	13021290	12976479	5.303e+06	5234177	5260350
P00533	EGFR	Homo sapiens	Epidermal growth factor receptor	RPAGSVQNPVYHNQPLNPAPSR	(Y1110)	_RPAGSVQNPVY[Phospho (STY)]HNQPLNPAPSR_.4	_RPAGSVQNPVY[Phospho (STY)]HNQPLNPAPSR_	1	1	1	1	1	1	1	1	1	1	1	1	1	1	1	1	1	1	9109510	25977980	22199406	17414042	17227892	16528223	7404076	7317352	7390954	4.00776e+06	3.93095e+06	3.89937e+06	1.61378e+06	1.32897e+06	1.31185e+06	451158	402101	426593
P00533	EGFR	Homo sapiens	Epidermal growth factor receptor	RPAGSVQNPVYHNQPLNPAPSR	(S1120)	_RPAGSVQNPVYHNQPLNPAPS[Phospho (STY)]R_.3	_RPAGSVQNPVYHNQPLNPAPS[Phospho (STY)]R_	1	1	1	1	1	1	1	1	1	1	1	1	1	1	1	1	1	0.999962	32899814	127377880	1496632832	1408727936	1397042688	1477420416	746665984	747775104	762809088	399364384	401486240	401525760	146573600	138391088	143998208	31023086	28401452	75816496
P00533	EGFR	Homo sapiens	Epidermal growth factor receptor	RPAGSVQNPVYHNQPLNPAPSR	(S1120)	_RPAGSVQNPVYHNQPLNPAPS[Phospho (STY)]R_.4	_RPAGSVQNPVYHNQPLNPAPS[Phospho (STY)]R_	1	1	1	1	1	1	1	1	1	1	1	1	1	1	1	1	0.999998	1	137751664	141110784	11616328	120332016	121883272	117901104	50300104	50377720	50601304	28827820	29306004	28864142	12859786	9444245	8.12619e+06	4000838	3486350	3.89029e+06
Q96B36	AKT1S1	Homo sapiens	Proline-rich AKT1 substrate 1	RTEARSSDEENGPPSSPDLDR	(S211)	_RTEARSSDEENGPPS[Phospho (STY)]SPDLDR_.3	_RTEARSSDEENGPPS[Phospho (STY)]SPDLDR_	0.956261	0.424426	0.919223	0.787121	0.983609	0.9763	0.999094	0.738708	0.298469	0.7008	0.544631	0.834766	0.457601	2.38871e-06	0.010982	0.401801	0.63437	1.98594e-07	12705283	118638856	122542280	93655992	100379384	3.06519e+06	52795916	52305280	52939312	30684936	30958380	30912982	10732271	9698126	9490742	5810155	5.67889e+06	4.46806e+06
Q96B36	AKT1S1	Homo sapiens	Proline-rich AKT1 substrate 1	RTEARSSDEENGPPSSPDLDR	(S211)	_RTEARSSDEENGPPS[Phospho (STY)]SPDLDR_.4	_RTEARSSDEENGPPS[Phospho (STY)]SPDLDR_	0.999953	0.997761	0.999952	0.999999	0.999966	0.993988	0.999821	0.999239	1	0.999803	0.998909	0.994332	0.994276	0.995909	0.997407	0.997376	0.999092	0.818627	33051382	33710812	35723832	28056018	29294388	29055526	13707139	14032383	13710115	8650702	8739544	8521993	2866970	3.26702e+06	3.09702e+06	1464968	1.51946e+06	1.4183e+06
Q96B36	AKT1S1	Homo sapiens	Proline-rich AKT1 substrate 1	RTEARSSDEENGPPSSPDLDR	(S212)	_RTEARSSDEENGPPSS[Phospho (STY)]PDLDR_.3	_RTEARSSDEENGPPSS[Phospho (STY)]PDLDR_	0.935206	0.999996	0.999991	1	0.95794	1	0.999998	1	0.998203	1	1	1	1	0.999998	0.989179	0.999941	0.999822	1	45670412	108300736	111677296	84259168	87380040	89007296	48597732	48012776	48365288	26174426	26831438	26206200	8645067	9874475	9710301	4.49892e+06	4.54463e+06	4.57889e+06
Q96B36	AKT1S1	Homo sapiens	Proline-rich AKT1 substrate 1	RTEARSSDEENGPPSSPDLDR	(S212)	_RTEARSSDEENGPPSS[Phospho (STY)]PDLDR_.4	_RTEARSSDEENGPPSS[Phospho (STY)]PDLDR_	0.905415	0.0731936	0.999269	0.997656	0.996608	0.997904	0.999979	0.996806	0.822056	0.99168	0.677219	0.822182	0.560376	0.884029	0.35372	0.190908	0.168211	0.183865	27180000	11139575	30991860	23520148	23758690	23890430	13021501	12500185	12896547	8059301	8044604	7.9135e+06	2.61559e+06	2.91337e+06	3.029e+06	1.38081e+06	1.31624e+06	1.42105e+06
Q92934	BAD	Homo sapiens	Bcl2-associated agonist of cell death	SAGTATQMR	(S134)	_S[Phospho (STY)]AGTATQMR_.2	_S[Phospho (STY)]AGTATQMR_	1	1	1	0.999961	0.995073	0.999994	0.99982	0.999999	0.998652	0.846117	0.99989	0.911472	0.333333	0.477869	Filtered	Filtered	Filtered	Filtered	699986	851603	810506	985922	1144633	1.09308e+06	620515	600834	619380	318743	304166	333828	135474	89581.9	Filtered	Filtered	Filtered	Filtered
Q92934	BAD	Homo sapiens	Bcl2-associated agonist of cell death	SAPPNLWAAQR	(S99)	_S[Phospho (STY)]APPNLWAAQR_.2	_S[Phospho (STY)]APPNLWAAQR_	1	1	1	1	1	1	1	1	1	1	1	1	1	1	1	1	1	1	2641516544	2582974464	2721240064	2595444992	2518380288	2650344448	1686198528	1661217152	1683795968	970249664	954133824	1007034496	419186560	380594048	385371424	206939616	202601872	204815568
Q07889	SOS1	Homo sapiens	Son of sevenless homolog 1	SASVSSISLTK	(S1132)	_S[Phospho (STY)]ASVSSISLTK_.2	_S[Phospho (STY)]ASVSSISLTK_	1	1	1	1	1	1	1	1	1	1	1	1	1	1	1	1	1	1	388621664	372697344	390434624	412628128	399353312	407884512	281638848	267026208	299693440	196263424	190622224	196865744	100047472	93276072	92028696	49594136	44120508	50001408
Q6P1L5	FAM117B	Homo sapiens	Protein FAM117B	SASWGSTDQLK	(S273)	_SAS[Phospho (STY)]WGSTDQLK_.2	_SAS[Phospho (STY)]WGSTDQLK_	0.999996	1	1	1	1	1	1	1	1	1	1	1	1	1	1	0.999079	1	1	335210208	333388416	356500704	293134912	307056288	301742080	196941104	197722000	199516384	114219928	116350200	114792760	51518304	47003408	47043996	20364154	21335430	22345140
P27540	ARNT	Homo sapiens	Aryl hydrocarbon receptor nuclear translocator	SDDEQSSADK	(S77)	_S[Phospho (STY)]DDEQSSADK_.2	_S[Phospho (STY)]DDEQSSADK_	1	1	1	Filtered	Filtered	Filtered	Filtered	Filtered	Filtered	Filtered	Filtered	Filtered	Filtered	Filtered	Filtered	Filtered	Filtered	Filtered	68382.9	16321.4	29903.5	Filtered	Filtered	Filtered	Filtered	Filtered	Filtered	Filtered	Filtered	Filtered	Filtered	Filtered	Filtered	Filtered	Filtered	Filtered
Q9NYL2	MAP3K20	Homo sapiens	Mitogen-activated protein kinase kinase kinase 20	SDSSADCQWLDTLR	(S567)	_SDS[Phospho (STY)]SADCQWLDTLR_.2	_SDS[Phospho (STY)]SADCQWLDTLR_	0.999567	0.72029	0.370122	0.00186789	0.99698	0.999999	0.0193625	0.994988	0.908719	0.975815	0.999894	0.994529	0.843067	0.742472	0.785902	0.9991	0.989974	0.972143	9995740	7888154	104756376	80015304	72036528	63118616	16557930	14586392	12594669	2.53499e+06	1.6459e+06	1.33679e+06	69762.9	39761.7	45736.6	730719	502272	244504
Q9NYL2	MAP3K20	Homo sapiens	Mitogen-activated protein kinase kinase kinase 20	SDSSADCQWLDTLR	(S567)	_SDS[Phospho (STY)]SADCQWLDTLR_.3	_SDS[Phospho (STY)]SADCQWLDTLR_	0.665324	0.620051	0.983283	0.945976	0.958261	0.97471	0.852582	0.814195	0.819127	0.627467	Filtered	0.53686	Filtered	Filtered	Filtered	Filtered	Filtered	Filtered	2.71944e+06	2.2907e+06	2.31228e+06	1.57014e+06	1.48623e+06	916465	155427	102148	101123	29522.4	Filtered	20658.5	Filtered	Filtered	Filtered	Filtered	Filtered	Filtered
P35869	AHR	Homo sapiens	Aryl hydrocarbon receptor	SFFDVALK	(S81)	_S[Phospho (STY)]FFDVALK_.2	_S[Phospho (STY)]FFDVALK_	1	1	1	1	1	1	1	1	1	1	1	1	1	1	1	1	1	1	225351968	241997616	267928480	233834704	228410784	238325632	104414008	94363432	98216736	33245854	34327540	34029664	9602490	8438065	8294098	3.75455e+06	3.60451e+06	3766579
P18206	VCL	Homo sapiens	Vinculin	SFLDSGYR	(Y822)	_SFLDSGY[Phospho (STY)]R_.2	_SFLDSGY[Phospho (STY)]R_	1	1	1	1	1	1	1	1	1	1	1	1	1	1	1	1	1	1	710451776	687878016	742264256	754256128	768338752	803281152	422477248	400506432	422908160	280643296	279848064	287457728	164393152	147442304	149664368	82783552	78843864	81706800
P04626	ERBB2	Homo sapiens	Receptor tyrosine-protein kinase erbB-2	SGGGDLTLGLEPSEEEAPR	(S1054)	_S[Phospho (STY)]GGGDLTLGLEPSEEEAPR_.2	_S[Phospho (STY)]GGGDLTLGLEPSEEEAPR_	1	1	1	1	1	1	1	1	1	1	1	1	1	1	1	1	1	1	897948544	901843968	944229184	918001728	885544320	950917888	554269888	566670144	564972096	250752928	268950016	274207808	83958184	79954456	80469896	32833938	33576020	32581162
P04626	ERBB2	Homo sapiens	Receptor tyrosine-protein kinase erbB-2	SGGGDLTLGLEPSEEEAPR	(S1054)	_S[Phospho (STY)]GGGDLTLGLEPSEEEAPR_.3	_S[Phospho (STY)]GGGDLTLGLEPSEEEAPR_	1	1	1	1	1	1	1	1	1	1	1	1	1	1	1	1	1	1	128886280	128304664	143199088	139747600	139032640	97272088	67270256	66959944	68927560	26046462	36188984	33771104	14694139	9395445	9570954	3.99796e+06	4.22286e+06	4563940
Q9UQ35	SRRM2	Homo sapiens	Serine/arginine repetitive matrix protein 2	SGSSQELDVKPSASPQER	(S1541,S1542,S1552)	_SGS[Phospho (STY)]S[Phospho (STY)]QELDVKPSAS[Phospho (STY)]PQER_.3	_SGS[Phospho (STY)]S[Phospho (STY)]QELDVKPSAS[Phospho (STY)]PQER_	0.999998	0.999999	0.997251	0.990593	0.999983	0.999929	0.999853	0.999637	0.99988	0.999796	0.999806	0.999603	0.999482	0.99998	0.999123	0.996624	0.99958	0.997544	157688016	166032208	168671488	116625720	115490928	107515312	75704712	70676360	74571296	44842872	41779504	44115032	20476988	17233822	15955603	9513067	9343002	9332424
O14974	PPP1R12A	Homo sapiens	Protein phosphatase 1 regulatory subunit 12A	SGSYSYLEER	(S908)	_S[Phospho (STY)]GSYSYLEER_.2	_S[Phospho (STY)]GSYSYLEER_	1	0.999981	0.999996	0.999995	0.999997	0.991505	1	0.999968	0.999789	0.999999	0.978146	0.999953	0.999903	0.999168	1	0.136255	0.992641	0.999433	558335552	563986176	607622592	513744736	507332672	546980864	398506656	380098208	390888704	244719648	240080640	249996240	109839536	98563912	98888560	52799636	50463240	52621852
O14974	PPP1R12A	Homo sapiens	Protein phosphatase 1 regulatory subunit 12A	SGSYSYLEER	(S910)	_SGS[Phospho (STY)]YSYLEER_.2	_SGS[Phospho (STY)]YSYLEER_	1	0.999702	0.913763	0.995458	0.999672	0.38133	0.999999	0.99933	0.999999	0.99946	0.999986	1	0.999994	0.996156	0.999959	1	1	1	986525696	25230074	24851818	881990912	913072384	911781760	624787840	609125952	665422400	413706304	414868128	410327680	199301296	186048640	177387040	92162024	91135520	89452160
O14974	PPP1R12A	Homo sapiens	Protein phosphatase 1 regulatory subunit 12A	SGSYSYLEER	(S912)	_SGSYS[Phospho (STY)]YLEER_.2	_SGSYS[Phospho (STY)]YLEER_	1.90219e-08	1.73762e-05	5.87361e-06	0.276716	0.999951	0.999454	0.995836	0.999798	7.35897e-05	0.000183062	0.00244836	0.979042	0.000118739	0.095688	0.00206361	0.000452471	0.0422226	3.2341e-07	781735872	799282368	838474624	692421120	720603712	713338752	492966848	483050624	527969504	326483360	328340992	321888384	159022976	146317648	141235808	71829832	70865304	69704512
Q9BY84	DUSP16	Homo sapiens	Dual specificity protein phosphatase 16	SLLSPLHR	(S501)	_SLLS[Phospho (STY)]PLHR_.2	_SLLS[Phospho (STY)]PLHR_	1	1	1	1	1	1	1	1	1	1	1	1	1	1	1	1	1	1	3227102464	3199208448	3379623936	3607095808	3621796352	3719962624	1897428352	1865765760	2127061248	1093833728	1055730624	1109684352	542978752	467276736	468652896	267245440	253076496	253684704
Q9UJM3	ERRFI1	Homo sapiens	ERBB receptor feedback inhibitor 1	SLPSYLNGVMPPTQSFAPDPK	(S337)	_S[Phospho (STY)]LPSYLNGVMPPTQSFAPDPK_.3	_S[Phospho (STY)]LPSYLNGVMPPTQSFAPDPK_	1	1	1	1	1	0.998216	0.991286	0.978865	0.993963	0.296102	0.990294	0.872901	5.45079e-18	9.77083e-06	9.67731e-10	0.00299911	Filtered	8.02952e-06	16668637	16767244	18781012	19477520	19708412	17928576	6602842	6891602	6.66745e+06	982390	899229	880309	471505	153904	165004	81143.5	Filtered	79583.2
Q9UJM3	ERRFI1	Homo sapiens	ERBB receptor feedback inhibitor 1	SLPSYLNGVMPPTQSFAPDPK	(S340)	_SLPS[Phospho (STY)]YLNGVMPPTQSFAPDPK_.3	_SLPS[Phospho (STY)]YLNGVMPPTQSFAPDPK_	0.995797	0.999874	0.956861	0.961981	0.999155	0.998977	0.973872	0.97221	0.999314	0.715116	0.703296	0.88623	4.04017e-08	8.89806e-05	1.15665e-08	4.72943e-05	0.0756523	2.684e-05	7.49472e+06	9325024	8.25967e+06	9209688	9342356	7189552	3.09649e+06	2891063	3.02739e+06	798305	409471	379613	241875	190812	200752	39529.4	35548.3	38780.6
Q9UJM3	ERRFI1	Homo sapiens	ERBB receptor feedback inhibitor 1	SLPSYLNGVMPPTQSFAPDPK	(T349)	_SLPSYLNGVMPPT[Phospho (STY)]QSFAPDPK_.3	_SLPSYLNGVMPPT[Phospho (STY)]QSFAPDPK_	0.86604	0.990451	0.99926	0.677546	0.998872	0.997681	0.998229	0.998479	0.985625	0.975226	0.870038	0.999179	0.824183	0.739598	0.981982	Filtered	0.934729	0.114939	70641992	69417568	75234496	57529420	59514896	53135784	21966680	20904176	22335258	3714226	3.48437e+06	3476290	305151	241669	253312	Filtered	49496.1	46149.6
Q96B36	AKT1S1	Homo sapiens	Proline-rich AKT1 substrate 1	SLPVSVPVWGFK	(S187)	_SLPVS[Phospho (STY)]VPVWGFK_.2	_SLPVS[Phospho (STY)]VPVWGFK_	1	1	1	1	1	1	1	1	1	1	1	1	1	1	1	1	1	1	511003328	539079552	518106624	627244224	595697088	606422784	287527072	282951200	273460992	60333516	57336292	57303492	7911560	7.43775e+06	7185584	1649161	1.66613e+06	1.7181e+06
P04626	ERBB2	Homo sapiens	Receptor tyrosine-protein kinase erbB-2	SPLAPSEGAGSDVFDGDLGMGAAK	(S1078,S1083)	_SPLAPS[Phospho (STY)]EGAGS[Phospho (STY)]DVFDGDLGMGAAK_.3	_SPLAPS[Phospho (STY)]EGAGS[Phospho (STY)]DVFDGDLGMGAAK_	0.999962	0.999797	1	1	0.999999	1	0.994917	1	1	0.999968	0.999999	0.991671	1	0.999997	0.999998	0.997824	0.999907	0.999403	49299788	45758280	48306188	40109484	42948432	35751932	24849652	24016958	25309532	6474828	6033158	6108630	682725	554369	523458	80502	93136.4	93115.1
P04626	ERBB2	Homo sapiens	Receptor tyrosine-protein kinase erbB-2	SPLAPSEGAGSDVFDGDLGMGAAK	(S1083)	_SPLAPSEGAGS[Phospho (STY)]DVFDGDLGMGAAK_.3	_SPLAPSEGAGS[Phospho (STY)]DVFDGDLGMGAAK_	1	1	1	1	1	1	1	1	1	1	1	1	1	1	1	1	1	1	199429456	190606560	193427808	204819872	206055152	173376928	87827760	89133992	88365048	47270964	43798712	43668144	11897485	9149977	9207238	3.02118e+06	2.95371e+06	3.15412e+06
A2RU67	FAM234B	Homo sapiens	Protein FAM234B	SPLGEAPEPDSDAEVAEAAK	(S62)	_SPLGEAPEPDS[Phospho (STY)]DAEVAEAAK_.3	_SPLGEAPEPDS[Phospho (STY)]DAEVAEAAK_	1	1	1	1	1	1	1	1	1	1	1	1	1	1	1	1	1	1	49683368	49866968	54427884	42551508	45157544	35240928	14344458	22301674	21133276	7.12708e+06	8503691	8.01651e+06	5.07688e+06	3228948	2.96077e+06	1.87345e+06	1.9158e+06	2217343
Q15139	PRKD1	Homo sapiens	Serine/threonine-protein kinase D1	SPSESFIGR	(S235)	_S[Phospho (STY)]PSESFIGR_.2	_S[Phospho (STY)]PSESFIGR_	1	1	1	1	1	1	1	1	1	1	1	1	1	1	1	1	1	1	386137248	398889504	457607328	476036128	467398496	484991360	276374208	283983808	299125664	158349776	165965712	158524112	74437160	69452704	68221584	38396236	38317528	38792048
Q92934	BAD	Homo sapiens	Bcl2-associated agonist of cell death	SRSAPPNLWAAQR	(S99)	_SRS[Phospho (STY)]APPNLWAAQR_.2	_SRS[Phospho (STY)]APPNLWAAQR_	1	1	1	1	1	1	1	1	1	1	1	1	1	1	1	0.999999	1	1	3398039296	3276131584	3466587904	3490895616	3510687232	3585542144	1650121600	1662268160	1685006720	830008384	823645824	844098240	370183776	294748896	282950784	154041904	149608720	153734480
Q9UN36	NDRG2	Homo sapiens	Protein NDRG2	SRTASLTSAASVDGNR	(T330,S332,S338)	_SRT[Phospho (STY)]AS[Phospho (STY)]LTSAAS[Phospho (STY)]VDGNR_.2	_SRT[Phospho (STY)]AS[Phospho (STY)]LTSAAS[Phospho (STY)]VDGNR_	0.999982	0.999946	0.999968	0.999971	0.998788	0.999947	0.993613	0.974491	0.999026	0.997492	0.658413	0.947492	0.304637	0.997611	0.996796	0.262447	0.957155	0.161238	932784	865574	895116	1.58814e+06	1511831	1.61939e+06	670622	694040	644966	439540	472927	454257	207815	188291	187106	72963.1	72907	76386
Q9UN36	NDRG2	Homo sapiens	Protein NDRG2	SRTASLTSAASVDGNR	(T330,S332,S338)	_SRT[Phospho (STY)]AS[Phospho (STY)]LTSAAS[Phospho (STY)]VDGNR_.3	_SRT[Phospho (STY)]AS[Phospho (STY)]LTSAAS[Phospho (STY)]VDGNR_	1	1	0.999967	0.668058	0.580913	0.649277	0.680363	0.861561	0.661955	0.769252	0.21729	0.776864	0.447389	0.0628777	0.183722	Filtered	Filtered	Filtered	848703	889483	973486	786584	798598	693586	182185	163023	254490	253135	285585	283662	195080	184386	197806	Filtered	Filtered	Filtered
Q9NYL2	MAP3K20	Homo sapiens	Mitogen-activated protein kinase kinase kinase 20	SSLGASFVQIK	(S3)	_SS[Phospho (STY)]LGASFVQIK_.2	_SS[Phospho (STY)]LGASFVQIK_	0.998681	0.998134	0.998786	0.998836	0.996049	0.998717	0.996952	0.985949	0.9673	0.946262	0.67695	0.979776	0.398977	0.412449	0.379979	0.380839	0.39139	0.356953	51163264	48815268	51522324	43299320	43872704	42808876	22230016	22206172	22110812	10381898	11632912	11417181	3.9795e+06	3.4776e+06	3.3194e+06	1.46611e+06	1.53355e+06	1449410
P15056	BRAF	Homo sapiens	Serine/threonine-protein kinase B-raf	SSSAPNVHINTIEPVNIDDLIR	(S365)	_SSS[Phospho (STY)]APNVHINTIEPVNIDDLIR_.3	_SSS[Phospho (STY)]APNVHINTIEPVNIDDLIR_	0.938083	0.903578	0.519477	0.289576	0.470652	0.989575	0.975431	0.995841	0.976205	0.937225	0.940748	0.829002	Filtered	Filtered	Filtered	Filtered	Filtered	0.326585	3.72758e+06	3834491	3941544	3333873	3.277e+06	3.24975e+06	362233	362493	361077	107648	101523	120525	Filtered	Filtered	Filtered	Filtered	Filtered	15564.3
O43524	FOXO3	Homo sapiens	Forkhead box protein O3	SSSFPYTTK	(S412)	_SS[Phospho (STY)]SFPYTTK_.2	_SS[Phospho (STY)]SFPYTTK_	0.999987	0.999956	0.999956	0.99591	0.999934	0.999922	0.999999	0.999852	0.999761	0.99992	0.999933	0.999965	0.999729	0.999753	0.999762	0.997933	0.999237	0.998895	565561024	548235392	592635008	491839648	497486432	515270432	288783872	294377760	291180480	162503520	152103104	163446080	85545632	77134088	77655072	39896904	39722472	40644072
O43524	FOXO3	Homo sapiens	Forkhead box protein O3	SSSFPYTTK	(S413)	_SSS[Phospho (STY)]FPYTTK_.2	_SSS[Phospho (STY)]FPYTTK_	3.5933e-09	1.07202e-13	1.15235e-07	0.96273	9.77726e-15	0.652005	0.950355	0.987046	0.981955	0.884292	0.344159	0.952527	0.916673	0.674639	0.0228019	0.132628	4.29511e-09	0.384894	7858328	708620800	9618909	14736996	621521664	324727808	4879440	121197496	281880832	206212752	85781936	3363633	44132236	37839456	87640536	44986872	40082696	39159096
Q9NYL2	MAP3K20	Homo sapiens	Mitogen-activated protein kinase kinase kinase 20	SSSPTQYGLTK	(S637)	_SSS[Phospho (STY)]PTQYGLTK_.2	_SSS[Phospho (STY)]PTQYGLTK_	0.999974	0.999883	0.998431	0.998681	0.999993	0.999816	0.939163	1	0.999957	0.964986	0.999354	0.977666	0.999998	0.999989	0.999793	0.818727	0.977645	0.946377	127930720	127707928	126850616	88054872	88852000	86243040	65294464	65925792	67575120	39196852	38259096	38247132	18095428	16583414	16484284	7.75571e+06	8085879	7862352
P04626	ERBB2	Homo sapiens	Receptor tyrosine-protein kinase erbB-2	SSSTRSGGGDLTLGLEPSEEEAPR	(T1052,S1054)	_SSST[Phospho (STY)]RS[Phospho (STY)]GGGDLTLGLEPSEEEAPR_.3	_SSST[Phospho (STY)]RS[Phospho (STY)]GGGDLTLGLEPSEEEAPR_	0.211879	0.978439	0.321136	0.116413	0.0826278	0.107146	0.0743071	0.150301	0.167103	0.184102	0.183027	0.183104	0.111175	0.127762	0.133918	0.140502	0.134458	0.14892	16540276	517841888	99522288	494372096	495263200	502430912	317262848	318173344	328796448	168508768	167313248	175571488	68509360	65489528	64844888	32259240	32054078	31485982
P17252	PRKCA	Homo sapiens	Protein kinase C alpha type	STLNPQWNESFTFK	(S226)	_STLNPQWNES[Phospho (STY)]FTFK_.2	_STLNPQWNES[Phospho (STY)]FTFK_	5.43748e-07	8.52356e-05	6.20607e-06	2.06786e-05	3.70594e-05	3.95218e-08	7.06932e-07	8.38613e-08	0.014489	0.0249386	0.00460741	0.0222588	0.00110462	0.000908056	0.780615	Filtered	0.0946764	0.00763169	48400768	47337028	47952660	40991972	41987364	40010720	11950313	11976660	11480047	2.07334e+06	2.10547e+06	2.16179e+06	259694	221961	203226	Filtered	46683.2	34996.1
P17252	PRKCA	Homo sapiens	Protein kinase C alpha type	STLNPQWNESFTFK	(S226)	_STLNPQWNES[Phospho (STY)]FTFK_.3	_STLNPQWNES[Phospho (STY)]FTFK_	0.000272844	1.68707e-05	6.14885e-07	1.67105e-05	3.95173e-05	2.16637e-07	0.0044769	9.4472e-06	0.0280237	Filtered	0.0935095	0.134302	Filtered	Filtered	Filtered	Filtered	Filtered	Filtered	635923	617656	706483	555044	597875	351764	132008	127169	128476	Filtered	25872.3	19358.8	Filtered	Filtered	Filtered	Filtered	Filtered	Filtered
P17252	PRKCA	Homo sapiens	Protein kinase C alpha type	STLNPQWNESFTFK	(T228)	_STLNPQWNESFT[Phospho (STY)]FK_.2	_STLNPQWNESFT[Phospho (STY)]FK_	0.999999	0.999992	0.999995	0.993002	0.965544	0.999236	Filtered	0.97957	0.931788	Filtered	Filtered	Filtered	Filtered	Filtered	Filtered	Filtered	Filtered	Filtered	88674.5	84671.3	99469.9	166420	172022	173592	Filtered	52829	65285	Filtered	Filtered	Filtered	Filtered	Filtered	Filtered	Filtered	Filtered	Filtered
P17252	PRKCA	Homo sapiens	Protein kinase C alpha type	STLNPQWNESFTFK	(T228)	_STLNPQWNESFT[Phospho (STY)]FK_.3	_STLNPQWNESFT[Phospho (STY)]FK_	0.979934	0.481487	0.977499	Filtered	Filtered	Filtered	Filtered	Filtered	Filtered	Filtered	Filtered	Filtered	Filtered	Filtered	Filtered	Filtered	Filtered	Filtered	21870.4	19455.7	21447.8	Filtered	Filtered	Filtered	Filtered	Filtered	Filtered	Filtered	Filtered	Filtered	Filtered	Filtered	Filtered	Filtered	Filtered	Filtered
O14646	CHD1	Homo sapiens	Chromodomain-helicase-DNA-binding protein 1	STPEHTWSSR	(T1700)	_ST[Phospho (STY)]PEHTWSSR_.2	_ST[Phospho (STY)]PEHTWSSR_	0.976682	0.999901	0.545956	0.998119	0.999173	0.999242	0.999284	0.0466531	0.999978	0.112107	0.999296	0.999685	0.059713	0.236794	0.992417	0.996314	0.994264	0.113533	55394940	56190572	57248624	65566040	66890888	68535344	36802052	37729912	38322832	21259644	20916244	20449022	7753866	8.38694e+06	8356696	4.49342e+06	4255112	4.41053e+06
P08581	MET	Homo sapiens	Hepatocyte growth factor receptor	SVSPTTEMVSNESVDYR	(S990)	_SVS[Phospho (STY)]PTTEMVSNESVDYR_.2	_SVS[Phospho (STY)]PTTEMVSNESVDYR_	0.997459	0.981735	0.999223	0.995839	0.997813	0.999679	0.888246	0.993622	0.99996	0.99996	0.987464	0.997782	0.992526	0.999772	0.99992	0.992336	0.997201	0.9983	37476236	36806736	37773772	28537824	29610166	31071898	19292764	19850336	19743512	9231462	9793809	10641712	3574432	3.20595e+06	3.26753e+06	1480061	1468455	1.53734e+06
P08581	MET	Homo sapiens	Hepatocyte growth factor receptor	SVSPTTEMVSNESVDYR	(S990)	_SVS[Phospho (STY)]PTTEMVSNESVDYR_.3	_SVS[Phospho (STY)]PTTEMVSNESVDYR_	0.634585	0.985725	0.159426	0.85214	0.88268	0.288316	0.778193	0.862945	0.935765	0.853552	0.918111	0.855793	0.800908	0.52169	0.803407	0.28802	0.208148	0.349544	4.15494e+06	4.30716e+06	4.45856e+06	2.61123e+06	2721301	2.23786e+06	1.60435e+06	1.78482e+06	1.64068e+06	779083	856992	1.0661e+06	324654	259651	264713	73126.5	100995	99273.5
P06400	RB1	Homo sapiens	Retinoblastoma-associated protein	TAVIPINGSPR	(S249)	_TAVIPINGS[Phospho (STY)]PR_.2	_TAVIPINGS[Phospho (STY)]PR_	1	1	1	1	1	1	1	1	1	1	1	1	1	1	1	1	1	1	1358943104	1328960896	1386490240	1360196736	1350966272	1378489984	857517760	887955008	915488960	568624192	549397568	565319872	310448224	268222752	266242128	150574656	149676976	148221344
Q9Y243	AKT3	Homo sapiens	RAC-gamma serine/threonine-protein kinase	TDGSFIGYK	(S34)	_TDGS[Phospho (STY)]FIGYK_.2	_TDGS[Phospho (STY)]FIGYK_	1	1	1	1	1	1	1	1	1	1	1	1	1	1	1	1	1	1	440682080	441210656	487611616	426684704	430928064	437696768	266796176	271263104	282022432	160752656	165254544	160426304	70792928	61215328	60479220	33412684	34708068	35079716
P42345	MTOR	Homo sapiens	Serine/threonine-protein kinase mTOR	TDSYSAGQSVEILDGVELGEPAHK	(T2446)	_T[Phospho (STY)]DSYSAGQSVEILDGVELGEPAHK_.3	_T[Phospho (STY)]DSYSAGQSVEILDGVELGEPAHK_	0.270162	0.538781	0.531613	0.000452883	0.845391	0.925776	0.000878627	2.03775e-06	0.000108496	9.28557e-05	0.000307244	1.86892e-05	0.0118795	0.00024656	0.0133765	0.0333547	0.221991	0.517798	93985344	104943120	89387072	252812256	90700632	117928296	83547800	81802024	86414688	15160225	15751120	15552011	2.15482e+06	1.81306e+06	1.77743e+06	842819	735670	683965
P42345	MTOR	Homo sapiens	Serine/threonine-protein kinase mTOR	TDSYSAGQSVEILDGVELGEPAHK	(S2448)	_TDS[Phospho (STY)]YSAGQSVEILDGVELGEPAHK_.3	_TDS[Phospho (STY)]YSAGQSVEILDGVELGEPAHK_	0.99999	0.999707	0.999647	0.982375	0.999968	0.999973	0.968567	0.999372	0.999962	0.999376	0.998452	0.998411	0.995839	0.993612	0.994294	0.976805	0.979889	0.977219	257046416	263962768	275018144	241654400	264946448	292656032	79901176	91810856	89931784	16781568	16845262	16186203	2.24842e+06	1.72855e+06	2.02524e+06	913433	817966	785186
P42345	MTOR	Homo sapiens	Serine/threonine-protein kinase mTOR	TDSYSAGQSVEILDGVELGEPAHK	(S2450)	_TDSYS[Phospho (STY)]AGQSVEILDGVELGEPAHK_.3	_TDSYS[Phospho (STY)]AGQSVEILDGVELGEPAHK_	0.376318	0.948429	0.999358	0.0171398	0.979207	0.974027	0.0307819	0.967338	0.938352	0.929267	0.933017	0.819891	0.00757504	0.00380254	0.0145237	0.00642807	0.00237557	0.00710612	273598464	274555840	290566208	279186176	300148896	314198112	92100648	90778088	94309712	16730171	17417024	17167888	2.36257e+06	2.00231e+06	1.96169e+06	903446	796701	739347
O75781	PALM	Homo sapiens	Paralemmin-1	TEVVMNSQQTPVGTPK	(S138,T141)	_TEVVMNS[Phospho (STY)]QQT[Phospho (STY)]PVGTPK_.2	_TEVVMNS[Phospho (STY)]QQT[Phospho (STY)]PVGTPK_	0.999649	0.859136	0.99998	1	0.999994	0.000177115	0.999997	0.999996	0.999974	0.999475	0.999995	0.0196759	1	1	0.967091	1	1	1	377801440	378620192	395110400	394165312	381347008	403803456	242611728	233898272	237972880	119985752	119272448	121943368	46261956	42153588	42873060	21366210	21661932	21657628
O75781	PALM	Homo sapiens	Paralemmin-1	TEVVMNSQQTPVGTPK	(S138,T141)	_TEVVMNS[Phospho (STY)]QQT[Phospho (STY)]PVGTPK_.3	_TEVVMNS[Phospho (STY)]QQT[Phospho (STY)]PVGTPK_	0.998766	0.997108	0.999999	1	1	1	1	0.999982	1	0.999953	1	1	1	1	0.999998	0.996715	0.99474	0.995366	18346094	18246110	20901458	16606263	17800338	13774991	9054006	7964852	9033618	4607815	4.16567e+06	3.64501e+06	2.42326e+06	1.44191e+06	1634771	988435	997892	1.14128e+06
O75781	PALM	Homo sapiens	Paralemmin-1	TEVVMNSQQTPVGTPK	(T141,T145)	_TEVVMNSQQT[Phospho (STY)]PVGT[Phospho (STY)]PK_.2	_TEVVMNSQQT[Phospho (STY)]PVGT[Phospho (STY)]PK_	1	1	1	1	1	1	1	1	1	1	1	1	1	1	0.999999	1	1	1	297838208	292923776	312744128	319983040	322566272	339481696	221633744	224447120	227457584	137116832	136355072	139987920	54403012	50570236	50121004	24099590	24320856	24723378
O75781	PALM	Homo sapiens	Paralemmin-1	TEVVMNSQQTPVGTPK	(T141,T145)	_TEVVMNSQQT[Phospho (STY)]PVGT[Phospho (STY)]PK_.3	_TEVVMNSQQT[Phospho (STY)]PVGT[Phospho (STY)]PK_	1	1	1	1	1	1	1	1	1	1	1	1	1	1	1	1	1	1	42625192	40697224	46089708	43349140	41898428	37973864	25487844	26594296	27164014	17643104	16052935	15402318	8.38428e+06	5.89366e+06	6.13865e+06	3799300	4.0179e+06	3818707
P42345	MTOR	Homo sapiens	Serine/threonine-protein kinase mTOR	TGTTVPESIHSFIGDGLVKPEALNK	(T2473)	_TGT[Phospho (STY)]TVPESIHSFIGDGLVKPEALNK_.3	_TGT[Phospho (STY)]TVPESIHSFIGDGLVKPEALNK_	0.968681	0.750798	4.91416e-21	1.88322e-14	3.29087e-20	1.98993e-18	1.13391e-15	2.91773e-18	3.68741e-15	3.96872e-18	2.93339e-16	2.9259e-16	5.89834e-18	1.67909e-13	1.19146e-21	5.02884e-16	4.53282e-12	7.22948e-16	911288320	2.22976e+06	882428928	877911424	840192256	896820096	486181472	471733824	479103616	166548096	190582448	193099520	33199990	27570046	27464330	4927069	4.73852e+06	5110893
P42345	MTOR	Homo sapiens	Serine/threonine-protein kinase mTOR	TGTTVPESIHSFIGDGLVKPEALNK	(T2473)	_TGT[Phospho (STY)]TVPESIHSFIGDGLVKPEALNK_.4	_TGT[Phospho (STY)]TVPESIHSFIGDGLVKPEALNK_	0.852441	0.665497	0.920782	2.51575e-12	0.498638	0.400423	1.90087e-14	0.535517	0.643637	3.78389e-08	1.40463e-10	7.22583e-09	2.52158e-11	2.2747e-05	3.80813e-06	0.000319089	Filtered	0.000874815	25793226	903274	1.13851e+06	42398672	437881	521093	23150892	385199	328092	9279974	10645166	10158781	1.79955e+06	1.53644e+06	1287098	283645	Filtered	312622
P42345	MTOR	Homo sapiens	Serine/threonine-protein kinase mTOR	TGTTVPESIHSFIGDGLVKPEALNK	(S2478)	_TGTTVPES[Phospho (STY)]IHSFIGDGLVKPEALNK_.3	_TGTTVPES[Phospho (STY)]IHSFIGDGLVKPEALNK_	0.999634	0.957911	1	0.999999	0.999999	0.998851	0.24071	0.997788	0.989383	0.999998	0.998288	0.999747	0.998377	0.999985	0.993947	0.961866	0.997836	0.0303975	859167424	849730496	862369152	857704704	828205568	878813120	475261920	463659584	465892576	162635312	186826672	188881760	32289296	27005208	26791182	4821572	4605776	4.93117e+06
P42345	MTOR	Homo sapiens	Serine/threonine-protein kinase mTOR	TGTTVPESIHSFIGDGLVKPEALNK	(S2478)	_TGTTVPES[Phospho (STY)]IHSFIGDGLVKPEALNK_.4	_TGTTVPES[Phospho (STY)]IHSFIGDGLVKPEALNK_	0.995001	0.999874	0.999239	0.999733	0.99593	0.0863616	0.908687	0.999578	0.994612	0.99999	0.476341	0.965049	0.978992	0.971201	0.994247	0.0676411	0.146562	0.0101577	104565824	105732136	111757424	99988640	19960798	93038520	54169376	54038056	52881756	21734532	25039880	24122048	4285265	3681950	3.70511e+06	651289	631466	649486
P42345	MTOR	Homo sapiens	Serine/threonine-protein kinase mTOR	TGTTVPESIHSFIGDGLVKPEALNK	(S2481)	_TGTTVPESIHS[Phospho (STY)]FIGDGLVKPEALNK_.3	_TGTTVPESIHS[Phospho (STY)]FIGDGLVKPEALNK_	1	1	1	1	1	1	1	1	1	0.828535	0.999997	4.17974e-30	5.74419e-21	1.43469e-05	1	0.0365381	0.770891	0.968994	924328960	936980736	891061312	718560128	715685696	705961856	442292320	446426432	453924576	166971360	99000672	288971904	38141780	19504130	15940642	3510606	3.34567e+06	3.58209e+06
P42345	MTOR	Homo sapiens	Serine/threonine-protein kinase mTOR	TGTTVPESIHSFIGDGLVKPEALNK	(S2481)	_TGTTVPESIHS[Phospho (STY)]FIGDGLVKPEALNK_.4	_TGTTVPESIHS[Phospho (STY)]FIGDGLVKPEALNK_	0.997886	0.999785	0.982141	0.999852	0.915389	1	0.999668	1	0.999812	0.992635	0.999748	0.999203	0.990857	0.999154	0.999976	0.382031	Filtered	0.980472	29602664	35256656	12993606	71344608	82574952	62804388	42574952	42805368	41334644	15689530	17064542	16657643	1.40124e+06	1.50718e+06	1.63941e+06	499833	Filtered	448577
O00170	AIP	Homo sapiens	AH receptor-interacting protein	TLHSDDEGTVLDDSR	(S43)	_TLHS[Phospho (STY)]DDEGTVLDDSR_.2	_TLHS[Phospho (STY)]DDEGTVLDDSR_	1	1	1	1	1	1	1	1	1	1	1	1	1	1	1	1	1	1	380159680	368486304	329955840	387458336	385323456	408826368	196271296	204521328	196530464	105288000	106930528	105169040	48309600	40743860	39940216	17411104	17733382	16608463
O00170	AIP	Homo sapiens	AH receptor-interacting protein	TLHSDDEGTVLDDSR	(S43)	_TLHS[Phospho (STY)]DDEGTVLDDSR_.3	_TLHS[Phospho (STY)]DDEGTVLDDSR_	1	1	1	0.999997	1	1	0.999943	0.999998	0.999996	1	1	1	1	1	1	1	1	1	193788912	203304800	192824992	168135952	177173904	177022656	93577440	94455472	94939360	57615816	57695176	56982340	26567104	23712018	23573006	10944576	10530733	10977077
Q07889	SOS1	Homo sapiens	Son of sevenless homolog 1	TSISDPPESPPLLPPR	(S1210)	_TSISDPPES[Phospho (STY)]PPLLPPR_.2	_TSISDPPES[Phospho (STY)]PPLLPPR_	1	1	1	1	1	1	1	1	1	1	1	1	1	1	1	1	1	1	2775018752	2750410240	2791302400	2795163136	2776661504	2899426048	1827835776	1842152320	1846707072	950242240	1012110208	1033946176	357528224	343843200	330457568	155246128	153685072	155071856
Q07889	SOS1	Homo sapiens	Son of sevenless homolog 1	TSISDPPESPPLLPPR	(S1210)	_TSISDPPES[Phospho (STY)]PPLLPPR_.3	_TSISDPPES[Phospho (STY)]PPLLPPR_	1	1	1	1	1	1	1	1	1	1	1	1	1	1	1	1	1	1	362844512	357058336	382110400	387931680	393609920	304486432	216116240	225596560	214186592	105561088	132989264	128608048	52208824	39226560	38381340	19211164	19894592	20311630
Q9BRG2	SH2D3A	Homo sapiens	SH2 domain-containing protein 3A	TSSDPVLLK	(S180)	_TSS[Phospho (STY)]DPVLLK_.2	_TSS[Phospho (STY)]DPVLLK_	1	1	1	1	1	1	1	1	1	1	1	1	1	1	1	1	1	1	411632640	404403072	411250944	356163168	351211136	344712992	209339664	202307984	224330416	135109472	133623000	133499288	74855824	68128640	68056880	36434964	38466752	35815096
Q9NQU5	PAK6	Homo sapiens	Serine/threonine-protein kinase PAK 6	TWHAQISTSNLYLPQDPTVAK	(Y365)	_TWHAQISTSNLY[Phospho (STY)]LPQDPTVAK_.3	_TWHAQISTSNLY[Phospho (STY)]LPQDPTVAK_	1	1	1	1	1	1	1	1	1	1	1	1	1	1	1	0.957266	0.999827	0.999998	326429152	311224096	319354368	172954752	175667840	156476560	43586248	43983532	43207436	3.96518e+06	4.19307e+06	4259014	377889	348311	345050	89853.8	70122.3	66740.8
Q9NQU5	PAK6	Homo sapiens	Serine/threonine-protein kinase PAK 6	TWHAQISTSNLYLPQDPTVAK	(Y365)	_TWHAQISTSNLY[Phospho (STY)]LPQDPTVAK_.4	_TWHAQISTSNLY[Phospho (STY)]LPQDPTVAK_	1	1	1	1	1	1	Filtered	0.999997	Filtered	Filtered	Filtered	Filtered	Filtered	Filtered	Filtered	Filtered	Filtered	Filtered	972246	963944	969526	478849	491515	342922	Filtered	78567.5	Filtered	Filtered	Filtered	Filtered	Filtered	Filtered	Filtered	Filtered	Filtered	Filtered
P28482	MAPK1	Homo sapiens	Mitogen-activated protein kinase 1	VADPDHDHTGFLTEYVATR	(T185,T190)	_VADPDHDHTGFLT[Phospho (STY)]EYVAT[Phospho (STY)]R_.3	_VADPDHDHTGFLT[Phospho (STY)]EYVAT[Phospho (STY)]R_	0.999838	0.99944	0.986529	0.997064	0.999993	0.998859	0.999999	0.679523	1	0.999979	0.999994	0.999997	0.999636	0.999835	0.999989	0.994947	0.999999	0.976716	387023936	388871072	403269856	377085280	375130848	392806080	204242496	207468960	216017968	101158880	105503928	102427616	30598038	29399100	29269402	11626456	11591780	11688034
P28482	MAPK1	Homo sapiens	Mitogen-activated protein kinase 1	VADPDHDHTGFLTEYVATR	(T185,T190)	_VADPDHDHTGFLT[Phospho (STY)]EYVAT[Phospho (STY)]R_.4	_VADPDHDHTGFLT[Phospho (STY)]EYVAT[Phospho (STY)]R_	1.46874e-11	1.01359e-12	3.98621e-08	5.1396e-08	2.3798e-06	8.50714e-09	2.59605e-08	8.69672e-08	1.58322e-07	6.337e-07	2.69057e-06	0.000157058	0.0378439	0.781274	0.000144641	5.08645e-05	0.00186718	0.000545451	19737604	19948472	20987432	20115224	20533806	18104904	9352470	10248252	9660237	5.07661e+06	5368661	5.24238e+06	1.73829e+06	1.49993e+06	1.52214e+06	619780	613064	657424
P28482	MAPK1	Homo sapiens	Mitogen-activated protein kinase 1	VADPDHDHTGFLTEYVATR	(T190)	_VADPDHDHTGFLTEYVAT[Phospho (STY)]R_.3	_VADPDHDHTGFLTEYVAT[Phospho (STY)]R_	1	1	1	1	1	1	1	1	1	1	1	1	1	1	1	1	1	1	24596032	24580572	472033120	545287232	553335808	541626048	316016768	313361600	317623488	168769040	171519760	168741744	60078436	56416832	55262336	23911394	23670252	24451766
P28482	MAPK1	Homo sapiens	Mitogen-activated protein kinase 1	VADPDHDHTGFLTEYVATR	(T190)	_VADPDHDHTGFLTEYVAT[Phospho (STY)]R_.4	_VADPDHDHTGFLTEYVAT[Phospho (STY)]R_	1	1	1	1	1	1	1	1	1	1	1	1	1	1	1	1	1	1	92319832	91859944	93035944	105437952	114201896	108134144	55587412	57124952	56009328	22369556	21289644	22040800	10883385	9110938	9232314	4210694	4270816	4.34981e+06
Q14573	ITPR3	Homo sapiens	Inositol 1,4,5-trisphosphate receptor type 3	VASFSIPGSSSR	(S1834)	_VASFS[Phospho (STY)]IPGSSSR_.2	_VASFS[Phospho (STY)]IPGSSSR_	0.99955	0.934782	1	0.999814	0.995441	0.999787	0.983435	0.992375	0.989317	0.996674	0.68474	0.179714	0.492847	Filtered	0.0507844	Filtered	Filtered	Filtered	1.41572e+06	1418531	1.0113e+06	614733	601744	613017	270472	266326	219775	129930	228422	219829	143721	Filtered	151046	Filtered	Filtered	Filtered
O00170	AIP	Homo sapiens	AH receptor-interacting protein	VESPGTYQQDPWAMTDEEK	(S159)	_VES[Phospho (STY)]PGTYQQDPWAMTDEEK_.3	_VES[Phospho (STY)]PGTYQQDPWAMTDEEK_	1	1	1	1	1	1	1	1	1	1	1	1	1	1	0.999999	0.227982	0.305668	0.996064	32074074	31647108	34551476	29840368	29113920	24787498	15468866	15595003	15914735	7637754	8612798	8.33861e+06	2.06771e+06	1.79084e+06	1.81941e+06	740848	785478	818029
Q9UJM3	ERRFI1	Homo sapiens	ERBB receptor feedback inhibitor 1	VPPREPLSPSNSR	(S326)	_VPPREPLS[Phospho (STY)]PSNSR_.3	_VPPREPLS[Phospho (STY)]PSNSR_	1.29451e-09	2.30596e-10	3.69902e-19	6.97311e-09	1.24063e-10	2.22408e-10	1.00095e-09	1.29138e-12	3.98888e-10	2.54298e-09	1.41186e-10	1.33578e-10	3.98524e-09	4.74106e-07	1.02071e-06	2.23142e-06	0.000239564	0.00011396	1028918848	1010195328	128334632	1118595200	1149094656	1138644608	549501376	542328768	549822976	316068416	313583168	315531520	112834216	131613736	128818920	59560880	58810380	59914088
Q9UJM3	ERRFI1	Homo sapiens	ERBB receptor feedback inhibitor 1	VPPREPLSPSNSR	(S326)	_VPPREPLS[Phospho (STY)]PSNSR_.2	_VPPREPLS[Phospho (STY)]PSNSR_	1.44752e-07	3.04782e-05	3.75529e-09	4.43685e-09	1.18668e-15	7.98555e-12	1.23954e-06	2.27277e-14	2.08185e-06	8.20193e-14	2.47881e-12	1.52452e-05	1.20654e-12	2.05042e-07	2.40865e-08	3.36795e-06	3.61594e-10	2.06343e-08	122154808	124044560	124772448	256386624	264436240	260861392	109705680	110253680	111111760	59135796	58414308	57709208	19750098	24667240	23841790	11292783	11085700	10926167
Q9UJM3	ERRFI1	Homo sapiens	ERBB receptor feedback inhibitor 1	VPPREPLSPSNSR	(S328)	_VPPREPLSPS[Phospho (STY)]NSR_.2	_VPPREPLSPS[Phospho (STY)]NSR_	0.00560181	2.14402e-07	4.1298e-05	0.295205	0.607348	0.84981	Filtered	0.753212	0.700693	Filtered	Filtered	Filtered	Filtered	Filtered	Filtered	Filtered	Filtered	Filtered	479054	4.01237e+06	2.37296e+06	167449	308016	181565	Filtered	47882.6	84088.2	Filtered	Filtered	Filtered	Filtered	Filtered	Filtered	Filtered	Filtered	Filtered
Q9UJM3	ERRFI1	Homo sapiens	ERBB receptor feedback inhibitor 1	VPPREPLSPSNSR	(S328)	_VPPREPLSPS[Phospho (STY)]NSR_.3	_VPPREPLSPS[Phospho (STY)]NSR_	0.999841	0.999574	0.999134	0.268361	0.379346	0.953203	Filtered	0.410616	Filtered	Filtered	Filtered	Filtered	Filtered	Filtered	Filtered	Filtered	Filtered	Filtered	82370288	12773127	12293116	1.14321e+06	1.83139e+06	2.87773e+06	Filtered	894391	Filtered	Filtered	Filtered	Filtered	Filtered	Filtered	Filtered	Filtered	Filtered	Filtered
Q9NYL2	MAP3K20	Homo sapiens	Mitogen-activated protein kinase kinase kinase 20	VSQSALNPHQSPDFK	(S727)	_VSQSALNPHQS[Phospho (STY)]PDFK_.2	_VSQSALNPHQS[Phospho (STY)]PDFK_	1	1	1	1	1	1	1	1	1	1	1	1	1	1	1	1	1	1	223529936	241871248	213278240	220909712	213941072	220050208	126689904	127810608	128297688	68070016	64443780	66260748	27283582	23804714	24240886	9834203	9718835	9569464
Q9NYL2	MAP3K20	Homo sapiens	Mitogen-activated protein kinase kinase kinase 20	VSQSALNPHQSPDFK	(S727)	_VSQSALNPHQS[Phospho (STY)]PDFK_.3	_VSQSALNPHQS[Phospho (STY)]PDFK_	1	1	1	1	1	1	1	1	1	1	1	1	1	1	1	1	1	1	70860216	79820208	72403040	67516072	67659096	66127628	41128432	40285436	39679576	25357788	25135528	24546962	11602670	10788340	10468178	4664758	4.75991e+06	4.6909e+06
Q9UJM3	ERRFI1	Homo sapiens	ERBB receptor feedback inhibitor 1	VSSTHYYLLPERPPYLDK	(S390)	_VS[Phospho (STY)]STHYYLLPERPPYLDK_.4	_VS[Phospho (STY)]STHYYLLPERPPYLDK_	0.143213	0.165223	3.14164e-05	0.358166	0.182115	0.293415	0.329817	0.214418	0.000399838	0.00102857	0.00129713	0.000674399	0.00193084	0.00398387	0.0033683	3.5502e-05	1.84046e-05	7.77186e-05	2.24375e+06	1.95853e+06	21036806	7203400	7.42458e+06	6.16117e+06	3294217	3.53698e+06	10630268	5.54183e+06	6399247	6106976	1.9001e+06	1.60571e+06	1.48919e+06	726269	286572	174474
Q9UJM3	ERRFI1	Homo sapiens	ERBB receptor feedback inhibitor 1	VSSTHYYLLPERPPYLDK	(S391)	_VSS[Phospho (STY)]THYYLLPERPPYLDK_.3	_VSS[Phospho (STY)]THYYLLPERPPYLDK_	0.912947	0.539311	0.527987	0.0328416	0.75199	0.239873	0.0342648	0.386521	0.748512	0.0183789	0.824685	0.0790396	0.653221	0.945912	0.900514	0.184477	0.890718	0.769636	551198784	552132160	576512960	530068608	550224704	557879680	313571072	311593472	445439936	145275824	157995248	158218848	47952192	43174144	44274264	19394884	24514402	18955178
Q9UJM3	ERRFI1	Homo sapiens	ERBB receptor feedback inhibitor 1	VSSTHYYLLPERPPYLDK	(S391)	_VSS[Phospho (STY)]THYYLLPERPPYLDK_.4	_VSS[Phospho (STY)]THYYLLPERPPYLDK_	0.119057	0.130845	0.0738222	0.145369	0.151075	0.125918	0.0247954	0.138021	0.120317	0.109794	0.193486	0.144811	0.183775	0.741723	0.207286	0.349091	0.735642	0.310324	2.34531e+06	18540836	20812924	18595308	18845512	17377648	10702578	10861861	10589426	5461926	6274340	6.03997e+06	1.88784e+06	629333	1336957	552625	207267	208785
Q9UJM3	ERRFI1	Homo sapiens	ERBB receptor feedback inhibitor 1	VSSTHYYLLPERPPYLDK	(T392)	_VSST[Phospho (STY)]HYYLLPERPPYLDK_.3	_VSST[Phospho (STY)]HYYLLPERPPYLDK_	0.76576	0.450373	0.464877	0.962712	0.922819	0.757512	0.962414	0.613008	0.941344	0.982463	0.170672	0.919438	0.3377	0.942284	0.0974017	0.950699	0.837482	0.212803	136004944	606581056	645531392	612298112	57632328	614917376	347191584	346078720	346409088	159567072	173659328	174402032	53179840	24757012	49015964	21227974	19910576	21329028
Q9UJM3	ERRFI1	Homo sapiens	ERBB receptor feedback inhibitor 1	VSSTHYYLLPERPPYLDK	(T392)	_VSST[Phospho (STY)]HYYLLPERPPYLDK_.4	_VSST[Phospho (STY)]HYYLLPERPPYLDK_	0.906147	0.859801	0.926228	0.852478	0.847192	0.886139	0.89951	0.843774	0.877111	0.889803	0.806333	0.861708	0.838282	0.793568	0.803633	0.400349	4.38072e-06	0.000107677	18930136	18687800	21038158	18766716	19079842	17543088	10907111	11046073	10449189	5528743	6407425	6.14532e+06	1.92684e+06	1.62206e+06	1.53722e+06	564064	817575	858395
Q9UJM3	ERRFI1	Homo sapiens	ERBB receptor feedback inhibitor 1	VSSTHYYLLPERPPYLDK	(Y394)	_VSSTHY[Phospho (STY)]YLLPERPPYLDK_.3	_VSSTHY[Phospho (STY)]YLLPERPPYLDK_	1	1	1	1	1	1	1	1	1	1	1	1	1	1	1	1	1	1	889412096	887405120	913863488	854569152	857187072	885384512	533833664	529317088	533457760	284925600	297314816	309561152	105832832	99584872	100369288	42927944	43379996	43551128
Q9UJM3	ERRFI1	Homo sapiens	ERBB receptor feedback inhibitor 1	VSSTHYYLLPERPPYLDK	(Y394)	_VSSTHY[Phospho (STY)]YLLPERPPYLDK_.4	_VSSTHY[Phospho (STY)]YLLPERPPYLDK_	1	1	0.999998	0.999999	1	1	0.987761	0.999989	0.919611	0.999995	0.999988	0.999996	0.999754	0.998955	0.998904	0.950959	0.965253	0.941625	23873932	24123694	17661850	23200974	23882504	21785754	13186455	12931379	13560610	6.9979e+06	7.02145e+06	7.7688e+06	2881333	2.23011e+06	2.40387e+06	909233	968560	1.05595e+06
Q9UJM3	ERRFI1	Homo sapiens	ERBB receptor feedback inhibitor 1	VSSTHYYLLPERPPYLDK	(Y395)	_VSSTHYY[Phospho (STY)]LLPERPPYLDK_.3	_VSSTHYY[Phospho (STY)]LLPERPPYLDK_	1	1	1	1	1	1	1	1	1	1	1	1	1	1	1	1	1	1	792924224	778007872	793261952	703194816	692427648	717611904	384412864	366943200	381038912	187793968	183169680	191135168	63688876	57854320	58186416	26444008	25289740	26150596
Q9UJM3	ERRFI1	Homo sapiens	ERBB receptor feedback inhibitor 1	VSSTHYYLLPERPPYLDK	(Y395)	_VSSTHYY[Phospho (STY)]LLPERPPYLDK_.4	_VSSTHYY[Phospho (STY)]LLPERPPYLDK_	0.947092	0.999995	0.99977	0.999997	0.999752	0.999951	0.999987	0.999985	0.999544	0.997481	0.996402	0.991088	8.73113e-05	0.90439	0.000124989	Filtered	Filtered	0.0491241	9031002	8865383	7595585	7992065	7.86927e+06	7169999	3871022	3.45885e+06	3.76392e+06	907831	741657	1.65252e+06	2.45078e+06	482712	1.95156e+06	Filtered	Filtered	904328
P14923	JUP	Homo sapiens	Junction plakoglobin	VSVELTNSLFK	(S665)	_VS[Phospho (STY)]VELTNSLFK_.2	_VS[Phospho (STY)]VELTNSLFK_	1	1	1	1	1	1	1	1	1	1	1	1	0.999999	0.997715	0.999865	0.97616	0.998434	0.996991	29481642	32518156	38038952	25108022	25138208	22864716	2.776e+06	2735514	2552763	346486	357710	344883	69057.1	49778.4	51765.8	45420.2	33113.6	32423.3
P40763	STAT3	Homo sapiens	Signal transducer and activator of transcription 3	YCRPESQEHPEADPGSAAPYLK	(Y705)	_YCRPESQEHPEADPGSAAPY[Phospho (STY)]LK_.3	_YCRPESQEHPEADPGSAAPY[Phospho (STY)]LK_	1	1	1	1	1	1	1	1	1	1	1	1	1	1	1	1	1	1	328681728	314049760	320101888	228625312	238006960	242468144	106950312	107465528	109281016	46478388	50324568	50071248	7907346	6900377	6.19721e+06	4438983	4573632	4268027
P40763	STAT3	Homo sapiens	Signal transducer and activator of transcription 3	YCRPESQEHPEADPGSAAPYLK	(Y705)	_YCRPESQEHPEADPGSAAPY[Phospho (STY)]LK_.4	_YCRPESQEHPEADPGSAAPY[Phospho (STY)]LK_	1	1	1	1	1	1	1	1	1	1	1	1	1	1	1	0.999995	1	1	33977844	32264128	32314468	23880146	24419560	23876146	9671935	9439548	10047887	4.39252e+06	4.77047e+06	4611346	810009	615411	522470	370512	416861	404330
Q9Y243	AKT3	Homo sapiens	RAC-gamma serine/threonine-protein kinase	YFDEEFTAQTITITPPEK	(T447)	_YFDEEFTAQTITIT[Phospho (STY)]PPEK_.3	_YFDEEFTAQTITIT[Phospho (STY)]PPEK_	0.999996	0.99999	0.999999	1	0.999997	1	0.999958	0.999755	0.999964	Filtered	0.986756	Filtered	Filtered	Filtered	Filtered	Filtered	Filtered	Filtered	1.39183e+06	1.42344e+06	1.49602e+06	1412346	1414052	1.23223e+06	131368	244216	233148	Filtered	14150.1	Filtered	Filtered	Filtered	Filtered	Filtered	Filtered	Filtered

## Sheet: 2c
Data S2c. Summary of site-quantification results for cass 1 phosphosites
Accession-Site	Genes	Protein Descriptions	Protein Groups	Organisms	Amino acid	Position	unspiked _01	unspiked _02	unspiked _03	1:1x_01	1:1x_02	1:1x_03	1:2x_01	1:2x_02	1:2x_03	1:4x_01	1:4x_02	1:4x_03	1:10x_01	1:10x_02	1:10x_03	1:20x_01	1:20x_02	1:20x_03
A1L390-76S	PLEKHG3	Pleckstrin homology domain-containing family G member 3	A1L390	Homo sapiens	S	76	1165840000	1158810000	1215510000	1196250000	1143870000	1155040000	782092000	784076000	818493000	525467000	578532000	565867000	253165000	233869000	236574000	121077000	127176000	130070000
A2RU67-62S	FAM234B	Protein FAM234B	A2RU67	Homo sapiens	S	62	49683400	49867000	54427900	42551500	45157500	35240900	14344500	22301700	21133300	7127080	8503690	8016510	5076880	3228950	2960770	1873450	1915800	2217340
O00170-159S	AIP	AH receptor-interacting protein	O00170	Homo sapiens	S	159	32074100	31647100	34551500	29840400	29113900	24787500	15468900	15595000	15914700	7637750	8612800	8338610	2067710	1790840	1819410	NaN	NaN	818029
O00170-43S	AIP	AH receptor-interacting protein	O00170	Homo sapiens	S	43	573949000	571791000	522781000	555594000	562497000	585849000	289849000	298977000	291470000	162904000	164626000	162151000	74876700	64455900	63513200	28355700	28264100	27585500
O14646-1700T	CHD1	Chromodomain-helicase-DNA-binding protein 1	O14646	Homo sapiens	T	1700	55394900	56190600	NaN	65566000	66890900	68535300	36802100	NaN	38322800	NaN	20916200	20449000	NaN	NaN	8356700	4493420	4255110	NaN
O14974-908S	PPP1R12A	Protein phosphatase 1 regulatory subunit 12A	O14974	Homo sapiens	S	908	558336000	563986000	607623000	513745000	507333000	546981000	398507000	380098000	390889000	244720000	240081000	249996000	109840000	98563900	98888600	NaN	50463200	52621900
O14974-910S	PPP1R12A	Protein phosphatase 1 regulatory subunit 12A	O14974	Homo sapiens	S	910	986526000	25230100	24851800	881991000	913072000	NaN	624788000	609126000	665422000	413706000	414868000	410328000	199301000	186049000	177387000	92162000	91135500	89452200
O14974-912S	PPP1R12A	Protein phosphatase 1 regulatory subunit 12A	O14974	Homo sapiens	S	912	NaN	NaN	NaN	NaN	720604000	713339000	492967000	483051000	NaN	NaN	NaN	321888000	NaN	NaN	NaN	NaN	NaN	NaN
O15014-1055S	ZNF609	Zinc finger protein 609	O15014	Homo sapiens	S	1055	1052400000	1050270000	1070290000	946000000	957749000	906035000	632719000	638385000	646991000	407878000	394401000	411477000	170206000	166965000	165374000	83225900	84963100	84728300
O15014-1057T	ZNF609	Zinc finger protein 609	O15014	Homo sapiens	T	1057	1145530000	1149590000	1215380000	1120830000	1190420000	1162440000	825801000	824820000	815067000	554378000	590441000	567127000	229621000	219185000	222189000	105342000	105590000	106760000
O43524-412S	FOXO3	Forkhead box protein O3	O43524	Homo sapiens	S	412	565561000	548235000	592635000	491840000	497486000	515270000	288784000	294378000	291180000	162504000	152103000	163446000	85545600	77134100	77655100	39896900	39722500	40644100
O43524-413S	FOXO3	Forkhead box protein O3	O43524	Homo sapiens	S	413	NaN	NaN	NaN	14737000	NaN	NaN	4879440	121197000	281881000	206213000	NaN	3363630	44132200	NaN	NaN	NaN	NaN	NaN
O60841-107S	EIF5B	Eukaryotic translation initiation factor 5B	O60841	Homo sapiens	S	107	158635000	155825000	158259000	134362000	133823000	140559000	80930500	80273700	81223000	46985100	45468500	46316400	18615800	16492100	16372600	8308700	8075700	8121060
O60841-113S	EIF5B	Eukaryotic translation initiation factor 5B	O60841	Homo sapiens	S	113	158635000	155825000	158259000	134362000	133823000	140559000	80930500	80273700	81223000	46985100	45468500	46316400	18615800	16492100	16372600	8308700	8075700	8121060
O75781-138S	PALM	Paralemmin-1	O75781	Homo sapiens	S	138	396148000	396866000	416012000	410772000	399147000	13775000	251666000	241863000	247006000	124594000	123438000	3645010	48685200	43595500	44507800	22354600	22659800	22798900
O75781-141T	PALM	Paralemmin-1	O75781	Homo sapiens	T	141	736611000	730487000	774846000	774104000	763612000	391231000	498787000	492905000	501628000	279354000	275846000	159035000	111473000	100059000	100767000	50253500	50998600	51341000
O75781-145T	PALM	Paralemmin-1	O75781	Homo sapiens	T	145	340463000	333621000	358834000	363332000	364465000	377456000	247122000	251041000	254622000	154760000	152408000	155390000	62787300	56463900	56259700	27898900	28338800	28542100
O94901-48S	SUN1	SUN domain-containing protein 1	O94901	Homo sapiens	S	48	1540120000	1450330000	1506320000	1366700000	1388490000	1401780000	893086000	915785000	894276000	591827000	593187000	599219000	282774000	263923000	254789000	130756000	131796000	132691000
P00533-1057S	EGFR	Epidermal growth factor receptor	P00533	Homo sapiens	S	1057	669956000	710946000	786586000	827223000	822935000	854453000	410795000	394970000	401348000	165770000	181836000	183865000	17100800	14166200	12355200	13310400	12963300	11686600
P00533-1104S	EGFR	Epidermal growth factor receptor	P00533	Homo sapiens	S	1104	293477000	1112630000	1000040000	1104980000	1099690000	1157290000	660810000	678825000	665568000	395237000	399016000	387182000	168002000	149395000	150416000	62431100	60830800	62344000
P00533-1110Y	EGFR	Epidermal growth factor receptor	P00533	Homo sapiens	Y	1110	148136000	183742000	167087000	145365000	147174000	149680000	72716000	75063300	73957700	41173400	40293100	40452500	16055400	14350300	14288300	5754160	5636280	5686940
P00533-1120S	EGFR	Epidermal growth factor receptor	P00533	Homo sapiens	S	1120	170651000	268489000	1508250000	1529060000	1518930000	1595320000	796966000	798153000	813410000	428192000	430792000	430390000	159433000	147835000	152124000	35023900	31887800	79706800
P00533-1162S	EGFR	Epidermal growth factor receptor	P00533	Homo sapiens	S	1162	39518900	38310500	41589300	31461700	31306000	30171900	13285400	11635000	13082800	2656540	2451210	2383080	258334	209651	217399	33694	33347.2	NaN
P00533-1166S	EGFR	Epidermal growth factor receptor	P00533	Homo sapiens	S	1166	405561000	395592000	406480000	318387000	325405000	316634000	195785800	191216400	194115200	72956700	77662700	75814600	11972680	10732320	11025680	2833768	2899311	2946777
P00533-1172Y	EGFR	Epidermal growth factor receptor	P00533	Homo sapiens	Y	1172	314050000	311046800	326698000	231611200	234724700	233686400	130299300	121674000	126576300	50388300	53496000		9933800	9768900	9760730	3184274	3234914	3464947
P00533-1191T	EGFR	Epidermal growth factor receptor	P00533	Homo sapiens	T	1191	495247700	499187000	496137900	461366400	471211900	456144000	228993000	231553000	245394500	136044270	130633000	129033000	59819100	50779200	53392340	24039000	22667000	22708800
P00533-1197Y	EGFR	Epidermal growth factor receptor	P00533	Homo sapiens	Y	1197	297587700	290944000	318213900	347327400	355871900	340015000	167498000	165157000	181077500	99833770	92888600	93551500	40339400	38245200	39921240	16639600	16869000	17585600
P00533-693T	EGFR	Epidermal growth factor receptor	P00533	Homo sapiens	T	693	361362000	360061000	384648000	373253000	296977000	277864900	192056300	168471700	178092000	122655500	120923400	111749000	37709740	28070520	29134860	11968640	11690660	12062360
P00533-695S	EGFR	Epidermal growth factor receptor	P00533	Homo sapiens	S	695	331757000	318713000	362196000	337213000	346758000	273560900	185783300	161073700	176674000	113790200	116945200	106571400	30720240	26265020	27019860	10840820	10249220	11257360
P00533-869Y	EGFR	Epidermal growth factor receptor	P00533	Homo sapiens	Y	869	3961420	5310160	5666690	1053790	9272060	8570250	3150310	4792990	336884	2942920	1796870	1816110	47034.2	524896	711016	250597	236022	21433.2
P00533-991S	EGFR	Epidermal growth factor receptor	P00533	Homo sapiens	S	991	2077896000	1617183000	2147367000	2031613000	1987850000	1980641000	1164065000	1183626000	941910700	580589000	574894000	473128000	174167400	170500400	164254000	80619400	70009030	67755400
P00533-995S	EGFR	Epidermal growth factor receptor	P00533	Homo sapiens	S	995	2372506000	1877593000	2362087000	2217053000	2185400000	2219701000	1235007000	1240093000	1008230700	551296000	559403000	460346000	151177400	139565400	136797000	68662400	61076430	53000900
P00533-998Y	EGFR	Epidermal growth factor receptor	P00533	Homo sapiens	Y	998	1671030000	1645840000	1707820000	1608650000	1576510000	1606980000	972122000	982971000	1000830000	467266000	460317000	466059000	193853000	165831000	163419000	80741600	80561400	82789300
P04626-1002S	ERBB2	Receptor tyrosine-protein kinase erbB-2	P04626	Homo sapiens	S	1002	3181360	2979120	2764630	3553830	3645430	2968170	319380	299494	320236	NaN	NaN	32076.4	NaN	NaN	NaN	35679.9	NaN	35964.7
P04626-1054S	ERBB2	Receptor tyrosine-protein kinase erbB-2	P04626	Homo sapiens	S	1054	1026830000	1030150000	1087430000	1057750000	1024580000	1048190000	621540000	633630000	633900000	276799000	305139000	307979000	98652300	89349900	90040800	36831900	37798900	37145100
P04626-1078S	ERBB2	Receptor tyrosine-protein kinase erbB-2	P04626	Homo sapiens	S	1078	49299800	45758300	48306200	40109500	42948400	35751900	24849700	24017000	25309500	6474830	6033160	6108630	682725	554369	523458	80502	93136.4	93115.1
P04626-1083S	ERBB2	Receptor tyrosine-protein kinase erbB-2	P04626	Homo sapiens	S	1083	248728800	236365300	241734200	244929500	249003400	209128900	112677500	113151000	113674500	53745830	49831860	49776730	12580225	9704349	9730698	3101682	3.04685e+06	3.24724e+06
P04626-1107S	ERBB2	Receptor tyrosine-protein kinase erbB-2	P04626	Homo sapiens	S	1107	2040170000	1929480000	2018340000	1916060000	1859390000	1976210000	1063590000	1112440000	1162170000	632549000	615916000	619479000	275597000	253672000	250009000	122805000	124462000	128741000
P04626-1240T	ERBB2	Receptor tyrosine-protein kinase erbB-2	P04626	Homo sapiens	T	1240	3827960	3855310	3562400	3065900	3058540	3344730	932032	1032450	1087740	NaN	NaN	98311.2	NaN	NaN	NaN	NaN	NaN	NaN
P04626-1248Y	ERBB2	Receptor tyrosine-protein kinase erbB-2	P04626	Homo sapiens	Y	1248	135559	24256200	26106800	22056500	19411700	22433200	11022100	11030500	11600700	2072110	1911420	2173010	259615	245673	253510	85413.6	73615.6	88855.7
P04626-701T	ERBB2	Receptor tyrosine-protein kinase erbB-2	P04626	Homo sapiens	T	701	322362000	332665000	352784000	310518000	307003000	321562000	148727000	149625000	153296000	34273600	34739200	35837200	3115710	2782420	2715650	477890	489800	496715
P04626-703S	ERBB2	Receptor tyrosine-protein kinase erbB-2	P04626	Homo sapiens	S	703	NaN	NaN	487705000	NaN	NaN	NaN	NaN	NaN	NaN	96554.7	112745	94365.1	5337.79	5320.7	NaN	356592	NaN	385670
P04626-998S	ERBB2	Receptor tyrosine-protein kinase erbB-2	P04626	Homo sapiens	S	998	4610950	4695070	5075850	3602840	3701790	3372580	440491	514200	475121	53645.3	58648.6	52392.3	29743.3	23911.6	31515.3	30688.5	34488	36867.9
P06400-249S	RB1	Retinoblastoma-associated protein	P06400	Homo sapiens	S	249	1358940000	1328960000	1386490000	1360200000	1350970000	1378490000	857518000	887955000	915489000	568624000	549398000	565320000	310448000	268223000	266242000	150575000	149677000	148221000
P06400-807S	RB1	Retinoblastoma-associated protein	P06400	Homo sapiens	S	807	1222910000	1226310000	1260560000	1164620000	1163520000	1170500000	682345000	692633000	701160000	290921000	275218000	299169000	83132300	72274200	72685100	26088700	25672100	26405200
P06400-811S	RB1	Retinoblastoma-associated protein	P06400	Homo sapiens	S	811	1222910000	1226310000	1260560000	1164620000	1163520000	1170500000	682345000	692633000	701160000	290921000	275218000	299169000	83132300	72274200	72685100	26088700	25672100	26405200
P06493-15Y	CDK1	Cyclin-dependent kinase 1	P06493	Homo sapiens	Y	15	239039000	228913000	244574000	224076000	224670000	225666000	142586000	140842000	155384000	93548600	92082700	93527100	40518000	38792500	39419800	18857000	17601600	18995400
P08238-226S	HSP90AB1	Heat shock protein HSP 90-beta	P08238	Homo sapiens	S	226	3716660	2556640	4100200	3894630	4106950	4328950	2622140	2709360	2498600	1325250	1222960	1197490	391478	394751	381335	181530	210935	192566
P08238-255S	HSP90AB1	Heat shock protein HSP 90-beta	P08238	Homo sapiens	S	255	24441800	27285600	25177500	28213900	27717800	29188300	11595700	12134000	13091500	6585500	6369950	6558800	2278280	2119320	2136920	890303	916510	970812
P08238-445S	HSP90AB1	Heat shock protein HSP 90-beta	P08238	Homo sapiens	S	445	NaN	33819300	NaN	48419600	49860000	42575200	NaN	23088300	22862600	13318200	NaN	13063700	4538280	NaN	NaN	2502540	NaN	2585000
P08581-990S	MET	Hepatocyte growth factor receptor	P08581	Homo sapiens	S	990	37476200	41113900	37773800	31149100	32331500	31071900	20897100	21635200	21384200	10010500	10650800	11707800	3899090	3205950	3532240	1480060	1468460	1537340
P12931-212S	SRC	Proto-oncogene tyrosine-protein kinase Src	P12931	Homo sapiens	S	212	847603000	853554000	880688000	861843000	832590000	831388000	571876000	589782000	602942000	367179000	386681000	388608000	172342000	149032000	151448000	77935900	77345900	79619100
P12931-216Y	SRC	Proto-oncogene tyrosine-protein kinase Src	P12931	Homo sapiens	Y	216	751852000	720278000	780679000	706336000	707016000	711415000	441740000	435154000	430736000	209603000	213295000	217099000	77650300	75433300	69900900	28885900	30876300	32599700
P12931-218T	SRC	Proto-oncogene tyrosine-protein kinase Src	P12931	Homo sapiens	T	218	324493	346297	353966	483569	490143	484540	NaN	326355	348922	NaN	NaN	NaN	NaN	NaN	NaN	NaN	NaN	NaN
P12931-419Y	SRC	Proto-oncogene tyrosine-protein kinase Src	P12931	Homo sapiens	Y	419	195279000	245280000	212069000	234152000	231861000	233332000	112012000	110534000	113011000	61649800	62147800	62042900	25425700	23970300	24170300	10508700	10566000	10805000
P12931-420T	SRC	Proto-oncogene tyrosine-protein kinase Src	P12931	Homo sapiens	T	420	653766000	609764000	627848000	518561000	529705000	524672000	273767000	276978000	279812000	159068000	161013000	164530000	67255100	62681200	62776200	32671400	29438600	29451300
P12931-69S	SRC	Proto-oncogene tyrosine-protein kinase Src	P12931	Homo sapiens	S	69	712677000	38694800	755932000	661606000	660626000	668398000	454775000	451762000	462700000	285719000	299131000	284410000	105705000	116844000	111707000	58426900	54533500	59425800
P12931-70S	SRC	Proto-oncogene tyrosine-protein kinase Src	P12931	Homo sapiens	S	70	884440000	869893000	923302000	996281000	1002820000	1038700000	679518000	690997000	713942000	414234000	409868000	405202000	167909000	166066000	160471000	73441900	70821400	71714900
P12931-72T	SRC	Proto-oncogene tyrosine-protein kinase Src	P12931	Homo sapiens	T	72	NaN	NaN	NaN	NaN	1201330	NaN	1280150	689692	NaN	NaN	NaN	NaN	NaN	299011000	NaN	154222000	8026940	148211000
P12931-74T	SRC	Proto-oncogene tyrosine-protein kinase Src	P12931	Homo sapiens	T	74	3226980	10375400	11647800	1255950	2346470	4470370	1158970	1333220	1166810	325068	652036	1019660	NaN	100389	113845	NaN	48886.6	36497.7
P12931-75S	SRC	Proto-oncogene tyrosine-protein kinase Src	P12931	Homo sapiens	S	75	9815740	7217950	74863800	341134000	11712400	8414810	6142850	7473210	5845110	3527010	5722200	130546000	1198590	28791100	1070100	NaN	NaN	NaN
P12931-93Y	SRC	Proto-oncogene tyrosine-protein kinase Src	P12931	Homo sapiens	Y	93	2532290	2055150	1891640	3344420	3496730	2673610	172295	152447	145764	31717.3	33701.9	30814.1	35401.3	NaN	33715.6	47771.9	51037.7	50975.8
P14923-665S	JUP	Junction plakoglobin	P14923	Homo sapiens	S	665	29481600	32518200	38039000	25108000	25138200	22864700	2776000	2735510	2552760	346486	357710	344883	69057.1	49778.4	51765.8	45420.2	33113.6	32423.3
P15056-365S	BRAF	Serine/threonine-protein kinase B-raf	P15056	Homo sapiens	S	365	3727580	3834490	NaN	NaN	NaN	3249750	362233	362493	361077	107648	101523	120525	NaN	NaN	NaN	NaN	NaN	NaN
P17096-102S	HMGA1	High mobility group protein HMG-I/HMG-Y	P17096	Homo sapiens	S	102	15560090	9406610	5519560	10488465	2316827	10776739	5108914	4914171	4956917	678167	2856097	702428	144253	0	0	0	58253.7	0
P17096-103S	HMGA1	High mobility group protein HMG-I/HMG-Y	P17096	Homo sapiens	S	103	18501190	20363370	16933810	11860635	11902827	11902909	9055253	8140864	8727075	4877026	4804851	4732659	865299	809131	822105	770125	0	774032
P17096-99S	HMGA1	High mobility group protein HMG-I/HMG-Y	P17096	Homo sapiens	S	99	18501190	23562070	16933810	13739635	13823727	13927209	9940963	9006384	9611155	5337046	5286801	5203659	1009550	809131	822105	770125	58253.7	774032
P17252-228T	PRKCA	Protein kinase C alpha type	P17252	Homo sapiens	T	228	110545	84671.3	120918	166420	172022	173592	NaN	52829	65285	NaN	NaN	NaN	NaN	NaN	NaN	NaN	NaN	NaN
P18206-822Y	VCL	Vinculin	P18206	Homo sapiens	Y	822	710452000	687878000	742264000	754256000	768339000	803281000	422477000	400506000	422908000	280643000	279848000	287458000	164393000	147442000	149664000	82783600	78843900	81706800
P27361-202T	MAPK3	Mitogen-activated protein kinase 3	P27361	Homo sapiens	T	202	540658000	40267700	41518500	439069000	440410000	451185000	244849000	244891000	253143000	113456000	120404000	117362000	33579400	33170400	32344600	11548600	8593600	12095700
P27361-204Y	MAPK3	Mitogen-activated protein kinase 3	P27361	Homo sapiens	Y	204	247761000	556462000	259493000	528357000	518099000	545429000	320252000	323159000	328907000	156742000	159397000	160728000	51780700	50595800	50009300	26347500	26263000	26790900
P27540-77S	ARNT	Aryl hydrocarbon receptor nuclear translocator	P27540	Homo sapiens	S	77	68382.9	16321.4	29903.5	NaN	NaN	NaN	NaN	NaN	NaN	NaN	NaN	NaN	NaN	NaN	NaN	NaN	NaN	NaN
P28482-185T	MAPK1	Mitogen-activated protein kinase 1	P28482	Homo sapiens	T	185	387024000	388871000	403270000	377085000	375131000	392806000	204242000	NaN	216018000	101159000	105504000	102428000	30598000	29399100	29269400	11626500	11591800	11688000
P28482-190T	MAPK1	Mitogen-activated protein kinase 1	P28482	Homo sapiens	T	190	503940000	505312000	968339000	1027810000	1042669000	1042566000	575846000	370487000	589651000	292298000	298313000	293211000	101559800	94926900	93764000	39748600	39532900	40489600
P29353-139S	SHC1	SHC-transforming protein 1	P29353	Homo sapiens	S	139	6330530	1088990	5743180	48052.3	110733	104002	33049.6	112176	40175.3	324196	550528	257622	13304.7	9771.48	103301	NaN	NaN	6495.48
P29353-426S	SHC1	SHC-transforming protein 1	P29353	Homo sapiens	S	426	345632000	353434000	361978000	343101000	343388000	337359000	180959000	170219000	179658000	46983000	40902300	44954100	6366140	5398310	5354390	1490580	1420310	1366610
P29353-427Y	SHC1	SHC-transforming protein 1	P29353	Homo sapiens	Y	427	20791300	20677300	20979400	22080200	20485100	20438100	8709710	9074580	8344280	2416080	2479040	2500900	347780	298450	294513	NaN	NaN	57628.3
P29474-1175T	NOS3	Nitric oxide synthase, endothelial	P29474	Homo sapiens	T	1175	887165000	840875000	935407000	784918000	805066000	768644000	515164000	517961000	532706000	325678000	316189000	320200000	167494000	154904000	154061000	75364900	76516300	81160600
P29474-1177S	NOS3	Nitric oxide synthase, endothelial	P29474	Homo sapiens	S	1177	297510000	290191000	294508000	264973000	265947000	260710000	189562000	182839000	195025000	125969000	125416000	124980000	62574800	55832800	56477000	29606700	29604500	29605200
P29474-1179S	NOS3	Nitric oxide synthase, endothelial	P29474	Homo sapiens	S	1179	1184680000	1131070000	1229910000	1049890000	1071010000	1029350000	704726000	700800000	727730000	451648000	441605000	445181000	230068000	210737000	210538000	104972000	106121000	110766000
P35568-1101S	IRS1	Insulin receptor substrate 1	P35568	Homo sapiens	S	1101	92433900	90802900	99922200	122846000	128356000	20376900	64556400	65971300	66527800	36309100	35553700	5576100	12895000	15029900	14783200	7186020	7099390	7100430
P35869-45T	AHR	Aryl hydrocarbon receptor	P35869	Homo sapiens	T	45	187977000	197300000	192875000	243745000	241100000	247405000	113565000	114681000	109372000	61070900	60040800	60938500	26629100	24287000	24642500	11330200	11025100	11166500
P35869-81S	AHR	Aryl hydrocarbon receptor	P35869	Homo sapiens	S	81	225352000	241998000	267928000	233835000	228411000	238326000	104414000	94363400	98216700	33245900	34327500	34029700	9602490	8438060	8294100	3754550	3604510	3766580
P36871-117S	PGM1	Phosphoglucomutase-1	P36871	Homo sapiens	S	117	6131070	35695800	38494200	11472800	10670100	7178350	7105090	382616	163948000	NaN	48858900	2767720	10184700	9311100	9348940	2285750	2158040	2368090
P38432-303T	COIL	Coilin	P38432	Homo sapiens	T	303	838424000	814703000	833385000	757885000	759085000	764074000	601740000	587057000	596827000	460927000	479687000	472605000	283468000	262150000	256507000	144421000	145837000	147427000
P40763-705Y	STAT3	Signal transducer and activator of transcription 3	P40763	Homo sapiens	Y	705	362660000	346314000	352416000	252505000	262427000	266344000	116622000	116905000	119329000	50870900	55095000	54682600	8717360	7515790	6719680	4809500	4990490	4672360
P40763-727S	STAT3	Signal transducer and activator of transcription 3	P40763	Homo sapiens	S	727	8210200	7805310	8212430	3955870	3797590	2938620	949208	904591	920541	141752	136840	121178	NaN	18253.6	NaN	NaN	NaN	NaN
P42224-532S	STAT1	Signal transducer and activator of transcription 1-alpha/beta	P42224	Homo sapiens	S	532	988823000	1077390000	1095800000	977702000	1061810000	989674000	555629000	525474000	560474000	136707000	132202000	126595000	20877500	18244600	18754100	4125160	3588500	3508570
P42224-727S	STAT1	Signal transducer and activator of transcription 1-alpha/beta	P42224	Homo sapiens	S	727	72900300	74044000	77469500	67192700	65230900	62161900	29298600	30773800	29564600	4166540	4319320	4135680	416167	345740	359867	NaN	84811.1	85230
P42336-312S	PIK3CA	Phosphatidylinositol 4,5-bisphosphate 3-kinase catalytic subunit alpha isoform	P42336	Homo sapiens	S	312	NaN	NaN	272674000	NaN	242231000	243584000	NaN	181319000	189821000	NaN	NaN	NaN	55806400	53474400	NaN	25951000	NaN	NaN
P42345-1261S	MTOR	Serine/threonine-protein kinase mTOR	P42345	Homo sapiens	S	1261	507975000	436859000	547860000	491675000	501465000	526665000	258782000	246195000	230317000	129036000	123858000	123848000	56291500	49787300	44434900	25597400	24682000	26618500
P42345-2068T	MTOR	Serine/threonine-protein kinase mTOR	P42345	Homo sapiens	T	2068	40681100	42384000	39295000	36752300	36340900	38021100	19147600	19113700	18587000	11387600	11407900	11561700	4868610	4619380	4660600	2021460	2040830	2061710
P42345-2069S	MTOR	Serine/threonine-protein kinase mTOR	P42345	Homo sapiens	S	2069	253908000	259335000	262973000	257480000	275884000	284796000	143072000	140491000	146316000	83968600	84825900	82071500	37502800	35967300	35235600	16532100	16881400	17125100
P42345-2446T	MTOR	Serine/threonine-protein kinase mTOR	P42345	Homo sapiens	T	2446	NaN	NaN	NaN	NaN	90700600	117928000	NaN	NaN	NaN	NaN	NaN	NaN	NaN	NaN	NaN	NaN	NaN	NaN
P42345-2448S	MTOR	Serine/threonine-protein kinase mTOR	P42345	Homo sapiens	S	2448	257046000	263963000	275018000	241654000	264946000	292656000	79901200	91810900	89931800	16781600	16845300	16186200	2248420	1728550	2025240	913433	817966	785186
P42345-2450S	MTOR	Serine/threonine-protein kinase mTOR	P42345	Homo sapiens	S	2450	NaN	274556000	290566000	NaN	300149000	314198000	NaN	90778100	94309700	16730200	17417000	17167900	NaN	NaN	NaN	NaN	NaN	NaN
P42345-2473T	MTOR	Serine/threonine-protein kinase mTOR	P42345	Homo sapiens	T	2473	937082000	2229760	1138510	NaN	NaN	NaN	NaN	NaN	NaN	NaN	NaN	NaN	NaN	NaN	NaN	NaN	NaN	NaN
P42345-2478S	MTOR	Serine/threonine-protein kinase mTOR	P42345	Homo sapiens	S	2478	963733000	955463000	974127000	957693000	848166000	878813000	54169400	517698000	518774000	184370000	186827000	213004000	36574600	30687200	30496300	4821570	4605780	NaN
P42345-2481S	MTOR	Serine/threonine-protein kinase mTOR	P42345	Homo sapiens	S	2481	953932000	972237000	904055000	789905000	798261000	768766000	484867000	489232000	495259000	182661000	116065000	16657600	1401240	1507180	17580000	NaN	3345670	4030670
P51812-369S	RPS6KA3	Ribosomal protein S6 kinase alpha-3	P51812	Homo sapiens	S	369	2295900000	2277170000	2322020000	2399190000	2369540000	2359460000	1287790000	1321980000	1340630000	632352000	628306000	653655000	253056000	226743000	224408000	111558000	109609000	110711000
P51812-715S	RPS6KA3	Ribosomal protein S6 kinase alpha-3	P51812	Homo sapiens	S	715	1488310000	1362030000	1495940000	1579490000	1536180000	1583400000	975543000	1003980000	1046480000	644175000	624974000	636407000	351558000	322487000	309497000	142702000	158825000	172502000
P52732-926T	KIF11	Kinesin-like protein KIF11	P52732	Homo sapiens	T	926	10040900	11656700	9951920	10100400	9941560	9951560	5303580	5165940	5285820	2691180	2637530	2692210	1165050	992393	NaN	NaN	NaN	NaN
P56856-210S	CLDN18	Claudin-18	P56856	Homo sapiens	S	210	NaN	NaN	NaN	NaN	NaN	NaN	232551000	NaN	NaN	140135000	126575000	128914000	1245360	NaN	47332400	NaN	NaN	NaN
P56856-214S	CLDN18	Claudin-18	P56856	Homo sapiens	S	214	NaN	NaN	NaN	NaN	NaN	NaN	232551000	NaN	NaN	140135000	126575000	128914000	1245360	NaN	47332400	NaN	NaN	NaN
P56856-217S	CLDN18	Claudin-18	P56856	Homo sapiens	S	217	NaN	NaN	NaN	NaN	NaN	NaN	232551000	NaN	NaN	140135000	126575000	128914000	1245360	NaN	47332400	NaN	NaN	NaN
P56856-247T	CLDN18	Claudin-18	P56856	Homo sapiens	T	247	NaN	NaN	NaN	NaN	67343500	NaN	40364700	NaN	NaN	25298400	24818400	NaN	8563800	NaN	NaN	NaN	5090070	NaN
P56856-253S	CLDN18	Claudin-18	P56856	Homo sapiens	S	253	NaN	NaN	NaN	NaN	67343500	NaN	40364700	NaN	NaN	25298400	24818400	NaN	8563800	NaN	NaN	NaN	5090070	NaN
P56856-256S	CLDN18	Claudin-18	P56856	Homo sapiens	S	256	NaN	NaN	NaN	NaN	67343500	NaN	40364700	NaN	NaN	25298400	24818400	NaN	8563800	NaN	NaN	NaN	5090070	NaN
P62993-18S	GRB2	Growth factor receptor-bound protein 2	P62993	Homo sapiens	S	18	806700000	787588000	776697000	664501000	682741000	678080000	461291000	472782000	464291000	281319000	280796000	279467000	129359000	117364000	114299000	64226800	64497000	66599100
P62993-90S	GRB2	Growth factor receptor-bound protein 2	P62993	Homo sapiens	S	90	506615000	490416000	490609000	409891000	416852000	406530000	295354000	292150000	291498000	138920000	153648000	153447000	49330900	41836600	43141400	18680800	19032600	19648000
Q01196-14T	RUNX1	Runt-related transcription factor 1	Q01196	Homo sapiens	T	14	817759000	779494000	789859000	852275000	857144000	867273000	537321000	563542000	586757000	322864000	318791000	309940000	150364000	131264000	123025000	61925100	60880900	61979100
Q01196-21S	RUNX1	Runt-related transcription factor 1	Q01196	Homo sapiens	S	21	817759000	779494000	789859000	852275000	857144000	867273000	537321000	563542000	586757000	322864000	318791000	309940000	150364000	131264000	123025000	61925100	60880900	61979100
Q06124-62Y	PTPN11	Tyrosine-protein phosphatase non-receptor type 11	Q06124	Homo sapiens	Y	62	284697000	274433000	285224000	264927000	273378000	281818000	179299000	185551000	190553000	94750300	91519500	96261600	39179300	34539900	33962300	17123800	16874800	17052500
Q07889-1082S	SOS1	Son of sevenless homolog 1	Q07889	Homo sapiens	S	1082	277716000	312279000	316103000	291848000	299398000	304489000	149093000	151957000	149776000	82739600	83328700	82290800	30467800	29351000	29542300	12914800	12735700	13224500
Q07889-1132S	SOS1	Son of sevenless homolog 1	Q07889	Homo sapiens	S	1132	388622000	372697000	390435000	412628000	399353000	407885000	281639000	267026000	299693000	196263000	190622000	196866000	100047000	93276100	92028700	49594100	44120500	50001400
Q07889-1210S	SOS1	Son of sevenless homolog 1	Q07889	Homo sapiens	S	1210	3137860000	3107470000	3173410000	3183090000	3170270000	3203910000	2043950000	2067750000	2060890000	1055800000	1145100000	1162550000	409737000	383070000	368839000	174457000	173580000	175383000
Q09666-5749S	AHNAK	Neuroblast differentiation-associated protein AHNAK	Q09666	Homo sapiens	S	5749	46680300	46358200	48099300	14497100	14618200	13537500	3116950	2849850	2657650	73737.4	100380	116688	NaN	NaN	NaN	NaN	NaN	NaN
Q09666-5752S	AHNAK	Neuroblast differentiation-associated protein AHNAK	Q09666	Homo sapiens	S	5752	46680300	46358200	48099300	14497100	14618200	13537500	3116950	2849850	2657650	73737.4	100380	116688	NaN	NaN	NaN	NaN	NaN	NaN
Q09666-5763S	AHNAK	Neuroblast differentiation-associated protein AHNAK	Q09666	Homo sapiens	S	5763	46680300	46358200	48099300	14497100	14618200	13537500	3116950	2849850	2657650	73737.4	100380	116688	NaN	NaN	NaN	NaN	NaN	NaN
Q14573-1834S	ITPR3	Inositol 1,4,5-trisphosphate receptor type 3	Q14573	Homo sapiens	S	1834	1415720	1418530	1011300	614733	601744	613017	270472	266326	219775	129930	NaN	NaN	NaN	NaN	NaN	NaN	NaN	NaN
Q15139-235S	PRKD1	Serine/threonine-protein kinase D1	Q15139	Homo sapiens	S	235	386137000	398890000	457607000	476036000	467398000	484991000	276374000	283984000	299126000	158350000	165966000	158524000	74437200	69452700	68221600	38396200	38317500	38792000
Q15185-113S	PTGES3	Prostaglandin E synthase 3	Q15185	Homo sapiens	S	113	63870	31666.1	61444.4	29822	NaN	NaN	NaN	NaN	NaN	NaN	NaN	NaN	NaN	NaN	NaN	NaN	NaN	NaN
Q15185-44S	PTGES3	Prostaglandin E synthase 3	Q15185	Homo sapiens	S	44	131240000	127980000	131083000	99946600	99090000	91478400	39971500	39330500	36768400	11926400	11709700	11570700	344215	267615	227021	646095	658535	549650
Q15185-85S	PTGES3	Prostaglandin E synthase 3	Q15185	Homo sapiens	S	85	194031000	245906000	217875000	145545000	146801000	154891000	84863300	82118500	84242000	47800200	47418100	47702700	17925800	18882600	19026800	9373080	9245650	9277800
Q16678-269S	CYP1B1	Cytochrome P450 1B1	Q16678	Homo sapiens	S	269	7599670	7598550	8056190	7326410	7090670	7020460	3609640	3503360	3547940	1559400	1653560	1623230	537982	458004	469951	223788	221967	219000
Q6P1L5-273S	FAM117B	Protein FAM117B	Q6P1L5	Homo sapiens	S	273	335210000	333388000	356501000	293135000	307056000	301742000	196941000	197722000	199516000	114220000	116350000	114793000	51518300	47003400	47044000	20364200	21335400	22345100
Q8NFJ5-345S	GPRC5A	Retinoic acid-induced protein 3	Q8NFJ5	Homo sapiens	S	345	521140000	557471000	504663000	495751000	495829000	510167000	277553000	273649000	276258000	154229000	152765000	151527000	65913300	60173800	60692400	28275800	28287400	27920200
Q92934-134S	BAD	Bcl2-associated agonist of cell death	Q92934	Homo sapiens	S	134	699986	851603	810506	985922	1144630	1093080	620515	600834	619380	318743	304166	333828	NaN	NaN	NaN	NaN	NaN	NaN
Q92934-25S	BAD	Bcl2-associated agonist of cell death	Q92934	Homo sapiens	S	25	379194	380016	403343	262209	263369	291958	121037	145138	129297	65913.2	70955.3	70504.4	17106.4	20970	9414.16	NaN	NaN	NaN
Q92934-75S	BAD	Bcl2-associated agonist of cell death	Q92934	Homo sapiens	S	75	1227950000	1179570000	1277200000	996777000	983006000	1027690000	654956000	661740000	653237000	408928000	398051000	399981000	164676000	161098000	157194000	74023800	76973400	78754900
Q92934-99S	BAD	Bcl2-associated agonist of cell death	Q92934	Homo sapiens	S	99	6039560000	5859110000	6187830000	6086340000	6029070000	6235890000	3336320000	3323490000	3368800000	1800260000	1777780000	1851130000	789370000	675343000	668322000	360982000	352211000	358550000
Q96B36-187S	AKT1S1	Proline-rich AKT1 substrate 1	Q96B36	Homo sapiens	S	187	511003000	539080000	518107000	627244000	595697000	606423000	287527000	282951000	273461000	60333500	57336300	57303500	7911560	7437750	7185580	1649160	1666130	1718100
Q96B36-211S	AKT1S1	Proline-rich AKT1 substrate 1	Q96B36	Homo sapiens	S	211	45756700	33710800	158266000	121712000	129674000	32120700	66503100	14032400	13710100	8650700	8739540	39435000	2866970	3267020	3097020	1464970	1519460	1418300
Q96B36-212S	AKT1S1	Proline-rich AKT1 substrate 1	Q96B36	Homo sapiens	S	212	72850400	108301000	142669000	107779000	111139000	112898000	61619200	60513000	61261800	34233700	26831400	34119700	8645070	12787800	9710300	4498920	4544630	4578890
Q9BRG2-180S	SH2D3A	SH2 domain-containing protein 3A	Q9BRG2	Homo sapiens	S	180	411633000	404403000	411251000	356163000	351211000	344713000	209340000	202308000	224330000	135109000	133623000	133499000	74855800	68128600	68056900	36435000	38466800	35815100
Q9BY84-501S	DUSP16	Dual specificity protein phosphatase 16	Q9BY84	Homo sapiens	S	501	3227100000	3199210000	3379620000	3607100000	3621800000	3719960000	1897430000	1865770000	2127060000	1093830000	1055730000	1109680000	542979000	467277000	468653000	267245000	253076000	253685000
Q9HC35-144S	EML4	Echinoderm microtubule-associated protein-like 4	Q9HC35	Homo sapiens	S	144	247111000	237770000	263528000	251626000	249523000	244722000	147334000	145100000	155065000	89929600	92023000	92212400	36302600	34390500	34519200	17213200	15993600	16867200
Q9HC35-146S	EML4	Echinoderm microtubule-associated protein-like 4	Q9HC35	Homo sapiens	S	146	247111000	237770000	263528000	251626000	249523000	244722000	147334000	145100000	155065000	89929600	92023000	92212400	36302600	34390500	34519200	17213200	15993600	16867200
Q9NQU5-365Y	PAK6	Serine/threonine-protein kinase PAK 6	Q9NQU5	Homo sapiens	Y	365	327401000	312188000	320324000	173434000	176159000	156819000	43586200	44062100	43207400	3965180	4193070	4259010	377889	348311	345050	89853.8	70122.3	66740.8
Q9NYL2-3S	MAP3K20	Mitogen-activated protein kinase kinase kinase 20	Q9NYL2	Homo sapiens	S	3	51163300	48815300	51522300	43299300	43872700	42808900	22230000	22206200	22110800	10381900	NaN	11417200	NaN	NaN	NaN	NaN	NaN	NaN
Q9NYL2-567S	MAP3K20	Mitogen-activated protein kinase kinase kinase 20	Q9NYL2	Homo sapiens	S	567	9995740	NaN	2312280	1570140	73522800	64035100	155427	14688500	12695800	2534990	1645900	1336790	69762.9	NaN	45736.6	730719	502272	244504
Q9NYL2-637S	MAP3K20	Mitogen-activated protein kinase kinase kinase 20	Q9NYL2	Homo sapiens	S	637	127931000	127708000	126851000	88054900	88852000	86243000	65294500	65925800	67575100	39196900	38259100	38247100	18095400	16583400	16484300	7755710	8085880	7862350
Q9NYL2-690S	MAP3K20	Mitogen-activated protein kinase kinase kinase 20	Q9NYL2	Homo sapiens	S	690	171777000	188208000	169449000	195850000	193684000	196088000	123690000	121607000	120674000	66631000	67089200	65392900	32892500	28983800	28055900	13104300	13861000	13347700
Q9NYL2-691S	MAP3K20	Mitogen-activated protein kinase kinase kinase 20	Q9NYL2	Homo sapiens	S	691	373087000	414156000	385523000	336086000	349953000	347291000	230417000	223988000	228655000	136062000	135901000	132207000	65829600	57494900	56905300	26838400	26902500	27268300
Q9NYL2-727S	MAP3K20	Mitogen-activated protein kinase kinase kinase 20	Q9NYL2	Homo sapiens	S	727	294390000	321691000	285681000	288426000	281600000	286178000	167818000	168096000	167977000	93427800	89579300	90807700	38886300	34593100	34709100	14499000	14478700	14260400
Q9UJM3-328S	ERRFI1	ERBB receptor feedback inhibitor 1	Q9UJM3	Homo sapiens	S	328	82370300	12773100	12293100	NaN	NaN	3059290	NaN	47882.6	NaN	NaN	NaN	NaN	NaN	NaN	NaN	NaN	NaN	NaN
Q9UJM3-337S	ERRFI1	ERBB receptor feedback inhibitor 1	Q9UJM3	Homo sapiens	S	337	16668600	16767200	18781000	19477500	19708400	17928600	6602840	6891600	6667450	NaN	899229	880309	NaN	NaN	NaN	NaN	NaN	NaN
Q9UJM3-340S	ERRFI1	ERBB receptor feedback inhibitor 1	Q9UJM3	Homo sapiens	S	340	7494720	9325020	8259670	9209690	9342360	7189550	3096490	2891060	3027390	NaN	NaN	379613	NaN	NaN	NaN	NaN	NaN	NaN
Q9UJM3-349T	ERRFI1	ERBB receptor feedback inhibitor 1	Q9UJM3	Homo sapiens	T	349	70642000	69417600	75234500	NaN	59514900	53135800	21966700	20904200	22335300	3714230	3484370	3476290	305151	NaN	253312	NaN	49496.1	NaN
Q9UJM3-391S	ERRFI1	ERBB receptor feedback inhibitor 1	Q9UJM3	Homo sapiens	S	391	551199000	NaN	NaN	NaN	550225000	NaN	NaN	NaN	NaN	NaN	157995000	NaN	NaN	43174100	44274300	NaN	24514400	18955200
Q9UJM3-392T	ERRFI1	ERBB receptor feedback inhibitor 1	Q9UJM3	Homo sapiens	T	392	154935000	18687800	21038200	631065000	76712200	632460000	358099000	11046100	356858000	165096000	6407420	180547000	1926840	26379100	1537220	21228000	19910600	NaN
Q9UJM3-394Y	ERRFI1	ERBB receptor feedback inhibitor 1	Q9UJM3	Homo sapiens	Y	394	913286000	911529000	931525000	877770000	881070000	907170000	547020000	542248000	547018000	291923000	304336000	317330000	108714000	101815000	102773000	43837200	44348600	44607100
Q9UJM3-395Y	ERRFI1	ERBB receptor feedback inhibitor 1	Q9UJM3	Homo sapiens	Y	395	801955000	786873000	800858000	711187000	700297000	724782000	388284000	370402000	384803000	188702000	183911000	192788000	63688900	58337000	58186400	26444000	25289700	26150600
Q9UN36-330T	NDRG2	Protein NDRG2	Q9UN36	Homo sapiens	T	330	1781490	1755060	1868600	1588140	1511830	1619390	670622	857063	644966	692675	NaN	737918	NaN	188291	187106	NaN	72907	NaN
Q9UN36-332S	NDRG2	Protein NDRG2	Q9UN36	Homo sapiens	S	332	1781490	1755060	1868600	1588140	1511830	1619390	670622	857063	644966	692675	NaN	737918	NaN	188291	187106	NaN	72907	NaN
Q9UN36-338S	NDRG2	Protein NDRG2	Q9UN36	Homo sapiens	S	338	1781490	1755060	1868600	1588140	1511830	1619390	670622	857063	644966	692675	NaN	737918	NaN	188291	187106	NaN	72907	NaN
Q9UQ35-1541S	SRRM2	Serine/arginine repetitive matrix protein 2	Q9UQ35	Homo sapiens	S	1541	157688000	166032000	168671000	116626000	115491000	107515000	75704700	70676400	74571300	44842900	41779500	44115000	20477000	17233800	15955600	9513070	9343000	9332420
Q9UQ35-1542S	SRRM2	Serine/arginine repetitive matrix protein 2	Q9UQ35	Homo sapiens	S	1542	157688000	166032000	168671000	116626000	115491000	107515000	75704700	70676400	74571300	44842900	41779500	44115000	20477000	17233800	15955600	9513070	9343000	9332420
Q9UQ35-1552S	SRRM2	Serine/arginine repetitive matrix protein 2	Q9UQ35	Homo sapiens	S	1552	157688000	166032000	168671000	116626000	115491000	107515000	75704700	70676400	74571300	44842900	41779500	44115000	20477000	17233800	15955600	9513070	9343000	9332420
Q9Y243-34S	AKT3	RAC-gamma serine/threonine-protein kinase	Q9Y243	Homo sapiens	S	34	440682000	441211000	487612000	426685000	430928000	437697000	266796000	271263000	282022000	160753000	165255000	160426000	70792900	61215300	60479200	33412700	34708100	35079700
Q9Y243-447T	AKT3	RAC-gamma serine/threonine-protein kinase	Q9Y243	Homo sapiens	T	447	1391830	1423440	1496020	1412350	1414050	1232230	131368	244216	233148	NaN	14150.1	NaN	NaN	NaN	NaN	NaN	NaN	NaN
