# Supplementary material for: A data-independent acquisition-based global phosphoproteomics system enables deep profiling
Source: Nat Commun. 2021 May 5;12:2539. doi: 10.1038/s41467-021-22759-z (PMC8099862; doi:10.1038/s41467-021-22759-z)
Supplement: Supplementary file 6 — Supplementary Data 3 [file 41467_2021_22759_MOESM6_ESM.xlsx]

## Sheet: Summary of Supplemetary Data 3
Supplementary Table 3 Summary of phosphoproteome library information.
Data S3a. Summary of precursors in the GPS phosphoproteome library
Data S3b. Summary of phosphosites in the GPS library
Data S3c. Summary of mapped KEGG pathways in the GPS library
Data S3d. List of kinases in the GPS library
Data S3e. List of phosphatases in the GPS library

## Sheet: 3a
Data S3a. Summary of precursors in the GPS phosphoproteome library
Precursor Charge	Modified Peptide	Stripped Peptide	iRT	BGSInferenceId	IsProteotypic	PrecursorMz	ProteinGroups	UniProtIds	Protein Name	ProteinDescription	Genes
2	_NFS[Phospho (STY)]C[Carbamidomethyl (C)]NVNTDIK_	NFSCNVNTDIK	30.5233	Q8TCQ1	TRUE	696.287	Q8TCQ1	Q8TCQ1	MARH1_HUMAN	E3 ubiquitin-protein ligase MARCH1	MARCH10
3	_SQSRLS[Phospho (STY)]VC[Carbamidomethyl (C)]PSTQDIC[Carbamidomethyl (C)]R_	SQSRLSVCPSTQDICR	19.4433	Q8TCQ1	TRUE	658.624	Q8TCQ1	Q8TCQ1	MARH1_HUMAN	E3 ubiquitin-protein ligase MARCH1	MARCH10
2	_LSVC[Carbamidomethyl (C)]PS[Phospho (STY)]TQDIC[Carbamidomethyl (C)]R_	LSVCPSTQDICR	32.1684	Q8TCQ1	TRUE	758.32	Q8TCQ1	Q8TCQ1	MARH1_HUMAN	E3 ubiquitin-protein ligase MARCH1	MARCH10
2	_LSVC[Carbamidomethyl (C)]PST[Phospho (STY)]QDIC[Carbamidomethyl (C)]R_	LSVCPSTQDICR	32.1749	Q8TCQ1	TRUE	758.32	Q8TCQ1	Q8TCQ1	MARH1_HUMAN	E3 ubiquitin-protein ligase MARCH1	MARCH10
3	_S[Phospho (STY)]EGTPEKPLYHPC[Carbamidomethyl (C)]VC[Carbamidomethyl (C)]TGSIK_	SEGTPEKPLYHPCVCTGSIK	17.3762	O60337	TRUE	780.685	O60337	O60337	MARH6_HUMAN	E3 ubiquitin-protein ligase MARCH6	MARCH6
3	_SEGT[Phospho (STY)]PEKPLYHPC[Carbamidomethyl (C)]VC[Carbamidomethyl (C)]TGSIK_	SEGTPEKPLYHPCVCTGSIK	18.8937	O60337	TRUE	780.685	O60337	O60337	MARH6_HUMAN	E3 ubiquitin-protein ligase MARCH6	MARCH6
4	_DESSRIPTSDTSSRS[Phospho (STY)]HIFR_	DESSRIPTSDTSSRSHIFR	-1.36191	Q9H992	TRUE	565.26	Q9H992	Q9H992	MARH7_HUMAN	E3 ubiquitin-protein ligase MARCH7	MARCH7
3	_TLQAHMEDLETSEDDS[Phospho (STY)]EEDGDHNR_	TLQAHMEDLETSEDDSEEDGDHNR	20.8325	Q9H992	TRUE	951.698	Q9H992	Q9H992	MARH7_HUMAN	E3 ubiquitin-protein ligase MARCH7	MARCH7
2	_SSSMVLGSFGT[Phospho (STY)]DLMR_	SSSMVLGSFGTDLMR	57.9113	Q9H992	TRUE	834.362	Q9H992	Q9H992	MARH7_HUMAN	E3 ubiquitin-protein ligase MARCH7	MARCH7
2	_S[Phospho (STY)]SSMVLGSFGTDLMR_	SSSMVLGSFGTDLMR	103.56	Q9H992	TRUE	834.362	Q9H992	Q9H992	MARH7_HUMAN	E3 ubiquitin-protein ligase MARCH7	MARCH7
3	_ES[Phospho (STY)]LLLEDSEEEEGDLC[Carbamidomethyl (C)]R_	ESLLLEDSEEEEGDLCR	66.6073	Q9H992	TRUE	701.621	Q9H992	Q9H992	MARH7_HUMAN	E3 ubiquitin-protein ligase MARCH7	MARCH7
3	_TLQAHMEDLETS[Phospho (STY)]EDDSEEDGDHNR_	TLQAHMEDLETSEDDSEEDGDHNR	20.4256	Q9H992	TRUE	951.698	Q9H992	Q9H992	MARH7_HUMAN	E3 ubiquitin-protein ligase MARCH7	MARCH7
4	_T[Phospho (STY)]LQAHMEDLETSEDDSEEDGDHNR_	TLQAHMEDLETSEDDSEEDGDHNR	21.0167	Q9H992	TRUE	714.025	Q9H992	Q9H992	MARH7_HUMAN	E3 ubiquitin-protein ligase MARCH7	MARCH7
5	_RES[Phospho (STY)]NEVVHLEAQNDPLGAAANRPQASAASSSATTGGSTSDSAQGGR_	RESNEVVHLEAQNDPLGAAANRPQASAASSSATTGGSTSDSAQGGR	30.3663	Q9H992	TRUE	918.823	Q9H992	Q9H992	MARH7_HUMAN	E3 ubiquitin-protein ligase MARCH7	MARCH7
3	_RIS[Phospho (STY)]VQPSSSLSAR_	RISVQPSSSLSAR	8.75958	Q9H992	TRUE	489.915	Q9H992	Q9H992	MARH7_HUMAN	E3 ubiquitin-protein ligase MARCH7	MARCH7
3	_ILTASQSRS[Phospho (STY)]NVPSASEVPDNR_	ILTASQSRSNVPSASEVPDNR	20.4337	Q9H992	TRUE	770.036	Q9H992	Q9H992	MARH7_HUMAN	E3 ubiquitin-protein ligase MARCH7	MARCH7
4	_RES[Phospho (STY)]NEVVHLEAQNDPLGAAANRPQASAASSSATTGGSTSDSAQGGR_	RESNEVVHLEAQNDPLGAAANRPQASAASSSATTGGSTSDSAQGGR	30.3663	Q9H992	TRUE	1148.28	Q9H992	Q9H992	MARH7_HUMAN	E3 ubiquitin-protein ligase MARCH7	MARCH7
2	_RIS[Phospho (STY)]VQPSSSLSAR_	RISVQPSSSLSAR	8.75958	Q9H992	TRUE	734.369	Q9H992	Q9H992	MARH7_HUMAN	E3 ubiquitin-protein ligase MARCH7	MARCH7
2	_SLNSENSYVS[Phospho (STY)]PR_	SLNSENSYVSPR	10.1707	Q9H992	TRUE	716.809	Q9H992	Q9H992	MARH7_HUMAN	E3 ubiquitin-protein ligase MARCH7	MARCH7
3	_TLQAHM[Oxidation (M)]EDLETS[Phospho (STY)]EDDSEEDGDHNR_	TLQAHMEDLETSEDDSEEDGDHNR	-2.38199	Q9H992	TRUE	957.029	Q9H992	Q9H992	MARH7_HUMAN	E3 ubiquitin-protein ligase MARCH7	MARCH7
2	_ESLLLEDS[Phospho (STY)]EEEEGDLC[Carbamidomethyl (C)]R_	ESLLLEDSEEEEGDLCR	68.236	Q9H992	TRUE	1051.93	Q9H992	Q9H992	MARH7_HUMAN	E3 ubiquitin-protein ligase MARCH7	MARCH7
2	_NTGPWLSSS[Phospho (STY)]LR_	NTGPWLSSSLR	55.7665	Q9H992	TRUE	649.3	Q9H992	Q9H992	MARH7_HUMAN	E3 ubiquitin-protein ligase MARCH7	MARCH7
4	_TLQAHMEDLETS[Phospho (STY)]EDDSEEDGDHNR_	TLQAHMEDLETSEDDSEEDGDHNR	20.4256	Q9H992	TRUE	714.025	Q9H992	Q9H992	MARH7_HUMAN	E3 ubiquitin-protein ligase MARCH7	MARCH7
3	_ESLLLEDS[Phospho (STY)]EEEEGDLC[Carbamidomethyl (C)]R_	ESLLLEDSEEEEGDLCR	68.236	Q9H992	TRUE	701.621	Q9H992	Q9H992	MARH7_HUMAN	E3 ubiquitin-protein ligase MARCH7	MARCH7
3	_TLQAHMEDLETS[Phospho (STY)]EDDS[Phospho (STY)]EEDGDHNR_	TLQAHMEDLETSEDDSEEDGDHNR	29.838	Q9H992	TRUE	978.353	Q9H992	Q9H992	MARH7_HUMAN	E3 ubiquitin-protein ligase MARCH7	MARCH7
4	_TLQAHMEDLETSEDDS[Phospho (STY)]EEDGDHNR_	TLQAHMEDLETSEDDSEEDGDHNR	20.8325	Q9H992	TRUE	714.025	Q9H992	Q9H992	MARH7_HUMAN	E3 ubiquitin-protein ligase MARCH7	MARCH7
3	_T[Phospho (STY)]LQAHM[Oxidation (M)]EDLETS[Phospho (STY)]EDDS[Phospho (STY)]EEDGDHNR_	TLQAHMEDLETSEDDSEEDGDHNR	11.5289	Q9H992	TRUE	1010.34	Q9H992	Q9H992	MARH7_HUMAN	E3 ubiquitin-protein ligase MARCH7	MARCH7
3	_TLQAHM[Oxidation (M)]EDLET[Phospho (STY)]S[Phospho (STY)]EDDS[Phospho (STY)]EEDGDHNR_	TLQAHMEDLETSEDDSEEDGDHNR	11.3019	Q9H992	TRUE	1010.34	Q9H992	Q9H992	MARH7_HUMAN	E3 ubiquitin-protein ligase MARCH7	MARCH7
3	_TLQAHMEDLET[Phospho (STY)]S[Phospho (STY)]EDDS[Phospho (STY)]EEDGDHNR_	TLQAHMEDLETSEDDSEEDGDHNR	34.8203	Q9H992	TRUE	1005.01	Q9H992	Q9H992	MARH7_HUMAN	E3 ubiquitin-protein ligase MARCH7	MARCH7
3	_TLQAHM[Oxidation (M)]EDLET[Phospho (STY)]S[Phospho (STY)]EDDSEEDGDHNR_	TLQAHMEDLETSEDDSEEDGDHNR	3.85554	Q9H992	TRUE	983.685	Q9H992	Q9H992	MARH7_HUMAN	E3 ubiquitin-protein ligase MARCH7	MARCH7
3	_T[Phospho (STY)]LQAHMEDLETSEDDSEEDGDHNR_	TLQAHMEDLETSEDDSEEDGDHNR	21.0167	Q9H992	TRUE	951.698	Q9H992	Q9H992	MARH7_HUMAN	E3 ubiquitin-protein ligase MARCH7	MARCH7
3	_TLQAHM[Oxidation (M)]EDLETSEDDS[Phospho (STY)]EEDGDHNR_	TLQAHMEDLETSEDDSEEDGDHNR	-3.8693	Q9H992	TRUE	957.029	Q9H992	Q9H992	MARH7_HUMAN	E3 ubiquitin-protein ligase MARCH7	MARCH7
3	_IKESLLLEDS[Phospho (STY)]EEEEGDLC[Carbamidomethyl (C)]R_	IKESLLLEDSEEEEGDLCR	54.1925	Q9H992	TRUE	782.014	Q9H992	Q9H992	MARH7_HUMAN	E3 ubiquitin-protein ligase MARCH7	MARCH7
3	_DYLNSSQNSLDYFISGRPIS[Phospho (STY)]PR_	DYLNSSQNSLDYFISGRPISPR	94.0195	Q8NA82	TRUE	870.406	Q8NA82	Q8NA82	MARHA_HUMAN	Probable E3 ubiquitin-protein ligase MARCH10	MARCH10
2	_KS[Phospho (STY)]PLSWDTK_	KSPLSWDTK	11.9684	Q8NA82	TRUE	571.268	Q8NA82	Q8NA82	MARHA_HUMAN	Probable E3 ubiquitin-protein ligase MARCH10	MARCH10
4	_RYS[Phospho (STY)]WGTVEVENPHHC[Carbamidomethyl (C)]DFLNLR_	RYSWGTVEVENPHHCDFLNLR	56.638	Q8WYJ6	TRUE	678.056	Q8WYJ6	Q8WYJ6	SEPT1_HUMAN	Septin-1	SEPT1
3	_LS[Phospho (STY)]RQSATEIPLPM[Oxidation (M)]LPLADTEK_	LSRQSATEIPLPMLPLADTEK	82.1292	Q8WYJ6	TRUE	802.738	Q8WYJ6	Q8WYJ6	SEPT1_HUMAN	Septin-1	SEPT1
3	_LSRQS[Phospho (STY)]ATEIPLPMLPLADTEK_	LSRQSATEIPLPMLPLADTEK	93.5591	Q8WYJ6	TRUE	797.406	Q8WYJ6	Q8WYJ6	SEPT1_HUMAN	Septin-1	SEPT1
3	_LSRQS[Phospho (STY)]ATEIPLPM[Oxidation (M)]LPLADTEK_	LSRQSATEIPLPMLPLADTEK	82.5169	Q8WYJ6	TRUE	802.738	Q8WYJ6	Q8WYJ6	SEPT1_HUMAN	Septin-1	SEPT1
3	_EEEIHIYQFPEC[Carbamidomethyl (C)]DS[Phospho (STY)]DEDEDFKR_	EEEIHIYQFPECDSDEDEDFKR	56.1385	Q8WYJ6	TRUE	970.72	Q8WYJ6	Q8WYJ6	SEPT1_HUMAN	Septin-1	SEPT1
3	_EEEIHIYQFPEC[Carbamidomethyl (C)]DS[Phospho (STY)]DEDEDFK_	EEEIHIYQFPECDSDEDEDFK	71.0726	Q8WYJ6	TRUE	918.686	Q8WYJ6	Q8WYJ6	SEPT1_HUMAN	Septin-1	SEPT1
3	_IY[Phospho (STY)]HLPDAESDEDEDFKEQTR_	IYHLPDAESDEDEDFKEQTR	35.282	Q15019	TRUE	839.687	Q15019	Q15019	SEPT2_HUMAN	Septin-2	SEPT2
4	_IY[Phospho (STY)]HLPDAESDEDEDFKEQTR_	IYHLPDAESDEDEDFKEQTR	35.282	Q15019	TRUE	630.017	Q15019	Q15019	SEPT2_HUMAN	Septin-2	SEPT2
3	_IYHLPDAES[Phospho (STY)]DEDEDFKEQTR_	IYHLPDAESDEDEDFKEQTR	35.5257	Q15019	TRUE	839.687	Q15019	Q15019	SEPT2_HUMAN	Septin-2	SEPT2
5	_IYHLPDAES[Phospho (STY)]DEDEDFKEQTR_	IYHLPDAESDEDEDFKEQTR	35.5257	Q15019	TRUE	504.215	Q15019	Q15019	SEPT2_HUMAN	Septin-2	SEPT2
4	_IYHLPDAESDEDEDFKEQT[Phospho (STY)]R_	IYHLPDAESDEDEDFKEQTR	24.2436	Q15019	TRUE	630.017	Q15019	Q15019	SEPT2_HUMAN	Septin-2	SEPT2
3	_IYHLPDAESDEDEDFKEQT[Phospho (STY)]R_	IYHLPDAESDEDEDFKEQTR	24.2436	Q15019	TRUE	839.687	Q15019	Q15019	SEPT2_HUMAN	Septin-2	SEPT2
2	_AS[Phospho (STY)]IPFSVVGSNQLIEAK_	ASIPFSVVGSNQLIEAK	94.0049	Q15019	TRUE	920.466	Q15019	Q15019	SEPT2_HUMAN	Septin-2	SEPT2
3	_QQPTQFINPETPGY[Phospho (STY)]VGFANLPNQVHR_	QQPTQFINPETPGYVGFANLPNQVHR	81.0552	Q15019	TRUE	1011.49	Q15019	Q15019	SEPT2_HUMAN	Septin-2	SEPT2
4	_IYHLPDAES[Phospho (STY)]DEDEDFKEQTRLLK_	IYHLPDAESDEDEDFKEQTRLLK	48.694	Q15019	TRUE	718.583	Q15019	Q15019	SEPT2_HUMAN	Septin-2	SEPT2
2	_TIIS[Phospho (STY)]YIDEQFER_	TIISYIDEQFER	150.297	Q15019	TRUE	797.363	Q15019	Q15019	SEPT2_HUMAN	Septin-2	SEPT2
2	_IYHLPDAES[Phospho (STY)]DEDEDFK_	IYHLPDAESDEDEDFK	47.4358	Q15019	TRUE	1001.9	Q15019	Q15019	SEPT2_HUMAN	Septin-2	SEPT2
3	_IYHLPDAES[Phospho (STY)]DEDEDFK_	IYHLPDAESDEDEDFK	47.4358	Q15019	TRUE	668.27	Q15019	Q15019	SEPT2_HUMAN	Septin-2	SEPT2
4	_IYHLPDAES[Phospho (STY)]DEDEDFKEQTR_	IYHLPDAESDEDEDFKEQTR	35.5257	Q15019	TRUE	630.017	Q15019	Q15019	SEPT2_HUMAN	Septin-2	SEPT2
3	_LTRES[Phospho (STY)]GTDFPIPAVPPGTDPETEK_	LTRESGTDFPIPAVPPGTDPETEK	62.0592	O43236	TRUE	878.749	O43236	O43236	SEPT4_HUMAN	Septin-4	SEPT4
3	_LT[Phospho (STY)]RESGTDFPIPAVPPGTDPETEK_	LTRESGTDFPIPAVPPGTDPETEK	63.438	O43236	TRUE	878.749	O43236	O43236	SEPT4_HUMAN	Septin-4	SEPT4
2	_LDPYDS[Phospho (STY)]SEDDK_	LDPYDSSEDDK	6.2747	O43236	TRUE	682.25	O43236	O43236	SEPT4_HUMAN	Septin-4	SEPT4
2	_LDPYDSS[Phospho (STY)]EDDK_	LDPYDSSEDDK	5.17471	O43236	TRUE	682.25	O43236	O43236	SEPT4_HUMAN	Septin-4	SEPT4
3	_IYQFPDC[Carbamidomethyl (C)]DS[Phospho (STY)]DEDEDFK_	IYQFPDCDSDEDEDFK	64.7382	O43236	TRUE	701.591	O43236	O43236	SEPT4_HUMAN	Septin-4	SEPT4
2	_IYQFPDC[Carbamidomethyl (C)]DS[Phospho (STY)]DEDEDFK_	IYQFPDCDSDEDEDFK	64.7382	O43236	TRUE	1051.88	O43236	O43236	SEPT4_HUMAN	Septin-4	SEPT4
2	_PRS[Phospho (STY)]PWGK_	PRSPWGK	-25.4638	O43236	TRUE	454.213	O43236	O43236	SEPT4_HUMAN	Septin-4	SEPT4
3	_IYQFPDC[Carbamidomethyl (C)]DS[Phospho (STY)]DEDEDFKLQDQALK_	IYQFPDCDSDEDEDFKLQDQALK	71.2248	O43236	TRUE	967.072	O43236	O43236	SEPT4_HUMAN	Septin-4	SEPT4
3	_FGIHVYQFPEC[Carbamidomethyl (C)]DS[Phospho (STY)]DEDEDFK_	FGIHVYQFPECDSDEDEDFK	77.2633	Q99719	TRUE	853.002	Q99719	Q99719	SEPT5_HUMAN	Septin-5	SEPT5
4	_FGIHVYQFPEC[Carbamidomethyl (C)]DS[Phospho (STY)]DEDEDFKQQDR_	FGIHVYQFPECDSDEDEDFKQQDR	60.0727	Q99719	TRUE	771.814	Q99719	Q99719	SEPT5_HUMAN	Septin-5	SEPT5
4	_FGIHVY[Phospho (STY)]QFPEC[Carbamidomethyl (C)]DSDEDEDFKQQDR_	FGIHVYQFPECDSDEDEDFKQQDR	60.0491	Q99719	TRUE	771.814	Q99719	Q99719	SEPT5_HUMAN	Septin-5	SEPT5
3	_LT[Phospho (STY)]QDSRM[Oxidation (M)]ESPIPILPLPTPDAETEK_	LTQDSRMESPIPILPLPTPDAETEK	78.6559	Q99719	TRUE	958.8	Q99719	Q99719	SEPT5_HUMAN	Septin-5	SEPT5
3	_MES[Phospho (STY)]PIPILPLPTPDAETEK_	MESPIPILPLPTPDAETEK	111.864	Q99719	TRUE	720.018	Q99719	Q99719	SEPT5_HUMAN	Septin-5	SEPT5
2	_M[Oxidation (M)]ES[Phospho (STY)]PIPILPLPTPDAETEK_	MESPIPILPLPTPDAETEK	104.853	Q99719	TRUE	1087.52	Q99719	Q99719	SEPT5_HUMAN	Septin-5	SEPT5
3	_LTQDSRMES[Phospho (STY)]PIPILPLPTPDAETEK_	LTQDSRMESPIPILPLPTPDAETEK	85.8095	Q99719	TRUE	953.468	Q99719	Q99719	SEPT5_HUMAN	Septin-5	SEPT5
3	_M[Oxidation (M)]ES[Phospho (STY)]PIPILPLPTPDAETEK_	MESPIPILPLPTPDAETEK	104.853	Q99719	TRUE	725.349	Q99719	Q99719	SEPT5_HUMAN	Septin-5	SEPT5
3	_ES[Phospho (STY)]APFAVIGS[Phospho (STY)]NT[Phospho (STY)]VVEAK_	ESAPFAVIGSNTVVEAK	49.1021	Q99719	TRUE	653.603	Q99719	Q99719	SEPT5_HUMAN	Septin-5	SEPT5
3	_FGIHVYQFPEC[Carbamidomethyl (C)]DS[Phospho (STY)]DEDEDFKQQDR_	FGIHVYQFPECDSDEDEDFKQQDR	60.0727	Q99719	TRUE	1028.75	Q99719	Q99719	SEPT5_HUMAN	Septin-5	SEPT5
3	_LAT[Phospho (STY)]PEDKQDIDK_	LATPEDKQDIDK	-9.50918	Q99719	TRUE	484.892	Q99719	Q99719	SEPT5_HUMAN	Septin-5	SEPT5
2	_LAT[Phospho (STY)]PEDKQDIDK_	LATPEDKQDIDK	-9.50918	Q99719	TRUE	726.835	Q99719	Q99719	SEPT5_HUMAN	Septin-5	SEPT5
2	_IS[Phospho (STY)]QTVEILK_	ISQTVEILK	43.3113	Q99719	TRUE	555.794	Q99719	Q99719	SEPT5_HUMAN	Septin-5	SEPT5
2	_MES[Phospho (STY)]PIPILPLPTPDAETEK_	MESPIPILPLPTPDAETEK	111.864	Q99719	TRUE	1079.52	Q99719	Q99719	SEPT5_HUMAN	Septin-5	SEPT5
3	_KKS[Phospho (STY)]LDDEVNAFK_	KKSLDDEVNAFK	8.82289	Q14141	TRUE	491.904	Q14141	Q14141	SEPT6_HUMAN	Septin-6	SEPT6
3	_TAAELLQSQGSQAGGS[Phospho (STY)]QTLKR_	TAAELLQSQGSQAGGSQTLKR	21.6461	Q14141	TRUE	737.697	Q14141	Q14141	SEPT6_HUMAN	Septin-6	SEPT6
3	_TAAELLQSQGSQAGGSQT[Phospho (STY)]LK_	TAAELLQSQGSQAGGSQTLK	38.0206	Q14141	TRUE	685.663	Q14141	Q14141	SEPT6_HUMAN	Septin-6	SEPT6
2	_S[Phospho (STY)]LDDEVNAFK_	SLDDEVNAFK	53.672	Q14141	TRUE	609.258	Q14141	Q14141	SEPT6_HUMAN	Septin-6	SEPT6
3	_TAAELLQSQGS[Phospho (STY)]QAGGSQTLK_	TAAELLQSQGSQAGGSQTLK	36.9097	Q14141	TRUE	685.663	Q14141	Q14141	SEPT6_HUMAN	Septin-6	SEPT6
2	_TAAELLQSQGS[Phospho (STY)]QAGGSQTLK_	TAAELLQSQGSQAGGSQTLK	36.9097	Q14141	TRUE	1027.99	Q14141	Q14141	SEPT6_HUMAN	Septin-6	SEPT6
2	_TAAELLQSQGSQAGGS[Phospho (STY)]QTLK_	TAAELLQSQGSQAGGSQTLK	38.5326	Q14141	TRUE	1027.99	Q14141	Q14141	SEPT6_HUMAN	Septin-6	SEPT6
3	_TAAELLQSQGSQAGGS[Phospho (STY)]QTLK_	TAAELLQSQGSQAGGSQTLK	38.5326	Q14141	TRUE	685.663	Q14141	Q14141	SEPT6_HUMAN	Septin-6	SEPT6
2	_TAAELLQSQGSQAGGS[Phospho (STY)]QTLKR_	TAAELLQSQGSQAGGSQTLKR	21.6461	Q14141	TRUE	1106.04	Q14141	Q14141	SEPT6_HUMAN	Septin-6	SEPT6
2	_TAAELLQSQGSQAGGSQT[Phospho (STY)]LKR_	TAAELLQSQGSQAGGSQTLKR	19.4293	Q14141	TRUE	1106.04	Q14141	Q14141	SEPT6_HUMAN	Septin-6	SEPT6
2	_TAAELLQSQGSQAGGSQT[Phospho (STY)]LK_	TAAELLQSQGSQAGGSQTLK	38.0206	Q14141	TRUE	1027.99	Q14141	Q14141	SEPT6_HUMAN	Septin-6	SEPT6
3	_TAAELLQSQGSQAGGSQT[Phospho (STY)]LKR_	TAAELLQSQGSQAGGSQTLKR	19.4293	Q14141	TRUE	737.697	Q14141	Q14141	SEPT6_HUMAN	Septin-6	SEPT6
2	_ILEQQNSS[Phospho (STY)]RTLEK_	ILEQQNSSRTLEK	-9.901	Q16181	TRUE	813.398	Q16181	Q16181	SEPT7_HUMAN	Septin-7	SEPT7
3	_GQLTKS[Phospho (STY)]PLAQMEEER_	GQLTKSPLAQMEEER	33.5435	Q16181	TRUE	599.613	Q16181	Q16181	SEPT7_HUMAN	Septin-7	SEPT7
2	_GQLTKS[Phospho (STY)]PLAQMEEER_	GQLTKSPLAQMEEER	33.5435	Q16181	TRUE	898.916	Q16181	Q16181	SEPT7_HUMAN	Septin-7	SEPT7
3	_GQLT[Phospho (STY)]KSPLAQMEEER_	GQLTKSPLAQMEEER	32.9932	Q16181	TRUE	599.613	Q16181	Q16181	SEPT7_HUMAN	Septin-7	SEPT7
3	_ILEQQNS[Phospho (STY)]SRTLEK_	ILEQQNSSRTLEK	-12.031	Q16181	TRUE	542.601	Q16181	Q16181	SEPT7_HUMAN	Septin-7	SEPT7
2	_GQLT[Phospho (STY)]KSPLAQMEEER_	GQLTKSPLAQMEEER	32.9932	Q16181	TRUE	898.916	Q16181	Q16181	SEPT7_HUMAN	Septin-7	SEPT7
2	_IYEFPET[Phospho (STY)]DDEEENK_	IYEFPETDDEEENK	43.531	Q16181	TRUE	919.356	Q16181	Q16181	SEPT7_HUMAN	Septin-7	SEPT7
2	_LAAVTY[Phospho (STY)]NGVDNNK_	LAAVTYNGVDNNK	14.4019	Q16181	TRUE	729.835	Q16181	Q16181	SEPT7_HUMAN	Septin-7	SEPT7
2	_S[Phospho (STY)]PLAQMEEER_	SPLAQMEEER	31.1058	Q16181	TRUE	635.263	Q16181	Q16181	SEPT7_HUMAN	Septin-7	SEPT7
2	_S[Phospho (STY)]PLAQMEEERR_	SPLAQMEEERR	12.9491	Q16181	TRUE	713.313	Q16181	Q16181	SEPT7_HUMAN	Septin-7	SEPT7
2	_S[Phospho (STY)]PLAQM[Oxidation (M)]EEERR_	SPLAQMEEERR	-20.3644	Q16181	TRUE	721.311	Q16181	Q16181	SEPT7_HUMAN	Septin-7	SEPT7
2	_S[Phospho (STY)]PLAQM[Oxidation (M)]EEER_	SPLAQMEEER	-7.08488	Q16181	TRUE	643.26	Q16181	Q16181	SEPT7_HUMAN	Septin-7	SEPT7
3	_GQLTKS[Phospho (STY)]PLAQMEEERR_	GQLTKSPLAQMEEERR	19.3897	Q16181	TRUE	651.647	Q16181	Q16181	SEPT7_HUMAN	Septin-7	SEPT7
2	_ILEQQNSSRT[Phospho (STY)]LEK_	ILEQQNSSRTLEK	-10.1698	Q16181	TRUE	813.398	Q16181	Q16181	SEPT7_HUMAN	Septin-7	SEPT7
2	_ILEQQNS[Phospho (STY)]SRTLEK_	ILEQQNSSRTLEK	-12.031	Q16181	TRUE	813.398	Q16181	Q16181	SEPT7_HUMAN	Septin-7	SEPT7
3	_ILEQQNSS[Phospho (STY)]RTLEK_	ILEQQNSSRTLEK	-9.901	Q16181	TRUE	542.601	Q16181	Q16181	SEPT7_HUMAN	Septin-7	SEPT7
2	_FEDY[Phospho (STY)]LNAES[Phospho (STY)]R_	FEDYLNAESR	16.6465	Q16181	TRUE	702.249	Q16181	Q16181	SEPT7_HUMAN	Septin-7	SEPT7
3	_S[Phospho (STY)]PLAQM[Oxidation (M)]EEERR_	SPLAQMEEERR	-20.3644	Q16181	TRUE	481.21	Q16181	Q16181	SEPT7_HUMAN	Septin-7	SEPT7
3	_GQLTKS[Phospho (STY)]PLAQM[Oxidation (M)]EEER_	GQLTKSPLAQMEEER	1.62934	Q16181	TRUE	604.945	Q16181	Q16181	SEPT7_HUMAN	Septin-7	SEPT7
3	_ILEQQNSSRT[Phospho (STY)]LEK_	ILEQQNSSRTLEK	-10.1698	Q16181	TRUE	542.601	Q16181	Q16181	SEPT7_HUMAN	Septin-7	SEPT7
3	_S[Phospho (STY)]PLAQMEEERR_	SPLAQMEEERR	12.9491	Q16181	TRUE	475.878	Q16181	Q16181	SEPT7_HUMAN	Septin-7	SEPT7
2	_GQLTKS[Phospho (STY)]PLAQM[Oxidation (M)]EEER_	GQLTKSPLAQMEEER	1.62934	Q16181	TRUE	906.914	Q16181	Q16181	SEPT7_HUMAN	Septin-7	SEPT7
3	_GQLTKS[Phospho (STY)]PLAQM[Oxidation (M)]EEERR_	GQLTKSPLAQMEEERR	-8.25641	Q16181	TRUE	656.978	Q16181	Q16181	SEPT7_HUMAN	Septin-7	SEPT7
2	_S[Phospho (STY)]LFDYHDTR_	SLFDYHDTR	31.4934	Q92599	TRUE	617.25	Q92599	Q92599	SEPT8_HUMAN	Septin-8	SEPT8
3	_SLS[Phospho (STY)]LGGHVGFDSLPDQLVSK_	SLSLGGHVGFDSLPDQLVSK	86.8159	Q92599	TRUE	712.684	Q92599	Q92599	SEPT8_HUMAN	Septin-8	SEPT8
3	_S[Phospho (STY)]LSLGGHVGFDSLPDQLVSK_	SLSLGGHVGFDSLPDQLVSK	86.504	Q92599	TRUE	712.684	Q92599	Q92599	SEPT8_HUMAN	Septin-8	SEPT8
2	_A[Acetyl (Protein N-term)]ATDLERFS[Phospho (STY)]NAEPEPR_	AATDLERFSNAEPEPR	54.681	Q92599	TRUE	962.925	Q92599	Q92599	SEPT8_HUMAN	Septin-8	SEPT8
3	_AAT[Phospho (STY)]DLERFS[Phospho (STY)]NAEPEPR_	AATDLERFSNAEPEPR	53.3316	Q92599	TRUE	654.938	Q92599	Q92599	SEPT8_HUMAN	Septin-8	SEPT8
3	_LEEMGFQDS[Phospho (STY)]DGDSQPFSLQETYEAK_	LEEMGFQDSDGDSQPFSLQETYEAK	91.8531	Q92599	TRUE	977.735	Q92599	Q92599	SEPT8_HUMAN	Septin-8	SEPT8
3	_LEEM[Oxidation (M)]GFQDSDGDS[Phospho (STY)]QPFSLQETYEAK_	LEEMGFQDSDGDSQPFSLQETYEAK	77.4097	Q92599	TRUE	983.067	Q92599	Q92599	SEPT8_HUMAN	Septin-8	SEPT8
3	_LEEM[Oxidation (M)]GFQDS[Phospho (STY)]DGDSQPFSLQETYEAK_	LEEMGFQDSDGDSQPFSLQETYEAK	77.1595	Q92599	TRUE	983.067	Q92599	Q92599	SEPT8_HUMAN	Septin-8	SEPT8
4	_IRRS[Phospho (STY)]LFDYHDTR_	IRRSLFDYHDTR	6.16243	Q92599	TRUE	415.45	Q92599	Q92599	SEPT8_HUMAN	Septin-8	SEPT8
2	_FS[Phospho (STY)]NAEPEPR_	FSNAEPEPR	0.00786869	Q92599	TRUE	563.732	Q92599	Q92599	SEPT8_HUMAN	Septin-8	SEPT8
3	_A[Acetyl (Protein N-term)]ATDLERFS[Phospho (STY)]NAEPEPR_	AATDLERFSNAEPEPR	54.681	Q92599	TRUE	642.286	Q92599	Q92599	SEPT8_HUMAN	Septin-8	SEPT8
2	_[Acetyl (Protein N-term)]AATDLERFS[Phospho (STY)]NAEPEPR_	AATDLERFSNAEPEPR	54.2883	Q92599	TRUE	962.925	Q92599	Q92599	SEPT8_HUMAN	Septin-8	SEPT8
3	_[Acetyl (Protein N-term)]AATDLERFS[Phospho (STY)]NAEPEPR_	AATDLERFSNAEPEPR	54.2883	Q92599	TRUE	642.286	Q92599	Q92599	SEPT8_HUMAN	Septin-8	SEPT8
3	_SQEATEAAPSC[Carbamidomethyl (C)]VGDMADT[Phospho (STY)]PR_	SQEATEAAPSCVGDMADTPR	28.9709	Q9UHD8	TRUE	724.957	Q9UHD8	Q9UHD8	SEPT9_HUMAN	Septin-9	SEPT9
3	_S[Phospho (STY)]QEATEAAPSC[Carbamidomethyl (C)]VGDMADTPR_	SQEATEAAPSCVGDMADTPR	36.7101	Q9UHD8	TRUE	724.957	Q9UHD8	Q9UHD8	SEPT9_HUMAN	Septin-9	SEPT9
2	_EFDEDS[Phospho (STY)]EDRLVNEK_	EFDEDSEDRLVNEK	23.347	Q9UHD8	TRUE	902.867	Q9UHD8	Q9UHD8	SEPT9_HUMAN	Septin-9	SEPT9
3	_PAEAPT[Phospho (STY)]APSPAQTLENSEPAPVSQLQSR_	PAEAPTAPSPAQTLENSEPAPVSQLQSR	65.2566	Q9UHD8	TRUE	985.136	Q9UHD8	Q9UHD8	SEPT9_HUMAN	Septin-9	SEPT9
3	_S[Phospho (STY)]FEVEEVETPNST[Phospho (STY)]PPRR_	SFEVEEVETPNSTPPRR	44.8874	Q9UHD8	TRUE	711.968	Q9UHD8	Q9UHD8	SEPT9_HUMAN	Septin-9	SEPT9
3	_EFDEDS[Phospho (STY)]EDRLVNEK_	EFDEDSEDRLVNEK	23.347	Q9UHD8	TRUE	602.247	Q9UHD8	Q9UHD8	SEPT9_HUMAN	Septin-9	SEPT9
2	_SFEVEEVET[Phospho (STY)]PNSTPPR_	SFEVEEVETPNSTPPR	39.0566	Q9UHD8	TRUE	949.414	Q9UHD8	Q9UHD8	SEPT9_HUMAN	Septin-9	SEPT9
4	_S[Phospho (STY)]FEVEEVETPNSTPPR_	SFEVEEVETPNSTPPR	50.6041	Q9UHD8	TRUE	475.211	Q9UHD8	Q9UHD8	SEPT9_HUMAN	Septin-9	SEPT9
3	_PAEAPTAPS[Phospho (STY)]PAQTLENSEPAPVSQLQSR_	PAEAPTAPSPAQTLENSEPAPVSQLQSR	65.6809	Q9UHD8	TRUE	985.136	Q9UHD8	Q9UHD8	SEPT9_HUMAN	Septin-9	SEPT9
3	_RSFEVEEVETPNS[Phospho (STY)]T[Phospho (STY)]PPR_	RSFEVEEVETPNSTPPR	38.0199	Q9UHD8	TRUE	711.968	Q9UHD8	Q9UHD8	SEPT9_HUMAN	Septin-9	SEPT9
3	_RSFEVEEVET[Phospho (STY)]PNST[Phospho (STY)]PPR_	RSFEVEEVETPNSTPPR	39.8581	Q9UHD8	TRUE	711.968	Q9UHD8	Q9UHD8	SEPT9_HUMAN	Septin-9	SEPT9
3	_PAEAPTAPSPAQT[Phospho (STY)]LENSEPAPVSQLQSR_	PAEAPTAPSPAQTLENSEPAPVSQLQSR	65.4018	Q9UHD8	TRUE	985.136	Q9UHD8	Q9UHD8	SEPT9_HUMAN	Septin-9	SEPT9
3	_SVQPTS[Phospho (STY)]EERIPK_	SVQPTSEERIPK	-4.354	Q9UHD8	TRUE	484.236	Q9UHD8	Q9UHD8	SEPT9_HUMAN	Septin-9	SEPT9
3	_SFEVEEVETPNST[Phospho (STY)]PPRR_	SFEVEEVETPNSTPPRR	32.1221	Q9UHD8	TRUE	685.312	Q9UHD8	Q9UHD8	SEPT9_HUMAN	Septin-9	SEPT9
3	_APVDFGY[Phospho (STY)]VGIDSILEQMR_	APVDFGYVGIDSILEQMR	151.655	Q9UHD8	TRUE	697.327	Q9UHD8	Q9UHD8	SEPT9_HUMAN	Septin-9	SEPT9
2	_LGDSS[Phospho (STY)]GPALKR_	LGDSSGPALKR	-13.426	Q9UHD8	TRUE	590.79	Q9UHD8	Q9UHD8	SEPT9_HUMAN	Septin-9	SEPT9
3	_RSFEVEEVETPNST[Phospho (STY)]PPR_	RSFEVEEVETPNSTPPR	30.4825	Q9UHD8	TRUE	685.312	Q9UHD8	Q9UHD8	SEPT9_HUMAN	Septin-9	SEPT9
3	_RSFEVEEVET[Phospho (STY)]PNSTPPR_	RSFEVEEVETPNSTPPR	30.2725	Q9UHD8	TRUE	685.312	Q9UHD8	Q9UHD8	SEPT9_HUMAN	Septin-9	SEPT9
3	_RSFEVEEVETPNS[Phospho (STY)]TPPRR_	RSFEVEEVETPNSTPPRR	14.9613	Q9UHD8	TRUE	737.346	Q9UHD8	Q9UHD8	SEPT9_HUMAN	Septin-9	SEPT9
3	_AEVLGHKT[Phospho (STY)]PEPAPR_	AEVLGHKTPEPAPR	-15.7342	Q9UHD8	TRUE	527.931	Q9UHD8	Q9UHD8	SEPT9_HUMAN	Septin-9	SEPT9
3	_RS[Phospho (STY)]FEVEEVETPNSTPPR_	RSFEVEEVETPNSTPPR	31.6588	Q9UHD8	TRUE	685.312	Q9UHD8	Q9UHD8	SEPT9_HUMAN	Septin-9	SEPT9
4	_LGDSSGPALKRS[Phospho (STY)]FEVEEVETPNSTPPR_	LGDSSGPALKRSFEVEEVETPNSTPPR	40.1341	Q9UHD8	TRUE	745.608	Q9UHD8	Q9UHD8	SEPT9_HUMAN	Septin-9	SEPT9
3	_LGDS[Phospho (STY)]SGPALKRSFEVEEVETPNSTPPR_	LGDSSGPALKRSFEVEEVETPNSTPPR	40.2287	Q9UHD8	TRUE	993.808	Q9UHD8	Q9UHD8	SEPT9_HUMAN	Septin-9	SEPT9
4	_LGDSSGPALKRSFEVEEVET[Phospho (STY)]PNSTPPR_	LGDSSGPALKRSFEVEEVETPNSTPPR	39.6972	Q9UHD8	TRUE	745.608	Q9UHD8	Q9UHD8	SEPT9_HUMAN	Septin-9	SEPT9
2	_SVQPTS[Phospho (STY)]EERIPK_	SVQPTSEERIPK	-4.354	Q9UHD8	TRUE	725.851	Q9UHD8	Q9UHD8	SEPT9_HUMAN	Septin-9	SEPT9
2	_S[Phospho (STY)]VQPTSEERIPK_	SVQPTSEERIPK	-2.47768	Q9UHD8	TRUE	725.851	Q9UHD8	Q9UHD8	SEPT9_HUMAN	Septin-9	SEPT9
3	_LGDSS[Phospho (STY)]GPALKRSFEVEEVETPNSTPPR_	LGDSSGPALKRSFEVEEVETPNSTPPR	39.7213	Q9UHD8	TRUE	993.808	Q9UHD8	Q9UHD8	SEPT9_HUMAN	Septin-9	SEPT9
2	_RVQT[Phospho (STY)]PLLR_	RVQTPLLR	-1.41954	Q9UHD8	TRUE	531.795	Q9UHD8	Q9UHD8	SEPT9_HUMAN	Septin-9	SEPT9
3	_APVDFGY[Phospho (STY)]VGIDSILEQM[Oxidation (M)]R_	APVDFGYVGIDSILEQMR	126.757	Q9UHD8	TRUE	702.659	Q9UHD8	Q9UHD8	SEPT9_HUMAN	Septin-9	SEPT9
2	_APVDFGY[Phospho (STY)]VGIDSILEQM[Oxidation (M)]R_	APVDFGYVGIDSILEQMR	126.757	Q9UHD8	TRUE	1053.48	Q9UHD8	Q9UHD8	SEPT9_HUMAN	Septin-9	SEPT9
3	_RSFEVEEVETPNST[Phospho (STY)]PPRR_	RSFEVEEVETPNSTPPRR	17.1024	Q9UHD8	TRUE	737.346	Q9UHD8	Q9UHD8	SEPT9_HUMAN	Septin-9	SEPT9
2	_RSFEVEEVETPNST[Phospho (STY)]PPR_	RSFEVEEVETPNSTPPR	30.4825	Q9UHD8	TRUE	1027.46	Q9UHD8	Q9UHD8	SEPT9_HUMAN	Septin-9	SEPT9
2	_SFEVEEVETPNST[Phospho (STY)]PPRR_	SFEVEEVETPNSTPPRR	32.1221	Q9UHD8	TRUE	1027.46	Q9UHD8	Q9UHD8	SEPT9_HUMAN	Septin-9	SEPT9
2	_VQT[Phospho (STY)]PLLR_	VQTPLLR	18.9294	Q9UHD8	TRUE	453.744	Q9UHD8	Q9UHD8	SEPT9_HUMAN	Septin-9	SEPT9
4	_AEVLGHKT[Phospho (STY)]PEPAPR_	AEVLGHKTPEPAPR	-15.7342	Q9UHD8	TRUE	396.2	Q9UHD8	Q9UHD8	SEPT9_HUMAN	Septin-9	SEPT9
3	_S[Phospho (STY)]FEVEEVETPNSTPPR_	SFEVEEVETPNSTPPR	50.6041	Q9UHD8	TRUE	633.279	Q9UHD8	Q9UHD8	SEPT9_HUMAN	Septin-9	SEPT9
3	_HVDSLSQRS[Phospho (STY)]PK_	HVDSLSQRSPK	-41.1878	Q9UHD8	TRUE	445.214	Q9UHD8	Q9UHD8	SEPT9_HUMAN	Septin-9	SEPT9
2	_RS[Phospho (STY)]FEVEEVETPNSTPPR_	RSFEVEEVETPNSTPPR	31.6588	Q9UHD8	TRUE	1027.46	Q9UHD8	Q9UHD8	SEPT9_HUMAN	Septin-9	SEPT9
3	_SFEVEEVET[Phospho (STY)]PNSTPPR_	SFEVEEVETPNSTPPR	39.0566	Q9UHD8	TRUE	633.279	Q9UHD8	Q9UHD8	SEPT9_HUMAN	Septin-9	SEPT9
2	_S[Phospho (STY)]FEVEEVETPNST[Phospho (STY)]PPR_	SFEVEEVETPNSTPPR	63.9658	Q9UHD8	TRUE	989.398	Q9UHD8	Q9UHD8	SEPT9_HUMAN	Septin-9	SEPT9
3	_SQEATEAAPSC[Carbamidomethyl (C)]VGDM[Oxidation (M)]ADT[Phospho (STY)]PR_	SQEATEAAPSCVGDMADTPR	16.0315	Q9UHD8	TRUE	730.289	Q9UHD8	Q9UHD8	SEPT9_HUMAN	Septin-9	SEPT9
3	_S[Phospho (STY)]FEVEEVETPNST[Phospho (STY)]PPR_	SFEVEEVETPNSTPPR	63.9658	Q9UHD8	TRUE	659.934	Q9UHD8	Q9UHD8	SEPT9_HUMAN	Septin-9	SEPT9
3	_S[Phospho (STY)]QEATEAAPSC[Carbamidomethyl (C)]VGDM[Oxidation (M)]ADTPR_	SQEATEAAPSCVGDMADTPR	17.6997	Q9UHD8	TRUE	730.289	Q9UHD8	Q9UHD8	SEPT9_HUMAN	Septin-9	SEPT9
3	_S[Phospho (STY)]FEVEEVET[Phospho (STY)]PNST[Phospho (STY)]PPRR_	SFEVEEVETPNSTPPRR	50.9365	Q9UHD8	TRUE	738.623	Q9UHD8	Q9UHD8	SEPT9_HUMAN	Septin-9	SEPT9
3	_S[Phospho (STY)]FEVEEVETPNS[Phospho (STY)]T[Phospho (STY)]PPRR_	SFEVEEVETPNSTPPRR	55.1113	Q9UHD8	TRUE	738.623	Q9UHD8	Q9UHD8	SEPT9_HUMAN	Septin-9	SEPT9
2	_SFEVEEVET[Phospho (STY)]PNST[Phospho (STY)]PPR_	SFEVEEVETPNSTPPR	57.6652	Q9UHD8	TRUE	989.398	Q9UHD8	Q9UHD8	SEPT9_HUMAN	Septin-9	SEPT9
3	_SFEVEEVET[Phospho (STY)]PNST[Phospho (STY)]PPR_	SFEVEEVETPNSTPPR	57.6652	Q9UHD8	TRUE	659.934	Q9UHD8	Q9UHD8	SEPT9_HUMAN	Septin-9	SEPT9
2	_SFEVEEVETPNST[Phospho (STY)]PPR_	SFEVEEVETPNSTPPR	48.4024	Q9UHD8	TRUE	949.414	Q9UHD8	Q9UHD8	SEPT9_HUMAN	Septin-9	SEPT9
2	_S[Phospho (STY)]FEVEEVETPNST[Phospho (STY)]PPRR_	SFEVEEVETPNSTPPRR	44.8874	Q9UHD8	TRUE	1067.45	Q9UHD8	Q9UHD8	SEPT9_HUMAN	Septin-9	SEPT9
3	_SFEVEEVETPNST[Phospho (STY)]PPR_	SFEVEEVETPNSTPPR	48.4024	Q9UHD8	TRUE	633.279	Q9UHD8	Q9UHD8	SEPT9_HUMAN	Septin-9	SEPT9
3	_SFEVEEVETPNS[Phospho (STY)]T[Phospho (STY)]PPRR_	SFEVEEVETPNSTPPRR	37.1906	Q9UHD8	TRUE	711.968	Q9UHD8	Q9UHD8	SEPT9_HUMAN	Septin-9	SEPT9
2	_SFEVEEVET[Phospho (STY)]PNST[Phospho (STY)]PPRR_	SFEVEEVETPNSTPPRR	39.1394	Q9UHD8	TRUE	1067.45	Q9UHD8	Q9UHD8	SEPT9_HUMAN	Septin-9	SEPT9
3	_SQEAT[Phospho (STY)]EAAPSC[Carbamidomethyl (C)]VGDM[Oxidation (M)]ADT[Phospho (STY)]PR_	SQEATEAAPSCVGDMADTPR	-6.70346	Q9UHD8	TRUE	756.944	Q9UHD8	Q9UHD8	SEPT9_HUMAN	Septin-9	SEPT9
2	_SFEVEEVETPNS[Phospho (STY)]T[Phospho (STY)]PPRR_	SFEVEEVETPNSTPPRR	37.1906	Q9UHD8	TRUE	1067.45	Q9UHD8	Q9UHD8	SEPT9_HUMAN	Septin-9	SEPT9
3	_SFEVEEVET[Phospho (STY)]PNST[Phospho (STY)]PPRR_	SFEVEEVETPNSTPPRR	39.1394	Q9UHD8	TRUE	711.968	Q9UHD8	Q9UHD8	SEPT9_HUMAN	Septin-9	SEPT9
2	_S[Phospho (STY)]FEVEEVETPNSTPPR_	SFEVEEVETPNSTPPR	50.6041	Q9UHD8	TRUE	949.414	Q9UHD8	Q9UHD8	SEPT9_HUMAN	Septin-9	SEPT9
2	_LGDSS[Phospho (STY)]GPALK_	LGDSSGPALK	8.36577	Q9UHD8	TRUE	512.739	Q9UHD8	Q9UHD8	SEPT9_HUMAN	Septin-9	SEPT9
2	_TELS[Phospho (STY)]IDISSK_	TELSIDISSK	46.1636	Q9UHD8	TRUE	586.776	Q9UHD8	Q9UHD8	SEPT9_HUMAN	Septin-9	SEPT9
2	_LGDS[Phospho (STY)]SGPALK_	LGDSSGPALK	9.66824	Q9UHD8	TRUE	512.739	Q9UHD8	Q9UHD8	SEPT9_HUMAN	Septin-9	SEPT9
2	_RTELS[Phospho (STY)]IDISSK_	RTELSIDISSK	28.3774	Q9UHD8	TRUE	664.827	Q9UHD8	Q9UHD8	SEPT9_HUMAN	Septin-9	SEPT9
2	_AEVLGHKT[Phospho (STY)]PEPAPR_	AEVLGHKTPEPAPR	-15.7342	Q9UHD8	TRUE	791.393	Q9UHD8	Q9UHD8	SEPT9_HUMAN	Septin-9	SEPT9
4	_LGDS[Phospho (STY)]SGPALKRSFEVEEVETPNSTPPR_	LGDSSGPALKRSFEVEEVETPNSTPPR	40.2287	Q9UHD8	TRUE	745.608	Q9UHD8	Q9UHD8	SEPT9_HUMAN	Septin-9	SEPT9
3	_LGDSSGPALKRS[Phospho (STY)]FEVEEVETPNSTPPR_	LGDSSGPALKRSFEVEEVETPNSTPPR	40.1341	Q9UHD8	TRUE	993.808	Q9UHD8	Q9UHD8	SEPT9_HUMAN	Septin-9	SEPT9
4	_LGDSS[Phospho (STY)]GPALKRSFEVEEVETPNSTPPR_	LGDSSGPALKRSFEVEEVETPNSTPPR	39.7213	Q9UHD8	TRUE	745.608	Q9UHD8	Q9UHD8	SEPT9_HUMAN	Septin-9	SEPT9
2	_RAEVLGHKT[Phospho (STY)]PEPAPR_	RAEVLGHKTPEPAPR	-25.7923	Q9UHD8	TRUE	869.443	Q9UHD8	Q9UHD8	SEPT9_HUMAN	Septin-9	SEPT9
3	_RAEVLGHKT[Phospho (STY)]PEPAPR_	RAEVLGHKTPEPAPR	-25.7923	Q9UHD8	TRUE	579.965	Q9UHD8	Q9UHD8	SEPT9_HUMAN	Septin-9	SEPT9
4	_RAEVLGHKT[Phospho (STY)]PEPAPR_	RAEVLGHKTPEPAPR	-25.7923	Q9UHD8	TRUE	435.225	Q9UHD8	Q9UHD8	SEPT9_HUMAN	Septin-9	SEPT9
3	_SFEVEEVETPNS[Phospho (STY)]T[Phospho (STY)]PPR_	SFEVEEVETPNSTPPR	59.2052	Q9UHD8	TRUE	659.934	Q9UHD8	Q9UHD8	SEPT9_HUMAN	Septin-9	SEPT9
2	_SFEVEEVETPNS[Phospho (STY)]T[Phospho (STY)]PPR_	SFEVEEVETPNSTPPR	59.2052	Q9UHD8	TRUE	989.398	Q9UHD8	Q9UHD8	SEPT9_HUMAN	Septin-9	SEPT9
2	_S[Phospho (STY)]FEVEEVETPNSTPPRR_	SFEVEEVETPNSTPPRR	34.1978	Q9UHD8	TRUE	1027.46	Q9UHD8	Q9UHD8	SEPT9_HUMAN	Septin-9	SEPT9
2	_LGDS[Phospho (STY)]SGPALKR_	LGDSSGPALKR	-11.6686	Q9UHD8	TRUE	590.79	Q9UHD8	Q9UHD8	SEPT9_HUMAN	Septin-9	SEPT9
2	_RLGDS[Phospho (STY)]SGPALK_	RLGDSSGPALK	-7.39495	Q9UHD8	TRUE	590.79	Q9UHD8	Q9UHD8	SEPT9_HUMAN	Septin-9	SEPT9
2	_RLGDSS[Phospho (STY)]GPALK_	RLGDSSGPALK	-7.8351	Q9UHD8	TRUE	590.79	Q9UHD8	Q9UHD8	SEPT9_HUMAN	Septin-9	SEPT9
3	_LEPKPQPPVAEAT[Phospho (STY)]PR_	LEPKPQPPVAEATPR	7.3423	Q9UHD8	TRUE	570.626	Q9UHD8	Q9UHD8	SEPT9_HUMAN	Septin-9	SEPT9
3	_PAEAPTAPSPAQTLENS[Phospho (STY)]EPAPVSQLQSR_	PAEAPTAPSPAQTLENSEPAPVSQLQSR	64.743	Q9UHD8	TRUE	985.136	Q9UHD8	Q9UHD8	SEPT9_HUMAN	Septin-9	SEPT9
3	_S[Phospho (STY)]FEVEEVET[Phospho (STY)]PNSTPPRR_	SFEVEEVETPNSTPPRR	44.3719	Q9UHD8	TRUE	711.968	Q9UHD8	Q9UHD8	SEPT9_HUMAN	Septin-9	SEPT9
3	_S[Phospho (STY)]FEVEEVETPNSTPPRR_	SFEVEEVETPNSTPPRR	34.1978	Q9UHD8	TRUE	685.312	Q9UHD8	Q9UHD8	SEPT9_HUMAN	Septin-9	SEPT9
2	_HVDSLSQRS[Phospho (STY)]PK_	HVDSLSQRSPK	-41.1878	Q9UHD8	TRUE	667.317	Q9UHD8	Q9UHD8	SEPT9_HUMAN	Septin-9	SEPT9
3	_S[Phospho (STY)]LTMSGHVGFESLPDQLVNR_	SLTMSGHVGFESLPDQLVNR	78.3417	Q9P0V9	TRUE	756.356	Q9P0V9	Q9P0V9	SEP10_HUMAN	Septin-10	SEPT10
3	_ATSEIFHS[Phospho (STY)]QSFLATGSNLR_	ATSEIFHSQSFLATGSNLR	59.0394	Q9P0V9	TRUE	716.004	Q9P0V9	Q9P0V9	SEP10_HUMAN	Septin-10	SEPT10
3	_SLTMS[Phospho (STY)]GHVGFESLPDQLVNR_	SLTMSGHVGFESLPDQLVNR	78.9701	Q9P0V9	TRUE	756.356	Q9P0V9	Q9P0V9	SEP10_HUMAN	Septin-10	SEPT10
3	_ATSEIFHSQS[Phospho (STY)]FLATGSNLR_	ATSEIFHSQSFLATGSNLR	60.8906	Q9P0V9	TRUE	716.004	Q9P0V9	Q9P0V9	SEP10_HUMAN	Septin-10	SEPT10
2	_DRKNS[Phospho (STY)]NFL_	DRKNSNFL	6.98497	Q9P0V9	TRUE	537.242	Q9P0V9	Q9P0V9	SEP10_HUMAN	Septin-10	SEPT10
3	_ATSEIFHSQS[Phospho (STY)]FLATGSNLRK_	ATSEIFHSQSFLATGSNLRK	44.5089	Q9P0V9	TRUE	758.702	Q9P0V9	Q9P0V9	SEP10_HUMAN	Septin-10	SEPT10
4	_ATS[Phospho (STY)]EIFHSQSFLATGSNLRK_	ATSEIFHSQSFLATGSNLRK	42.279	Q9P0V9	TRUE	569.278	Q9P0V9	Q9P0V9	SEP10_HUMAN	Septin-10	SEPT10
3	_ATSEIFHS[Phospho (STY)]QSFLATGSNLRK_	ATSEIFHSQSFLATGSNLRK	42.2663	Q9P0V9	TRUE	758.702	Q9P0V9	Q9P0V9	SEP10_HUMAN	Septin-10	SEPT10
4	_ATSEIFHSQS[Phospho (STY)]FLATGSNLRK_	ATSEIFHSQSFLATGSNLRK	44.5089	Q9P0V9	TRUE	569.278	Q9P0V9	Q9P0V9	SEP10_HUMAN	Septin-10	SEPT10
2	_TTC[Carbamidomethyl (C)]M[Oxidation (M)]SSQGS[Phospho (STY)]DDEQIK_	TTCMSSQGSDDEQIK	-16.6007	Q9P0V9	TRUE	891.832	Q9P0V9	Q9P0V9	SEP10_HUMAN	Septin-10	SEPT10
3	_TTC[Carbamidomethyl (C)]M[Oxidation (M)]SSQGS[Phospho (STY)]DDEQIK_	TTCMSSQGSDDEQIK	-16.6007	Q9P0V9	TRUE	594.89	Q9P0V9	Q9P0V9	SEP10_HUMAN	Septin-10	SEPT10
3	_LEEMGFTDVGPENKPVSVQETY[Phospho (STY)]EAK_	LEEMGFTDVGPENKPVSVQETYEAK	57.5562	Q9P0V9	TRUE	959.768	Q9P0V9	Q9P0V9	SEP10_HUMAN	Septin-10	SEPT10
3	_LEEM[Oxidation (M)]GFTDVGPENKPVSVQETY[Phospho (STY)]EAK_	LEEMGFTDVGPENKPVSVQETYEAK	45.3017	Q9P0V9	TRUE	965.1	Q9P0V9	Q9P0V9	SEP10_HUMAN	Septin-10	SEPT10
3	_LEEMGFTDVGPENKPVSVQET[Phospho (STY)]YEAK_	LEEMGFTDVGPENKPVSVQETYEAK	57.4	Q9P0V9	TRUE	959.768	Q9P0V9	Q9P0V9	SEP10_HUMAN	Septin-10	SEPT10
2	_ATSEIFHS[Phospho (STY)]QSFLATGSNLR_	ATSEIFHSQSFLATGSNLR	59.0394	Q9P0V9	TRUE	1073.5	Q9P0V9	Q9P0V9	SEP10_HUMAN	Septin-10	SEPT10
2	_ATSEIFHSQS[Phospho (STY)]FLATGSNLR_	ATSEIFHSQSFLATGSNLR	60.8906	Q9P0V9	TRUE	1073.5	Q9P0V9	Q9P0V9	SEP10_HUMAN	Septin-10	SEPT10
3	_TTC[Carbamidomethyl (C)]MSSQGS[Phospho (STY)]DDEQIKR_	TTCMSSQGSDDEQIKR	-14	Q9P0V9	TRUE	641.592	Q9P0V9	Q9P0V9	SEP10_HUMAN	Septin-10	SEPT10
3	_ATSEIFHSQSFLATGS[Phospho (STY)]NLRK_	ATSEIFHSQSFLATGSNLRK	42.0273	Q9P0V9	TRUE	758.702	Q9P0V9	Q9P0V9	SEP10_HUMAN	Septin-10	SEPT10
3	_ATSEIFHSQSFLATGS[Phospho (STY)]NLR_	ATSEIFHSQSFLATGSNLR	60.1623	Q9P0V9	TRUE	716.004	Q9P0V9	Q9P0V9	SEP10_HUMAN	Septin-10	SEPT10
2	_TTC[Carbamidomethyl (C)]MSSQGS[Phospho (STY)]DDEQIKR_	TTCMSSQGSDDEQIKR	-14	Q9P0V9	TRUE	961.885	Q9P0V9	Q9P0V9	SEP10_HUMAN	Septin-10	SEPT10
3	_SLT[Phospho (STY)]MSGHVGFESLPDQLVNR_	SLTMSGHVGFESLPDQLVNR	80.0451	Q9P0V9	TRUE	756.356	Q9P0V9	Q9P0V9	SEP10_HUMAN	Septin-10	SEPT10
2	_TTC[Carbamidomethyl (C)]MSSQGS[Phospho (STY)]DDEQIK_	TTCMSSQGSDDEQIK	-1.09075	Q9P0V9	TRUE	883.834	Q9P0V9	Q9P0V9	SEP10_HUMAN	Septin-10	SEPT10
3	_TTC[Carbamidomethyl (C)]M[Oxidation (M)]SSQGS[Phospho (STY)]DDEQIKR_	TTCMSSQGSDDEQIKR	-32.3834	Q9P0V9	TRUE	646.924	Q9P0V9	Q9P0V9	SEP10_HUMAN	Septin-10	SEPT10
2	_TTC[Carbamidomethyl (C)]M[Oxidation (M)]SSQGS[Phospho (STY)]DDEQIKR_	TTCMSSQGSDDEQIKR	-32.3834	Q9P0V9	TRUE	969.882	Q9P0V9	Q9P0V9	SEP10_HUMAN	Septin-10	SEPT10
3	_ATS[Phospho (STY)]EIFHSQSFLATGSNLR_	ATSEIFHSQSFLATGSNLR	58.608	Q9P0V9	TRUE	716.004	Q9P0V9	Q9P0V9	SEP10_HUMAN	Septin-10	SEPT10
3	_NLS[Phospho (STY)]LSGHVGFDSLPDQLVNK_	NLSLSGHVGFDSLPDQLVNK	83.339	Q9NVA2	TRUE	740.695	Q9NVA2	Q9NVA2	SEP11_HUMAN	Septin-11	SEPT11
2	_S[Phospho (STY)]LFNYHDTR_	SLFNYHDTR	24.7622	Q9NVA2	TRUE	616.758	Q9NVA2	Q9NVA2	SEP11_HUMAN	Septin-11	SEPT11
3	_DTDPDSKPFS[Phospho (STY)]LQETYEAK_	DTDPDSKPFSLQETYEAK	46.6966	Q9NVA2	FALSE	717.644	Q9NVA2	Q9NVA2	SEP11_HUMAN	Septin-11	SEPT11
2	_SYELQES[Phospho (STY)]NVR_	SYELQESNVR	18.1192	Q9NVA2	TRUE	652.78	Q9NVA2	Q9NVA2	SEP11_HUMAN	Septin-11	SEPT11
2	_A[Acetyl (Protein N-term)]VAVGRPS[Phospho (STY)]NEELR_	AVAVGRPSNEELR	35.7481	Q9NVA2	TRUE	760.367	Q9NVA2	Q9NVA2	SEP11_HUMAN	Septin-11	SEPT11
3	_AAAQLLQS[Phospho (STY)]QAQQSGAQQTK_	AAAQLLQSQAQQSGAQQTK	16.4144	Q9NVA2	TRUE	679.664	Q9NVA2	Q9NVA2	SEP11_HUMAN	Septin-11	SEPT11
2	_PFSLQETY[Phospho (STY)]EAK_	PFSLQETYEAK	39.4858	Q9NVA2	FALSE	696.808	Q9NVA2	Q9NVA2	SEP11_HUMAN	Septin-11	SEPT11
3	_DTDPDSKPFSLQETY[Phospho (STY)]EAK_	DTDPDSKPFSLQETYEAK	40.5752	Q9NVA2	FALSE	717.644	Q9NVA2	Q9NVA2	SEP11_HUMAN	Septin-11	SEPT11
3	_A[Acetyl (Protein N-term)]VAVGRPS[Phospho (STY)]NEELR_	AVAVGRPSNEELR	35.7481	Q9NVA2	TRUE	507.247	Q9NVA2	Q9NVA2	SEP11_HUMAN	Septin-11	SEPT11
2	_[Acetyl (Protein N-term)]AVAVGRPS[Phospho (STY)]NEELR_	AVAVGRPSNEELR	35.4536	Q9NVA2	TRUE	760.367	Q9NVA2	Q9NVA2	SEP11_HUMAN	Septin-11	SEPT11
2	_WNTDS[Phospho (STY)]VEEFLSEK_	WNTDSVEEFLSEK	92.7839	O60613	TRUE	832.348	O60613	O60613	SEP15_HUMAN	15 kDa selenoprotein	SEPT11
3	_NLM[Oxidation (M)]LS[Phospho (STY)]T[Phospho (STY)]S[Phospho (STY)]EEM[Oxidation (M)]IEKEFNNIK_	NLMLSTSEEMIEKEFNNIK	110.555	Q9NQ94	TRUE	848.003	Q9NQ94	Q9NQ94	A1CF_HUMAN	APOBEC1 complementation factor	A1CF
3	_TFGT[Phospho (STY)]FS[Phospho (STY)]VEEY[Phospho (STY)]VLPK_	TFGTFSVEEYVLPK	41.1347	A8K2U0	TRUE	619.578	A8K2U0	A8K2U0	A2ML1_HUMAN	Alpha-2-macroglobulin-like protein 1	A2ML1
2	_FS[Phospho (STY)]PVLGR_	FSPVLGR	36.0074	Q9NRG9	TRUE	428.21	Q9NRG9	Q9NRG9	AAAS_HUMAN	Aladin	AAAS
4	_AQEPPAGGGGSIHDLPLFTETSPTS[Phospho (STY)]APWDPLPGPPPVLPHSPHSHL_	AQEPPAGGGGSIHDLPLFTETSPTSAPWDPLPGPPPVLPHSPHSHL	92.2374	Q9NRG9	TRUE	1194.58	Q9NRG9	Q9NRG9	AAAS_HUMAN	Aladin	AAAS
5	_AQEPPAGGGGSIHDLPLFTETS[Phospho (STY)]PTSAPWDPLPGPPPVLPHSPHSHL_	AQEPPAGGGGSIHDLPLFTETSPTSAPWDPLPGPPPVLPHSPHSHL	98.659	Q9NRG9	TRUE	955.864	Q9NRG9	Q9NRG9	AAAS_HUMAN	Aladin	AAAS
5	_AQEPPAGGGGSIHDLPLFTETSPTS[Phospho (STY)]APWDPLPGPPPVLPHS[Phospho (STY)]PHSHL_	AQEPPAGGGGSIHDLPLFTETSPTSAPWDPLPGPPPVLPHSPHSHL	100.425	Q9NRG9	TRUE	971.858	Q9NRG9	Q9NRG9	AAAS_HUMAN	Aladin	AAAS
4	_AQEPPAGGGGSIHDLPLFTETSPTSAPWDPLPGPPPVLPHS[Phospho (STY)]PHSHL_	AQEPPAGGGGSIHDLPLFTETSPTSAPWDPLPGPPPVLPHSPHSHL	94.0759	Q9NRG9	TRUE	1194.58	Q9NRG9	Q9NRG9	AAAS_HUMAN	Aladin	AAAS
3	_DPLKT[Phospho (STY)]PGR_	DPLKTPGR	-18.1661	Q9NRG9	TRUE	321.827	Q9NRG9	Q9NRG9	AAAS_HUMAN	Aladin	AAAS
4	_AQEPPAGGGGSIHDLPLFTET[Phospho (STY)]SPTSAPWDPLPGPPPVLPHS[Phospho (STY)]PHSHL_	AQEPPAGGGGSIHDLPLFTETSPTSAPWDPLPGPPPVLPHSPHSHL	101.543	Q9NRG9	TRUE	1214.57	Q9NRG9	Q9NRG9	AAAS_HUMAN	Aladin	AAAS
4	_AQEPPAGGGGSIHDLPLFTETS[Phospho (STY)]PTSAPWDPLPGPPPVLPHS[Phospho (STY)]PHSHL_	AQEPPAGGGGSIHDLPLFTETSPTSAPWDPLPGPPPVLPHSPHSHL	101.845	Q9NRG9	TRUE	1214.57	Q9NRG9	Q9NRG9	AAAS_HUMAN	Aladin	AAAS
4	_AQEPPAGGGGSIHDLPLFT[Phospho (STY)]ETSPTSAPWDPLPGPPPVLPHS[Phospho (STY)]PHSHL_	AQEPPAGGGGSIHDLPLFTETSPTSAPWDPLPGPPPVLPHSPHSHL	101.96	Q9NRG9	TRUE	1214.57	Q9NRG9	Q9NRG9	AAAS_HUMAN	Aladin	AAAS
4	_AQEPPAGGGGSIHDLPLFTETSPT[Phospho (STY)]SAPWDPLPGPPPVLPHSPHSHL_	AQEPPAGGGGSIHDLPLFTETSPTSAPWDPLPGPPPVLPHSPHSHL	95.181	Q9NRG9	TRUE	1194.58	Q9NRG9	Q9NRG9	AAAS_HUMAN	Aladin	AAAS
5	_AQEPPAGGGGSIHDLPLFTETSPTSAPWDPLPGPPPVLPHS[Phospho (STY)]PHSHL_	AQEPPAGGGGSIHDLPLFTETSPTSAPWDPLPGPPPVLPHSPHSHL	94.0759	Q9NRG9	TRUE	955.864	Q9NRG9	Q9NRG9	AAAS_HUMAN	Aladin	AAAS
4	_AQEPPAGGGGSIHDLPLFTETSPTS[Phospho (STY)]APWDPLPGPPPVLPHS[Phospho (STY)]PHSHL_	AQEPPAGGGGSIHDLPLFTETSPTSAPWDPLPGPPPVLPHSPHSHL	100.425	Q9NRG9	TRUE	1214.57	Q9NRG9	Q9NRG9	AAAS_HUMAN	Aladin	AAAS
5	_AQEPPAGGGGSIHDLPLFTET[Phospho (STY)]SPTSAPWDPLPGPPPVLPHSPHSHL_	AQEPPAGGGGSIHDLPLFTETSPTSAPWDPLPGPPPVLPHSPHSHL	92.1371	Q9NRG9	TRUE	955.864	Q9NRG9	Q9NRG9	AAAS_HUMAN	Aladin	AAAS
5	_AQEPPAGGGGSIHDLPLFTETSPTS[Phospho (STY)]APWDPLPGPPPVLPHSPHSHL_	AQEPPAGGGGSIHDLPLFTETSPTSAPWDPLPGPPPVLPHSPHSHL	92.2374	Q9NRG9	TRUE	955.864	Q9NRG9	Q9NRG9	AAAS_HUMAN	Aladin	AAAS
3	_GQVTLYEHNNELVTGSSYES[Phospho (STY)]PPPDFR_	GQVTLYEHNNELVTGSSYESPPPDFR	60.1467	Q9NRG9	TRUE	1006.12	Q9NRG9	Q9NRG9	AAAS_HUMAN	Aladin	AAAS
2	_DPLKT[Phospho (STY)]PGR_	DPLKTPGR	-18.1661	Q9NRG9	TRUE	482.237	Q9NRG9	Q9NRG9	AAAS_HUMAN	Aladin	AAAS
4	_AQEPPAGGGGS[Phospho (STY)]IHDLPLFTETSPTSAPWDPLPGPPPVLPHS[Phospho (STY)]PHSHL_	AQEPPAGGGGSIHDLPLFTETSPTSAPWDPLPGPPPVLPHSPHSHL	105.169	Q9NRG9	TRUE	1214.57	Q9NRG9	Q9NRG9	AAAS_HUMAN	Aladin	AAAS
3	_QVS[Phospho (STY)]GAAALVPAPSGPDSGQPLAAAVAELPVLDAR_	QVSGAAALVPAPSGPDSGQPLAAAVAELPVLDAR	136.218	Q7RTV5	TRUE	1092.56	Q7RTV5	Q7RTV5	AAED1_HUMAN	Thioredoxin-like protein AAED1	AAED1
3	_AFWMAIGGDRDEIEGLSS[Phospho (STY)]DEEH_	AFWMAIGGDRDEIEGLSSDEEH	94.3385	Q6PD74	TRUE	848.684	Q6PD74	Q6PD74	AAGAB_HUMAN	Alpha- and gamma-adaptin-binding protein p34	AAGAB
3	_AFWM[Oxidation (M)]AIGGDRDEIEGLS[Phospho (STY)]S[Phospho (STY)]DEEH_	AFWMAIGGDRDEIEGLSSDEEH	97.3039	Q6PD74	TRUE	880.671	Q6PD74	Q6PD74	AAGAB_HUMAN	Alpha- and gamma-adaptin-binding protein p34	AAGAB
2	_AAT[Phospho (STY)]LPHEQR_	AATLPHEQR	-21.1717	Q6PD74	TRUE	551.756	Q6PD74	Q6PD74	AAGAB_HUMAN	Alpha- and gamma-adaptin-binding protein p34	AAGAB
3	_AFWMAIGGDRDEIEGLS[Phospho (STY)]SDEEH_	AFWMAIGGDRDEIEGLSSDEEH	91.1029	Q6PD74	TRUE	848.684	Q6PD74	Q6PD74	AAGAB_HUMAN	Alpha- and gamma-adaptin-binding protein p34	AAGAB
3	_AFWM[Oxidation (M)]AIGGDRDEIEGLSS[Phospho (STY)]DEEH_	AFWMAIGGDRDEIEGLSSDEEH	81.9419	Q6PD74	TRUE	854.016	Q6PD74	Q6PD74	AAGAB_HUMAN	Alpha- and gamma-adaptin-binding protein p34	AAGAB
3	_AFWMAIGGDRDEIEGLS[Phospho (STY)]S[Phospho (STY)]DEEH_	AFWMAIGGDRDEIEGLSSDEEH	115.667	Q6PD74	TRUE	875.34	Q6PD74	Q6PD74	AAGAB_HUMAN	Alpha- and gamma-adaptin-binding protein p34	AAGAB
3	_EQGGSGLGSGSSGGGGS[Phospho (STY)]TSGLGSGYIGR_	EQGGSGLGSGSSGGGGSTSGLGSGYIGR	43.0033	Q2M2I8	TRUE	822.689	Q2M2I8	Q2M2I8	AAK1_HUMAN	AP2-associated protein kinase 1	AAK1
3	_REQGGSGLGS[Phospho (STY)]GSS[Phospho (STY)]GGGGSTSGLGSGYIGR_	REQGGSGLGSGSSGGGGSTSGLGSGYIGR	40.8592	Q2M2I8	TRUE	901.378	Q2M2I8	Q2M2I8	AAK1_HUMAN	AP2-associated protein kinase 1	AAK1
2	_ILSDVT[Phospho (STY)]HSAVFGVPASK_	ILSDVTHSAVFGVPASK	78.2818	Q2M2I8	TRUE	904.453	Q2M2I8	Q2M2I8	AAK1_HUMAN	AP2-associated protein kinase 1	AAK1
3	_REQGGS[Phospho (STY)]GLGSGSSGGGGSTSGLGSGYIGR_	REQGGSGLGSGSSGGGGSTSGLGSGYIGR	27.4217	Q2M2I8	TRUE	874.723	Q2M2I8	Q2M2I8	AAK1_HUMAN	AP2-associated protein kinase 1	AAK1
3	_REQGGSGLGS[Phospho (STY)]GSSGGGGSTSGLGSGYIGR_	REQGGSGLGSGSSGGGGSTSGLGSGYIGR	26.2706	Q2M2I8	TRUE	874.723	Q2M2I8	Q2M2I8	AAK1_HUMAN	AP2-associated protein kinase 1	AAK1
4	_ILSDVTHS[Phospho (STY)]AVFGVPASKST[Phospho (STY)]QLLQAAAAEASLNK_	ILSDVTHSAVFGVPASKSTQLLQAAAAEASLNK	106.637	Q2M2I8	TRUE	871.934	Q2M2I8	Q2M2I8	AAK1_HUMAN	AP2-associated protein kinase 1	AAK1
3	_ILSDVT[Phospho (STY)]HSAVFGVPASK_	ILSDVTHSAVFGVPASK	78.2818	Q2M2I8	TRUE	603.305	Q2M2I8	Q2M2I8	AAK1_HUMAN	AP2-associated protein kinase 1	AAK1
3	_ILS[Phospho (STY)]DVT[Phospho (STY)]HSAVFGVPASK_	ILSDVTHSAVFGVPASK	77.4498	Q2M2I8	TRUE	629.96	Q2M2I8	Q2M2I8	AAK1_HUMAN	AP2-associated protein kinase 1	AAK1
3	_EQGGSGLGSGSSGGGGSTS[Phospho (STY)]GLGSGYIGR_	EQGGSGLGSGSSGGGGSTSGLGSGYIGR	43.7347	Q2M2I8	TRUE	822.689	Q2M2I8	Q2M2I8	AAK1_HUMAN	AP2-associated protein kinase 1	AAK1
3	_REQGGSGLGSGSS[Phospho (STY)]GGGGSTSGLGSGYIGR_	REQGGSGLGSGSSGGGGSTSGLGSGYIGR	27.4998	Q2M2I8	TRUE	874.723	Q2M2I8	Q2M2I8	AAK1_HUMAN	AP2-associated protein kinase 1	AAK1
2	_S[Phospho (STY)]TQLLQAAAAEASLNK_	STQLLQAAAAEASLNK	71.188	Q2M2I8	TRUE	848.419	Q2M2I8	Q2M2I8	AAK1_HUMAN	AP2-associated protein kinase 1	AAK1
3	_S[Phospho (STY)]TQLLQAAAAEASLNK_	STQLLQAAAAEASLNK	71.188	Q2M2I8	TRUE	565.949	Q2M2I8	Q2M2I8	AAK1_HUMAN	AP2-associated protein kinase 1	AAK1
3	_AGQTQPNPGILPIQPALT[Phospho (STY)]PRK_	AGQTQPNPGILPIQPALTPRK	57.1208	Q2M2I8	TRUE	759.742	Q2M2I8	Q2M2I8	AAK1_HUMAN	AP2-associated protein kinase 1	AAK1
3	_RILS[Phospho (STY)]DVTHSAVFGVPASK_	RILSDVTHSAVFGVPASK	59.0894	Q2M2I8	TRUE	655.338	Q2M2I8	Q2M2I8	AAK1_HUMAN	AP2-associated protein kinase 1	AAK1
2	_VGSLT[Phospho (STY)]PPS[Phospho (STY)]SPK_	VGSLTPPSSPK	27.9143	Q2M2I8	TRUE	615.264	Q2M2I8	Q2M2I8	AAK1_HUMAN	AP2-associated protein kinase 1	AAK1
2	_VGSLT[Phospho (STY)]PPSSPK_	VGSLTPPSSPK	16.0178	Q2M2I8	TRUE	575.281	Q2M2I8	Q2M2I8	AAK1_HUMAN	AP2-associated protein kinase 1	AAK1
2	_VGSLTPPSS[Phospho (STY)]PK_	VGSLTPPSSPK	11.3455	Q2M2I8	TRUE	575.281	Q2M2I8	Q2M2I8	AAK1_HUMAN	AP2-associated protein kinase 1	AAK1
3	_EQGGSGLGSGSS[Phospho (STY)]GGGGSTSGLGSGYIGR_	EQGGSGLGSGSSGGGGSTSGLGSGYIGR	43.7784	Q2M2I8	TRUE	822.689	Q2M2I8	Q2M2I8	AAK1_HUMAN	AP2-associated protein kinase 1	AAK1
3	_ARLT[Phospho (STY)]DPIPTTETSIAPR_	ARLTDPIPTTETSIAPR	45.0572	Q2M2I8	TRUE	640.326	Q2M2I8	Q2M2I8	AAK1_HUMAN	AP2-associated protein kinase 1	AAK1
2	_VGSLTPPS[Phospho (STY)]SPK_	VGSLTPPSSPK	12.1257	Q2M2I8	TRUE	575.281	Q2M2I8	Q2M2I8	AAK1_HUMAN	AP2-associated protein kinase 1	AAK1
3	_S[Phospho (STY)]PDTSLLLPDLLPM[Oxidation (M)]TDPFGSTSDAVIEK_	SPDTSLLLPDLLPMTDPFGSTSDAVIEK	146.493	Q2M2I8	TRUE	1019.15	Q2M2I8	Q2M2I8	AAK1_HUMAN	AP2-associated protein kinase 1	AAK1
2	_LPS[Phospho (STY)]QTESVTSNR_	LPSQTESVTSNR	6.49169	Q2M2I8	TRUE	699.817	Q2M2I8	Q2M2I8	AAK1_HUMAN	AP2-associated protein kinase 1	AAK1
2	_RILS[Phospho (STY)]DVTHSAVFGVPASK_	RILSDVTHSAVFGVPASK	59.0894	Q2M2I8	TRUE	982.504	Q2M2I8	Q2M2I8	AAK1_HUMAN	AP2-associated protein kinase 1	AAK1
2	_VGSLTPPS[Phospho (STY)]S[Phospho (STY)]PK_	VGSLTPPSSPK	27.9297	Q2M2I8	TRUE	615.264	Q2M2I8	Q2M2I8	AAK1_HUMAN	AP2-associated protein kinase 1	AAK1
3	_EQGGS[Phospho (STY)]GLGSGSSGGGGST[Phospho (STY)]SGLGSGYIGR_	EQGGSGLGSGSSGGGGSTSGLGSGYIGR	61.3897	Q2M2I8	TRUE	849.345	Q2M2I8	Q2M2I8	AAK1_HUMAN	AP2-associated protein kinase 1	AAK1
2	_NSS[Phospho (STY)]GSSESSLPNLAR_	NSSGSSESSLPNLAR	33.0047	Q2M2I8	TRUE	793.346	Q2M2I8	Q2M2I8	AAK1_HUMAN	AP2-associated protein kinase 1	AAK1
2	_EQGGSGLGS[Phospho (STY)]GSSGGGGSTSGLGSGYIGR_	EQGGSGLGSGSSGGGGSTSGLGSGYIGR	42.9524	Q2M2I8	TRUE	1233.53	Q2M2I8	Q2M2I8	AAK1_HUMAN	AP2-associated protein kinase 1	AAK1
3	_EQGGSGLGS[Phospho (STY)]GSSGGGGSTSGLGSGYIGR_	EQGGSGLGSGSSGGGGSTSGLGSGYIGR	42.9524	Q2M2I8	TRUE	822.689	Q2M2I8	Q2M2I8	AAK1_HUMAN	AP2-associated protein kinase 1	AAK1
2	_EQGGS[Phospho (STY)]GLGSGSSGGGGSTSGLGSGYIGR_	EQGGSGLGSGSSGGGGSTSGLGSGYIGR	43.547	Q2M2I8	TRUE	1233.53	Q2M2I8	Q2M2I8	AAK1_HUMAN	AP2-associated protein kinase 1	AAK1
3	_VGS[Phospho (STY)]LT[Phospho (STY)]PPS[Phospho (STY)]S[Phospho (STY)]PK_	VGSLTPPSSPK	24.6547	Q2M2I8	TRUE	463.823	Q2M2I8	Q2M2I8	AAK1_HUMAN	AP2-associated protein kinase 1	AAK1
4	_LIEGLKS[Phospho (STY)]PDTSLLLPDLLPMTDPFGSTSDAVIEK_	LIEGLKSPDTSLLLPDLLPMTDPFGSTSDAVIEK	147.401	Q2M2I8	TRUE	923.971	Q2M2I8	Q2M2I8	AAK1_HUMAN	AP2-associated protein kinase 1	AAK1
3	_LIEGLKS[Phospho (STY)]PDTSLLLPDLLPMTDPFGSTSDAVIEK_	LIEGLKSPDTSLLLPDLLPMTDPFGSTSDAVIEK	147.401	Q2M2I8	TRUE	1231.63	Q2M2I8	Q2M2I8	AAK1_HUMAN	AP2-associated protein kinase 1	AAK1
4	_LIEGLKS[Phospho (STY)]PDTSLLLPDLLPM[Oxidation (M)]TDPFGSTSDAVIEK_	LIEGLKSPDTSLLLPDLLPMTDPFGSTSDAVIEK	133.83	Q2M2I8	TRUE	927.97	Q2M2I8	Q2M2I8	AAK1_HUMAN	AP2-associated protein kinase 1	AAK1
3	_LIEGLKS[Phospho (STY)]PDTSLLLPDLLPM[Oxidation (M)]TDPFGSTSDAVIEK_	LIEGLKSPDTSLLLPDLLPMTDPFGSTSDAVIEK	133.83	Q2M2I8	TRUE	1236.96	Q2M2I8	Q2M2I8	AAK1_HUMAN	AP2-associated protein kinase 1	AAK1
2	_VQT[Phospho (STY)]TPPPAVQGQK_	VQTTPPPAVQGQK	-2.55075	Q2M2I8	TRUE	715.856	Q2M2I8	Q2M2I8	AAK1_HUMAN	AP2-associated protein kinase 1	AAK1
3	_VGSLT[Phospho (STY)]PPSS[Phospho (STY)]PK_	VGSLTPPSSPK	27.8778	Q2M2I8	TRUE	410.512	Q2M2I8	Q2M2I8	AAK1_HUMAN	AP2-associated protein kinase 1	AAK1
3	_ILSDVTHS[Phospho (STY)]AVFGVPASK_	ILSDVTHSAVFGVPASK	78.8083	Q2M2I8	TRUE	603.305	Q2M2I8	Q2M2I8	AAK1_HUMAN	AP2-associated protein kinase 1	AAK1
3	_ILS[Phospho (STY)]DVTHSAVFGVPASK_	ILSDVTHSAVFGVPASK	78.2249	Q2M2I8	TRUE	603.305	Q2M2I8	Q2M2I8	AAK1_HUMAN	AP2-associated protein kinase 1	AAK1
2	_ILS[Phospho (STY)]DVTHSAVFGVPASK_	ILSDVTHSAVFGVPASK	78.2249	Q2M2I8	TRUE	904.453	Q2M2I8	Q2M2I8	AAK1_HUMAN	AP2-associated protein kinase 1	AAK1
3	_REQGGSGLGSGS[Phospho (STY)]SGGGGSTSGLGSGYIGR_	REQGGSGLGSGSSGGGGSTSGLGSGYIGR	28.4864	Q2M2I8	TRUE	874.723	Q2M2I8	Q2M2I8	AAK1_HUMAN	AP2-associated protein kinase 1	AAK1
3	_EQGGSGLGSGS[Phospho (STY)]S[Phospho (STY)]GGGGSTSGLGSGYIGR_	EQGGSGLGSGSSGGGGSTSGLGSGYIGR	59.0427	Q2M2I8	TRUE	849.345	Q2M2I8	Q2M2I8	AAK1_HUMAN	AP2-associated protein kinase 1	AAK1
3	_AGQTQPNPGILPIQPALT[Phospho (STY)]PR_	AGQTQPNPGILPIQPALTPR	77.6778	Q2M2I8	TRUE	717.044	Q2M2I8	Q2M2I8	AAK1_HUMAN	AP2-associated protein kinase 1	AAK1
3	_EQGGSGLGSGS[Phospho (STY)]SGGGGSTSGLGSGYIGR_	EQGGSGLGSGSSGGGGSTSGLGSGYIGR	44.0835	Q2M2I8	TRUE	822.689	Q2M2I8	Q2M2I8	AAK1_HUMAN	AP2-associated protein kinase 1	AAK1
2	_VGS[Phospho (STY)]LT[Phospho (STY)]PPSS[Phospho (STY)]PK_	VGSLTPPSSPK	41.6694	Q2M2I8	TRUE	655.248	Q2M2I8	Q2M2I8	AAK1_HUMAN	AP2-associated protein kinase 1	AAK1
2	_SATTTPSGS[Phospho (STY)]PR_	SATTTPSGSPR	-37.654	Q2M2I8	TRUE	571.248	Q2M2I8	Q2M2I8	AAK1_HUMAN	AP2-associated protein kinase 1	AAK1
2	_EQGGSGLGSGS[Phospho (STY)]SGGGGSTSGLGSGYIGR_	EQGGSGLGSGSSGGGGSTSGLGSGYIGR	44.0835	Q2M2I8	TRUE	1233.53	Q2M2I8	Q2M2I8	AAK1_HUMAN	AP2-associated protein kinase 1	AAK1
2	_VQTT[Phospho (STY)]PPPAVQGQK_	VQTTPPPAVQGQK	-1.16119	Q2M2I8	TRUE	715.856	Q2M2I8	Q2M2I8	AAK1_HUMAN	AP2-associated protein kinase 1	AAK1
3	_VGSLT[Phospho (STY)]PPS[Phospho (STY)]SPK_	VGSLTPPSSPK	27.9143	Q2M2I8	TRUE	410.512	Q2M2I8	Q2M2I8	AAK1_HUMAN	AP2-associated protein kinase 1	AAK1
3	_EQGGS[Phospho (STY)]GLGSGSSGGGGSTSGLGSGYIGR_	EQGGSGLGSGSSGGGGSTSGLGSGYIGR	43.547	Q2M2I8	TRUE	822.689	Q2M2I8	Q2M2I8	AAK1_HUMAN	AP2-associated protein kinase 1	AAK1
3	_EQGGSGLGSGSSGGGGST[Phospho (STY)]SGLGSGYIGR_	EQGGSGLGSGSSGGGGSTSGLGSGYIGR	41.9234	Q2M2I8	TRUE	822.689	Q2M2I8	Q2M2I8	AAK1_HUMAN	AP2-associated protein kinase 1	AAK1
2	_EQGGSGLGSGSS[Phospho (STY)]GGGGSTSGLGSGYIGR_	EQGGSGLGSGSSGGGGSTSGLGSGYIGR	43.7784	Q2M2I8	TRUE	1233.53	Q2M2I8	Q2M2I8	AAK1_HUMAN	AP2-associated protein kinase 1	AAK1
3	_T[Phospho (STY)]SQQNVYNPSEGSTWNPFDDDNFSK_	TSQQNVYNPSEGSTWNPFDDDNFSK	96.7891	Q2M2I8	TRUE	986.401	Q2M2I8	Q2M2I8	AAK1_HUMAN	AP2-associated protein kinase 1	AAK1
3	_LGGSAES[Phospho (STY)]LIPGFQSTQGDAFATTSFSAGTAEK_	LGGSAESLIPGFQSTQGDAFATTSFSAGTAEK	107.345	Q2M2I8	TRUE	1071.83	Q2M2I8	Q2M2I8	AAK1_HUMAN	AP2-associated protein kinase 1	AAK1
3	_ILSDVT[Phospho (STY)]HSAVFGVPASKS[Phospho (STY)]TQLLQAAAAEASLNK_	ILSDVTHSAVFGVPASKSTQLLQAAAAEASLNK	104.829	Q2M2I8	TRUE	1162.24	Q2M2I8	Q2M2I8	AAK1_HUMAN	AP2-associated protein kinase 1	AAK1
3	_ARLT[Phospho (STY)]DPIPT[Phospho (STY)]T[Phospho (STY)]ET[Phospho (STY)]SIAPR_	ARLTDPIPTTETSIAPR	49.0587	Q2M2I8	TRUE	720.292	Q2M2I8	Q2M2I8	AAK1_HUMAN	AP2-associated protein kinase 1	AAK1
2	_AGQTQPNPGILPIQPALT[Phospho (STY)]PR_	AGQTQPNPGILPIQPALTPR	77.6778	Q2M2I8	TRUE	1075.06	Q2M2I8	Q2M2I8	AAK1_HUMAN	AP2-associated protein kinase 1	AAK1
3	_LGGS[Phospho (STY)]AESLIPGFQSTQGDAFATTSFSAGTAEK_	LGGSAESLIPGFQSTQGDAFATTSFSAGTAEK	111.274	Q2M2I8	TRUE	1071.83	Q2M2I8	Q2M2I8	AAK1_HUMAN	AP2-associated protein kinase 1	AAK1
2	_VGS[Phospho (STY)]LTPPSS[Phospho (STY)]PK_	VGSLTPPSSPK	26.3648	Q2M2I8	TRUE	615.264	Q2M2I8	Q2M2I8	AAK1_HUMAN	AP2-associated protein kinase 1	AAK1
2	_EQGGSGLGSGSSGGGGSTS[Phospho (STY)]GLGSGYIGR_	EQGGSGLGSGSSGGGGSTSGLGSGYIGR	43.7347	Q2M2I8	TRUE	1233.53	Q2M2I8	Q2M2I8	AAK1_HUMAN	AP2-associated protein kinase 1	AAK1
3	_VQTT[Phospho (STY)]PPPAVQGQK_	VQTTPPPAVQGQK	-1.16119	Q2M2I8	TRUE	477.573	Q2M2I8	Q2M2I8	AAK1_HUMAN	AP2-associated protein kinase 1	AAK1
2	_SATTTPS[Phospho (STY)]GSPR_	SATTTPSGSPR	-37.2785	Q2M2I8	TRUE	571.248	Q2M2I8	Q2M2I8	AAK1_HUMAN	AP2-associated protein kinase 1	AAK1
2	_VGSLT[Phospho (STY)]PPSS[Phospho (STY)]PK_	VGSLTPPSSPK	27.8778	Q2M2I8	TRUE	615.264	Q2M2I8	Q2M2I8	AAK1_HUMAN	AP2-associated protein kinase 1	AAK1
2	_EQGGSGLGSGSSGGGGST[Phospho (STY)]SGLGSGYIGR_	EQGGSGLGSGSSGGGGSTSGLGSGYIGR	41.9234	Q2M2I8	TRUE	1233.53	Q2M2I8	Q2M2I8	AAK1_HUMAN	AP2-associated protein kinase 1	AAK1
2	_ILSDVTHS[Phospho (STY)]AVFGVPASK_	ILSDVTHSAVFGVPASK	78.8083	Q2M2I8	TRUE	904.453	Q2M2I8	Q2M2I8	AAK1_HUMAN	AP2-associated protein kinase 1	AAK1
3	_REQGGSGLGSGSSGGGGST[Phospho (STY)]SGLGSGYIGR_	REQGGSGLGSGSSGGGGSTSGLGSGYIGR	26.3035	Q2M2I8	TRUE	874.723	Q2M2I8	Q2M2I8	AAK1_HUMAN	AP2-associated protein kinase 1	AAK1
3	_REQGGSGLGSGSSGGGGS[Phospho (STY)]TSGLGSGYIGR_	REQGGSGLGSGSSGGGGSTSGLGSGYIGR	26.8885	Q2M2I8	TRUE	874.723	Q2M2I8	Q2M2I8	AAK1_HUMAN	AP2-associated protein kinase 1	AAK1
2	_EQGGSGLGSGSSGGGGS[Phospho (STY)]TSGLGSGYIGR_	EQGGSGLGSGSSGGGGSTSGLGSGYIGR	43.0033	Q2M2I8	TRUE	1233.53	Q2M2I8	Q2M2I8	AAK1_HUMAN	AP2-associated protein kinase 1	AAK1
2	_ET[Phospho (STY)]GTEHSPGVQPADVK_	ETGTEHSPGVQPADVK	-10.5741	Q9H7C9	TRUE	866.383	Q9H7C9	Q9H7C9	AAMDC_HUMAN	Mth938 domain-containing protein	AAMDC
3	_ETGTEHS[Phospho (STY)]PGVQPADVK_	ETGTEHSPGVQPADVK	-10.9317	Q9H7C9	TRUE	577.924	Q9H7C9	Q9H7C9	AAMDC_HUMAN	Mth938 domain-containing protein	AAMDC
3	_ET[Phospho (STY)]GTEHSPGVQPADVK_	ETGTEHSPGVQPADVK	-10.5741	Q9H7C9	TRUE	577.924	Q9H7C9	Q9H7C9	AAMDC_HUMAN	Mth938 domain-containing protein	AAMDC
2	_ETGTEHS[Phospho (STY)]PGVQPADVK_	ETGTEHSPGVQPADVK	-10.9317	Q9H7C9	TRUE	866.383	Q9H7C9	Q9H7C9	AAMDC_HUMAN	Mth938 domain-containing protein	AAMDC
2	_T[Acetyl (Protein N-term)]S[Phospho (STY)]PEIASLSWGQMK_	TSPEIASLSWGQMK	123.522	Q9H7C9	TRUE	828.871	Q9H7C9	Q9H7C9	AAMDC_HUMAN	Mth938 domain-containing protein	AAMDC
3	_ETGT[Phospho (STY)]EHSPGVQPADVK_	ETGTEHSPGVQPADVK	-11.1765	Q9H7C9	TRUE	577.924	Q9H7C9	Q9H7C9	AAMDC_HUMAN	Mth938 domain-containing protein	AAMDC
2	_[Acetyl (Protein N-term)]TS[Phospho (STY)]PEIASLSWGQMK_	TSPEIASLSWGQMK	121.277	Q9H7C9	TRUE	828.871	Q9H7C9	Q9H7C9	AAMDC_HUMAN	Mth938 domain-containing protein	AAMDC
2	_VDDSS[Phospho (STY)]EDKTEFTVK_	VDDSSEDKTEFTVK	11.7297	P49588	TRUE	840.356	P49588	P49588	SYAC_HUMAN	Alanine--tRNA ligase, cytoplasmic	AARS
2	_VDDS[Phospho (STY)]SEDKTEFTVK_	VDDSSEDKTEFTVK	11.037	P49588	TRUE	840.356	P49588	P49588	SYAC_HUMAN	Alanine--tRNA ligase, cytoplasmic	AARS
3	_VDDS[Phospho (STY)]SEDKTEFTVK_	VDDSSEDKTEFTVK	11.037	P49588	TRUE	560.573	P49588	P49588	SYAC_HUMAN	Alanine--tRNA ligase, cytoplasmic	AARS
3	_VDDSSEDKT[Phospho (STY)]EFTVK_	VDDSSEDKTEFTVK	10.99	P49588	TRUE	560.573	P49588	P49588	SYAC_HUMAN	Alanine--tRNA ligase, cytoplasmic	AARS
2	_GLEVT[Phospho (STY)]DDSPK_	GLEVTDDSPK	7.89492	P49588	TRUE	570.745	P49588	P49588	SYAC_HUMAN	Alanine--tRNA ligase, cytoplasmic	AARS
3	_YNYHLDSSGS[Phospho (STY)]YVFENTVATVMALR_	YNYHLDSSGSYVFENTVATVMALR	131.358	P49588	TRUE	939.758	P49588	P49588	SYAC_HUMAN	Alanine--tRNA ligase, cytoplasmic	AARS
3	_VDDSS[Phospho (STY)]EDKTEFTVK_	VDDSSEDKTEFTVK	11.7297	P49588	TRUE	560.573	P49588	P49588	SYAC_HUMAN	Alanine--tRNA ligase, cytoplasmic	AARS
3	_ELS[Phospho (STY)]LDDPEVEQVSGR_	ELSLDDPEVEQVSGR	60.26	Q9BTE6	TRUE	584.928	Q9BTE6	Q9BTE6	AASD1_HUMAN	Alanyl-tRNA editing protein Aarsd1	AARSD1
2	_ELS[Phospho (STY)]LDDPEVEQVSGR_	ELSLDDPEVEQVSGR	60.26	Q9BTE6	TRUE	876.888	Q9BTE6	Q9BTE6	AASD1_HUMAN	Alanyl-tRNA editing protein Aarsd1	AARSD1
3	_KLS[Phospho (STY)]DINQEEASGTSLHQK_	KLSDINQEEASGTSLHQK	3.039	Q4L235	TRUE	688.991	Q4L235	Q4L235	ACSF4_HUMAN	Acyl-CoA synthetase family member 4	AASDH
2	_GLNS[Phospho (STY)]PVLIGK_	GLNSPVLIGK	43.6054	Q4L235	TRUE	539.289	Q4L235	Q4L235	ACSF4_HUMAN	Acyl-CoA synthetase family member 4	AASDH
3	_HQDVPSQDDS[Phospho (STY)]KPTQR_	HQDVPSQDDSKPTQR	-44.3941	Q9NRN7	TRUE	606.599	Q9NRN7	Q9NRN7	ADPPT_HUMAN	L-aminoadipate-semialdehyde dehydrogenase-phosphopantetheinyl transferase	AASDHPPT
3	_HQDVPS[Phospho (STY)]QDDSKPTQR_	HQDVPSQDDSKPTQR	-42.7136	Q9NRN7	TRUE	606.599	Q9NRN7	Q9NRN7	ADPPT_HUMAN	L-aminoadipate-semialdehyde dehydrogenase-phosphopantetheinyl transferase	AASDHPPT
4	_YLVDGT[Phospho (STY)]KPNAGSEEIS[Phospho (STY)]S[Phospho (STY)]EDDELVEEKK_	YLVDGTKPNAGSEEISSEDDELVEEKK	52.7796	Q9NY61	TRUE	806.083	Q9NY61	Q9NY61	AATF_HUMAN	Protein AATF	AATF
4	_YLVDGTKPNAGS[Phospho (STY)]EEIS[Phospho (STY)]S[Phospho (STY)]EDDELVEEKK_	YLVDGTKPNAGSEEISSEDDELVEEKK	53.2953	Q9NY61	TRUE	806.083	Q9NY61	Q9NY61	AATF_HUMAN	Protein AATF	AATF
4	_YLVDGTKPNAGSEEIS[Phospho (STY)]S[Phospho (STY)]EDDELVEEKK_	YLVDGTKPNAGSEEISSEDDELVEEKK	43.7022	Q9NY61	TRUE	786.091	Q9NY61	Q9NY61	AATF_HUMAN	Protein AATF	AATF
2	_LAS[Phospho (STY)]ASLLDTDK_	LASASLLDTDK	42.1592	Q9NY61	TRUE	607.289	Q9NY61	Q9NY61	AATF_HUMAN	Protein AATF	AATF
3	_YLVDGTKPNAGS[Phospho (STY)]EEIS[Phospho (STY)]SEDDELVEEK_	YLVDGTKPNAGSEEISSEDDELVEEK	58.8218	Q9NY61	TRUE	1005.09	Q9NY61	Q9NY61	AATF_HUMAN	Protein AATF	AATF
3	_YLVDGTKPNAGSEEIS[Phospho (STY)]SEDDELVEEK_	YLVDGTKPNAGSEEISSEDDELVEEK	47.6125	Q9NY61	TRUE	978.432	Q9NY61	Q9NY61	AATF_HUMAN	Protein AATF	AATF
2	_FADFT[Phospho (STY)]VYR_	FADFTVYR	64.3047	Q9NY61	TRUE	549.736	Q9NY61	Q9NY61	AATF_HUMAN	Protein AATF	AATF
2	_AGDRNS[Phospho (STY)]EDDGVVM[Oxidation (M)]TFSSVK_	AGDRNSEDDGVVMTFSSVK	35.8507	Q9NY61	TRUE	1055.44	Q9NY61	Q9NY61	AATF_HUMAN	Protein AATF	AATF
3	_YLVDGT[Phospho (STY)]KPNAGSEEISS[Phospho (STY)]EDDELVEEKK_	YLVDGTKPNAGSEEISSEDDELVEEKK	43.6462	Q9NY61	TRUE	1047.79	Q9NY61	Q9NY61	AATF_HUMAN	Protein AATF	AATF
3	_YLVDGT[Phospho (STY)]KPNAGS[Phospho (STY)]EEISS[Phospho (STY)]EDDELVEEKK_	YLVDGTKPNAGSEEISSEDDELVEEKK	56.6174	Q9NY61	TRUE	1074.44	Q9NY61	Q9NY61	AATF_HUMAN	Protein AATF	AATF
2	_TPGFSVQSIS[Phospho (STY)]DFEK_	TPGFSVQSISDFEK	78.878	Q9NY61	TRUE	811.361	Q9NY61	Q9NY61	AATF_HUMAN	Protein AATF	AATF
2	_T[Phospho (STY)]PGFSVQSISDFEK_	TPGFSVQSISDFEK	82.1471	Q9NY61	TRUE	811.361	Q9NY61	Q9NY61	AATF_HUMAN	Protein AATF	AATF
2	_TPGFSVQS[Phospho (STY)]ISDFEK_	TPGFSVQSISDFEK	80.147	Q9NY61	TRUE	811.361	Q9NY61	Q9NY61	AATF_HUMAN	Protein AATF	AATF
3	_AGDRNS[Phospho (STY)]EDDGVVMTFSSVK_	AGDRNSEDDGVVMTFSSVK	48.9534	Q9NY61	TRUE	698.633	Q9NY61	Q9NY61	AATF_HUMAN	Protein AATF	AATF
3	_YLVDGTKPNAGS[Phospho (STY)]EEIS[Phospho (STY)]S[Phospho (STY)]EDDELVEEK_	YLVDGTKPNAGSEEISSEDDELVEEK	72.9752	Q9NY61	TRUE	1031.74	Q9NY61	Q9NY61	AATF_HUMAN	Protein AATF	AATF
3	_YLVDGTKPNAGSEEIS[Phospho (STY)]S[Phospho (STY)]EDDELVEEK_	YLVDGTKPNAGSEEISSEDDELVEEK	57.8937	Q9NY61	TRUE	1005.09	Q9NY61	Q9NY61	AATF_HUMAN	Protein AATF	AATF
3	_YLVDGTKPNAGSEEISS[Phospho (STY)]EDDELVEEK_	YLVDGTKPNAGSEEISSEDDELVEEK	49.3143	Q9NY61	TRUE	978.432	Q9NY61	Q9NY61	AATF_HUMAN	Protein AATF	AATF
3	_YLVDGT[Phospho (STY)]KPNAGSEEIS[Phospho (STY)]S[Phospho (STY)]EDDELVEEKK_	YLVDGTKPNAGSEEISSEDDELVEEKK	52.7796	Q9NY61	TRUE	1074.44	Q9NY61	Q9NY61	AATF_HUMAN	Protein AATF	AATF
3	_Y[Phospho (STY)]LVDGTKPNAGSEEIS[Phospho (STY)]S[Phospho (STY)]EDDELVEEKK_	YLVDGTKPNAGSEEISSEDDELVEEKK	50.6413	Q9NY61	TRUE	1074.44	Q9NY61	Q9NY61	AATF_HUMAN	Protein AATF	AATF
3	_AGDRNS[Phospho (STY)]EDDGVVM[Oxidation (M)]TFSSVK_	AGDRNSEDDGVVMTFSSVK	35.8507	Q9NY61	TRUE	703.965	Q9NY61	Q9NY61	AATF_HUMAN	Protein AATF	AATF
3	_Y[Phospho (STY)]LVDGTKPNAGSEEIS[Phospho (STY)]S[Phospho (STY)]EDDELVEEK_	YLVDGTKPNAGSEEISSEDDELVEEK	69.1047	Q9NY61	TRUE	1031.74	Q9NY61	Q9NY61	AATF_HUMAN	Protein AATF	AATF
2	_LASAS[Phospho (STY)]LLDTDK_	LASASLLDTDK	40.8971	Q9NY61	TRUE	607.289	Q9NY61	Q9NY61	AATF_HUMAN	Protein AATF	AATF
3	_YLVDGTKPNAGSEEIS[Phospho (STY)]S[Phospho (STY)]EDDELVEEKK_	YLVDGTKPNAGSEEISSEDDELVEEKK	43.7022	Q9NY61	TRUE	1047.79	Q9NY61	Q9NY61	AATF_HUMAN	Protein AATF	AATF
3	_YLVDGTKPNAGSEEISS[Phospho (STY)]EDDELVEEKK_	YLVDGTKPNAGSEEISSEDDELVEEKK	37.0062	Q9NY61	TRUE	1021.13	Q9NY61	Q9NY61	AATF_HUMAN	Protein AATF	AATF
3	_Y[Phospho (STY)]LVDGTKPNAGS[Phospho (STY)]EEISS[Phospho (STY)]EDDELVEEKK_	YLVDGTKPNAGSEEISSEDDELVEEKK	52.2891	Q9NY61	TRUE	1074.44	Q9NY61	Q9NY61	AATF_HUMAN	Protein AATF	AATF
3	_YLVDGTKPNAGS[Phospho (STY)]EEIS[Phospho (STY)]S[Phospho (STY)]EDDELVEEKK_	YLVDGTKPNAGSEEISSEDDELVEEKK	53.2953	Q9NY61	TRUE	1074.44	Q9NY61	Q9NY61	AATF_HUMAN	Protein AATF	AATF
3	_Y[Phospho (STY)]LVDGT[Phospho (STY)]KPNAGSEEISS[Phospho (STY)]EDDELVEEK_	YLVDGTKPNAGSEEISSEDDELVEEK	73.9734	Q9NY61	TRUE	1031.74	Q9NY61	Q9NY61	AATF_HUMAN	Protein AATF	AATF
3	_Y[Phospho (STY)]LVDGT[Phospho (STY)]KPNAGS[Phospho (STY)]EEISSEDDELVEEK_	YLVDGTKPNAGSEEISSEDDELVEEK	68.7742	Q9NY61	TRUE	1031.74	Q9NY61	Q9NY61	AATF_HUMAN	Protein AATF	AATF
2	_AGDRNS[Phospho (STY)]EDDGVVMTFSSVK_	AGDRNSEDDGVVMTFSSVK	48.9534	Q9NY61	TRUE	1047.45	Q9NY61	Q9NY61	AATF_HUMAN	Protein AATF	AATF
3	_YLVDGT[Phospho (STY)]KPNAGSEEIS[Phospho (STY)]S[Phospho (STY)]EDDELVEEK_	YLVDGTKPNAGSEEISSEDDELVEEK	70.6686	Q9NY61	TRUE	1031.74	Q9NY61	Q9NY61	AATF_HUMAN	Protein AATF	AATF
2	_GAEAFPATLS[Phospho (STY)]PGR_	GAEAFPATLSPGR	47.1699	Q6ZMQ8	TRUE	677.314	Q6ZMQ8	Q6ZMQ8	LMTK1_HUMAN	Serine/threonine-protein kinase LMTK1	AATK
3	_RIS[Phospho (STY)]EIC[Carbamidomethyl (C)]MEEEPTHLK_	RISEICMEEEPTHLK	25.5407	O95477	TRUE	651.293	O95477	O95477	ABCA1_HUMAN	ATP-binding cassette sub-family A member 1	ABCA1
2	_IAGS[Phospho (STY)]NPDLK_	IAGSNPDLK	15.6816	O95477	TRUE	497.734	O95477	O95477	ABCA1_HUMAN	ATP-binding cassette sub-family A member 1	ABCA1
3	_DVESSLSSC[Carbamidomethyl (C)]RNSSST[Phospho (STY)]VSYLK_	DVESSLSSCRNSSSTVSYLK	40.2072	O95477	TRUE	762.67	O95477	O95477	ABCA1_HUMAN	ATP-binding cassette sub-family A member 1	ABCA1
3	_VAEESGVDAETSDGT[Phospho (STY)]LPARR_	VAEESGVDAETSDGTLPARR	8.74066	O95477	TRUE	713.99	O95477	O95477	ABCA1_HUMAN	ATP-binding cassette sub-family A member 1	ABCA1
2	_VAEESGVDAETS[Phospho (STY)]DGTLPAR_	VAEESGVDAETSDGTLPAR	24.3279	O95477	TRUE	992.431	O95477	O95477	ABCA1_HUMAN	ATP-binding cassette sub-family A member 1	ABCA1
2	_VAEESGVDAETSDGT[Phospho (STY)]LPAR_	VAEESGVDAETSDGTLPAR	22.9861	O95477	TRUE	992.431	O95477	O95477	ABCA1_HUMAN	ATP-binding cassette sub-family A member 1	ABCA1
3	_QSC[Carbamidomethyl (C)]LRPFTEDDAADPNDS[Phospho (STY)]DIDPESR_	QSCLRPFTEDDAADPNDSDIDPESR	47.9189	O95477	TRUE	977.398	O95477	O95477	ABCA1_HUMAN	ATP-binding cassette sub-family A member 1	ABCA1
2	_NSS[Phospho (STY)]STVSYLK_	NSSSTVSYLK	17.7749	O95477	TRUE	583.26	O95477	O95477	ABCA1_HUMAN	ATP-binding cassette sub-family A member 1	ABCA1
2	_NS[Phospho (STY)]SSTVSYLK_	NSSSTVSYLK	18.3604	O95477	TRUE	583.26	O95477	O95477	ABCA1_HUMAN	ATP-binding cassette sub-family A member 1	ABCA1
3	_DVESSLSS[Phospho (STY)]C[Carbamidomethyl (C)]RNS[Phospho (STY)]SSTVSYLK_	DVESSLSSCRNSSSTVSYLK	51.5878	O95477	TRUE	789.325	O95477	O95477	ABCA1_HUMAN	ATP-binding cassette sub-family A member 1	ABCA1
2	_DVESSLSSC[Carbamidomethyl (C)]RNS[Phospho (STY)]SSTVSYLK_	DVESSLSSCRNSSSTVSYLK	40.8586	O95477	TRUE	1143.5	O95477	O95477	ABCA1_HUMAN	ATP-binding cassette sub-family A member 1	ABCA1
3	_DVESSLSSC[Carbamidomethyl (C)]RNS[Phospho (STY)]SSTVSYLK_	DVESSLSSCRNSSSTVSYLK	40.8586	O95477	TRUE	762.67	O95477	O95477	ABCA1_HUMAN	ATP-binding cassette sub-family A member 1	ABCA1
3	_DVESSLSSC[Carbamidomethyl (C)]RNSSSTVS[Phospho (STY)]YLK_	DVESSLSSCRNSSSTVSYLK	41.2391	O95477	TRUE	762.67	O95477	O95477	ABCA1_HUMAN	ATP-binding cassette sub-family A member 1	ABCA1
3	_DVESSLS[Phospho (STY)]SC[Carbamidomethyl (C)]RNSSSTVSYLK_	DVESSLSSCRNSSSTVSYLK	41.2511	O95477	TRUE	762.67	O95477	O95477	ABCA1_HUMAN	ATP-binding cassette sub-family A member 1	ABCA1
3	_ALVADEPEDLDT[Phospho (STY)]EDEGLISFEEER_	ALVADEPEDLDTEDEGLISFEEER	100.729	Q9BZC7	TRUE	934.402	Q9BZC7	Q9BZC7	ABCA2_HUMAN	ATP-binding cassette sub-family A member 2	ABCA2
3	_ALVADEPEDLDT[Phospho (STY)]EDEGLIS[Phospho (STY)]FEEER_	ALVADEPEDLDTEDEGLISFEEER	118.633	Q9BZC7	TRUE	961.058	Q9BZC7	Q9BZC7	ABCA2_HUMAN	ATP-binding cassette sub-family A member 2	ABCA2
2	_VSEEDQS[Phospho (STY)]LENSEADVK_	VSEEDQSLENSEADVK	15.5604	Q9BZC7	TRUE	929.883	Q9BZC7	Q9BZC7	ABCA2_HUMAN	ATP-binding cassette sub-family A member 2	ABCA2
2	_VSEEDQS[Phospho (STY)]LENS[Phospho (STY)]EADVK_	VSEEDQSLENSEADVK	19.7625	Q9BZC7	TRUE	969.866	Q9BZC7	Q9BZC7	ABCA2_HUMAN	ATP-binding cassette sub-family A member 2	ABCA2
3	_T[Phospho (STY)]PRLSVMEEDQAC[Carbamidomethyl (C)]AMESR_	TPRLSVMEEDQACAMESR	44.6658	Q9BZC7	TRUE	730.639	Q9BZC7	Q9BZC7	ABCA2_HUMAN	ATP-binding cassette sub-family A member 2	ABCA2
3	_TPRLS[Phospho (STY)]VMEEDQAC[Carbamidomethyl (C)]AM[Oxidation (M)]ESR_	TPRLSVMEEDQACAMESR	31.1783	Q9BZC7	TRUE	735.971	Q9BZC7	Q9BZC7	ABCA2_HUMAN	ATP-binding cassette sub-family A member 2	ABCA2
2	_VSEEDQSLENS[Phospho (STY)]EADVK_	VSEEDQSLENSEADVK	14.1491	Q9BZC7	TRUE	929.883	Q9BZC7	Q9BZC7	ABCA2_HUMAN	ATP-binding cassette sub-family A member 2	ABCA2
3	_RPAEPGGPQEPGLASS[Phospho (STY)]PPGR_	RPAEPGGPQEPGLASSPPGR	11.9438	Q9BZC7	TRUE	679.656	Q9BZC7	Q9BZC7	ABCA2_HUMAN	ATP-binding cassette sub-family A member 2	ABCA2
3	_RAS[Phospho (STY)]DWAVDSNLC[Carbamidomethyl (C)]GAM[Oxidation (M)]DPSDGIGALIEEER_	RASDWAVDSNLCGAMDPSDGIGALIEEER	91.6532	Q99758	TRUE	1077.46	Q99758	Q99758	ABCA3_HUMAN	ATP-binding cassette sub-family A member 3	ABCA3
3	_RAS[Phospho (STY)]DWAVDSNLC[Carbamidomethyl (C)]GAMDPSDGIGALIEEER_	RASDWAVDSNLCGAMDPSDGIGALIEEER	106.875	Q99758	TRUE	1072.13	Q99758	Q99758	ABCA3_HUMAN	ATP-binding cassette sub-family A member 3	ABCA3
3	_ILAPSPDS[Phospho (STY)]LLHTPLIIK_	ILAPSPDSLLHTPLIIK	99.6743	Q99758	TRUE	636.692	Q99758	Q99758	ABCA3_HUMAN	ATP-binding cassette sub-family A member 3	ABCA3
2	_RVS[Phospho (STY)]QFLDDPSTAETVL_	RVSQFLDDPSTAETVL	94.9467	Q8IZY2	TRUE	929.435	Q8IZY2	Q8IZY2	ABCA7_HUMAN	ATP-binding cassette sub-family A member 7	ABCA7
2	_DPFFRIS[Phospho (STY)]PR_	DPFFRISPR	13.1414	O94911	TRUE	607.79	O94911	O94911	ABCA8_HUMAN	ATP-binding cassette sub-family A member 8	ABCA8
4	_TDHVALEDEM[Oxidation (M)]DADPSFHDS[Phospho (STY)]FEQAPPEFQGK_	TDHVALEDEMDADPSFHDSFEQAPPEFQGK	56.2947	O94911	TRUE	872.109	O94911	O94911	ABCA8_HUMAN	ATP-binding cassette sub-family A member 8	ABCA8
4	_TDHVALEDEMDADPSFHDS[Phospho (STY)]FEQAPPEFQGK_	TDHVALEDEMDADPSFHDSFEQAPPEFQGK	67.2095	O94911	TRUE	868.111	O94911	O94911	ABCA8_HUMAN	ATP-binding cassette sub-family A member 8	ABCA8
3	_DPFFRIS[Phospho (STY)]PR_	DPFFRISPR	13.1414	O94911	TRUE	405.529	O94911	O94911	ABCA8_HUMAN	ATP-binding cassette sub-family A member 8	ABCA8
2	_S[Phospho (STY)]TINESDIAILGEVQAEK_	STINESDIAILGEVQAEK	86.9029	O94911	TRUE	998.977	O94911	O94911	ABCA8_HUMAN	ATP-binding cassette sub-family A member 8	ABCA8
2	_STINES[Phospho (STY)]DIAILGEVQAEK_	STINESDIAILGEVQAEK	86.3315	O94911	TRUE	998.977	O94911	O94911	ABCA8_HUMAN	ATP-binding cassette sub-family A member 8	ABCA8
2	_LVEMEQVLSS[Phospho (STY)]LNK_	LVEMEQVLSSLNK	79.4714	O94911	TRUE	785.383	O94911	O94911	ABCA8_HUMAN	ATP-binding cassette sub-family A member 8	ABCA8
3	_SEIDALEM[Oxidation (M)]SSNDSRSS[Phospho (STY)]LIRK_	SEIDALEMSSNDSRSSLIRK	30.394	P08183	TRUE	778.693	P08183	P08183	MDR1_HUMAN	Multidrug resistance protein 1	ABCB1
3	_SEIDALEMSSNDSRSS[Phospho (STY)]LIR_	SEIDALEMSSNDSRSSLIR	54.1846	P08183	TRUE	730.663	P08183	P08183	MDR1_HUMAN	Multidrug resistance protein 1	ABCB1
3	_SEIDALEMSSNDSRSS[Phospho (STY)]LIRK_	SEIDALEMSSNDSRSSLIRK	37.4925	P08183	TRUE	773.361	P08183	P08183	MDR1_HUMAN	Multidrug resistance protein 1	ABCB1
3	_SEIDALEM[Oxidation (M)]SSNDSRSS[Phospho (STY)]LIR_	SEIDALEMSSNDSRSSLIR	43.2458	P08183	TRUE	735.995	P08183	P08183	MDR1_HUMAN	Multidrug resistance protein 1	ABCB1
2	_APGIILLDEAT[Phospho (STY)]SALDTSNER_	APGIILLDEATSALDTSNER	100.772	Q9NP58	TRUE	1083.52	Q9NP58	Q9NP58	ABCB6_HUMAN	ATP-binding cassette sub-family B member 6, mitochondrial	ABCB6
2	_APGIILLDEATS[Phospho (STY)]ALDTSNER_	APGIILLDEATSALDTSNER	116.791	Q9NP58	TRUE	1083.52	Q9NP58	Q9NP58	ABCB6_HUMAN	ATP-binding cassette sub-family B member 6, mitochondrial	ABCB6
3	_APGIILLDEATS[Phospho (STY)]ALDTSNER_	APGIILLDEATSALDTSNER	116.791	Q9NP58	TRUE	722.682	Q9NP58	Q9NP58	ABCB6_HUMAN	ATP-binding cassette sub-family B member 6, mitochondrial	ABCB6
3	_APGIILLDEAT[Phospho (STY)]SALDTSNER_	APGIILLDEATSALDTSNER	100.772	Q9NP58	TRUE	722.682	Q9NP58	Q9NP58	ABCB6_HUMAN	ATP-binding cassette sub-family B member 6, mitochondrial	ABCB6
2	_KLQEEIVNS[Phospho (STY)]VK_	KLQEEIVNSVK	6.34719	O75027	TRUE	683.853	O75027	O75027	ABCB7_HUMAN	ATP-binding cassette sub-family B member 7, mitochondrial	ABCB7
2	_QLSSSS[Phospho (STY)]SYSGDISR_	QLSSSSSYSGDISR	14.576	P33527	TRUE	777.328	P33527	P33527	MRP1_HUMAN	Multidrug resistance-associated protein 1	ABCC1
3	_ES[Phospho (STY)]SKVDANEEVEALIVK_	ESSKVDANEEVEALIVK	58.683	P33527	TRUE	647.314	P33527	P33527	MRP1_HUMAN	Multidrug resistance-associated protein 1	ABCC1
2	_ES[Phospho (STY)]SKVDANEEVEALIVK_	ESSKVDANEEVEALIVK	58.683	P33527	TRUE	970.467	P33527	P33527	MRP1_HUMAN	Multidrug resistance-associated protein 1	ABCC1
2	_QLSS[Phospho (STY)]SSSYSGDISR_	QLSSSSSYSGDISR	53.642	P33527	TRUE	777.328	P33527	P33527	MRP1_HUMAN	Multidrug resistance-associated protein 1	ABCC1
3	_KS[Phospho (STY)]STVGEIVNLMSVDAQR_	KSSTVGEIVNLMSVDAQR	78.795	P33527	TRUE	671.994	P33527	P33527	MRP1_HUMAN	Multidrug resistance-associated protein 1	ABCC1
2	_QLSSS[Phospho (STY)]SSYSGDISR_	QLSSSSSYSGDISR	17.857	P33527	TRUE	777.328	P33527	P33527	MRP1_HUMAN	Multidrug resistance-associated protein 1	ABCC1
3	_DPAQPKES[Phospho (STY)]SKVDANEEVEALIVK_	DPAQPKESSKVDANEEVEALIVK	51.943	P33527	TRUE	859.421	P33527	P33527	MRP1_HUMAN	Multidrug resistance-associated protein 1	ABCC1
2	_QLSSSS[Phospho (STY)]S[Phospho (STY)]YSGDISR_	QLSSSSSYSGDISR	30.9109	P33527	TRUE	817.311	P33527	P33527	MRP1_HUMAN	Multidrug resistance-associated protein 1	ABCC1
2	_ESS[Phospho (STY)]KVDANEEVEALIVK_	ESSKVDANEEVEALIVK	59.0795	P33527	TRUE	970.467	P33527	P33527	MRP1_HUMAN	Multidrug resistance-associated protein 1	ABCC1
3	_HHNS[Phospho (STY)]TAELQKAEAK_	HHNSTAELQKAEAK	-39.6857	P33527	TRUE	548.589	P33527	P33527	MRP1_HUMAN	Multidrug resistance-associated protein 1	ABCC1
2	_HHNST[Phospho (STY)]AELQK_	HHNSTAELQK	-56.8725	P33527	TRUE	622.775	P33527	P33527	MRP1_HUMAN	Multidrug resistance-associated protein 1	ABCC1
3	_HHNS[Phospho (STY)]TAELQK_	HHNSTAELQK	-51.9758	P33527	TRUE	415.519	P33527	P33527	MRP1_HUMAN	Multidrug resistance-associated protein 1	ABCC1
2	_HHNS[Phospho (STY)]TAELQK_	HHNSTAELQK	-51.9758	P33527	TRUE	622.775	P33527	P33527	MRP1_HUMAN	Multidrug resistance-associated protein 1	ABCC1
2	_QLSSSSSYS[Phospho (STY)]GDISR_	QLSSSSSYSGDISR	15.1145	P33527	TRUE	777.328	P33527	P33527	MRP1_HUMAN	Multidrug resistance-associated protein 1	ABCC1
3	_KSST[Phospho (STY)]VGEIVNLMSVDAQR_	KSSTVGEIVNLMSVDAQR	76.7873	P33527	TRUE	671.994	P33527	P33527	MRP1_HUMAN	Multidrug resistance-associated protein 1	ABCC1
2	_KSS[Phospho (STY)]TVGEIVNLMSVDAQR_	KSSTVGEIVNLMSVDAQR	78.6666	P33527	TRUE	1007.49	P33527	P33527	MRP1_HUMAN	Multidrug resistance-associated protein 1	ABCC1
2	_QLS[Phospho (STY)]SSSS[Phospho (STY)]YSGDISR_	QLSSSSSYSGDISR	30.7432	P33527	TRUE	817.311	P33527	P33527	MRP1_HUMAN	Multidrug resistance-associated protein 1	ABCC1
2	_QLS[Phospho (STY)]SSS[Phospho (STY)]SYSGDISR_	QLSSSSSYSGDISR	34.2575	P33527	TRUE	817.311	P33527	P33527	MRP1_HUMAN	Multidrug resistance-associated protein 1	ABCC1
2	_QMENGMLVTDS[Phospho (STY)]AGK_	QMENGMLVTDSAGK	30.7079	P33527	TRUE	780.825	P33527	P33527	MRP1_HUMAN	Multidrug resistance-associated protein 1	ABCC1
3	_ESS[Phospho (STY)]KVDANEEVEALIVK_	ESSKVDANEEVEALIVK	59.0795	P33527	TRUE	647.314	P33527	P33527	MRP1_HUMAN	Multidrug resistance-associated protein 1	ABCC1
2	_QLS[Phospho (STY)]SSSSYSGDISR_	QLSSSSSYSGDISR	18.1659	P33527	TRUE	777.328	P33527	P33527	MRP1_HUMAN	Multidrug resistance-associated protein 1	ABCC1
2	_QLS[Phospho (STY)]SSSS[Phospho (STY)]YS[Phospho (STY)]GDISR_	QLSSSSSYSGDISR	40.8488	P33527	TRUE	857.294	P33527	P33527	MRP1_HUMAN	Multidrug resistance-associated protein 1	ABCC1
2	_QLSSSSS[Phospho (STY)]YS[Phospho (STY)]GDISR_	QLSSSSSYSGDISR	27.156	P33527	TRUE	817.311	P33527	P33527	MRP1_HUMAN	Multidrug resistance-associated protein 1	ABCC1
2	_QLSSS[Phospho (STY)]S[Phospho (STY)]S[Phospho (STY)]YSGDISR_	QLSSSSSYSGDISR	46.3709	P33527	TRUE	857.294	P33527	P33527	MRP1_HUMAN	Multidrug resistance-associated protein 1	ABCC1
2	_QLSS[Phospho (STY)]SSSYSGDIS[Phospho (STY)]R_	QLSSSSSYSGDISR	30.0865	P33527	TRUE	817.311	P33527	P33527	MRP1_HUMAN	Multidrug resistance-associated protein 1	ABCC1
2	_QLSSSSS[Phospho (STY)]YSGDISR_	QLSSSSSYSGDISR	15.7843	P33527	TRUE	777.328	P33527	P33527	MRP1_HUMAN	Multidrug resistance-associated protein 1	ABCC1
2	_QLSSSS[Phospho (STY)]SYS[Phospho (STY)]GDISR_	QLSSSSSYSGDISR	28.9572	P33527	TRUE	817.311	P33527	P33527	MRP1_HUMAN	Multidrug resistance-associated protein 1	ABCC1
3	_KEET[Phospho (STY)]WKLMEADK_	KEETWKLMEADK	16.0068	P33527	TRUE	529.909	P33527	P33527	MRP1_HUMAN	Multidrug resistance-associated protein 1	ABCC1
3	_NQSQS[Phospho (STY)]QDALVLEDVEK_	NQSQSQDALVLEDVEK	57.5045	Q92887	TRUE	628.286	Q92887	Q92887	MRP2_HUMAN	Canalicular multispecific organic anion transporter 1	ABCC2
2	_NVNS[Phospho (STY)]LKEDEELVK_	NVNSLKEDEELVK	30.2795	Q92887	TRUE	798.879	Q92887	Q92887	MRP2_HUMAN	Canalicular multispecific organic anion transporter 1	ABCC2
3	_NVNS[Phospho (STY)]LKEDEELVK_	NVNSLKEDEELVK	30.2795	Q92887	TRUE	532.922	Q92887	Q92887	MRP2_HUMAN	Canalicular multispecific organic anion transporter 1	ABCC2
3	_NQSQS[Phospho (STY)]QDALVLEDVEKK_	NQSQSQDALVLEDVEKK	40.9224	Q92887	TRUE	670.984	Q92887	Q92887	MRP2_HUMAN	Canalicular multispecific organic anion transporter 1	ABCC2
4	_HTGPEEEATVHDGS[Phospho (STY)]EEEDDDYGLISSVEEIPEDAASITMR_	HTGPEEEATVHDGSEEEDDDYGLISSVEEIPEDAASITMR	106.596	Q92887	TRUE	1110.72	Q92887	Q92887	MRP2_HUMAN	Canalicular multispecific organic anion transporter 1	ABCC2
4	_HTGPEEEATVHDGS[Phospho (STY)]EEEDDDYGLISSVEEIPEDAASITM[Oxidation (M)]R_	HTGPEEEATVHDGSEEEDDDYGLISSVEEIPEDAASITMR	98.1703	Q92887	TRUE	1114.72	Q92887	Q92887	MRP2_HUMAN	Canalicular multispecific organic anion transporter 1	ABCC2
2	_NQSQS[Phospho (STY)]QDALVLEDVEK_	NQSQSQDALVLEDVEK	57.5045	Q92887	TRUE	941.925	Q92887	Q92887	MRP2_HUMAN	Canalicular multispecific organic anion transporter 1	ABCC2
2	_NQSQS[Phospho (STY)]QDALVLEDVEKK_	NQSQSQDALVLEDVEKK	40.9224	Q92887	TRUE	1005.97	Q92887	Q92887	MRP2_HUMAN	Canalicular multispecific organic anion transporter 1	ABCC2
3	_NQS[Phospho (STY)]QSQDALVLEDVEK_	NQSQSQDALVLEDVEK	56.7334	Q92887	TRUE	628.286	Q92887	Q92887	MRP2_HUMAN	Canalicular multispecific organic anion transporter 1	ABCC2
3	_NAS[Phospho (STY)]GEDEVLLGAR_	NASGEDEVLLGAR	45.1922	O15438	TRUE	470.88	O15438	O15438	MRP3_HUMAN	Canalicular multispecific organic anion transporter 2	ABCC3
2	_QLSALSS[Phospho (STY)]DGEGQGRPVPR_	QLSALSSDGEGQGRPVPR	14.2616	O15438	TRUE	967.46	O15438	O15438	MRP3_HUMAN	Canalicular multispecific organic anion transporter 2	ABCC3
2	_QLS[Phospho (STY)]ALSSDGEGQGRPVPR_	QLSALSSDGEGQGRPVPR	20.2372	O15438	TRUE	967.46	O15438	O15438	MRP3_HUMAN	Canalicular multispecific organic anion transporter 2	ABCC3
3	_QLS[Phospho (STY)]ALSSDGEGQGRPVPR_	QLSALSSDGEGQGRPVPR	20.2372	O15438	TRUE	645.309	O15438	O15438	MRP3_HUMAN	Canalicular multispecific organic anion transporter 2	ABCC3
3	_EALLIEDTLSNHTDLT[Phospho (STY)]DNDPVTY[Phospho (STY)]VVQK_	EALLIEDTLSNHTDLTDNDPVTYVVQK	117.086	O15438	TRUE	1068.49	O15438	O15438	MRP3_HUMAN	Canalicular multispecific organic anion transporter 2	ABCC3
3	_EALLIEDTLSNHTDLT[Phospho (STY)]DNDPVT[Phospho (STY)]YVVQK_	EALLIEDTLSNHTDLTDNDPVTYVVQK	103.847	O15438	TRUE	1068.49	O15438	O15438	MRP3_HUMAN	Canalicular multispecific organic anion transporter 2	ABCC3
3	_EALLIEDT[Phospho (STY)]LS[Phospho (STY)]NHTDLTDNDPVTYVVQK_	EALLIEDTLSNHTDLTDNDPVTYVVQK	102.349	O15438	TRUE	1068.49	O15438	O15438	MRP3_HUMAN	Canalicular multispecific organic anion transporter 2	ABCC3
3	_EALLIEDT[Phospho (STY)]LSNHTDLT[Phospho (STY)]DNDPVTYVVQK_	EALLIEDTLSNHTDLTDNDPVTYVVQK	110.758	O15438	TRUE	1068.49	O15438	O15438	MRP3_HUMAN	Canalicular multispecific organic anion transporter 2	ABCC3
2	_NAS[Phospho (STY)]GEDEVLLGARPR_	NASGEDEVLLGARPR	32.196	O15438	TRUE	832.394	O15438	O15438	MRP3_HUMAN	Canalicular multispecific organic anion transporter 2	ABCC3
2	_NAS[Phospho (STY)]GEDEVLLGAR_	NASGEDEVLLGAR	45.1922	O15438	TRUE	705.817	O15438	O15438	MRP3_HUMAN	Canalicular multispecific organic anion transporter 2	ABCC3
3	_EALLIEDTLSNHT[Phospho (STY)]DLT[Phospho (STY)]DNDPVTYVVQK_	EALLIEDTLSNHTDLTDNDPVTYVVQK	109.59	O15438	TRUE	1068.49	O15438	O15438	MRP3_HUMAN	Canalicular multispecific organic anion transporter 2	ABCC3
3	_EALLIEDTLS[Phospho (STY)]NHT[Phospho (STY)]DLTDNDPVTYVVQK_	EALLIEDTLSNHTDLTDNDPVTYVVQK	106.945	O15438	TRUE	1068.49	O15438	O15438	MRP3_HUMAN	Canalicular multispecific organic anion transporter 2	ABCC3
3	_NAS[Phospho (STY)]GEDEVLLGARPR_	NASGEDEVLLGARPR	32.196	O15438	TRUE	555.265	O15438	O15438	MRP3_HUMAN	Canalicular multispecific organic anion transporter 2	ABCC3
3	_QLSALS[Phospho (STY)]SDGEGQGRPVPR_	QLSALSSDGEGQGRPVPR	14.2141	O15438	TRUE	645.309	O15438	O15438	MRP3_HUMAN	Canalicular multispecific organic anion transporter 2	ABCC3
3	_QLSALSS[Phospho (STY)]DGEGQGRPVPR_	QLSALSSDGEGQGRPVPR	14.2616	O15438	TRUE	645.309	O15438	O15438	MRP3_HUMAN	Canalicular multispecific organic anion transporter 2	ABCC3
4	_NGSFANFLC[Carbamidomethyl (C)]NYAPDEDQGHLEDS[Phospho (STY)]WTALEGAEDK_	NGSFANFLCNYAPDEDQGHLEDSWTALEGAEDK	107.726	O15438	TRUE	945.891	O15438	O15438	MRP3_HUMAN	Canalicular multispecific organic anion transporter 2	ABCC3
3	_EALLIEDTLSNHT[Phospho (STY)]DLTDNDPVTYVVQK_	EALLIEDTLSNHTDLTDNDPVTYVVQK	94.9019	O15438	TRUE	1041.83	O15438	O15438	MRP3_HUMAN	Canalicular multispecific organic anion transporter 2	ABCC3
3	_EALLIEDT[Phospho (STY)]LSNHT[Phospho (STY)]DLTDNDPVTYVVQK_	EALLIEDTLSNHTDLTDNDPVTYVVQK	111.727	O15438	TRUE	1068.49	O15438	O15438	MRP3_HUMAN	Canalicular multispecific organic anion transporter 2	ABCC3
3	_EALLIEDTLS[Phospho (STY)]NHTDLT[Phospho (STY)]DNDPVTYVVQK_	EALLIEDTLSNHTDLTDNDPVTYVVQK	113.128	O15438	TRUE	1068.49	O15438	O15438	MRP3_HUMAN	Canalicular multispecific organic anion transporter 2	ABCC3
3	_EALLIEDTLS[Phospho (STY)]NHT[Phospho (STY)]DLT[Phospho (STY)]DNDPVTYVVQK_	EALLIEDTLSNHTDLTDNDPVTYVVQK	134.992	O15438	TRUE	1095.14	O15438	O15438	MRP3_HUMAN	Canalicular multispecific organic anion transporter 2	ABCC3
2	_QLSALS[Phospho (STY)]SDGEGQGR_	QLSALSSDGEGQGR	13.5609	O15438	TRUE	742.822	O15438	O15438	MRP3_HUMAN	Canalicular multispecific organic anion transporter 2	ABCC3
3	_QLS[Phospho (STY)]ALSS[Phospho (STY)]DGEGQGRPVPR_	QLSALSSDGEGQGRPVPR	29.9114	O15438	TRUE	671.965	O15438	O15438	MRP3_HUMAN	Canalicular multispecific organic anion transporter 2	ABCC3
3	_EALLIEDTLS[Phospho (STY)]NHTDLTDNDPVTYVVQK_	EALLIEDTLSNHTDLTDNDPVTYVVQK	93.6773	O15438	TRUE	1041.83	O15438	O15438	MRP3_HUMAN	Canalicular multispecific organic anion transporter 2	ABCC3
3	_EALLIEDT[Phospho (STY)]LS[Phospho (STY)]NHTDLT[Phospho (STY)]DNDPVTYVVQK_	EALLIEDTLSNHTDLTDNDPVTYVVQK	124.495	O15438	TRUE	1095.14	O15438	O15438	MRP3_HUMAN	Canalicular multispecific organic anion transporter 2	ABCC3
2	_QLSALS[Phospho (STY)]S[Phospho (STY)]DGEGQGRPVPR_	QLSALSSDGEGQGRPVPR	29.7194	O15438	TRUE	1007.44	O15438	O15438	MRP3_HUMAN	Canalicular multispecific organic anion transporter 2	ABCC3
2	_QLS[Phospho (STY)]ALSS[Phospho (STY)]DGEGQGRPVPR_	QLSALSSDGEGQGRPVPR	29.9114	O15438	TRUE	1007.44	O15438	O15438	MRP3_HUMAN	Canalicular multispecific organic anion transporter 2	ABCC3
3	_QLS[Phospho (STY)]ALS[Phospho (STY)]SDGEGQGRPVPR_	QLSALSSDGEGQGRPVPR	29.1067	O15438	TRUE	671.965	O15438	O15438	MRP3_HUMAN	Canalicular multispecific organic anion transporter 2	ABCC3
2	_QLS[Phospho (STY)]ALS[Phospho (STY)]SDGEGQGRPVPR_	QLSALSSDGEGQGRPVPR	29.1067	O15438	TRUE	1007.44	O15438	O15438	MRP3_HUMAN	Canalicular multispecific organic anion transporter 2	ABCC3
3	_QLSALS[Phospho (STY)]S[Phospho (STY)]DGEGQGRPVPR_	QLSALSSDGEGQGRPVPR	29.7194	O15438	TRUE	671.965	O15438	O15438	MRP3_HUMAN	Canalicular multispecific organic anion transporter 2	ABCC3
2	_QLSALS[Phospho (STY)]SDGEGQGRPVPR_	QLSALSSDGEGQGRPVPR	14.2141	O15438	TRUE	967.46	O15438	O15438	MRP3_HUMAN	Canalicular multispecific organic anion transporter 2	ABCC3
3	_QLS[Phospho (STY)]ALS[Phospho (STY)]S[Phospho (STY)]DGEGQGRPVPR_	QLSALSSDGEGQGRPVPR	39.0245	O15438	TRUE	698.62	O15438	O15438	MRP3_HUMAN	Canalicular multispecific organic anion transporter 2	ABCC3
3	_EALLIEDTLSNHTDLT[Phospho (STY)]DNDPVTYVVQK_	EALLIEDTLSNHTDLTDNDPVTYVVQK	95.3038	O15438	TRUE	1041.83	O15438	O15438	MRP3_HUMAN	Canalicular multispecific organic anion transporter 2	ABCC3
2	_DNEESEQPPVPGTPT[Phospho (STY)]LR_	DNEESEQPPVPGTPTLR	42.6868	O15439	TRUE	973.431	O15439	O15439	MRP4_HUMAN	Multidrug resistance-associated protein 4	ABCC4
3	_DGALESQDT[Phospho (STY)]ENVPVTLSEENR_	DGALESQDTENVPVTLSEENR	57.8723	O15439	TRUE	795.015	O15439	O15439	MRP4_HUMAN	Multidrug resistance-associated protein 4	ABCC4
3	_DNEESEQPPVPGTPT[Phospho (STY)]LR_	DNEESEQPPVPGTPTLR	42.6868	O15439	TRUE	649.289	O15439	O15439	MRP4_HUMAN	Multidrug resistance-associated protein 4	ABCC4
2	_TFS[Phospho (STY)]ESSVWSQQSSR_	TFSESSVWSQQSSR	49.6501	O15439	TRUE	848.354	O15439	O15439	MRP4_HUMAN	Multidrug resistance-associated protein 4	ABCC4
2	_T[Phospho (STY)]FSESSVWSQQSSR_	TFSESSVWSQQSSR	49.4239	O15439	TRUE	848.354	O15439	O15439	MRP4_HUMAN	Multidrug resistance-associated protein 4	ABCC4
3	_TFSESS[Phospho (STY)]VWS[Phospho (STY)]QQSSRPSLK_	TFSESSVWSQQSSRPSLK	56.8156	O15439	TRUE	734.315	O15439	O15439	MRP4_HUMAN	Multidrug resistance-associated protein 4	ABCC4
2	_SGIDFGS[Phospho (STY)]LLKK_	SGIDFGSLLKK	67.8918	O15439	TRUE	622.818	O15439	O15439	MRP4_HUMAN	Multidrug resistance-associated protein 4	ABCC4
2	_TFSES[Phospho (STY)]SVWSQQSSR_	TFSESSVWSQQSSR	49.1388	O15439	TRUE	848.354	O15439	O15439	MRP4_HUMAN	Multidrug resistance-associated protein 4	ABCC4
3	_TFSESSVWS[Phospho (STY)]QQSSRPSLK_	TFSESSVWSQQSSRPSLK	41.2381	O15439	TRUE	707.66	O15439	O15439	MRP4_HUMAN	Multidrug resistance-associated protein 4	ABCC4
3	_TFSESSVWSQQSSRPS[Phospho (STY)]LK_	TFSESSVWSQQSSRPSLK	39.0013	O15439	TRUE	707.66	O15439	O15439	MRP4_HUMAN	Multidrug resistance-associated protein 4	ABCC4
2	_TFSESSVWSQQSSRPS[Phospho (STY)]LK_	TFSESSVWSQQSSRPSLK	39.0013	O15439	TRUE	1060.99	O15439	O15439	MRP4_HUMAN	Multidrug resistance-associated protein 4	ABCC4
3	_TFSESSVWSQQS[Phospho (STY)]SRPSLK_	TFSESSVWSQQSSRPSLK	40.4648	O15439	TRUE	707.66	O15439	O15439	MRP4_HUMAN	Multidrug resistance-associated protein 4	ABCC4
3	_TFSESSVWSQQSS[Phospho (STY)]RPSLK_	TFSESSVWSQQSSRPSLK	40.0328	O15439	TRUE	707.66	O15439	O15439	MRP4_HUMAN	Multidrug resistance-associated protein 4	ABCC4
3	_TFS[Phospho (STY)]ESSVWSQQSSRPSLK_	TFSESSVWSQQSSRPSLK	44.539	O15439	TRUE	707.66	O15439	O15439	MRP4_HUMAN	Multidrug resistance-associated protein 4	ABCC4
3	_DGALESQDTENVPVTLS[Phospho (STY)]EENRSEGK_	DGALESQDTENVPVTLSEENRSEGK	38.5474	O15439	TRUE	928.745	O15439	O15439	MRP4_HUMAN	Multidrug resistance-associated protein 4	ABCC4
3	_DGALESQDTENVPVT[Phospho (STY)]LS[Phospho (STY)]EENRSEGK_	DGALESQDTENVPVTLSEENRSEGK	46.3148	O15439	TRUE	955.401	O15439	O15439	MRP4_HUMAN	Multidrug resistance-associated protein 4	ABCC4
2	_DNEESEQPPVPGT[Phospho (STY)]PTLR_	DNEESEQPPVPGTPTLR	42.5434	O15439	TRUE	973.431	O15439	O15439	MRP4_HUMAN	Multidrug resistance-associated protein 4	ABCC4
3	_DGALES[Phospho (STY)]QDTENVPVTLSEENR_	DGALESQDTENVPVTLSEENR	58.6164	O15439	TRUE	795.015	O15439	O15439	MRP4_HUMAN	Multidrug resistance-associated protein 4	ABCC4
3	_DGALES[Phospho (STY)]QDTENVPVTLSEENRSEGK_	DGALESQDTENVPVTLSEENRSEGK	43.3113	O15439	TRUE	928.745	O15439	O15439	MRP4_HUMAN	Multidrug resistance-associated protein 4	ABCC4
3	_TFSESSVWS[Phospho (STY)]QQSSRPS[Phospho (STY)]LK_	TFSESSVWSQQSSRPSLK	51.7513	O15439	TRUE	734.315	O15439	O15439	MRP4_HUMAN	Multidrug resistance-associated protein 4	ABCC4
3	_TFSESSVWSQQS[Phospho (STY)]SRPS[Phospho (STY)]LK_	TFSESSVWSQQSSRPSLK	51.2328	O15439	TRUE	734.315	O15439	O15439	MRP4_HUMAN	Multidrug resistance-associated protein 4	ABCC4
2	_SGIDFGS[Phospho (STY)]LLK_	SGIDFGSLLK	101.339	O15439	TRUE	558.77	O15439	O15439	MRP4_HUMAN	Multidrug resistance-associated protein 4	ABCC4
2	_TFSESSVWSQQSS[Phospho (STY)]RPS[Phospho (STY)]LK_	TFSESSVWSQQSSRPSLK	51.289	O15439	TRUE	1100.97	O15439	O15439	MRP4_HUMAN	Multidrug resistance-associated protein 4	ABCC4
3	_TFSESSVWSQQSS[Phospho (STY)]RPS[Phospho (STY)]LK_	TFSESSVWSQQSSRPSLK	51.289	O15439	TRUE	734.315	O15439	O15439	MRP4_HUMAN	Multidrug resistance-associated protein 4	ABCC4
3	_TFS[Phospho (STY)]ESSVWSQQSS[Phospho (STY)]RPS[Phospho (STY)]LK_	TFSESSVWSQQSSRPSLK	80.3911	O15439	TRUE	760.971	O15439	O15439	MRP4_HUMAN	Multidrug resistance-associated protein 4	ABCC4
2	_TFS[Phospho (STY)]ESSVWS[Phospho (STY)]QQSSR_	TFSESSVWSQQSSR	60.6489	O15439	TRUE	888.337	O15439	O15439	MRP4_HUMAN	Multidrug resistance-associated protein 4	ABCC4
3	_TFS[Phospho (STY)]ESSVWS[Phospho (STY)]QQSSRPS[Phospho (STY)]LK_	TFSESSVWSQQSSRPSLK	70.8285	O15439	TRUE	760.971	O15439	O15439	MRP4_HUMAN	Multidrug resistance-associated protein 4	ABCC4
4	_TFS[Phospho (STY)]ES[Phospho (STY)]SVWSQQSSRPSLKDGALES[Phospho (STY)]QDT[Phospho (STY)]ENVPVTLSEENR_	TFSESSVWSQQSSRPSLKDGALESQDTENVPVTLSEENR	99.0223	O15439	TRUE	1161.98	O15439	O15439	MRP4_HUMAN	Multidrug resistance-associated protein 4	ABCC4
3	_TFS[Phospho (STY)]ESSVWSQQS[Phospho (STY)]SRPS[Phospho (STY)]LK_	TFSESSVWSQQSSRPSLK	71.8844	O15439	TRUE	760.971	O15439	O15439	MRP4_HUMAN	Multidrug resistance-associated protein 4	ABCC4
3	_KDNEESEQPPVPGTPT[Phospho (STY)]LR_	KDNEESEQPPVPGTPTLR	22.9598	O15439	TRUE	691.988	O15439	O15439	MRP4_HUMAN	Multidrug resistance-associated protein 4	ABCC4
4	_TFS[Phospho (STY)]ESSVWSQQSS[Phospho (STY)]RPSLKDGALESQDT[Phospho (STY)]ENVPVTLSEENR_	TFSESSVWSQQSSRPSLKDGALESQDTENVPVTLSEENR	82.2607	O15439	TRUE	1141.99	O15439	O15439	MRP4_HUMAN	Multidrug resistance-associated protein 4	ABCC4
4	_TFS[Phospho (STY)]ESS[Phospho (STY)]VWSQQS[Phospho (STY)]SRPSLKDGALESQDTENVPVTLSEENR_	TFSESSVWSQQSSRPSLKDGALESQDTENVPVTLSEENR	82.3156	O15439	TRUE	1141.99	O15439	O15439	MRP4_HUMAN	Multidrug resistance-associated protein 4	ABCC4
4	_TFS[Phospho (STY)]ESSVWSQQSSRPSLKDGALES[Phospho (STY)]QDT[Phospho (STY)]ENVPVTLSEENR_	TFSESSVWSQQSSRPSLKDGALESQDTENVPVTLSEENR	86.8228	O15439	TRUE	1141.99	O15439	O15439	MRP4_HUMAN	Multidrug resistance-associated protein 4	ABCC4
4	_TFS[Phospho (STY)]ESSVWSQQSSRPS[Phospho (STY)]LKDGALES[Phospho (STY)]QDTENVPVTLSEENR_	TFSESSVWSQQSSRPSLKDGALESQDTENVPVTLSEENR	86.8027	O15439	TRUE	1141.99	O15439	O15439	MRP4_HUMAN	Multidrug resistance-associated protein 4	ABCC4
4	_TFS[Phospho (STY)]ESSVWSQQSSRPS[Phospho (STY)]LKDGALESQDT[Phospho (STY)]ENVPVTLSEENR_	TFSESSVWSQQSSRPSLKDGALESQDTENVPVTLSEENR	80.5872	O15439	TRUE	1141.99	O15439	O15439	MRP4_HUMAN	Multidrug resistance-associated protein 4	ABCC4
4	_TFSESS[Phospho (STY)]VWSQQSSRPSLKDGALES[Phospho (STY)]QDT[Phospho (STY)]ENVPVTLSEENR_	TFSESSVWSQQSSRPSLKDGALESQDTENVPVTLSEENR	80.532	O15439	TRUE	1141.99	O15439	O15439	MRP4_HUMAN	Multidrug resistance-associated protein 4	ABCC4
3	_KDNEESEQPPVPGT[Phospho (STY)]PTLR_	KDNEESEQPPVPGTPTLR	23.4752	O15439	TRUE	691.988	O15439	O15439	MRP4_HUMAN	Multidrug resistance-associated protein 4	ABCC4
2	_KDNEESEQPPVPGT[Phospho (STY)]PTLR_	KDNEESEQPPVPGTPTLR	23.4752	O15439	TRUE	1037.48	O15439	O15439	MRP4_HUMAN	Multidrug resistance-associated protein 4	ABCC4
2	_TFS[Phospho (STY)]ESSVWSQQSSRPS[Phospho (STY)]LK_	TFSESSVWSQQSSRPSLK	57.3128	O15439	TRUE	1100.97	O15439	O15439	MRP4_HUMAN	Multidrug resistance-associated protein 4	ABCC4
4	_TFSES[Phospho (STY)]SVWS[Phospho (STY)]QQSS[Phospho (STY)]RPSLKDGALESQDTENVPVTLSEENR_	TFSESSVWSQQSSRPSLKDGALESQDTENVPVTLSEENR	82.363	O15439	TRUE	1141.99	O15439	O15439	MRP4_HUMAN	Multidrug resistance-associated protein 4	ABCC4
4	_TFS[Phospho (STY)]ESSVWSQQSSRPS[Phospho (STY)]LKDGALESQDTENVPVTLSEENR_	TFSESSVWSQQSSRPSLKDGALESQDTENVPVTLSEENR	74.7061	O15439	TRUE	1122	O15439	O15439	MRP4_HUMAN	Multidrug resistance-associated protein 4	ABCC4
3	_TFS[Phospho (STY)]ESSVWS[Phospho (STY)]QQSSRPSLK_	TFSESSVWSQQSSRPSLK	58.587	O15439	TRUE	734.315	O15439	O15439	MRP4_HUMAN	Multidrug resistance-associated protein 4	ABCC4
4	_TFSESS[Phospho (STY)]VWSQQSSRPSLKDGALESQDT[Phospho (STY)]ENVPVTLSEENR_	TFSESSVWSQQSSRPSLKDGALESQDTENVPVTLSEENR	75.9177	O15439	TRUE	1122	O15439	O15439	MRP4_HUMAN	Multidrug resistance-associated protein 4	ABCC4
4	_TFSESSVWSQQSSRPSLKDGALESQDT[Phospho (STY)]ENVPVTLSEENR_	TFSESSVWSQQSSRPSLKDGALESQDTENVPVTLSEENR	63.3126	O15439	TRUE	1102.01	O15439	O15439	MRP4_HUMAN	Multidrug resistance-associated protein 4	ABCC4
3	_TFS[Phospho (STY)]ESSVWSQQSSRPS[Phospho (STY)]LK_	TFSESSVWSQQSSRPSLK	57.3128	O15439	TRUE	734.315	O15439	O15439	MRP4_HUMAN	Multidrug resistance-associated protein 4	ABCC4
3	_DGALESQDTENVPVTLSEENRS[Phospho (STY)]EGK_	DGALESQDTENVPVTLSEENRSEGK	45.6686	O15439	TRUE	928.745	O15439	O15439	MRP4_HUMAN	Multidrug resistance-associated protein 4	ABCC4
4	_TFS[Phospho (STY)]ESSVWSQQSSRPSLKDGALESQDTENVPVTLSEENR_	TFSESSVWSQQSSRPSLKDGALESQDTENVPVTLSEENR	63.1424	O15439	TRUE	1102.01	O15439	O15439	MRP4_HUMAN	Multidrug resistance-associated protein 4	ABCC4
4	_TFS[Phospho (STY)]ESSVWSQQSSRPSLKDGALESQDT[Phospho (STY)]ENVPVTLSEENR_	TFSESSVWSQQSSRPSLKDGALESQDTENVPVTLSEENR	72.0193	O15439	TRUE	1122	O15439	O15439	MRP4_HUMAN	Multidrug resistance-associated protein 4	ABCC4
3	_DNEESEQPPVPGT[Phospho (STY)]PTLR_	DNEESEQPPVPGTPTLR	42.5434	O15439	TRUE	649.289	O15439	O15439	MRP4_HUMAN	Multidrug resistance-associated protein 4	ABCC4
4	_TFS[Phospho (STY)]ESS[Phospho (STY)]VWSQQSSRPSLKDGALESQDTENVPVTLSEENR_	TFSESSVWSQQSSRPSLKDGALESQDTENVPVTLSEENR	72.1515	O15439	TRUE	1122	O15439	O15439	MRP4_HUMAN	Multidrug resistance-associated protein 4	ABCC4
2	_KDNEESEQPPVPGTPT[Phospho (STY)]LR_	KDNEESEQPPVPGTPTLR	22.9598	O15439	TRUE	1037.48	O15439	O15439	MRP4_HUMAN	Multidrug resistance-associated protein 4	ABCC4
3	_NATLAWDSSHSS[Phospho (STY)]IQNSPKLT[Phospho (STY)]PK_	NATLAWDSSHSSIQNSPKLTPK	39.6785	O15440	TRUE	848.051	O15440	O15440	MRP5_HUMAN	Multidrug resistance-associated protein 5	ABCC5
2	_AEGLSLDAS[Phospho (STY)]MHSQLR_	AEGLSLDASMHSQLR	41.8899	O15440	TRUE	847.882	O15440	O15440	MRP5_HUMAN	Multidrug resistance-associated protein 5	ABCC5
3	_AEGLSLDAS[Phospho (STY)]MHSQLR_	AEGLSLDASMHSQLR	41.8899	O15440	TRUE	565.59	O15440	O15440	MRP5_HUMAN	Multidrug resistance-associated protein 5	ABCC5
2	_AEGLS[Phospho (STY)]LDASMHSQLR_	AEGLSLDASMHSQLR	41.7539	O15440	TRUE	847.882	O15440	O15440	MRP5_HUMAN	Multidrug resistance-associated protein 5	ABCC5
3	_GHLLLDS[Phospho (STY)]DERPSPEEEEGK_	GHLLLDSDERPSPEEEEGK	21.852	O15440	TRUE	739.662	O15440	O15440	MRP5_HUMAN	Multidrug resistance-associated protein 5	ABCC5
3	_NATLAWDSSHSSIQNS[Phospho (STY)]PKLT[Phospho (STY)]PK_	NATLAWDSSHSSIQNSPKLTPK	40.8595	O15440	TRUE	848.051	O15440	O15440	MRP5_HUMAN	Multidrug resistance-associated protein 5	ABCC5
3	_NAT[Phospho (STY)]LAWDSSHSSIQNS[Phospho (STY)]PK_	NATLAWDSSHSSIQNSPK	36.8072	O15440	TRUE	701.624	O15440	O15440	MRP5_HUMAN	Multidrug resistance-associated protein 5	ABCC5
3	_NATLAWDSSHSS[Phospho (STY)]IQNSPK_	NATLAWDSSHSSIQNSPK	24.9852	O15440	TRUE	674.969	O15440	O15440	MRP5_HUMAN	Multidrug resistance-associated protein 5	ABCC5
3	_NATLAWDSS[Phospho (STY)]HSSIQNSPK_	NATLAWDSSHSSIQNSPK	30.209	O15440	TRUE	674.969	O15440	O15440	MRP5_HUMAN	Multidrug resistance-associated protein 5	ABCC5
2	_GHLLLDSDERPS[Phospho (STY)]PEEEEGK_	GHLLLDSDERPSPEEEEGK	19.9295	O15440	TRUE	1108.99	O15440	O15440	MRP5_HUMAN	Multidrug resistance-associated protein 5	ABCC5
2	_EY[Phospho (STY)]IIPSPGYR_	EYIIPSPGYR	52.8558	O15440	TRUE	637.794	O15440	O15440	MRP5_HUMAN	Multidrug resistance-associated protein 5	ABCC5
4	_NATLAWDSSHS[Phospho (STY)]S[Phospho (STY)]IQNSPKLTPK_	NATLAWDSSHSSIQNSPKLTPK	41.3686	O15440	TRUE	636.29	O15440	O15440	MRP5_HUMAN	Multidrug resistance-associated protein 5	ABCC5
3	_NATLAWDSSHSSIQNSPKLT[Phospho (STY)]PK_	NATLAWDSSHSSIQNSPKLTPK	31.2498	O15440	TRUE	821.395	O15440	O15440	MRP5_HUMAN	Multidrug resistance-associated protein 5	ABCC5
3	_NATLAWDS[Phospho (STY)]SHS[Phospho (STY)]SIQNSPKLT[Phospho (STY)]PK_	NATLAWDSSHSSIQNSPKLTPK	53.1802	O15440	TRUE	874.706	O15440	O15440	MRP5_HUMAN	Multidrug resistance-associated protein 5	ABCC5
3	_NATLAWDS[Phospho (STY)]SHSSIQNS[Phospho (STY)]PKLT[Phospho (STY)]PK_	NATLAWDSSHSSIQNSPKLTPK	52.5524	O15440	TRUE	874.706	O15440	O15440	MRP5_HUMAN	Multidrug resistance-associated protein 5	ABCC5
3	_NATLAWDSSHS[Phospho (STY)]SIQNS[Phospho (STY)]PK_	NATLAWDSSHSSIQNSPK	39.2745	O15440	TRUE	701.624	O15440	O15440	MRP5_HUMAN	Multidrug resistance-associated protein 5	ABCC5
3	_NATLAWDSSHSSIQNS[Phospho (STY)]PK_	NATLAWDSSHSSIQNSPK	25.9194	O15440	TRUE	674.969	O15440	O15440	MRP5_HUMAN	Multidrug resistance-associated protein 5	ABCC5
4	_GHLLLDSDERPS[Phospho (STY)]PEEEEGK_	GHLLLDSDERPSPEEEEGK	19.9295	O15440	TRUE	554.998	O15440	O15440	MRP5_HUMAN	Multidrug resistance-associated protein 5	ABCC5
3	_GHLLLDSDERPS[Phospho (STY)]PEEEEGK_	GHLLLDSDERPSPEEEEGK	19.9295	O15440	TRUE	739.662	O15440	O15440	MRP5_HUMAN	Multidrug resistance-associated protein 5	ABCC5
2	_NATLAWDSSHSS[Phospho (STY)]IQNS[Phospho (STY)]PK_	NATLAWDSSHSSIQNSPK	38.0246	O15440	TRUE	1051.93	O15440	O15440	MRP5_HUMAN	Multidrug resistance-associated protein 5	ABCC5
3	_NATLAWDSSHSS[Phospho (STY)]IQNS[Phospho (STY)]PKLT[Phospho (STY)]PK_	NATLAWDSSHSSIQNSPKLTPK	52.2385	O15440	TRUE	874.706	O15440	O15440	MRP5_HUMAN	Multidrug resistance-associated protein 5	ABCC5
3	_NATLAWDS[Phospho (STY)]SHSSIQNSPK_	NATLAWDSSHSSIQNSPK	25.7205	O15440	TRUE	674.969	O15440	O15440	MRP5_HUMAN	Multidrug resistance-associated protein 5	ABCC5
3	_GHLLLDS[Phospho (STY)]DERPS[Phospho (STY)]PEEEEGK_	GHLLLDSDERPSPEEEEGK	31.4531	O15440	TRUE	766.317	O15440	O15440	MRP5_HUMAN	Multidrug resistance-associated protein 5	ABCC5
3	_AEGLS[Phospho (STY)]LDASMHSQLR_	AEGLSLDASMHSQLR	41.7539	O15440	TRUE	565.59	O15440	O15440	MRP5_HUMAN	Multidrug resistance-associated protein 5	ABCC5
3	_NATLAWDSSHSS[Phospho (STY)]IQNS[Phospho (STY)]PK_	NATLAWDSSHSSIQNSPK	38.0246	O15440	TRUE	701.624	O15440	O15440	MRP5_HUMAN	Multidrug resistance-associated protein 5	ABCC5
2	_EYIIPS[Phospho (STY)]PGYR_	EYIIPSPGYR	56.1016	O15440	TRUE	637.794	O15440	O15440	MRP5_HUMAN	Multidrug resistance-associated protein 5	ABCC5
2	_NAT[Phospho (STY)]LAWDSSHSSIQNS[Phospho (STY)]PK_	NATLAWDSSHSSIQNSPK	36.8072	O15440	TRUE	1051.93	O15440	O15440	MRP5_HUMAN	Multidrug resistance-associated protein 5	ABCC5
3	_NATLAWDS[Phospho (STY)]S[Phospho (STY)]HSSIQNSPK_	NATLAWDSSHSSIQNSPK	36.6123	O15440	TRUE	701.624	O15440	O15440	MRP5_HUMAN	Multidrug resistance-associated protein 5	ABCC5
3	_AEGLS[Phospho (STY)]LDASM[Oxidation (M)]HSQLR_	AEGLSLDASMHSQLR	26.4513	O15440	TRUE	570.922	O15440	O15440	MRP5_HUMAN	Multidrug resistance-associated protein 5	ABCC5
2	_NATLAWDSSHSSIQNS[Phospho (STY)]PK_	NATLAWDSSHSSIQNSPK	25.9194	O15440	TRUE	1011.95	O15440	O15440	MRP5_HUMAN	Multidrug resistance-associated protein 5	ABCC5
3	_NATLAWDSSHSSIQNS[Phospho (STY)]PKLTPK_	NATLAWDSSHSSIQNSPKLTPK	30.524	O15440	TRUE	821.395	O15440	O15440	MRP5_HUMAN	Multidrug resistance-associated protein 5	ABCC5
3	_AQM[Oxidation (M)]EDEDEEEEEEEDEDDNMS[Phospho (STY)]TVM[Oxidation (M)]R_	AQMEDEDEEEEEEEDEDDNMSTVMR	23.7848	O60706	TRUE	1049.35	O60706	O60706	ABCC9_HUMAN	ATP-binding cassette sub-family C member 9	ABCC9
3	_AQMEDEDEEEEEEEDEDDNMS[Phospho (STY)]TVMR_	AQMEDEDEEEEEEEDEDDNMSTVMR	52.1164	O60706	TRUE	1038.69	O60706	O60706	ABCC9_HUMAN	ATP-binding cassette sub-family C member 9	ABCC9
3	_AQMEDEDEEEEEEEDEDDNMS[Phospho (STY)]TVM[Oxidation (M)]R_	AQMEDEDEEEEEEEDEDDNMSTVMR	31.1019	O60706	TRUE	1044.02	O60706	O60706	ABCC9_HUMAN	ATP-binding cassette sub-family C member 9	ABCC9
3	_AQM[Oxidation (M)]EDEDEEEEEEEDEDDNMS[Phospho (STY)]TVMR_	AQMEDEDEEEEEEEDEDDNMSTVMR	44.4653	O60706	TRUE	1044.02	O60706	O60706	ABCC9_HUMAN	ATP-binding cassette sub-family C member 9	ABCC9
2	_TGES[Phospho (STY)]SLPFESC[Carbamidomethyl (C)]K_	TGESSLPFESCK	40.7789	O60706	TRUE	711.286	O60706	O60706	ABCC9_HUMAN	ATP-binding cassette sub-family C member 9	ABCC9
2	_TGESS[Phospho (STY)]LPFESC[Carbamidomethyl (C)]K_	TGESSLPFESCK	40.5319	O60706	TRUE	711.286	O60706	O60706	ABCC9_HUMAN	ATP-binding cassette sub-family C member 9	ABCC9
4	_LQELC[Carbamidomethyl (C)]QILGEAVAPAHVPAPS[Phospho (STY)]PQGPGGLQGAST_	LQELCQILGEAVAPAHVPAPSPQGPGGLQGAST	112.408	P33897	TRUE	833.41	P33897	P33897	ABCD1_HUMAN	ATP-binding cassette sub-family D member 1	ABCD1
3	_LQELC[Carbamidomethyl (C)]QILGEAVAPAHVPAPSPQGPGGLQGAST[Phospho (STY)]_	LQELCQILGEAVAPAHVPAPSPQGPGGLQGAST	114.717	P33897	TRUE	1110.88	P33897	P33897	ABCD1_HUMAN	ATP-binding cassette sub-family D member 1	ABCD1
3	_LQELC[Carbamidomethyl (C)]QILGEAVAPAHVPAPS[Phospho (STY)]PQGPGGLQGAST_	LQELCQILGEAVAPAHVPAPSPQGPGGLQGAST	112.408	P33897	TRUE	1110.88	P33897	P33897	ABCD1_HUMAN	ATP-binding cassette sub-family D member 1	ABCD1
2	_GLQAPAGEPTQEAS[Phospho (STY)]GVAAAK_	GLQAPAGEPTQEASGVAAAK	26.1756	P33897	TRUE	966.957	P33897	P33897	ABCD1_HUMAN	ATP-binding cassette sub-family D member 1	ABCD1
2	_FRDAS[Phospho (STY)]LVFK_	FRDASLVFK	37.45	P61221	TRUE	581.786	P61221	P61221	ABCE1_HUMAN	ATP-binding cassette sub-family E member 1	ABCE1
2	_LC[Carbamidomethyl (C)]IEVT[Phospho (STY)]PQSK_	LCIEVTPQSK	32.0362	P61221	TRUE	627.794	P61221	P61221	ABCE1_HUMAN	ATP-binding cassette sub-family E member 1	ABCE1
3	_KLSVPTS[Phospho (STY)]DEEDEVPAPK_	KLSVPTSDEEDEVPAPK	29.6889	Q8NE71	TRUE	640.966	Q8NE71	Q8NE71	ABCF1_HUMAN	ATP-binding cassette sub-family F member 1	ABCF1
3	_QQPPEPEWIGDGESTS[Phospho (STY)]PSDK_	QQPPEPEWIGDGESTSPSDK	51.1145	Q8NE71	TRUE	755.318	Q8NE71	Q8NE71	ABCF1_HUMAN	ATP-binding cassette sub-family F member 1	ABCF1
4	_KLS[Phospho (STY)]VPT[Phospho (STY)]S[Phospho (STY)]DEEDEVPAPKPR_	KLSVPTSDEEDEVPAPKPR	38.2394	Q8NE71	TRUE	584.248	Q8NE71	Q8NE71	ABCF1_HUMAN	ATP-binding cassette sub-family F member 1	ABCF1
5	_KAEQGS[Phospho (STY)]EEEGEGEEEEEEGGESKADDPYAHLSK_	KAEQGSEEEGEGEEEEEEGGESKADDPYAHLSK	8.35111	Q8NE71	TRUE	732.699	Q8NE71	Q8NE71	ABCF1_HUMAN	ATP-binding cassette sub-family F member 1	ABCF1
3	_KLS[Phospho (STY)]VPT[Phospho (STY)]SDEEDEVPAPKPR_	KLSVPTSDEEDEVPAPKPR	30.0863	Q8NE71	TRUE	752.006	Q8NE71	Q8NE71	ABCF1_HUMAN	ATP-binding cassette sub-family F member 1	ABCF1
3	_KLSVPT[Phospho (STY)]S[Phospho (STY)]DEEDEVPAPKPR_	KLSVPTSDEEDEVPAPKPR	30.2269	Q8NE71	TRUE	752.006	Q8NE71	Q8NE71	ABCF1_HUMAN	ATP-binding cassette sub-family F member 1	ABCF1
3	_KLS[Phospho (STY)]VPTS[Phospho (STY)]DEEDEVPAPKPR_	KLSVPTSDEEDEVPAPKPR	30.9193	Q8NE71	TRUE	752.006	Q8NE71	Q8NE71	ABCF1_HUMAN	ATP-binding cassette sub-family F member 1	ABCF1
3	_LS[Phospho (STY)]VPTSDEEDEVPAPKPR_	LSVPTSDEEDEVPAPKPR	32.7287	Q8NE71	TRUE	682.652	Q8NE71	Q8NE71	ABCF1_HUMAN	ATP-binding cassette sub-family F member 1	ABCF1
3	_KLSVPT[Phospho (STY)]SDEEDEVPAPKPR_	KLSVPTSDEEDEVPAPKPR	20.0141	Q8NE71	TRUE	725.351	Q8NE71	Q8NE71	ABCF1_HUMAN	ATP-binding cassette sub-family F member 1	ABCF1
5	_GGNVFAALIQDQS[Phospho (STY)]EEEEEEEKHPPK_	GGNVFAALIQDQSEEEEEEEKHPPK	56.1392	Q8NE71	TRUE	578.861	Q8NE71	Q8NE71	ABCF1_HUMAN	ATP-binding cassette sub-family F member 1	ABCF1
3	_KLSVPTS[Phospho (STY)]DEEDEVPAPKPR_	KLSVPTSDEEDEVPAPKPR	21.0634	Q8NE71	TRUE	725.351	Q8NE71	Q8NE71	ABCF1_HUMAN	ATP-binding cassette sub-family F member 1	ABCF1
2	_LS[Phospho (STY)]VPTSDEEDEVPAPK_	LSVPTSDEEDEVPAPK	42.5752	Q8NE71	TRUE	896.898	Q8NE71	Q8NE71	ABCF1_HUMAN	ATP-binding cassette sub-family F member 1	ABCF1
6	_KAEQGS[Phospho (STY)]EEEGEGEEEEEEGGESKADDPYAHLSK_	KAEQGSEEEGEGEEEEEEGGESKADDPYAHLSK	8.35111	Q8NE71	TRUE	610.75	Q8NE71	Q8NE71	ABCF1_HUMAN	ATP-binding cassette sub-family F member 1	ABCF1
3	_KLS[Phospho (STY)]VPTSDEEDEVPAPKPR_	KLSVPTSDEEDEVPAPKPR	21.5712	Q8NE71	TRUE	725.351	Q8NE71	Q8NE71	ABCF1_HUMAN	ATP-binding cassette sub-family F member 1	ABCF1
3	_KLS[Phospho (STY)]VPTSDEEDEVPAPK_	KLSVPTSDEEDEVPAPK	30.9777	Q8NE71	TRUE	640.966	Q8NE71	Q8NE71	ABCF1_HUMAN	ATP-binding cassette sub-family F member 1	ABCF1
3	_KLS[Phospho (STY)]VPT[Phospho (STY)]S[Phospho (STY)]DEEDEVPAPKPR_	KLSVPTSDEEDEVPAPKPR	38.2394	Q8NE71	TRUE	778.662	Q8NE71	Q8NE71	ABCF1_HUMAN	ATP-binding cassette sub-family F member 1	ABCF1
4	_KLSVPT[Phospho (STY)]S[Phospho (STY)]DEEDEVPAPKPR_	KLSVPTSDEEDEVPAPKPR	30.2269	Q8NE71	TRUE	564.256	Q8NE71	Q8NE71	ABCF1_HUMAN	ATP-binding cassette sub-family F member 1	ABCF1
4	_KLS[Phospho (STY)]VPT[Phospho (STY)]SDEEDEVPAPKPR_	KLSVPTSDEEDEVPAPKPR	30.0863	Q8NE71	TRUE	564.256	Q8NE71	Q8NE71	ABCF1_HUMAN	ATP-binding cassette sub-family F member 1	ABCF1
4	_KLSVPTS[Phospho (STY)]DEEDEVPAPKPR_	KLSVPTSDEEDEVPAPKPR	21.0634	Q8NE71	TRUE	544.265	Q8NE71	Q8NE71	ABCF1_HUMAN	ATP-binding cassette sub-family F member 1	ABCF1
3	_TKGGNVFAALIQDQS[Phospho (STY)]EEEEEEEK_	TKGGNVFAALIQDQSEEEEEEEK	68.0625	Q8NE71	TRUE	887.392	Q8NE71	Q8NE71	ABCF1_HUMAN	ATP-binding cassette sub-family F member 1	ABCF1
2	_KLS[Phospho (STY)]VPTS[Phospho (STY)]DEEDEVPAPK_	KLSVPTSDEEDEVPAPK	40.6693	Q8NE71	TRUE	1000.93	Q8NE71	Q8NE71	ABCF1_HUMAN	ATP-binding cassette sub-family F member 1	ABCF1
2	_KLS[Phospho (STY)]VPT[Phospho (STY)]SDEEDEVPAPK_	KLSVPTSDEEDEVPAPK	40.4648	Q8NE71	TRUE	1000.93	Q8NE71	Q8NE71	ABCF1_HUMAN	ATP-binding cassette sub-family F member 1	ABCF1
3	_KLS[Phospho (STY)]VPTS[Phospho (STY)]DEEDEVPAPK_	KLSVPTSDEEDEVPAPK	40.6693	Q8NE71	TRUE	667.622	Q8NE71	Q8NE71	ABCF1_HUMAN	ATP-binding cassette sub-family F member 1	ABCF1
2	_KLS[Phospho (STY)]VPTSDEEDEVPAPK_	KLSVPTSDEEDEVPAPK	30.9777	Q8NE71	TRUE	960.946	Q8NE71	Q8NE71	ABCF1_HUMAN	ATP-binding cassette sub-family F member 1	ABCF1
3	_LSVPTS[Phospho (STY)]DEEDEVPAPKPR_	LSVPTSDEEDEVPAPKPR	32.8903	Q8NE71	TRUE	682.652	Q8NE71	Q8NE71	ABCF1_HUMAN	ATP-binding cassette sub-family F member 1	ABCF1
3	_LSVPT[Phospho (STY)]SDEEDEVPAPK_	LSVPTSDEEDEVPAPK	48.2489	Q8NE71	TRUE	598.268	Q8NE71	Q8NE71	ABCF1_HUMAN	ATP-binding cassette sub-family F member 1	ABCF1
2	_LSVPT[Phospho (STY)]S[Phospho (STY)]DEEDEVPAPK_	LSVPTSDEEDEVPAPK	54.7019	Q8NE71	TRUE	936.881	Q8NE71	Q8NE71	ABCF1_HUMAN	ATP-binding cassette sub-family F member 1	ABCF1
3	_LSVPTS[Phospho (STY)]DEEDEVPAPK_	LSVPTSDEEDEVPAPK	43.0118	Q8NE71	TRUE	598.268	Q8NE71	Q8NE71	ABCF1_HUMAN	ATP-binding cassette sub-family F member 1	ABCF1
2	_QQPPEPEWIGDGEST[Phospho (STY)]SPSDK_	QQPPEPEWIGDGESTSPSDK	88.855	Q8NE71	TRUE	1132.47	Q8NE71	Q8NE71	ABCF1_HUMAN	ATP-binding cassette sub-family F member 1	ABCF1
3	_ADDPY[Phospho (STY)]AHLSK_	ADDPYAHLSK	-35.6567	Q8NE71	TRUE	399.504	Q8NE71	Q8NE71	ABCF1_HUMAN	ATP-binding cassette sub-family F member 1	ABCF1
2	_ADDPY[Phospho (STY)]AHLSK_	ADDPYAHLSK	-35.6567	Q8NE71	TRUE	598.753	Q8NE71	Q8NE71	ABCF1_HUMAN	ATP-binding cassette sub-family F member 1	ABCF1
2	_NQDEES[Phospho (STY)]QEAPELLK_	NQDEESQEAPELLK	38.3235	Q8NE71	TRUE	855.367	Q8NE71	Q8NE71	ABCF1_HUMAN	ATP-binding cassette sub-family F member 1	ABCF1
3	_QQPPEPEWIGDGESTSPS[Phospho (STY)]DK_	QQPPEPEWIGDGESTSPSDK	50.9224	Q8NE71	TRUE	755.318	Q8NE71	Q8NE71	ABCF1_HUMAN	ATP-binding cassette sub-family F member 1	ABCF1
3	_KLSVPT[Phospho (STY)]S[Phospho (STY)]DEEDEVPAPK_	KLSVPTSDEEDEVPAPK	39.0029	Q8NE71	TRUE	667.622	Q8NE71	Q8NE71	ABCF1_HUMAN	ATP-binding cassette sub-family F member 1	ABCF1
2	_LSVPT[Phospho (STY)]S[Phospho (STY)]DEEDEVPAPKPR_	LSVPTSDEEDEVPAPKPR	42.0803	Q8NE71	TRUE	1063.46	Q8NE71	Q8NE71	ABCF1_HUMAN	ATP-binding cassette sub-family F member 1	ABCF1
2	_QQPPEPEWIGDGESTS[Phospho (STY)]PSDK_	QQPPEPEWIGDGESTSPSDK	51.1145	Q8NE71	TRUE	1132.47	Q8NE71	Q8NE71	ABCF1_HUMAN	ATP-binding cassette sub-family F member 1	ABCF1
3	_KAEQGS[Phospho (STY)]EEEGEGEEEEEEGGESKADDPYAHLSK_	KAEQGSEEEGEGEEEEEEGGESKADDPYAHLSK	8.35111	Q8NE71	TRUE	1220.49	Q8NE71	Q8NE71	ABCF1_HUMAN	ATP-binding cassette sub-family F member 1	ABCF1
4	_KAEQGS[Phospho (STY)]EEEGEGEEEEEEGGESKADDPYAHLSK_	KAEQGSEEEGEGEEEEEEGGESKADDPYAHLSK	8.35111	Q8NE71	TRUE	915.622	Q8NE71	Q8NE71	ABCF1_HUMAN	ATP-binding cassette sub-family F member 1	ABCF1
2	_KLSVPTS[Phospho (STY)]DEEDEVPAPK_	KLSVPTSDEEDEVPAPK	29.6889	Q8NE71	TRUE	960.946	Q8NE71	Q8NE71	ABCF1_HUMAN	ATP-binding cassette sub-family F member 1	ABCF1
4	_LS[Phospho (STY)]VPTSDEEDEVPAPKPR_	LSVPTSDEEDEVPAPKPR	32.7287	Q8NE71	TRUE	512.241	Q8NE71	Q8NE71	ABCF1_HUMAN	ATP-binding cassette sub-family F member 1	ABCF1
4	_LSVPTS[Phospho (STY)]DEEDEVPAPKPR_	LSVPTSDEEDEVPAPKPR	32.8903	Q8NE71	TRUE	512.241	Q8NE71	Q8NE71	ABCF1_HUMAN	ATP-binding cassette sub-family F member 1	ABCF1
2	_LSVPTS[Phospho (STY)]DEEDEVPAPKPR_	LSVPTSDEEDEVPAPKPR	32.8903	Q8NE71	TRUE	1023.47	Q8NE71	Q8NE71	ABCF1_HUMAN	ATP-binding cassette sub-family F member 1	ABCF1
4	_KLS[Phospho (STY)]VPTS[Phospho (STY)]DEEDEVPAPKPR_	KLSVPTSDEEDEVPAPKPR	30.9193	Q8NE71	TRUE	564.256	Q8NE71	Q8NE71	ABCF1_HUMAN	ATP-binding cassette sub-family F member 1	ABCF1
3	_GGNVFAALIQDQS[Phospho (STY)]EEEEEEEKHPPK_	GGNVFAALIQDQSEEEEEEEKHPPK	56.1392	Q8NE71	TRUE	964.097	Q8NE71	Q8NE71	ABCF1_HUMAN	ATP-binding cassette sub-family F member 1	ABCF1
4	_GGNVFAALIQDQS[Phospho (STY)]EEEEEEEKHPPK_	GGNVFAALIQDQSEEEEEEEKHPPK	56.1392	Q8NE71	TRUE	723.325	Q8NE71	Q8NE71	ABCF1_HUMAN	ATP-binding cassette sub-family F member 1	ABCF1
2	_KLSVPTS[Phospho (STY)]DEEDEVPAPKPR_	KLSVPTSDEEDEVPAPKPR	21.0634	Q8NE71	TRUE	1087.52	Q8NE71	Q8NE71	ABCF1_HUMAN	ATP-binding cassette sub-family F member 1	ABCF1
3	_QQPPEPEWIGDGEST[Phospho (STY)]S[Phospho (STY)]PSDK_	QQPPEPEWIGDGESTSPSDK	65.4084	Q8NE71	TRUE	781.973	Q8NE71	Q8NE71	ABCF1_HUMAN	ATP-binding cassette sub-family F member 1	ABCF1
2	_LSVPTS[Phospho (STY)]DEEDEVPAPK_	LSVPTSDEEDEVPAPK	43.0118	Q8NE71	TRUE	896.898	Q8NE71	Q8NE71	ABCF1_HUMAN	ATP-binding cassette sub-family F member 1	ABCF1
2	_LSVPT[Phospho (STY)]SDEEDEVPAPKPR_	LSVPTSDEEDEVPAPKPR	33.4249	Q8NE71	TRUE	1023.47	Q8NE71	Q8NE71	ABCF1_HUMAN	ATP-binding cassette sub-family F member 1	ABCF1
3	_AEQGS[Phospho (STY)]EEEGEGEEEEEEGGESK_	AEQGSEEEGEGEEEEEEGGESK	-8.19043	Q8NE71	TRUE	811.957	Q8NE71	Q8NE71	ABCF1_HUMAN	ATP-binding cassette sub-family F member 1	ABCF1
2	_KLS[Phospho (STY)]VPT[Phospho (STY)]S[Phospho (STY)]DEEDEVPAPK_	KLSVPTSDEEDEVPAPK	50.04	Q8NE71	TRUE	1040.91	Q8NE71	Q8NE71	ABCF1_HUMAN	ATP-binding cassette sub-family F member 1	ABCF1
2	_AEQGS[Phospho (STY)]EEEGEGEEEEEEGGESK_	AEQGSEEEGEGEEEEEEGGESK	-8.19043	Q8NE71	TRUE	1217.43	Q8NE71	Q8NE71	ABCF1_HUMAN	ATP-binding cassette sub-family F member 1	ABCF1
5	_AEQGS[Phospho (STY)]EEEGEGEEEEEEGGESKADDPYAHLSK_	AEQGSEEEGEGEEEEEEGGESKADDPYAHLSK	17.0418	Q8NE71	TRUE	707.08	Q8NE71	Q8NE71	ABCF1_HUMAN	ATP-binding cassette sub-family F member 1	ABCF1
4	_AEQGS[Phospho (STY)]EEEGEGEEEEEEGGESKADDPYAHLSK_	AEQGSEEEGEGEEEEEEGGESKADDPYAHLSK	17.0418	Q8NE71	TRUE	883.598	Q8NE71	Q8NE71	ABCF1_HUMAN	ATP-binding cassette sub-family F member 1	ABCF1
2	_AVS[Phospho (STY)]EEQQPALK_	AVSEEQQPALK	3.11897	Q8NE71	TRUE	640.3	Q8NE71	Q8NE71	ABCF1_HUMAN	ATP-binding cassette sub-family F member 1	ABCF1
3	_KLS[Phospho (STY)]VPT[Phospho (STY)]S[Phospho (STY)]DEEDEVPAPK_	KLSVPTSDEEDEVPAPK	50.04	Q8NE71	TRUE	694.277	Q8NE71	Q8NE71	ABCF1_HUMAN	ATP-binding cassette sub-family F member 1	ABCF1
3	_LS[Phospho (STY)]VPTSDEEDEVPAPK_	LSVPTSDEEDEVPAPK	42.5752	Q8NE71	TRUE	598.268	Q8NE71	Q8NE71	ABCF1_HUMAN	ATP-binding cassette sub-family F member 1	ABCF1
3	_KAEQGSEEEGEGEEEEEEGGES[Phospho (STY)]KADDPYAHLSK_	KAEQGSEEEGEGEEEEEEGGESKADDPYAHLSK	11.0219	Q8NE71	TRUE	1220.49	Q8NE71	Q8NE71	ABCF1_HUMAN	ATP-binding cassette sub-family F member 1	ABCF1
2	_KLSVPT[Phospho (STY)]S[Phospho (STY)]DEEDEVPAPK_	KLSVPTSDEEDEVPAPK	39.0029	Q8NE71	TRUE	1000.93	Q8NE71	Q8NE71	ABCF1_HUMAN	ATP-binding cassette sub-family F member 1	ABCF1
2	_QQPPEPEWIGDGESTSPS[Phospho (STY)]DK_	QQPPEPEWIGDGESTSPSDK	50.9224	Q8NE71	TRUE	1132.47	Q8NE71	Q8NE71	ABCF1_HUMAN	ATP-binding cassette sub-family F member 1	ABCF1
3	_AEQGS[Phospho (STY)]EEEGEGEEEEEEGGESKADDPYAHLSK_	AEQGSEEEGEGEEEEEEGGESKADDPYAHLSK	17.0418	Q8NE71	TRUE	1177.8	Q8NE71	Q8NE71	ABCF1_HUMAN	ATP-binding cassette sub-family F member 1	ABCF1
2	_LS[Phospho (STY)]VPTS[Phospho (STY)]DEEDEVPAPKPR_	LSVPTSDEEDEVPAPKPR	41.017	Q8NE71	TRUE	1063.46	Q8NE71	Q8NE71	ABCF1_HUMAN	ATP-binding cassette sub-family F member 1	ABCF1
2	_QQPPEPEWIGDGEST[Phospho (STY)]S[Phospho (STY)]PSDK_	QQPPEPEWIGDGESTSPSDK	65.4084	Q8NE71	TRUE	1172.46	Q8NE71	Q8NE71	ABCF1_HUMAN	ATP-binding cassette sub-family F member 1	ABCF1
3	_LSVPT[Phospho (STY)]S[Phospho (STY)]DEEDEVPAPKPR_	LSVPTSDEEDEVPAPKPR	42.0803	Q8NE71	TRUE	709.308	Q8NE71	Q8NE71	ABCF1_HUMAN	ATP-binding cassette sub-family F member 1	ABCF1
2	_GGNVFAALIQDQS[Phospho (STY)]EEEEEEEK_	GGNVFAALIQDQSEEEEEEEK	92.4658	Q8NE71	TRUE	1216.01	Q8NE71	Q8NE71	ABCF1_HUMAN	ATP-binding cassette sub-family F member 1	ABCF1
3	_KLSVPT[Phospho (STY)]SDEEDEVPAPK_	KLSVPTSDEEDEVPAPK	30.2957	Q8NE71	TRUE	640.966	Q8NE71	Q8NE71	ABCF1_HUMAN	ATP-binding cassette sub-family F member 1	ABCF1
2	_KLSVPT[Phospho (STY)]S[Phospho (STY)]DEEDEVPAPKPR_	KLSVPTSDEEDEVPAPKPR	30.2269	Q8NE71	TRUE	1127.51	Q8NE71	Q8NE71	ABCF1_HUMAN	ATP-binding cassette sub-family F member 1	ABCF1
3	_KAEQGS[Phospho (STY)]EEEGEGEEEEEEGGESK_	KAEQGSEEEGEGEEEEEEGGESK	-21.6772	Q8NE71	TRUE	854.656	Q8NE71	Q8NE71	ABCF1_HUMAN	ATP-binding cassette sub-family F member 1	ABCF1
3	_GGNVFAALIQDQS[Phospho (STY)]EEEEEEEK_	GGNVFAALIQDQSEEEEEEEK	92.4658	Q8NE71	TRUE	811.011	Q8NE71	Q8NE71	ABCF1_HUMAN	ATP-binding cassette sub-family F member 1	ABCF1
2	_KLS[Phospho (STY)]VPT[Phospho (STY)]S[Phospho (STY)]DEEDEVPAPKPR_	KLSVPTSDEEDEVPAPKPR	38.2394	Q8NE71	TRUE	1167.49	Q8NE71	Q8NE71	ABCF1_HUMAN	ATP-binding cassette sub-family F member 1	ABCF1
3	_AKKAEQGS[Phospho (STY)]EEEGEGEEEEEEGGESK_	AKKAEQGSEEEGEGEEEEEEGGESK	-32.4175	Q8NE71	TRUE	921.033	Q8NE71	Q8NE71	ABCF1_HUMAN	ATP-binding cassette sub-family F member 1	ABCF1
3	_AEQGS[Phospho (STY)]EEEGEGEEEEEEGGESKADDPYAHLSKK_	AEQGSEEEGEGEEEEEEGGESKADDPYAHLSKK	8.72983	Q8NE71	TRUE	1220.49	Q8NE71	Q8NE71	ABCF1_HUMAN	ATP-binding cassette sub-family F member 1	ABCF1
4	_AEQGS[Phospho (STY)]EEEGEGEEEEEEGGESKADDPYAHLSKK_	AEQGSEEEGEGEEEEEEGGESKADDPYAHLSKK	8.72983	Q8NE71	TRUE	915.622	Q8NE71	Q8NE71	ABCF1_HUMAN	ATP-binding cassette sub-family F member 1	ABCF1
3	_ILHGLGFT[Phospho (STY)]PAMQR_	ILHGLGFTPAMQR	56.532	Q9UG63	TRUE	507.586	Q9UG63	Q9UG63	ABCF2_HUMAN	ATP-binding cassette sub-family F member 2	ABCF2
3	_TSNPLVLEEASASQAGS[Phospho (STY)]RK_	TSNPLVLEEASASQAGSRK	30.6475	Q9NUQ8	TRUE	675.66	Q9NUQ8	Q9NUQ8	ABCF3_HUMAN	ATP-binding cassette sub-family F member 3	ABCF3
3	_DT[Phospho (STY)]LKTSNPLVLEEASASQAGSR_	DTLKTSNPLVLEEASASQAGSR	52.5857	Q9NUQ8	TRUE	785.379	Q9NUQ8	Q9NUQ8	ABCF3_HUMAN	ATP-binding cassette sub-family F member 3	ABCF3
2	_AEGS[Phospho (STY)]EAAELAEIYAK_	AEGSEAAELAEIYAK	70.3896	Q9NUQ8	TRUE	816.364	Q9NUQ8	Q9NUQ8	ABCF3_HUMAN	ATP-binding cassette sub-family F member 3	ABCF3
3	_DLGGDAEVNPFLWHRPS[Phospho (STY)]EEVK_	DLGGDAEVNPFLWHRPSEEVK	71.2475	P45844	TRUE	825.716	P45844	P45844	ABCG1_HUMAN	ATP-binding cassette sub-family G member 1	ABCG1
3	_VNLDALT[Phospho (STY)]QHLDK_	VNLDALTQHLDK	104.364	Q8NFV4	TRUE	482.904	Q8NFV4	Q8NFV4	ABHDB_HUMAN	Alpha/beta hydrolase domain-containing protein 11	ABHD11
3	_HRAS[Phospho (STY)]FLGGR_	HRASFLGGR	-23.7172	Q6UXT9	TRUE	360.841	Q6UXT9	Q6UXT9	ABH15_HUMAN	Abhydrolase domain-containing protein 15	ABHD15
2	_EVSS[Phospho (STY)]SSNLEEIFNWK_	EVSSSSNLEEIFNWK	121.994	Q6UXT9	TRUE	924.906	Q6UXT9	Q6UXT9	ABH15_HUMAN	Abhydrolase domain-containing protein 15	ABHD15
2	_EVS[Phospho (STY)]SSSNLEEIFNWK_	EVSSSSNLEEIFNWK	118.887	Q6UXT9	TRUE	924.906	Q6UXT9	Q6UXT9	ABH15_HUMAN	Abhydrolase domain-containing protein 15	ABHD15
3	_APAS[Phospho (STY)]VPETPTAVTAPHSSSWDTYYQPR_	APASVPETPTAVTAPHSSSWDTYYQPR	55.9904	O95870	TRUE	999.454	O95870	O95870	ABHGA_HUMAN	Abhydrolase domain-containing protein 16A	ABHD16A
3	_DSERAPASVPET[Phospho (STY)]PTAVTAPHSSSWDTYYQPR_	DSERAPASVPETPTAVTAPHSSSWDTYYQPR	51.8348	O95870	TRUE	1161.85	O95870	O95870	ABHGA_HUMAN	Abhydrolase domain-containing protein 16A	ABHD16A
4	_DSERAPASVPET[Phospho (STY)]PTAVTAPHSSSWDTYYQPR_	DSERAPASVPETPTAVTAPHSSSWDTYYQPR	51.8348	O95870	TRUE	871.643	O95870	O95870	ABHGA_HUMAN	Abhydrolase domain-containing protein 16A	ABHD16A
4	_DSERAPASVPETPT[Phospho (STY)]AVTAPHSSSWDTYYQPR_	DSERAPASVPETPTAVTAPHSSSWDTYYQPR	51.3426	O95870	TRUE	871.643	O95870	O95870	ABHGA_HUMAN	Abhydrolase domain-containing protein 16A	ABHD16A
3	_APASVPET[Phospho (STY)]PTAVTAPHSSSWDTYYQPR_	APASVPETPTAVTAPHSSSWDTYYQPR	56.6863	O95870	TRUE	999.454	O95870	O95870	ABHGA_HUMAN	Abhydrolase domain-containing protein 16A	ABHD16A
4	_APAS[Phospho (STY)]VPETPTAVTAPHSSSWDTYYQPR_	APASVPETPTAVTAPHSSSWDTYYQPR	55.9904	O95870	TRUE	749.842	O95870	O95870	ABHGA_HUMAN	Abhydrolase domain-containing protein 16A	ABHD16A
4	_APASVPETPTAVTAPHSSSWDT[Phospho (STY)]YYQPR_	APASVPETPTAVTAPHSSSWDTYYQPR	39.3678	O95870	TRUE	749.842	O95870	O95870	ABHGA_HUMAN	Abhydrolase domain-containing protein 16A	ABHD16A
4	_APASVPET[Phospho (STY)]PTAVTAPHSSSWDTYYQPR_	APASVPETPTAVTAPHSSSWDTYYQPR	56.6863	O95870	TRUE	749.842	O95870	O95870	ABHGA_HUMAN	Abhydrolase domain-containing protein 16A	ABHD16A
4	_APASVPETPT[Phospho (STY)]AVTAPHSSSWDTYYQPR_	APASVPETPTAVTAPHSSSWDTYYQPR	56.7773	O95870	TRUE	749.842	O95870	O95870	ABHGA_HUMAN	Abhydrolase domain-containing protein 16A	ABHD16A
3	_APASVPETPTAVT[Phospho (STY)]APHSSSWDTYYQPR_	APASVPETPTAVTAPHSSSWDTYYQPR	52.3456	O95870	TRUE	999.454	O95870	O95870	ABHGA_HUMAN	Abhydrolase domain-containing protein 16A	ABHD16A
2	_FIS[Phospho (STY)]QELPSQR_	FISQELPSQR	46.126	Q96GS6	TRUE	642.803	Q96GS6	Q96GS6	AB17A_HUMAN	Alpha/beta hydrolase domain-containing protein 17A	ABHD17A
2	_QFVS[Phospho (STY)]QELVNL_	QFVSQELVNL	129.425	Q5VST6	TRUE	628.8	Q5VST6	Q5VST6	AB17B_HUMAN	Alpha/beta hydrolase domain-containing protein 17B	ABHD17B
2	_LQC[Carbamidomethyl (C)]SDT[Phospho (STY)]EQVEADLE_	LQCSDTEQVEADLE	63.9959	P08910	TRUE	858.837	P08910	P08910	ABHD2_HUMAN	Abhydrolase domain-containing protein 2	ABHD2
2	_LQC[Carbamidomethyl (C)]S[Phospho (STY)]DTEQVEADLE_	LQCSDTEQVEADLE	65.3347	P08910	TRUE	858.837	P08910	P08910	ABHD2_HUMAN	Abhydrolase domain-containing protein 2	ABHD2
2	_TNPPTQKPPSPPMS[Phospho (STY)]GR_	TNPPTQKPPSPPMSGR	-0.713775	Q8IZP0	TRUE	886.413	Q8IZP0	Q8IZP0	ABI1_HUMAN	Abl interactor 1	ABI1
3	_NTPY[Phospho (STY)]KTLEPVKPPTVPNDYMTSPAR_	NTPYKTLEPVKPPTVPNDYMTSPAR	48.852	Q8IZP0	TRUE	966.137	Q8IZP0	Q8IZP0	ABI1_HUMAN	Abl interactor 1	ABI1
4	_NT[Phospho (STY)]PYKTLEPVKPPTVPNDYMTSPAR_	NTPYKTLEPVKPPTVPNDYMTSPAR	48.0917	Q8IZP0	TRUE	724.854	Q8IZP0	Q8IZP0	ABI1_HUMAN	Abl interactor 1	ABI1
2	_LGS[Phospho (STY)]QHSPGR_	LGSQHSPGR	-47.6702	Q8IZP0	TRUE	509.727	Q8IZP0	Q8IZP0	ABI1_HUMAN	Abl interactor 1	ABI1
4	_NTPY[Phospho (STY)]KTLEPVKPPTVPNDYMTSPAR_	NTPYKTLEPVKPPTVPNDYMTSPAR	48.852	Q8IZP0	TRUE	724.854	Q8IZP0	Q8IZP0	ABI1_HUMAN	Abl interactor 1	ABI1
3	_TLEPVKPPTVPNDYM[Oxidation (M)]TS[Phospho (STY)]PAR_	TLEPVKPPTVPNDYMTSPAR	40.2182	Q8IZP0	TRUE	770.368	Q8IZP0	Q8IZP0	ABI1_HUMAN	Abl interactor 1	ABI1
3	_TNPPTQKPPSPPMS[Phospho (STY)]GR_	TNPPTQKPPSPPMSGR	-0.713775	Q8IZP0	TRUE	591.278	Q8IZP0	Q8IZP0	ABI1_HUMAN	Abl interactor 1	ABI1
3	_LGS[Phospho (STY)]QHS[Phospho (STY)]PGRTAS[Phospho (STY)]LNQRPR_	LGSQHSPGRTASLNQRPR	-8.18435	Q8IZP0	TRUE	734.65	Q8IZP0	Q8IZP0	ABI1_HUMAN	Abl interactor 1	ABI1
3	_TNPPTQKPPS[Phospho (STY)]PPM[Oxidation (M)]SGRGT[Phospho (STY)]LGR_	TNPPTQKPPSPPMSGRGTLGR	3.86398	Q8IZP0	TRUE	784.69	Q8IZP0	Q8IZP0	ABI1_HUMAN	Abl interactor 1	ABI1
3	_TNPPTQKPPS[Phospho (STY)]PPMSGRGT[Phospho (STY)]LGR_	TNPPTQKPPSPPMSGRGTLGR	15.9383	Q8IZP0	TRUE	779.359	Q8IZP0	Q8IZP0	ABI1_HUMAN	Abl interactor 1	ABI1
2	_TLEPVKPPTVPNDY[Phospho (STY)]M[Oxidation (M)]TSPAR_	TLEPVKPPTVPNDYMTSPAR	37.334	Q8IZP0	TRUE	1155.05	Q8IZP0	Q8IZP0	ABI1_HUMAN	Abl interactor 1	ABI1
2	_TLEPVKPPTVPNDY[Phospho (STY)]MTSPAR_	TLEPVKPPTVPNDYMTSPAR	49.2743	Q8IZP0	TRUE	1147.05	Q8IZP0	Q8IZP0	ABI1_HUMAN	Abl interactor 1	ABI1
2	_TLEPVKPPTVPNDYM[Oxidation (M)]TS[Phospho (STY)]PAR_	TLEPVKPPTVPNDYMTSPAR	40.2182	Q8IZP0	TRUE	1155.05	Q8IZP0	Q8IZP0	ABI1_HUMAN	Abl interactor 1	ABI1
3	_TLEPVKPPTVPNDY[Phospho (STY)]MTSPAR_	TLEPVKPPTVPNDYMTSPAR	49.2743	Q8IZP0	TRUE	765.036	Q8IZP0	Q8IZP0	ABI1_HUMAN	Abl interactor 1	ABI1
3	_TLEPVKPPTVPNDY[Phospho (STY)]M[Oxidation (M)]TSPAR_	TLEPVKPPTVPNDYMTSPAR	37.334	Q8IZP0	TRUE	770.368	Q8IZP0	Q8IZP0	ABI1_HUMAN	Abl interactor 1	ABI1
3	_TLEPVKPPTVPNDYMT[Phospho (STY)]SPAR_	TLEPVKPPTVPNDYMTSPAR	50.7209	Q8IZP0	TRUE	765.036	Q8IZP0	Q8IZP0	ABI1_HUMAN	Abl interactor 1	ABI1
2	_TLEPVKPPTVPNDYMT[Phospho (STY)]SPAR_	TLEPVKPPTVPNDYMTSPAR	50.7209	Q8IZP0	TRUE	1147.05	Q8IZP0	Q8IZP0	ABI1_HUMAN	Abl interactor 1	ABI1
2	_TLEPVKPPTVPNDYM[Oxidation (M)]T[Phospho (STY)]SPAR_	TLEPVKPPTVPNDYMTSPAR	38.715	Q8IZP0	TRUE	1155.05	Q8IZP0	Q8IZP0	ABI1_HUMAN	Abl interactor 1	ABI1
3	_TLEPVKPPTVPNDYM[Oxidation (M)]T[Phospho (STY)]SPAR_	TLEPVKPPTVPNDYMTSPAR	38.715	Q8IZP0	TRUE	770.368	Q8IZP0	Q8IZP0	ABI1_HUMAN	Abl interactor 1	ABI1
3	_TLEPVKPPTVPNDYM[Oxidation (M)]T[Phospho (STY)]S[Phospho (STY)]PAR_	TLEPVKPPTVPNDYMTSPAR	49.0011	Q8IZP0	TRUE	797.023	Q8IZP0	Q8IZP0	ABI1_HUMAN	Abl interactor 1	ABI1
2	_TLEPVKPPTVPNDYMTS[Phospho (STY)]PAR_	TLEPVKPPTVPNDYMTSPAR	50.2734	Q8IZP0	TRUE	1147.05	Q8IZP0	Q8IZP0	ABI1_HUMAN	Abl interactor 1	ABI1
2	_VTGLFPGNYVESIM[Oxidation (M)]HYT[Phospho (STY)]D_	VTGLFPGNYVESIMHYTD	99.5435	Q8IZP0	TRUE	1069.96	Q8IZP0	Q8IZP0	ABI1_HUMAN	Abl interactor 1	ABI1
3	_NTPYKT[Phospho (STY)]LEPVKPPTVPNDYMTSPAR_	NTPYKTLEPVKPPTVPNDYMTSPAR	49.8503	Q8IZP0	TRUE	966.137	Q8IZP0	Q8IZP0	ABI1_HUMAN	Abl interactor 1	ABI1
4	_NTPYKT[Phospho (STY)]LEPVKPPTVPNDYMTSPAR_	NTPYKTLEPVKPPTVPNDYMTSPAR	49.8503	Q8IZP0	TRUE	724.854	Q8IZP0	Q8IZP0	ABI1_HUMAN	Abl interactor 1	ABI1
3	_TNPPTQKPPS[Phospho (STY)]PPMSGR_	TNPPTQKPPSPPMSGR	1.59497	Q8IZP0	TRUE	591.278	Q8IZP0	Q8IZP0	ABI1_HUMAN	Abl interactor 1	ABI1
3	_TLEPVKPPTVPNDYMTS[Phospho (STY)]PAR_	TLEPVKPPTVPNDYMTSPAR	50.2734	Q8IZP0	TRUE	765.036	Q8IZP0	Q8IZP0	ABI1_HUMAN	Abl interactor 1	ABI1
4	_NTPYKT[Phospho (STY)]LEPVKPPTVPNDYM[Oxidation (M)]TSPAR_	NTPYKTLEPVKPPTVPNDYMTSPAR	38.992	Q8IZP0	TRUE	728.853	Q8IZP0	Q8IZP0	ABI1_HUMAN	Abl interactor 1	ABI1
3	_TNPPTQKPPS[Phospho (STY)]PPM[Oxidation (M)]SGR_	TNPPTQKPPSPPMSGR	-10.5076	Q8IZP0	TRUE	596.61	Q8IZP0	Q8IZP0	ABI1_HUMAN	Abl interactor 1	ABI1
2	_TAS[Phospho (STY)]LNQRPR_	TASLNQRPR	-41.8838	Q8IZP0	TRUE	561.774	Q8IZP0	Q8IZP0	ABI1_HUMAN	Abl interactor 1	ABI1
2	_LGSQHS[Phospho (STY)]PGR_	LGSQHSPGR	-51.7851	Q8IZP0	TRUE	509.727	Q8IZP0	Q8IZP0	ABI1_HUMAN	Abl interactor 1	ABI1
3	_TNPPTQKPPSPPM[Oxidation (M)]S[Phospho (STY)]GR_	TNPPTQKPPSPPMSGR	-5.61182	Q8IZP0	TRUE	596.61	Q8IZP0	Q8IZP0	ABI1_HUMAN	Abl interactor 1	ABI1
2	_TNPPTQKPPS[Phospho (STY)]PPM[Oxidation (M)]SGR_	TNPPTQKPPSPPMSGR	-10.5076	Q8IZP0	TRUE	894.411	Q8IZP0	Q8IZP0	ABI1_HUMAN	Abl interactor 1	ABI1
2	_TNPPTQKPPS[Phospho (STY)]PPMSGR_	TNPPTQKPPSPPMSGR	1.59497	Q8IZP0	TRUE	886.413	Q8IZP0	Q8IZP0	ABI1_HUMAN	Abl interactor 1	ABI1
2	_HNS[Phospho (STY)]TTSSTSSGGYR_	HNSTTSSTSSGGYR	-47.2017	Q8IZP0	TRUE	761.302	Q8IZP0	Q8IZP0	ABI1_HUMAN	Abl interactor 1	ABI1
3	_NT[Phospho (STY)]PYKTLEPVKPPTVPNDYMTSPAR_	NTPYKTLEPVKPPTVPNDYMTSPAR	48.0917	Q8IZP0	TRUE	966.137	Q8IZP0	Q8IZP0	ABI1_HUMAN	Abl interactor 1	ABI1
2	_VTGLFPGNYVESIMHYT[Phospho (STY)]D_	VTGLFPGNYVESIMHYTD	132.827	Q8IZP0	TRUE	1061.96	Q8IZP0	Q8IZP0	ABI1_HUMAN	Abl interactor 1	ABI1
2	_NMAPSQQS[Phospho (STY)]PVR_	NMAPSQQSPVR	-9.79784	Q9NYB9	TRUE	647.784	Q9NYB9	Q9NYB9	ABI2_HUMAN	Abl interactor 2	ABI2
2	_TTPPTQKPPSPPMS[Phospho (STY)]GK_	TTPPTQKPPSPPMSGK	-0.523368	Q9NYB9	TRUE	865.913	Q9NYB9	Q9NYB9	ABI2_HUMAN	Abl interactor 2	ABI2
2	_HTPPT[Phospho (STY)]IGGSLPYR_	HTPPTIGGSLPYR	28.7763	Q9NYB9	TRUE	738.356	Q9NYB9	Q9NYB9	ABI2_HUMAN	Abl interactor 2	ABI2
3	_HTPPT[Phospho (STY)]IGGSLPYR_	HTPPTIGGSLPYR	28.7763	Q9NYB9	TRUE	492.573	Q9NYB9	Q9NYB9	ABI2_HUMAN	Abl interactor 2	ABI2
2	_VVAIY[Phospho (STY)]DYTK_	VVAIYDYTK	39.6022	Q9NYB9	FALSE	576.273	Q9NYB9	Q9NYB9	ABI2_HUMAN	Abl interactor 2	ABI2
2	_HTPPTIGGS[Phospho (STY)]LPYR_	HTPPTIGGSLPYR	31.1653	Q9NYB9	TRUE	738.356	Q9NYB9	Q9NYB9	ABI2_HUMAN	Abl interactor 2	ABI2
3	_HTPPTIGGS[Phospho (STY)]LPYR_	HTPPTIGGSLPYR	31.1653	Q9NYB9	TRUE	492.573	Q9NYB9	Q9NYB9	ABI2_HUMAN	Abl interactor 2	ABI2
3	_HT[Phospho (STY)]PPTIGGSLPYR_	HTPPTIGGSLPYR	31.5301	Q9NYB9	TRUE	492.573	Q9NYB9	Q9NYB9	ABI2_HUMAN	Abl interactor 2	ABI2
2	_HT[Phospho (STY)]PPTIGGSLPYR_	HTPPTIGGSLPYR	31.5301	Q9NYB9	TRUE	738.356	Q9NYB9	Q9NYB9	ABI2_HUMAN	Abl interactor 2	ABI2
3	_GTLGRHS[Phospho (STY)]PYR_	GTLGRHSPYR	-40.8254	Q9NYB9	TRUE	408.528	Q9NYB9	Q9NYB9	ABI2_HUMAN	Abl interactor 2	ABI2
3	_TTPPTQKPPS[Phospho (STY)]PPM[Oxidation (M)]SGK_	TTPPTQKPPSPPMSGK	-10.845	Q9NYB9	TRUE	582.943	Q9NYB9	Q9NYB9	ABI2_HUMAN	Abl interactor 2	ABI2
3	_TTPPTQKPPSPPM[Oxidation (M)]S[Phospho (STY)]GK_	TTPPTQKPPSPPMSGK	-9.26904	Q9NYB9	TRUE	582.943	Q9NYB9	Q9NYB9	ABI2_HUMAN	Abl interactor 2	ABI2
2	_TTPPTQKPPS[Phospho (STY)]PPM[Oxidation (M)]SGK_	TTPPTQKPPSPPMSGK	-10.845	Q9NYB9	TRUE	873.91	Q9NYB9	Q9NYB9	ABI2_HUMAN	Abl interactor 2	ABI2
2	_TTPPTQKPPS[Phospho (STY)]PPMSGK_	TTPPTQKPPSPPMSGK	1.88603	Q9NYB9	TRUE	865.913	Q9NYB9	Q9NYB9	ABI2_HUMAN	Abl interactor 2	ABI2
3	_TLEPVRPPVVPNDY[Phospho (STY)]VPSPTR_	TLEPVRPPVVPNDYVPSPTR	59.27	Q9NYB9	TRUE	771.726	Q9NYB9	Q9NYB9	ABI2_HUMAN	Abl interactor 2	ABI2
3	_HTPPTIGGSLPY[Phospho (STY)]R_	HTPPTIGGSLPYR	21.3925	Q9NYB9	TRUE	492.573	Q9NYB9	Q9NYB9	ABI2_HUMAN	Abl interactor 2	ABI2
2	_NM[Oxidation (M)]APSQQS[Phospho (STY)]PVR_	NMAPSQQSPVR	-26.2324	Q9NYB9	TRUE	655.782	Q9NYB9	Q9NYB9	ABI2_HUMAN	Abl interactor 2	ABI2
3	_T[Phospho (STY)]T[Phospho (STY)]PPT[Phospho (STY)]QKPPSPPM[Oxidation (M)]SGK_	TTPPTQKPPSPPMSGK	20.4456	Q9NYB9	TRUE	636.253	Q9NYB9	Q9NYB9	ABI2_HUMAN	Abl interactor 2	ABI2
3	_TTPPTQKPPSPPMS[Phospho (STY)]GK_	TTPPTQKPPSPPMSGK	-0.523368	Q9NYB9	TRUE	577.611	Q9NYB9	Q9NYB9	ABI2_HUMAN	Abl interactor 2	ABI2
3	_TLEPVRPPVVPNDYVPS[Phospho (STY)]PTR_	TLEPVRPPVVPNDYVPSPTR	58.7095	Q9NYB9	TRUE	771.726	Q9NYB9	Q9NYB9	ABI2_HUMAN	Abl interactor 2	ABI2
3	_TLEPVRPPVVPNDYVPSPT[Phospho (STY)]R_	TLEPVRPPVVPNDYVPSPTR	58.8064	Q9NYB9	TRUE	771.726	Q9NYB9	Q9NYB9	ABI2_HUMAN	Abl interactor 2	ABI2
2	_NMAPS[Phospho (STY)]QQSPVR_	NMAPSQQSPVR	-9.73274	Q9NYB9	TRUE	647.784	Q9NYB9	Q9NYB9	ABI2_HUMAN	Abl interactor 2	ABI2
3	_TTPPTQKPPS[Phospho (STY)]PPMSGK_	TTPPTQKPPSPPMSGK	1.88603	Q9NYB9	TRUE	577.611	Q9NYB9	Q9NYB9	ABI2_HUMAN	Abl interactor 2	ABI2
3	_RYS[Phospho (STY)]DGWC[Carbamidomethyl (C)]EGVSSEGTGFFPGNYVEPSC[Carbamidomethyl (C)]_	RYSDGWCEGVSSEGTGFFPGNYVEPSC	106.834	Q9P2A4	TRUE	1042.08	Q9P2A4	Q9P2A4	ABI3_HUMAN	ABI gene family member 3	ABI3
3	_RY[Phospho (STY)]SDGWC[Carbamidomethyl (C)]EGVSSEGTGFFPGNYVEPSC[Carbamidomethyl (C)]_	RYSDGWCEGVSSEGTGFFPGNYVEPSC	108.514	Q9P2A4	TRUE	1042.08	Q9P2A4	Q9P2A4	ABI3_HUMAN	ABI gene family member 3	ABI3
3	_APATPASAT[Phospho (STY)]LGRPPR_	APATPASATLGRPPR	5.56418	Q9P2A4	TRUE	514.931	Q9P2A4	Q9P2A4	ABI3_HUMAN	ABI gene family member 3	ABI3
2	_VIAPENLPPLT[Phospho (STY)]PYC[Carbamidomethyl (C)]R_	VIAPENLPPLTPYCR	73.2575	Q9P2A4	TRUE	910.444	Q9P2A4	Q9P2A4	ABI3_HUMAN	ABI gene family member 3	ABI3
3	_VIAPENLPPLT[Phospho (STY)]PYC[Carbamidomethyl (C)]R_	VIAPENLPPLTPYCR	73.2575	Q9P2A4	TRUE	607.299	Q9P2A4	Q9P2A4	ABI3_HUMAN	ABI gene family member 3	ABI3
3	_QPTVPAS[Phospho (STY)]GEELENITDFSSSPTR_	QPTVPASGEELENITDFSSSPTR	78.1352	Q7Z7G0	TRUE	848.05	Q7Z7G0	Q7Z7G0	TARSH_HUMAN	Target of Nesh-SH3	ABI3BP
2	_SSS[Phospho (STY)]FREMDGQPER_	SSSFREMDGQPER	0.134554	P00519	TRUE	803.322	P00519	P00519	ABL1_HUMAN	Tyrosine-protein kinase ABL1	ABL1
3	_SSS[Phospho (STY)]FREMDGQPER_	SSSFREMDGQPER	0.134554	P00519	TRUE	535.884	P00519	P00519	ABL1_HUMAN	Tyrosine-protein kinase ABL1	ABL1
3	_S[Phospho (STY)]C[Carbamidomethyl (C)]SASC[Carbamidomethyl (C)]VPHGAK_	SCSASCVPHGAK	-36.0855	P00519	TRUE	447.509	P00519	P00519	ABL1_HUMAN	Tyrosine-protein kinase ABL1	ABL1
3	_SC[Carbamidomethyl (C)]S[Phospho (STY)]ASC[Carbamidomethyl (C)]VPHGAK_	SCSASCVPHGAK	-35.0971	P00519	TRUE	447.509	P00519	P00519	ABL1_HUMAN	Tyrosine-protein kinase ABL1	ABL1
3	_SC[Carbamidomethyl (C)]SAS[Phospho (STY)]C[Carbamidomethyl (C)]VPHGAK_	SCSASCVPHGAK	-40.6781	P00519	TRUE	447.509	P00519	P00519	ABL1_HUMAN	Tyrosine-protein kinase ABL1	ABL1
3	_ESGGSGFRS[Phospho (STY)]PHLWK_	ESGGSGFRSPHLWK	19.4078	P00519	TRUE	542.247	P00519	P00519	ABL1_HUMAN	Tyrosine-protein kinase ABL1	ABL1
3	_AGGKPSQSPS[Phospho (STY)]QEAAGEAVLGAK_	AGGKPSQSPSQEAAGEAVLGAK	15.3321	P00519	TRUE	707.339	P00519	P00519	ABL1_HUMAN	Tyrosine-protein kinase ABL1	ABL1
2	_DIMESS[Phospho (STY)]PGSS[Phospho (STY)]PPNLTPK_	DIMESSPGSSPPNLTPK	68.8207	P00519	TRUE	958.891	P00519	P00519	ABL1_HUMAN	Tyrosine-protein kinase ABL1	ABL1
2	_DIMESSPGSS[Phospho (STY)]PPNLTPK_	DIMESSPGSSPPNLTPK	54.0383	P00519	TRUE	918.908	P00519	P00519	ABL1_HUMAN	Tyrosine-protein kinase ABL1	ABL1
2	_DIMESS[Phospho (STY)]PGSSPPNLTPK_	DIMESSPGSSPPNLTPK	51.1775	P00519	TRUE	918.908	P00519	P00519	ABL1_HUMAN	Tyrosine-protein kinase ABL1	ABL1
2	_DIM[Oxidation (M)]ESSPGSS[Phospho (STY)]PPNLTPK_	DIMESSPGSSPPNLTPK	37.5298	P00519	TRUE	926.905	P00519	P00519	ABL1_HUMAN	Tyrosine-protein kinase ABL1	ABL1
3	_GQGESDPLDHEPAVS[Phospho (STY)]PLLPRK_	GQGESDPLDHEPAVSPLLPRK	46.1089	P00519	TRUE	774.709	P00519	P00519	ABL1_HUMAN	Tyrosine-protein kinase ABL1	ABL1
3	_GQGES[Phospho (STY)]DPLDHEPAVSPLLPR_	GQGESDPLDHEPAVSPLLPR	67.3476	P00519	TRUE	732.011	P00519	P00519	ABL1_HUMAN	Tyrosine-protein kinase ABL1	ABL1
3	_KNEEAADEVFKDIMES[Phospho (STY)]SPGSS[Phospho (STY)]PPNLTPK_	KNEEAADEVFKDIMESSPGSSPPNLTPK	87.1263	P00519	TRUE	1059.8	P00519	P00519	ABL1_HUMAN	Tyrosine-protein kinase ABL1	ABL1
2	_DIM[Oxidation (M)]ESS[Phospho (STY)]PGS[Phospho (STY)]SPPNLTPK_	DIMESSPGSSPPNLTPK	44.7385	P00519	TRUE	966.889	P00519	P00519	ABL1_HUMAN	Tyrosine-protein kinase ABL1	ABL1
3	_GS[Phospho (STY)]ALGT[Phospho (STY)]PAAAEPVT[Phospho (STY)]PT[Phospho (STY)]SK_	GSALGTPAAAEPVTPTSK	61.5902	P00519	TRUE	658.915	P00519	P00519	ABL1_HUMAN	Tyrosine-protein kinase ABL1	ABL1
3	_DIMESS[Phospho (STY)]PGSS[Phospho (STY)]PPNLT[Phospho (STY)]PKPLR_	DIMESSPGSSPPNLTPKPLR	79.7437	P00519	TRUE	788.331	P00519	P00519	ABL1_HUMAN	Tyrosine-protein kinase ABL1	ABL1
3	_DIMESSPGSSPPNLT[Phospho (STY)]PKPLR_	DIMESSPGSSPPNLTPKPLR	48.7163	P00519	TRUE	735.02	P00519	P00519	ABL1_HUMAN	Tyrosine-protein kinase ABL1	ABL1
2	_DIMESSPGSSPPNLT[Phospho (STY)]PK_	DIMESSPGSSPPNLTPK	46.5416	P00519	TRUE	918.908	P00519	P00519	ABL1_HUMAN	Tyrosine-protein kinase ABL1	ABL1
3	_AGGKPS[Phospho (STY)]QSPSQEAAGEAVLGAK_	AGGKPSQSPSQEAAGEAVLGAK	15.0839	P00519	TRUE	707.339	P00519	P00519	ABL1_HUMAN	Tyrosine-protein kinase ABL1	ABL1
2	_GTVT[Phospho (STY)]PPPR_	GTVTPPPR	-16.4555	P00519	TRUE	452.718	P00519	P00519	ABL1_HUMAN	Tyrosine-protein kinase ABL1	ABL1
3	_DIM[Oxidation (M)]ESSPGSSPPNLT[Phospho (STY)]PKPLR_	DIMESSPGSSPPNLTPKPLR	37.2927	P00519	TRUE	740.352	P00519	P00519	ABL1_HUMAN	Tyrosine-protein kinase ABL1	ABL1
2	_GQGESDPLDHEPAVS[Phospho (STY)]PLLPR_	GQGESDPLDHEPAVSPLLPR	62.6398	P00519	TRUE	1097.51	P00519	P00519	ABL1_HUMAN	Tyrosine-protein kinase ABL1	ABL1
2	_AGGKPSQSPS[Phospho (STY)]QEAAGEAVLGAK_	AGGKPSQSPSQEAAGEAVLGAK	15.3321	P00519	TRUE	1060.5	P00519	P00519	ABL1_HUMAN	Tyrosine-protein kinase ABL1	ABL1
3	_AGGKPSQS[Phospho (STY)]PSQEAAGEAVLGAK_	AGGKPSQSPSQEAAGEAVLGAK	15.667	P00519	TRUE	707.339	P00519	P00519	ABL1_HUMAN	Tyrosine-protein kinase ABL1	ABL1
3	_DIM[Oxidation (M)]ESS[Phospho (STY)]PGSS[Phospho (STY)]PPNLT[Phospho (STY)]PK_	DIMESSPGSSPPNLTPK	20.0605	P00519	TRUE	671.584	P00519	P00519	ABL1_HUMAN	Tyrosine-protein kinase ABL1	ABL1
2	_S[Phospho (STY)]SSFREMDGQPER_	SSSFREMDGQPER	0.116188	P00519	TRUE	803.322	P00519	P00519	ABL1_HUMAN	Tyrosine-protein kinase ABL1	ABL1
4	_KNEEAADEVFKDIMESS[Phospho (STY)]PGSS[Phospho (STY)]PPNLTPK_	KNEEAADEVFKDIMESSPGSSPPNLTPK	87.6691	P00519	TRUE	795.099	P00519	P00519	ABL1_HUMAN	Tyrosine-protein kinase ABL1	ABL1
3	_KNEEAADEVFKDIMESS[Phospho (STY)]PGSS[Phospho (STY)]PPNLTPK_	KNEEAADEVFKDIMESSPGSSPPNLTPK	87.6691	P00519	TRUE	1059.8	P00519	P00519	ABL1_HUMAN	Tyrosine-protein kinase ABL1	ABL1
2	_SSS[Phospho (STY)]FREM[Oxidation (M)]DGQPER_	SSSFREMDGQPER	-19.5215	P00519	TRUE	811.319	P00519	P00519	ABL1_HUMAN	Tyrosine-protein kinase ABL1	ABL1
3	_SSS[Phospho (STY)]FREM[Oxidation (M)]DGQPER_	SSSFREMDGQPER	-19.5215	P00519	TRUE	541.215	P00519	P00519	ABL1_HUMAN	Tyrosine-protein kinase ABL1	ABL1
2	_AGGKPSQS[Phospho (STY)]PSQEAAGEAVLGAK_	AGGKPSQSPSQEAAGEAVLGAK	15.667	P00519	TRUE	1060.5	P00519	P00519	ABL1_HUMAN	Tyrosine-protein kinase ABL1	ABL1
3	_DIMESSPGS[Phospho (STY)]S[Phospho (STY)]PPNLT[Phospho (STY)]PKPLR_	DIMESSPGSSPPNLTPKPLR	80.2479	P00519	TRUE	788.331	P00519	P00519	ABL1_HUMAN	Tyrosine-protein kinase ABL1	ABL1
2	_GSALGTPAAAEPVT[Phospho (STY)]PTSK_	GSALGTPAAAEPVTPTSK	26.1131	P00519	TRUE	867.919	P00519	P00519	ABL1_HUMAN	Tyrosine-protein kinase ABL1	ABL1
3	_DIMESSPGSS[Phospho (STY)]PPNLT[Phospho (STY)]PKPLR_	DIMESSPGSSPPNLTPKPLR	60.7042	P00519	TRUE	761.676	P00519	P00519	ABL1_HUMAN	Tyrosine-protein kinase ABL1	ABL1
3	_GQGESDPLDHEPAVS[Phospho (STY)]PLLPR_	GQGESDPLDHEPAVSPLLPR	62.6398	P00519	TRUE	732.011	P00519	P00519	ABL1_HUMAN	Tyrosine-protein kinase ABL1	ABL1
3	_KNEEAADEVFKDIMESSPGSS[Phospho (STY)]PPNLTPK_	KNEEAADEVFKDIMESSPGSSPPNLTPK	79.5126	P00519	TRUE	1033.14	P00519	P00519	ABL1_HUMAN	Tyrosine-protein kinase ABL1	ABL1
2	_GSALGTPAAAEPVTPT[Phospho (STY)]SK_	GSALGTPAAAEPVTPTSK	26.0735	P00519	TRUE	867.919	P00519	P00519	ABL1_HUMAN	Tyrosine-protein kinase ABL1	ABL1
3	_KNEEAADEVFKDIM[Oxidation (M)]ESS[Phospho (STY)]PGSS[Phospho (STY)]PPNLTPK_	KNEEAADEVFKDIMESSPGSSPPNLTPK	65.0685	P00519	TRUE	1065.13	P00519	P00519	ABL1_HUMAN	Tyrosine-protein kinase ABL1	ABL1
2	_DIMESSPGS[Phospho (STY)]S[Phospho (STY)]PPNLTPK_	DIMESSPGSSPPNLTPK	68.012	P00519	TRUE	958.891	P00519	P00519	ABL1_HUMAN	Tyrosine-protein kinase ABL1	ABL1
3	_GS[Phospho (STY)]ALGT[Phospho (STY)]PAAAEPVT[Phospho (STY)]PTSK_	GSALGTPAAAEPVTPTSK	49.6326	P00519	TRUE	632.259	P00519	P00519	ABL1_HUMAN	Tyrosine-protein kinase ABL1	ABL1
2	_SC[Carbamidomethyl (C)]S[Phospho (STY)]ASC[Carbamidomethyl (C)]VPHGAK_	SCSASCVPHGAK	-35.0971	P00519	TRUE	670.76	P00519	P00519	ABL1_HUMAN	Tyrosine-protein kinase ABL1	ABL1
2	_S[Phospho (STY)]NSTSSMSSGLPEQDR_	SNSTSSMSSGLPEQDR	17.38	P42684	TRUE	881.851	P42684	P42684	ABL2_HUMAN	Abelson tyrosine-protein kinase 2	ABL2
2	_T[Phospho (STY)]VSTSSQPEENVDR_	TVSTSSQPEENVDR	-3.63053	P42684	TRUE	814.844	P42684	P42684	ABL2_HUMAN	Abelson tyrosine-protein kinase 2	ABL2
2	_S[Phospho (STY)]NSTSSM[Oxidation (M)]SSGLPEQDR_	SNSTSSMSSGLPEQDR	-3.15706	P42684	TRUE	889.849	P42684	P42684	ABL2_HUMAN	Abelson tyrosine-protein kinase 2	ABL2
2	_SNST[Phospho (STY)]SSMSSGLPEQDR_	SNSTSSMSSGLPEQDR	17.4628	P42684	TRUE	881.851	P42684	P42684	ABL2_HUMAN	Abelson tyrosine-protein kinase 2	ABL2
2	_LMTGDTY[Phospho (STY)]TAHAGAK_	LMTGDTYTAHAGAK	-12.0557	P42684	FALSE	758.829	P42684	P42684	ABL2_HUMAN	Abelson tyrosine-protein kinase 2	ABL2
3	_QRDKS[Phospho (STY)]PSSLLEDAK_	QRDKSPSSLLEDAK	5.98423	P42684	TRUE	551.933	P42684	P42684	ABL2_HUMAN	Abelson tyrosine-protein kinase 2	ABL2
2	_GGFFSS[Phospho (STY)]FMK_	GGFFSSFMK	96.2287	P42684	TRUE	544.22	P42684	P42684	ABL2_HUMAN	Abelson tyrosine-protein kinase 2	ABL2
4	_T[Phospho (STY)]GGSSPEALHRPYGC[Carbamidomethyl (C)]DVEPQALNEAIR_	TGGSSPEALHRPYGCDVEPQALNEAIR	43.8487	P42684	TRUE	751.846	P42684	P42684	ABL2_HUMAN	Abelson tyrosine-protein kinase 2	ABL2
3	_DKS[Phospho (STY)]PSSLLEDAKETC[Carbamidomethyl (C)]FTR_	DKSPSSLLEDAKETCFTR	49.5473	P42684	TRUE	721.992	P42684	P42684	ABL2_HUMAN	Abelson tyrosine-protein kinase 2	ABL2
4	_TGGSSPEALHRPY[Phospho (STY)]GC[Carbamidomethyl (C)]DVEPQALNEAIR_	TGGSSPEALHRPYGCDVEPQALNEAIR	44.0294	P42684	TRUE	751.846	P42684	P42684	ABL2_HUMAN	Abelson tyrosine-protein kinase 2	ABL2
2	_S[Phospho (STY)]PSSLLEDAK_	SPSSLLEDAK	37.2682	P42684	TRUE	563.755	P42684	P42684	ABL2_HUMAN	Abelson tyrosine-protein kinase 2	ABL2
2	_LM[Oxidation (M)]TGDTY[Phospho (STY)]TAHAGAK_	LMTGDTYTAHAGAK	-30.3066	P42684	FALSE	766.826	P42684	P42684	ABL2_HUMAN	Abelson tyrosine-protein kinase 2	ABL2
2	_SNS[Phospho (STY)]TSSM[Oxidation (M)]SSGLPEQDR_	SNSTSSMSSGLPEQDR	-1.93641	P42684	TRUE	889.849	P42684	P42684	ABL2_HUMAN	Abelson tyrosine-protein kinase 2	ABL2
3	_TGGSS[Phospho (STY)]PEALHRPY[Phospho (STY)]GC[Carbamidomethyl (C)]DVEPQALNEAIR_	TGGSSPEALHRPYGCDVEPQALNEAIR	52.2133	P42684	TRUE	1028.78	P42684	P42684	ABL2_HUMAN	Abelson tyrosine-protein kinase 2	ABL2
2	_LMTGDT[Phospho (STY)]YTAHAGAK_	LMTGDTYTAHAGAK	-12.0622	P42684	FALSE	758.829	P42684	P42684	ABL2_HUMAN	Abelson tyrosine-protein kinase 2	ABL2
3	_LM[Oxidation (M)]TGDTY[Phospho (STY)]TAHAGAK_	LMTGDTYTAHAGAK	-30.3066	P42684	FALSE	511.553	P42684	P42684	ABL2_HUMAN	Abelson tyrosine-protein kinase 2	ABL2
2	_AASSSSVVPY[Phospho (STY)]LPR_	AASSSSVVPYLPR	50.457	P42684	TRUE	707.342	P42684	P42684	ABL2_HUMAN	Abelson tyrosine-protein kinase 2	ABL2
3	_LMTGDTY[Phospho (STY)]TAHAGAK_	LMTGDTYTAHAGAK	-12.0557	P42684	FALSE	506.222	P42684	P42684	ABL2_HUMAN	Abelson tyrosine-protein kinase 2	ABL2
2	_ENIEGAQDATENS[Phospho (STY)]ASSLAPGFIR_	ENIEGAQDATENSASSLAPGFIR	71.2356	P42684	TRUE	1229.05	P42684	P42684	ABL2_HUMAN	Abelson tyrosine-protein kinase 2	ABL2
3	_ENIEGAQDATENS[Phospho (STY)]ASSLAPGFIR_	ENIEGAQDATENSASSLAPGFIR	71.2356	P42684	TRUE	819.703	P42684	P42684	ABL2_HUMAN	Abelson tyrosine-protein kinase 2	ABL2
3	_LMTGDT[Phospho (STY)]YTAHAGAK_	LMTGDTYTAHAGAK	-12.0622	P42684	FALSE	506.222	P42684	P42684	ABL2_HUMAN	Abelson tyrosine-protein kinase 2	ABL2
3	_T[Phospho (STY)]PSGDLAITEKDPPGVGVAGVAAAPK_	TPSGDLAITEKDPPGVGVAGVAAAPK	54.4793	P42684	TRUE	833.423	P42684	P42684	ABL2_HUMAN	Abelson tyrosine-protein kinase 2	ABL2
3	_S[Phospho (STY)]NSTSSMSSGLPEQDR_	SNSTSSMSSGLPEQDR	17.38	P42684	TRUE	588.237	P42684	P42684	ABL2_HUMAN	Abelson tyrosine-protein kinase 2	ABL2
2	_SNS[Phospho (STY)]TSSMSSGLPEQDR_	SNSTSSMSSGLPEQDR	17.3791	P42684	TRUE	881.851	P42684	P42684	ABL2_HUMAN	Abelson tyrosine-protein kinase 2	ABL2
3	_DKS[Phospho (STY)]PSSLLEDAK_	DKSPSSLLEDAK	29.0622	P42684	TRUE	457.213	P42684	P42684	ABL2_HUMAN	Abelson tyrosine-protein kinase 2	ABL2
2	_DKS[Phospho (STY)]PSSLLEDAK_	DKSPSSLLEDAK	29.0622	P42684	TRUE	685.316	P42684	P42684	ABL2_HUMAN	Abelson tyrosine-protein kinase 2	ABL2
3	_TPS[Phospho (STY)]GDLAITEKDPPGVGVAGVAAAPK_	TPSGDLAITEKDPPGVGVAGVAAAPK	53.2377	P42684	TRUE	833.423	P42684	P42684	ABL2_HUMAN	Abelson tyrosine-protein kinase 2	ABL2
2	_VPVLISPT[Phospho (STY)]LK_	VPVLISPTLK	65.6354	P42684	TRUE	573.83	P42684	P42684	ABL2_HUMAN	Abelson tyrosine-protein kinase 2	ABL2
3	_PVMPPPQVPLPT[Phospho (STY)]SSISPAK_	PVMPPPQVPLPTSSISPAK	76.6363	P42684	TRUE	675.016	P42684	P42684	ABL2_HUMAN	Abelson tyrosine-protein kinase 2	ABL2
3	_LLQHPS[Phospho (STY)]IC[Carbamidomethyl (C)]SDPTEEPTALTAGQSTSETQEGGK_	LLQHPSICSDPTEEPTALTAGQSTSETQEGGK	44.1599	P42684	TRUE	1150.52	P42684	P42684	ABL2_HUMAN	Abelson tyrosine-protein kinase 2	ABL2
3	_SSS[Phospho (STY)]FREMENQPHKK_	SSSFREMENQPHKK	-29.2635	P42684	TRUE	595.598	P42684	P42684	ABL2_HUMAN	Abelson tyrosine-protein kinase 2	ABL2
3	_LGMAGVPEDGEQPGWPS[Phospho (STY)]PAK_	LGMAGVPEDGEQPGWPSPAK	68.8034	P42684	TRUE	701.647	P42684	P42684	ABL2_HUMAN	Abelson tyrosine-protein kinase 2	ABL2
3	_PVMPPPQVPLPTSSIS[Phospho (STY)]PAK_	PVMPPPQVPLPTSSISPAK	76.6715	P42684	TRUE	675.016	P42684	P42684	ABL2_HUMAN	Abelson tyrosine-protein kinase 2	ABL2
3	_NLC[Carbamidomethyl (C)]NDDGGGGGGSGTAGGGWSGITGFFT[Phospho (STY)]PR_	NLCNDDGGGGGGSGTAGGGWSGITGFFTPR	107.006	P42684	TRUE	970.403	P42684	P42684	ABL2_HUMAN	Abelson tyrosine-protein kinase 2	ABL2
3	_TGGSS[Phospho (STY)]PEALHRPYGC[Carbamidomethyl (C)]DVEPQALNEAIR_	TGGSSPEALHRPYGCDVEPQALNEAIR	44.0545	P42684	TRUE	1002.13	P42684	P42684	ABL2_HUMAN	Abelson tyrosine-protein kinase 2	ABL2
4	_TGGSS[Phospho (STY)]PEALHRPYGC[Carbamidomethyl (C)]DVEPQALNEAIR_	TGGSSPEALHRPYGCDVEPQALNEAIR	44.0545	P42684	TRUE	751.846	P42684	P42684	ABL2_HUMAN	Abelson tyrosine-protein kinase 2	ABL2
3	_SSS[Phospho (STY)]FREM[Oxidation (M)]ENQPHK_	SSSFREMENQPHK	-38.8401	P42684	TRUE	558.231	P42684	P42684	ABL2_HUMAN	Abelson tyrosine-protein kinase 2	ABL2
2	_GGFFSS[Phospho (STY)]FM[Oxidation (M)]K_	GGFFSSFMK	65.7827	P42684	TRUE	552.217	P42684	P42684	ABL2_HUMAN	Abelson tyrosine-protein kinase 2	ABL2
3	_SSS[Phospho (STY)]FREMENQPHK_	SSSFREMENQPHK	-16.6911	P42684	TRUE	552.899	P42684	P42684	ABL2_HUMAN	Abelson tyrosine-protein kinase 2	ABL2
4	_TGGS[Phospho (STY)]SPEALHRPYGC[Carbamidomethyl (C)]DVEPQALNEAIR_	TGGSSPEALHRPYGCDVEPQALNEAIR	44.1269	P42684	TRUE	751.846	P42684	P42684	ABL2_HUMAN	Abelson tyrosine-protein kinase 2	ABL2
2	_SNST[Phospho (STY)]SSM[Oxidation (M)]SSGLPEQDR_	SNSTSSMSSGLPEQDR	-2.53215	P42684	TRUE	889.849	P42684	P42684	ABL2_HUMAN	Abelson tyrosine-protein kinase 2	ABL2
2	_TVSTSS[Phospho (STY)]QPEENVDR_	TVSTSSQPEENVDR	-4.45935	P42684	TRUE	814.844	P42684	P42684	ABL2_HUMAN	Abelson tyrosine-protein kinase 2	ABL2
2	_LGMAGVPEDGEQPGWPS[Phospho (STY)]PAK_	LGMAGVPEDGEQPGWPSPAK	68.8034	P42684	TRUE	1051.97	P42684	P42684	ABL2_HUMAN	Abelson tyrosine-protein kinase 2	ABL2
2	_VPVLIS[Phospho (STY)]PTLK_	VPVLISPTLK	65.3516	P42684	TRUE	573.83	P42684	P42684	ABL2_HUMAN	Abelson tyrosine-protein kinase 2	ABL2
2	_TVS[Phospho (STY)]TSSQPEENVDR_	TVSTSSQPEENVDR	-2.50942	P42684	TRUE	814.844	P42684	P42684	ABL2_HUMAN	Abelson tyrosine-protein kinase 2	ABL2
2	_GAQASSGS[Phospho (STY)]PALPR_	GAQASSGSPALPR	2.66412	P42684	TRUE	639.796	P42684	P42684	ABL2_HUMAN	Abelson tyrosine-protein kinase 2	ABL2
3	_DKSPSS[Phospho (STY)]LLEDAK_	DKSPSSLLEDAK	28.6768	P42684	TRUE	457.213	P42684	P42684	ABL2_HUMAN	Abelson tyrosine-protein kinase 2	ABL2
3	_ENIEGAQDATENSASS[Phospho (STY)]LAPGFIR_	ENIEGAQDATENSASSLAPGFIR	74.4921	P42684	TRUE	819.703	P42684	P42684	ABL2_HUMAN	Abelson tyrosine-protein kinase 2	ABL2
3	_DKSPS[Phospho (STY)]SLLEDAK_	DKSPSSLLEDAK	28.3877	P42684	TRUE	457.213	P42684	P42684	ABL2_HUMAN	Abelson tyrosine-protein kinase 2	ABL2
2	_LGM[Oxidation (M)]AGVPEDGEQPGWPS[Phospho (STY)]PAK_	LGMAGVPEDGEQPGWPSPAK	50.8294	P42684	TRUE	1059.96	P42684	P42684	ABL2_HUMAN	Abelson tyrosine-protein kinase 2	ABL2
3	_ENIEGAQDATENSAS[Phospho (STY)]SLAPGFIR_	ENIEGAQDATENSASSLAPGFIR	70.3991	P42684	TRUE	819.703	P42684	P42684	ABL2_HUMAN	Abelson tyrosine-protein kinase 2	ABL2
4	_NLC[Carbamidomethyl (C)]NDDGGGGGGSGTAGGGWS[Phospho (STY)]GITGFFTPR_	NLCNDDGGGGGGSGTAGGGWSGITGFFTPR	79.4691	P42684	TRUE	728.054	P42684	P42684	ABL2_HUMAN	Abelson tyrosine-protein kinase 2	ABL2
4	_LLQHPS[Phospho (STY)]IC[Carbamidomethyl (C)]SDPTEEPTALTAGQSTSETQEGGKK_	LLQHPSICSDPTEEPTALTAGQSTSETQEGGKK	34.123	P42684	TRUE	895.165	P42684	P42684	ABL2_HUMAN	Abelson tyrosine-protein kinase 2	ABL2
3	_T[Phospho (STY)]GGSSPEALHRPYGC[Carbamidomethyl (C)]DVEPQALNEAIR_	TGGSSPEALHRPYGCDVEPQALNEAIR	43.8487	P42684	TRUE	1002.13	P42684	P42684	ABL2_HUMAN	Abelson tyrosine-protein kinase 2	ABL2
3	_DKSPS[Phospho (STY)]SLLEDAKETC[Carbamidomethyl (C)]FTR_	DKSPSSLLEDAKETCFTR	49.8585	P42684	TRUE	721.992	P42684	P42684	ABL2_HUMAN	Abelson tyrosine-protein kinase 2	ABL2
2	_T[Phospho (STY)]SSESIYSR_	TSSESIYSR	0.569603	O14639	TRUE	555.229	O14639	O14639	ABLM1_HUMAN	Actin-binding LIM protein 1	ABLIM1
2	_T[Phospho (STY)]ASLPGYGR_	TASLPGYGR	18.1894	O14639	TRUE	501.226	O14639	O14639	ABLM1_HUMAN	Actin-binding LIM protein 1	ABLIM1
3	_DC[Carbamidomethyl (C)]LC[Carbamidomethyl (C)]QLC[Carbamidomethyl (C)]AQPMSSS[Phospho (STY)]PK_	DCLCQLCAQPMSSSPK	47.2085	O14639	TRUE	654.592	O14639	O14639	ABLM1_HUMAN	Actin-binding LIM protein 1	ABLIM1
2	_S[Phospho (STY)]TSQGS[Phospho (STY)]INSPVYSR_	STSQGSINSPVYSR	33.5421	O14639	TRUE	821.829	O14639	O14639	ABLM1_HUMAN	Actin-binding LIM protein 1	ABLIM1
2	_STS[Phospho (STY)]QGSINSPVYSR_	STSQGSINSPVYSR	18.094	O14639	TRUE	781.846	O14639	O14639	ABLM1_HUMAN	Actin-binding LIM protein 1	ABLIM1
2	_T[Phospho (STY)]LSPTPSAEGYQDVR_	TLSPTPSAEGYQDVR	32.3855	O14639	TRUE	850.88	O14639	O14639	ABLM1_HUMAN	Actin-binding LIM protein 1	ABLIM1
4	_QS[Phospho (STY)]LGES[Phospho (STY)]PRT[Phospho (STY)]LS[Phospho (STY)]PTPSAEGYQDVR_	QSLGESPRTLSPTPSAEGYQDVR	32.5167	O14639	TRUE	699.525	O14639	O14639	ABLM1_HUMAN	Actin-binding LIM protein 1	ABLIM1
3	_NGLHRPVST[Phospho (STY)]DFAQYNS[Phospho (STY)]YGDVSGGVR_	NGLHRPVSTDFAQYNSYGDVSGGVR	50.2803	O14639	TRUE	952.743	O14639	O14639	ABLM1_HUMAN	Actin-binding LIM protein 1	ABLIM1
3	_NGLHRPVST[Phospho (STY)]DFAQYNSYGDVSGGVR_	NGLHRPVSTDFAQYNSYGDVSGGVR	49.8291	O14639	TRUE	926.087	O14639	O14639	ABLM1_HUMAN	Actin-binding LIM protein 1	ABLIM1
4	_NGLHRPVSTDFAQY[Phospho (STY)]NSYGDVSGGVR_	NGLHRPVSTDFAQYNSYGDVSGGVR	49.6097	O14639	TRUE	694.817	O14639	O14639	ABLM1_HUMAN	Actin-binding LIM protein 1	ABLIM1
3	_TSSESIY[Phospho (STY)]SRPGSSIPGS[Phospho (STY)]PGHTIYAK_	TSSESIYSRPGSSIPGSPGHTIYAK	35.8098	O14639	TRUE	913.74	O14639	O14639	ABLM1_HUMAN	Actin-binding LIM protein 1	ABLIM1
3	_NGLHRPVS[Phospho (STY)]TDFAQYNS[Phospho (STY)]YGDVSGGVR_	NGLHRPVSTDFAQYNSYGDVSGGVR	50.0883	O14639	TRUE	952.743	O14639	O14639	ABLM1_HUMAN	Actin-binding LIM protein 1	ABLIM1
3	_T[Phospho (STY)]SSESIYSRPGSSIPGS[Phospho (STY)]PGHTIYAK_	TSSESIYSRPGSSIPGSPGHTIYAK	40.4261	O14639	TRUE	913.74	O14639	O14639	ABLM1_HUMAN	Actin-binding LIM protein 1	ABLIM1
3	_T[Phospho (STY)]SS[Phospho (STY)]ESIYSRPGSSIPGSPGHTIYAK_	TSSESIYSRPGSSIPGSPGHTIYAK	39.654	O14639	TRUE	913.74	O14639	O14639	ABLM1_HUMAN	Actin-binding LIM protein 1	ABLIM1
3	_T[Phospho (STY)]LSPTPSAEGYQDVR_	TLSPTPSAEGYQDVR	32.3855	O14639	TRUE	567.589	O14639	O14639	ABLM1_HUMAN	Actin-binding LIM protein 1	ABLIM1
3	_RS[Phospho (STY)]SGREEDDEELLR_	RSSGREEDDEELLR	-3.85834	O14639	TRUE	590.927	O14639	O14639	ABLM1_HUMAN	Actin-binding LIM protein 1	ABLIM1
3	_PGSSIPGSPGHT[Phospho (STY)]IYAK_	PGSSIPGSPGHTIYAK	18.323	O14639	TRUE	550.263	O14639	O14639	ABLM1_HUMAN	Actin-binding LIM protein 1	ABLIM1
3	_M[Oxidation (M)]DRGVS[Phospho (STY)]MPNMLEPK_	MDRGVSMPNMLEPK	46.1357	O14639	TRUE	567.578	O14639	O14639	ABLM1_HUMAN	Actin-binding LIM protein 1	ABLIM1
3	_T[Phospho (STY)]SSES[Phospho (STY)]IYSRPGSSIPGSPGHTIYAK_	TSSESIYSRPGSSIPGSPGHTIYAK	39.0637	O14639	TRUE	913.74	O14639	O14639	ABLM1_HUMAN	Actin-binding LIM protein 1	ABLIM1
3	_M[Oxidation (M)]DRGVS[Phospho (STY)]MPNM[Oxidation (M)]LEPK_	MDRGVSMPNMLEPK	24.5086	O14639	TRUE	572.91	O14639	O14639	ABLM1_HUMAN	Actin-binding LIM protein 1	ABLIM1
3	_MDRGVS[Phospho (STY)]MPNM[Oxidation (M)]LEPK_	MDRGVSMPNMLEPK	30.7021	O14639	TRUE	567.578	O14639	O14639	ABLM1_HUMAN	Actin-binding LIM protein 1	ABLIM1
3	_M[Oxidation (M)]DRGVS[Phospho (STY)]M[Oxidation (M)]PNMLEPK_	MDRGVSMPNMLEPK	17.8924	O14639	TRUE	572.91	O14639	O14639	ABLM1_HUMAN	Actin-binding LIM protein 1	ABLIM1
3	_MDRGVS[Phospho (STY)]M[Oxidation (M)]PNM[Oxidation (M)]LEPK_	MDRGVSMPNMLEPK	4.51562	O14639	TRUE	572.91	O14639	O14639	ABLM1_HUMAN	Actin-binding LIM protein 1	ABLIM1
2	_GVS[Phospho (STY)]MPNM[Oxidation (M)]LEPK_	GVSMPNMLEPK	38.5599	O14639	TRUE	649.78	O14639	O14639	ABLM1_HUMAN	Actin-binding LIM protein 1	ABLIM1
3	_M[Oxidation (M)]DRGVS[Phospho (STY)]M[Oxidation (M)]PNM[Oxidation (M)]LEPK_	MDRGVSMPNMLEPK	-1.30218	O14639	TRUE	578.242	O14639	O14639	ABLM1_HUMAN	Actin-binding LIM protein 1	ABLIM1
2	_GVS[Phospho (STY)]M[Oxidation (M)]PNMLEPK_	GVSMPNMLEPK	34.5541	O14639	TRUE	649.78	O14639	O14639	ABLM1_HUMAN	Actin-binding LIM protein 1	ABLIM1
4	_TSSESIYSRPGSSIPGS[Phospho (STY)]PGHTIYAK_	TSSESIYSRPGSSIPGSPGHTIYAK	29.0622	O14639	TRUE	665.565	O14639	O14639	ABLM1_HUMAN	Actin-binding LIM protein 1	ABLIM1
3	_TSSESIYSRPGSSIPGS[Phospho (STY)]PGHTIYAK_	TSSESIYSRPGSSIPGSPGHTIYAK	29.0622	O14639	TRUE	887.085	O14639	O14639	ABLM1_HUMAN	Actin-binding LIM protein 1	ABLIM1
4	_NGLHRPVS[Phospho (STY)]TDFAQYNSYGDVSGGVR_	NGLHRPVSTDFAQYNSYGDVSGGVR	42.6328	O14639	TRUE	694.817	O14639	O14639	ABLM1_HUMAN	Actin-binding LIM protein 1	ABLIM1
3	_TSS[Phospho (STY)]ESIYSRPGSSIPGSPGHTIYAK_	TSSESIYSRPGSSIPGSPGHTIYAK	30.2696	O14639	TRUE	887.085	O14639	O14639	ABLM1_HUMAN	Actin-binding LIM protein 1	ABLIM1
4	_TSS[Phospho (STY)]ESIYSRPGSSIPGSPGHTIYAK_	TSSESIYSRPGSSIPGSPGHTIYAK	30.2696	O14639	TRUE	665.565	O14639	O14639	ABLM1_HUMAN	Actin-binding LIM protein 1	ABLIM1
3	_T[Phospho (STY)]SSESIYSRPGSSIPGSPGHTIYAK_	TSSESIYSRPGSSIPGSPGHTIYAK	30.5328	O14639	TRUE	887.085	O14639	O14639	ABLM1_HUMAN	Actin-binding LIM protein 1	ABLIM1
2	_STS[Phospho (STY)]QGS[Phospho (STY)]INSPVYSR_	STSQGSINSPVYSR	32.8223	O14639	TRUE	821.829	O14639	O14639	ABLM1_HUMAN	Actin-binding LIM protein 1	ABLIM1
4	_T[Phospho (STY)]SSESIYSRPGSSIPGSPGHTIYAK_	TSSESIYSRPGSSIPGSPGHTIYAK	30.5328	O14639	TRUE	665.565	O14639	O14639	ABLM1_HUMAN	Actin-binding LIM protein 1	ABLIM1
3	_TS[Phospho (STY)]SESIYSRPGSSIPGSPGHTIYAK_	TSSESIYSRPGSSIPGSPGHTIYAK	30.4682	O14639	TRUE	887.085	O14639	O14639	ABLM1_HUMAN	Actin-binding LIM protein 1	ABLIM1
3	_TLS[Phospho (STY)]PTPS[Phospho (STY)]AEGYQDVRDR_	TLSPTPSAEGYQDVRDR	30.134	O14639	TRUE	684.621	O14639	O14639	ABLM1_HUMAN	Actin-binding LIM protein 1	ABLIM1
2	_TLSPTPS[Phospho (STY)]AEGYQDVR_	TLSPTPSAEGYQDVR	34.0434	O14639	TRUE	850.88	O14639	O14639	ABLM1_HUMAN	Actin-binding LIM protein 1	ABLIM1
2	_TLS[Phospho (STY)]PTPSAEGYQDVRDR_	TLSPTPSAEGYQDVRDR	20.7581	O14639	TRUE	986.444	O14639	O14639	ABLM1_HUMAN	Actin-binding LIM protein 1	ABLIM1
3	_TLS[Phospho (STY)]PTPSAEGYQDVRDR_	TLSPTPSAEGYQDVRDR	20.7581	O14639	TRUE	657.965	O14639	O14639	ABLM1_HUMAN	Actin-binding LIM protein 1	ABLIM1
2	_DC[Carbamidomethyl (C)]LC[Carbamidomethyl (C)]QLC[Carbamidomethyl (C)]AQPM[Oxidation (M)]SSS[Phospho (STY)]PK_	DCLCQLCAQPMSSSPK	34.1056	O14639	TRUE	989.382	O14639	O14639	ABLM1_HUMAN	Actin-binding LIM protein 1	ABLIM1
3	_DC[Carbamidomethyl (C)]LC[Carbamidomethyl (C)]QLC[Carbamidomethyl (C)]AQPM[Oxidation (M)]SSS[Phospho (STY)]PK_	DCLCQLCAQPMSSSPK	34.1056	O14639	TRUE	659.924	O14639	O14639	ABLM1_HUMAN	Actin-binding LIM protein 1	ABLIM1
2	_DC[Carbamidomethyl (C)]LC[Carbamidomethyl (C)]QLC[Carbamidomethyl (C)]AQPMSSS[Phospho (STY)]PK_	DCLCQLCAQPMSSSPK	47.2085	O14639	TRUE	981.385	O14639	O14639	ABLM1_HUMAN	Actin-binding LIM protein 1	ABLIM1
3	_T[Phospho (STY)]SSESIYSRPGSS[Phospho (STY)]IPGSPGHTIYAK_	TSSESIYSRPGSSIPGSPGHTIYAK	39.0171	O14639	TRUE	913.74	O14639	O14639	ABLM1_HUMAN	Actin-binding LIM protein 1	ABLIM1
3	_LRPTRTS[Phospho (STY)]SESIYSR_	LRPTRTSSESIYSR	-12.7293	O14639	TRUE	578.284	O14639	O14639	ABLM1_HUMAN	Actin-binding LIM protein 1	ABLIM1
3	_PGSSIPGSPGHTIY[Phospho (STY)]AK_	PGSSIPGSPGHTIYAK	11.4511	O14639	TRUE	550.263	O14639	O14639	ABLM1_HUMAN	Actin-binding LIM protein 1	ABLIM1
3	_Y[Phospho (STY)]DSPINSASHIPSSK_	YDSPINSASHIPSSK	16.662	O14639	TRUE	561.586	O14639	O14639	ABLM1_HUMAN	Actin-binding LIM protein 1	ABLIM1
3	_TSSES[Phospho (STY)]IYS[Phospho (STY)]RPGSSIPGSPGHTIYAK_	TSSESIYSRPGSSIPGSPGHTIYAK	35.4979	O14639	TRUE	913.74	O14639	O14639	ABLM1_HUMAN	Actin-binding LIM protein 1	ABLIM1
3	_TSS[Phospho (STY)]ESIYS[Phospho (STY)]RPGSSIPGSPGHTIY[Phospho (STY)]AK_	TSSESIYSRPGSSIPGSPGHTIYAK	42.9771	O14639	TRUE	940.396	O14639	O14639	ABLM1_HUMAN	Actin-binding LIM protein 1	ABLIM1
3	_TSSESIYS[Phospho (STY)]RPGSSIPGSPGHTIY[Phospho (STY)]AK_	TSSESIYSRPGSSIPGSPGHTIYAK	30.7726	O14639	TRUE	913.74	O14639	O14639	ABLM1_HUMAN	Actin-binding LIM protein 1	ABLIM1
3	_T[Phospho (STY)]SSESIYSRPGSSIPGSPGHTIY[Phospho (STY)]AK_	TSSESIYSRPGSSIPGSPGHTIYAK	37.5269	O14639	TRUE	913.74	O14639	O14639	ABLM1_HUMAN	Actin-binding LIM protein 1	ABLIM1
3	_AIYDIERPDLITY[Phospho (STY)]EPFY[Phospho (STY)]TSGYDDK_	AIYDIERPDLITYEPFYTSGYDDK	116.697	O14639	TRUE	1015.43	O14639	O14639	ABLM1_HUMAN	Actin-binding LIM protein 1	ABLIM1
3	_AIYDIERPDLITYEPFY[Phospho (STY)]TSGYDDK_	AIYDIERPDLITYEPFYTSGYDDK	102.272	O14639	TRUE	988.779	O14639	O14639	ABLM1_HUMAN	Actin-binding LIM protein 1	ABLIM1
2	_DY[Phospho (STY)]QTLPDGHM[Oxidation (M)]PAM[Oxidation (M)]R_	DYQTLPDGHMPAMR	3.64886	O14639	TRUE	872.347	O14639	O14639	ABLM1_HUMAN	Actin-binding LIM protein 1	ABLIM1
2	_DY[Phospho (STY)]QTLPDGHMPAM[Oxidation (M)]R_	DYQTLPDGHMPAMR	23.5242	O14639	TRUE	864.349	O14639	O14639	ABLM1_HUMAN	Actin-binding LIM protein 1	ABLIM1
3	_DY[Phospho (STY)]QTLPDGHM[Oxidation (M)]PAM[Oxidation (M)]R_	DYQTLPDGHMPAMR	3.64886	O14639	TRUE	581.9	O14639	O14639	ABLM1_HUMAN	Actin-binding LIM protein 1	ABLIM1
3	_DY[Phospho (STY)]QTLPDGHM[Oxidation (M)]PAMR_	DYQTLPDGHMPAMR	19.2804	O14639	TRUE	576.569	O14639	O14639	ABLM1_HUMAN	Actin-binding LIM protein 1	ABLIM1
2	_STSQGSINSPVY[Phospho (STY)]SR_	STSQGSINSPVYSR	7.93844	O14639	TRUE	781.846	O14639	O14639	ABLM1_HUMAN	Actin-binding LIM protein 1	ABLIM1
3	_DY[Phospho (STY)]QTLPDGHMPAM[Oxidation (M)]R_	DYQTLPDGHMPAMR	23.5242	O14639	TRUE	576.569	O14639	O14639	ABLM1_HUMAN	Actin-binding LIM protein 1	ABLIM1
3	_TLS[Phospho (STY)]PTPSAEGYQDVR_	TLSPTPSAEGYQDVR	32.799	O14639	TRUE	567.589	O14639	O14639	ABLM1_HUMAN	Actin-binding LIM protein 1	ABLIM1
3	_TSSESIY[Phospho (STY)]SRPGSSIPGSPGHTIY[Phospho (STY)]AK_	TSSESIYSRPGSSIPGSPGHTIYAK	30.299	O14639	TRUE	913.74	O14639	O14639	ABLM1_HUMAN	Actin-binding LIM protein 1	ABLIM1
3	_PGSSIPGS[Phospho (STY)]PGHTIY[Phospho (STY)]AK_	PGSSIPGSPGHTIYAK	27.0387	O14639	TRUE	576.918	O14639	O14639	ABLM1_HUMAN	Actin-binding LIM protein 1	ABLIM1
2	_PGSSIPGS[Phospho (STY)]PGHTIY[Phospho (STY)]AK_	PGSSIPGSPGHTIYAK	27.0387	O14639	TRUE	864.873	O14639	O14639	ABLM1_HUMAN	Actin-binding LIM protein 1	ABLIM1
2	_PGSSIPGSPGHTIY[Phospho (STY)]AK_	PGSSIPGSPGHTIYAK	11.4511	O14639	TRUE	824.89	O14639	O14639	ABLM1_HUMAN	Actin-binding LIM protein 1	ABLIM1
3	_PVSTDFAQYNSY[Phospho (STY)]GDVSGGVR_	PVSTDFAQYNSYGDVSGGVR	56.7113	O14639	TRUE	733.651	O14639	O14639	ABLM1_HUMAN	Actin-binding LIM protein 1	ABLIM1
3	_AIY[Phospho (STY)]DIERPDLITYEPFY[Phospho (STY)]TSGYDDK_	AIYDIERPDLITYEPFYTSGYDDK	116.601	O14639	TRUE	1015.43	O14639	O14639	ABLM1_HUMAN	Actin-binding LIM protein 1	ABLIM1
3	_T[Phospho (STY)]SSESIY[Phospho (STY)]SRPGSSIPGSPGHTIY[Phospho (STY)]AK_	TSSESIYSRPGSSIPGSPGHTIYAK	42.8365	O14639	TRUE	940.396	O14639	O14639	ABLM1_HUMAN	Actin-binding LIM protein 1	ABLIM1
3	_T[Phospho (STY)]SSESIY[Phospho (STY)]SRPGSSIPGSPGHT[Phospho (STY)]IYAK_	TSSESIYSRPGSSIPGSPGHTIYAK	42.7459	O14639	TRUE	940.396	O14639	O14639	ABLM1_HUMAN	Actin-binding LIM protein 1	ABLIM1
3	_T[Phospho (STY)]SSESIY[Phospho (STY)]SRPGSSIPGSPGHTIYAK_	TSSESIYSRPGSSIPGSPGHTIYAK	35.4868	O14639	TRUE	913.74	O14639	O14639	ABLM1_HUMAN	Actin-binding LIM protein 1	ABLIM1
3	_TLSPT[Phospho (STY)]PSAEGYQDVR_	TLSPTPSAEGYQDVR	32.162	O14639	TRUE	567.589	O14639	O14639	ABLM1_HUMAN	Actin-binding LIM protein 1	ABLIM1
2	_PVSTDFAQYNS[Phospho (STY)]YGDVSGGVR_	PVSTDFAQYNSYGDVSGGVR	60.9858	O14639	TRUE	1099.97	O14639	O14639	ABLM1_HUMAN	Actin-binding LIM protein 1	ABLIM1
2	_DY[Phospho (STY)]QTLPDGHM[Oxidation (M)]PAMR_	DYQTLPDGHMPAMR	19.2804	O14639	TRUE	864.349	O14639	O14639	ABLM1_HUMAN	Actin-binding LIM protein 1	ABLIM1
3	_DYQT[Phospho (STY)]LPDGHMPAM[Oxidation (M)]R_	DYQTLPDGHMPAMR	23.5612	O14639	TRUE	576.569	O14639	O14639	ABLM1_HUMAN	Actin-binding LIM protein 1	ABLIM1
3	_PVST[Phospho (STY)]DFAQYNSYGDVSGGVR_	PVSTDFAQYNSYGDVSGGVR	61.6056	O14639	TRUE	733.651	O14639	O14639	ABLM1_HUMAN	Actin-binding LIM protein 1	ABLIM1
3	_T[Phospho (STY)]SSESIYSRPGSSIPGSPGHT[Phospho (STY)]IYAK_	TSSESIYSRPGSSIPGSPGHTIYAK	42.3306	O14639	TRUE	913.74	O14639	O14639	ABLM1_HUMAN	Actin-binding LIM protein 1	ABLIM1
2	_VDNEILDY[Phospho (STY)]K_	VDNEILDYK	34.6893	O14639	TRUE	594.763	O14639	O14639	ABLM1_HUMAN	Actin-binding LIM protein 1	ABLIM1
3	_AIYDIERPDLITY[Phospho (STY)]EPFYTSGYDDK_	AIYDIERPDLITYEPFYTSGYDDK	100.052	O14639	TRUE	988.779	O14639	O14639	ABLM1_HUMAN	Actin-binding LIM protein 1	ABLIM1
3	_T[Phospho (STY)]SSESIYSRPGSSIPGS[Phospho (STY)]PGHTIY[Phospho (STY)]AK_	TSSESIYSRPGSSIPGSPGHTIYAK	50.0894	O14639	TRUE	940.396	O14639	O14639	ABLM1_HUMAN	Actin-binding LIM protein 1	ABLIM1
3	_TSSESIYS[Phospho (STY)]RPGSS[Phospho (STY)]IPGSPGHTIYAK_	TSSESIYSRPGSSIPGSPGHTIYAK	36.2787	O14639	TRUE	913.74	O14639	O14639	ABLM1_HUMAN	Actin-binding LIM protein 1	ABLIM1
4	_NGLHRPVST[Phospho (STY)]DFAQYNSYGDVSGGVR_	NGLHRPVSTDFAQYNSYGDVSGGVR	49.8291	O14639	TRUE	694.817	O14639	O14639	ABLM1_HUMAN	Actin-binding LIM protein 1	ABLIM1
3	_TSSESIYSRPGSSIPGSPGHT[Phospho (STY)]IYAK_	TSSESIYSRPGSSIPGSPGHTIYAK	28.9224	O14639	TRUE	887.085	O14639	O14639	ABLM1_HUMAN	Actin-binding LIM protein 1	ABLIM1
3	_NGLHRPVS[Phospho (STY)]TDFAQYNSYGDVSGGVR_	NGLHRPVSTDFAQYNSYGDVSGGVR	42.6328	O14639	TRUE	926.087	O14639	O14639	ABLM1_HUMAN	Actin-binding LIM protein 1	ABLIM1
3	_TS[Phospho (STY)]SESIYSRPGSSIPGS[Phospho (STY)]PGHTIYAK_	TSSESIYSRPGSSIPGSPGHTIYAK	40.4965	O14639	TRUE	913.74	O14639	O14639	ABLM1_HUMAN	Actin-binding LIM protein 1	ABLIM1
2	_S[Phospho (STY)]SEDIIK_	SSEDIIK	6.97582	O14639	TRUE	436.194	O14639	O14639	ABLM1_HUMAN	Actin-binding LIM protein 1	ABLIM1
3	_NGLHRPVSTDFAQYNS[Phospho (STY)]YGDVSGGVR_	NGLHRPVSTDFAQYNSYGDVSGGVR	51.705	O14639	TRUE	926.087	O14639	O14639	ABLM1_HUMAN	Actin-binding LIM protein 1	ABLIM1
2	_GVS[Phospho (STY)]M[Oxidation (M)]PNM[Oxidation (M)]LEPK_	GVSMPNMLEPK	12.8217	O14639	TRUE	657.777	O14639	O14639	ABLM1_HUMAN	Actin-binding LIM protein 1	ABLIM1
3	_S[Phospho (STY)]TSQGS[Phospho (STY)]INSPVYSR_	STSQGSINSPVYSR	33.5421	O14639	TRUE	548.222	O14639	O14639	ABLM1_HUMAN	Actin-binding LIM protein 1	ABLIM1
2	_TLS[Phospho (STY)]PTPS[Phospho (STY)]AEGYQDVR_	TLSPTPSAEGYQDVR	44.3046	O14639	TRUE	890.863	O14639	O14639	ABLM1_HUMAN	Actin-binding LIM protein 1	ABLIM1
3	_S[Phospho (STY)]TSQGSINSPVYSR_	STSQGSINSPVYSR	17.9592	O14639	TRUE	521.566	O14639	O14639	ABLM1_HUMAN	Actin-binding LIM protein 1	ABLIM1
3	_QSLGES[Phospho (STY)]PRTLSPTPS[Phospho (STY)]AEGYQDVR_	QSLGESPRTLSPTPSAEGYQDVR	43.321	O14639	TRUE	879.053	O14639	O14639	ABLM1_HUMAN	Actin-binding LIM protein 1	ABLIM1
3	_T[Phospho (STY)]SSESIYSRPGSS[Phospho (STY)]IPGS[Phospho (STY)]PGHTIYAK_	TSSESIYSRPGSSIPGSPGHTIYAK	49.6215	O14639	TRUE	940.396	O14639	O14639	ABLM1_HUMAN	Actin-binding LIM protein 1	ABLIM1
3	_S[Phospho (STY)]SGREEDDEELLR_	SSGREEDDEELLR	15.1425	O14639	TRUE	538.893	O14639	O14639	ABLM1_HUMAN	Actin-binding LIM protein 1	ABLIM1
3	_TSS[Phospho (STY)]ESIYSRPGSS[Phospho (STY)]IPGS[Phospho (STY)]PGHTIYAK_	TSSESIYSRPGSSIPGSPGHTIYAK	49.9917	O14639	TRUE	940.396	O14639	O14639	ABLM1_HUMAN	Actin-binding LIM protein 1	ABLIM1
3	_QSLGES[Phospho (STY)]PRT[Phospho (STY)]LSPTPSAEGYQDVR_	QSLGESPRTLSPTPSAEGYQDVR	44.659	O14639	TRUE	879.053	O14639	O14639	ABLM1_HUMAN	Actin-binding LIM protein 1	ABLIM1
3	_T[Phospho (STY)]SSESIYSRPGS[Phospho (STY)]SIPGS[Phospho (STY)]PGHTIYAK_	TSSESIYSRPGSSIPGSPGHTIYAK	49.7316	O14639	TRUE	940.396	O14639	O14639	ABLM1_HUMAN	Actin-binding LIM protein 1	ABLIM1
3	_YDS[Phospho (STY)]PINSASHIPSSK_	YDSPINSASHIPSSK	13.1141	O14639	TRUE	561.586	O14639	O14639	ABLM1_HUMAN	Actin-binding LIM protein 1	ABLIM1
2	_SS[Phospho (STY)]GREEDDEELLR_	SSGREEDDEELLR	14.6357	O14639	TRUE	807.836	O14639	O14639	ABLM1_HUMAN	Actin-binding LIM protein 1	ABLIM1
2	_S[Phospho (STY)]SGREEDDEELLR_	SSGREEDDEELLR	15.1425	O14639	TRUE	807.836	O14639	O14639	ABLM1_HUMAN	Actin-binding LIM protein 1	ABLIM1
2	_LNS[Phospho (STY)]GLGQLILK_	LNSGLGQLILK	77.107	O14639	TRUE	618.342	O14639	O14639	ABLM1_HUMAN	Actin-binding LIM protein 1	ABLIM1
2	_PGSSIPGSPGHT[Phospho (STY)]IYAK_	PGSSIPGSPGHTIYAK	18.323	O14639	TRUE	824.89	O14639	O14639	ABLM1_HUMAN	Actin-binding LIM protein 1	ABLIM1
2	_GVS[Phospho (STY)]MPNMLEPK_	GVSMPNMLEPK	63.5565	O14639	TRUE	641.782	O14639	O14639	ABLM1_HUMAN	Actin-binding LIM protein 1	ABLIM1
3	_STSQGS[Phospho (STY)]INSPVYSR_	STSQGSINSPVYSR	14.8351	O14639	TRUE	521.566	O14639	O14639	ABLM1_HUMAN	Actin-binding LIM protein 1	ABLIM1
3	_PVSTDFAQYNS[Phospho (STY)]YGDVSGGVR_	PVSTDFAQYNSYGDVSGGVR	60.9858	O14639	TRUE	733.651	O14639	O14639	ABLM1_HUMAN	Actin-binding LIM protein 1	ABLIM1
3	_QHAALAAQSKS[Phospho (STY)]SEDIIK_	QHAALAAQSKSSEDIIK	-1.81689	O14639	TRUE	626.31	O14639	O14639	ABLM1_HUMAN	Actin-binding LIM protein 1	ABLIM1
3	_SS[Phospho (STY)]GREEDDEELLR_	SSGREEDDEELLR	14.6357	O14639	TRUE	538.893	O14639	O14639	ABLM1_HUMAN	Actin-binding LIM protein 1	ABLIM1
3	_TLSPTPS[Phospho (STY)]AEGYQDVR_	TLSPTPSAEGYQDVR	34.0434	O14639	TRUE	567.589	O14639	O14639	ABLM1_HUMAN	Actin-binding LIM protein 1	ABLIM1
2	_TAS[Phospho (STY)]LPGYGR_	TASLPGYGR	18.4647	O14639	TRUE	501.226	O14639	O14639	ABLM1_HUMAN	Actin-binding LIM protein 1	ABLIM1
3	_TSSESIYSRPGS[Phospho (STY)]S[Phospho (STY)]IPGS[Phospho (STY)]PGHTIYAK_	TSSESIYSRPGSSIPGSPGHTIYAK	50.7861	O14639	TRUE	940.396	O14639	O14639	ABLM1_HUMAN	Actin-binding LIM protein 1	ABLIM1
3	_T[Phospho (STY)]SSESIYS[Phospho (STY)]RPGSSIPGS[Phospho (STY)]PGHTIYAK_	TSSESIYSRPGSSIPGSPGHTIYAK	50.5729	O14639	TRUE	940.396	O14639	O14639	ABLM1_HUMAN	Actin-binding LIM protein 1	ABLIM1
3	_TSS[Phospho (STY)]ESIYSRPGSSIPGS[Phospho (STY)]PGHTIYAK_	TSSESIYSRPGSSIPGSPGHTIYAK	40.4308	O14639	TRUE	913.74	O14639	O14639	ABLM1_HUMAN	Actin-binding LIM protein 1	ABLIM1
4	_NGLHRPVSTDFAQYNS[Phospho (STY)]YGDVSGGVR_	NGLHRPVSTDFAQYNSYGDVSGGVR	51.705	O14639	TRUE	694.817	O14639	O14639	ABLM1_HUMAN	Actin-binding LIM protein 1	ABLIM1
3	_TSSESIYSRPGSS[Phospho (STY)]IPGS[Phospho (STY)]PGHTIYAK_	TSSESIYSRPGSSIPGSPGHTIYAK	38.4847	O14639	TRUE	913.74	O14639	O14639	ABLM1_HUMAN	Actin-binding LIM protein 1	ABLIM1
4	_T[Phospho (STY)]SSESIYSRPGSSIPGS[Phospho (STY)]PGHTIYAK_	TSSESIYSRPGSSIPGSPGHTIYAK	40.4261	O14639	TRUE	685.557	O14639	O14639	ABLM1_HUMAN	Actin-binding LIM protein 1	ABLIM1
3	_PGSSIPGS[Phospho (STY)]PGHTIYAK_	PGSSIPGSPGHTIYAK	17.3984	O14639	TRUE	550.263	O14639	O14639	ABLM1_HUMAN	Actin-binding LIM protein 1	ABLIM1
2	_ERSS[Phospho (STY)]LLASR_	ERSSLLASR	-16.4083	O14639	TRUE	549.769	O14639	O14639	ABLM1_HUMAN	Actin-binding LIM protein 1	ABLIM1
3	_TSSESIY[Phospho (STY)]SRPGSSIPGSPGHTIYAK_	TSSESIYSRPGSSIPGSPGHTIYAK	31.1077	O14639	TRUE	887.085	O14639	O14639	ABLM1_HUMAN	Actin-binding LIM protein 1	ABLIM1
2	_PGSSIPGS[Phospho (STY)]PGHTIYAK_	PGSSIPGSPGHTIYAK	17.3984	O14639	TRUE	824.89	O14639	O14639	ABLM1_HUMAN	Actin-binding LIM protein 1	ABLIM1
2	_TLSPT[Phospho (STY)]PS[Phospho (STY)]AEGYQDVR_	TLSPTPSAEGYQDVR	44.2761	O14639	TRUE	890.863	O14639	O14639	ABLM1_HUMAN	Actin-binding LIM protein 1	ABLIM1
2	_QSLGES[Phospho (STY)]PR_	QSLGESPR	-17.0389	O14639	TRUE	477.208	O14639	O14639	ABLM1_HUMAN	Actin-binding LIM protein 1	ABLIM1
3	_TS[Phospho (STY)]SESIYSRPGSS[Phospho (STY)]IPGS[Phospho (STY)]PGHTIYAK_	TSSESIYSRPGSSIPGSPGHTIYAK	49.6308	O14639	TRUE	940.396	O14639	O14639	ABLM1_HUMAN	Actin-binding LIM protein 1	ABLIM1
3	_TSSES[Phospho (STY)]IYSRPGSSIPGS[Phospho (STY)]PGHTIYAK_	TSSESIYSRPGSSIPGSPGHTIYAK	38.8306	O14639	TRUE	913.74	O14639	O14639	ABLM1_HUMAN	Actin-binding LIM protein 1	ABLIM1
3	_NGLHRPVSTDFAQY[Phospho (STY)]NS[Phospho (STY)]YGDVSGGVR_	NGLHRPVSTDFAQYNSYGDVSGGVR	61.8496	O14639	TRUE	952.743	O14639	O14639	ABLM1_HUMAN	Actin-binding LIM protein 1	ABLIM1
2	_TLSPT[Phospho (STY)]PSAEGYQDVR_	TLSPTPSAEGYQDVR	32.162	O14639	TRUE	850.88	O14639	O14639	ABLM1_HUMAN	Actin-binding LIM protein 1	ABLIM1
2	_STSQGS[Phospho (STY)]INSPVYSR_	STSQGSINSPVYSR	14.8351	O14639	TRUE	781.846	O14639	O14639	ABLM1_HUMAN	Actin-binding LIM protein 1	ABLIM1
2	_STSQGSINS[Phospho (STY)]PVYSR_	STSQGSINSPVYSR	8.62317	O14639	TRUE	781.846	O14639	O14639	ABLM1_HUMAN	Actin-binding LIM protein 1	ABLIM1
2	_YDS[Phospho (STY)]PINSASHIPSSK_	YDSPINSASHIPSSK	13.1141	O14639	TRUE	841.875	O14639	O14639	ABLM1_HUMAN	Actin-binding LIM protein 1	ABLIM1
2	_TLS[Phospho (STY)]PT[Phospho (STY)]PSAEGYQDVR_	TLSPTPSAEGYQDVR	43.7296	O14639	TRUE	890.863	O14639	O14639	ABLM1_HUMAN	Actin-binding LIM protein 1	ABLIM1
2	_TLS[Phospho (STY)]PTPSAEGYQDVR_	TLSPTPSAEGYQDVR	32.799	O14639	TRUE	850.88	O14639	O14639	ABLM1_HUMAN	Actin-binding LIM protein 1	ABLIM1
2	_TS[Phospho (STY)]SESIYSR_	TSSESIYSR	0.412664	O14639	TRUE	555.229	O14639	O14639	ABLM1_HUMAN	Actin-binding LIM protein 1	ABLIM1
3	_QS[Phospho (STY)]LGESPRTLS[Phospho (STY)]PTPSAEGYQDVR_	QSLGESPRTLSPTPSAEGYQDVR	42.934	O14639	TRUE	879.053	O14639	O14639	ABLM1_HUMAN	Actin-binding LIM protein 1	ABLIM1
3	_TSSES[Phospho (STY)]IYSRPGSS[Phospho (STY)]IPGS[Phospho (STY)]PGHTIYAK_	TSSESIYSRPGSSIPGSPGHTIYAK	48.3809	O14639	TRUE	940.396	O14639	O14639	ABLM1_HUMAN	Actin-binding LIM protein 1	ABLIM1
3	_DC[Carbamidomethyl (C)]LC[Carbamidomethyl (C)]QLC[Carbamidomethyl (C)]AQPMSSS[Phospho (STY)]PKETTFSSNC[Carbamidomethyl (C)]AGC[Carbamidomethyl (C)]GR_	DCLCQLCAQPMSSSPKETTFSSNCAGCGR	48.2853	O14639	TRUE	1130.44	O14639	O14639	ABLM1_HUMAN	Actin-binding LIM protein 1	ABLIM1
3	_S[Phospho (STY)]SGREEDDEELLRR_	SSGREEDDEELLRR	1.55428	O14639	TRUE	590.927	O14639	O14639	ABLM1_HUMAN	Actin-binding LIM protein 1	ABLIM1
4	_DC[Carbamidomethyl (C)]LC[Carbamidomethyl (C)]QLC[Carbamidomethyl (C)]AQPMS[Phospho (STY)]SS[Phospho (STY)]PK_	DCLCQLCAQPMSSSPK	-10.8016	O14639	TRUE	511.188	O14639	O14639	ABLM1_HUMAN	Actin-binding LIM protein 1	ABLIM1
3	_QSLGES[Phospho (STY)]PRTLS[Phospho (STY)]PTPSAEGYQDVR_	QSLGESPRTLSPTPSAEGYQDVR	44.4678	O14639	TRUE	879.053	O14639	O14639	ABLM1_HUMAN	Actin-binding LIM protein 1	ABLIM1
3	_DC[Carbamidomethyl (C)]LC[Carbamidomethyl (C)]QLC[Carbamidomethyl (C)]AQPMS[Phospho (STY)]SSPKETTFSSNC[Carbamidomethyl (C)]AGC[Carbamidomethyl (C)]GR_	DCLCQLCAQPMSSSPKETTFSSNCAGCGR	46.7979	O14639	TRUE	1130.44	O14639	O14639	ABLM1_HUMAN	Actin-binding LIM protein 1	ABLIM1
3	_DC[Carbamidomethyl (C)]LC[Carbamidomethyl (C)]QLC[Carbamidomethyl (C)]AQPM[Oxidation (M)]SSS[Phospho (STY)]PKETTFSSNC[Carbamidomethyl (C)]AGC[Carbamidomethyl (C)]GR_	DCLCQLCAQPMSSSPKETTFSSNCAGCGR	37.6523	O14639	TRUE	1135.78	O14639	O14639	ABLM1_HUMAN	Actin-binding LIM protein 1	ABLIM1
2	_TSS[Phospho (STY)]ESIYSR_	TSSESIYSR	0.757076	O14639	TRUE	555.229	O14639	O14639	ABLM1_HUMAN	Actin-binding LIM protein 1	ABLIM1
3	_QSLGESPRTLSPT[Phospho (STY)]PS[Phospho (STY)]AEGYQDVR_	QSLGESPRTLSPTPSAEGYQDVR	43.0084	O14639	TRUE	879.053	O14639	O14639	ABLM1_HUMAN	Actin-binding LIM protein 1	ABLIM1
3	_QSLGESPRTLS[Phospho (STY)]PT[Phospho (STY)]PSAEGYQDVR_	QSLGESPRTLSPTPSAEGYQDVR	42.9748	O14639	TRUE	879.053	O14639	O14639	ABLM1_HUMAN	Actin-binding LIM protein 1	ABLIM1
3	_RSS[Phospho (STY)]GREEDDEELLR_	RSSGREEDDEELLR	-3.40976	O14639	TRUE	590.927	O14639	O14639	ABLM1_HUMAN	Actin-binding LIM protein 1	ABLIM1
2	_RSS[Phospho (STY)]GREEDDEELLR_	RSSGREEDDEELLR	-3.40976	O14639	TRUE	885.886	O14639	O14639	ABLM1_HUMAN	Actin-binding LIM protein 1	ABLIM1
3	_QHAALAAQS[Phospho (STY)]KSSEDIIK_	QHAALAAQSKSSEDIIK	-2.04709	O14639	TRUE	626.31	O14639	O14639	ABLM1_HUMAN	Actin-binding LIM protein 1	ABLIM1
3	_QHAALAAQSKSS[Phospho (STY)]EDIIK_	QHAALAAQSKSSEDIIK	-1.26613	O14639	TRUE	626.31	O14639	O14639	ABLM1_HUMAN	Actin-binding LIM protein 1	ABLIM1
3	_ETRTSSESIIS[Phospho (STY)]VPASSTSGSPSR_	ETRTSSESIISVPASSTSGSPSR	30.0024	Q6H8Q1	TRUE	801.706	Q6H8Q1	Q6H8Q1	ABLM2_HUMAN	Actin-binding LIM protein 2	ABLIM2
2	_KSS[Phospho (STY)]WLM[Oxidation (M)]LK_	KSSWLMLK	31.9823	Q6H8Q1	TRUE	544.764	Q6H8Q1	Q6H8Q1	ABLM2_HUMAN	Actin-binding LIM protein 2	ABLIM2
3	_ETRTSS[Phospho (STY)]ES[Phospho (STY)]IIS[Phospho (STY)]VPASSTSGSPSR_	ETRTSSESIISVPASSTSGSPSR	43.9302	Q6H8Q1	TRUE	855.017	Q6H8Q1	Q6H8Q1	ABLM2_HUMAN	Actin-binding LIM protein 2	ABLIM2
4	_TNSPDLDTQSLSHS[Phospho (STY)]SGTDRDPLQR_	TNSPDLDTQSLSHSSGTDRDPLQR	24.1075	Q6H8Q1	TRUE	677.554	Q6H8Q1	Q6H8Q1	ABLM2_HUMAN	Actin-binding LIM protein 2	ABLIM2
4	_GDADTRTNS[Phospho (STY)]PDLDTQSLSHSSGTDRDPLQR_	GDADTRTNSPDLDTQSLSHSSGTDRDPLQR	19.7144	Q6H8Q1	TRUE	831.37	Q6H8Q1	Q6H8Q1	ABLM2_HUMAN	Actin-binding LIM protein 2	ABLIM2
3	_ETRTSS[Phospho (STY)]ESIISVPASS[Phospho (STY)]TSGSPSR_	ETRTSSESIISVPASSTSGSPSR	42.3346	Q6H8Q1	TRUE	828.361	Q6H8Q1	Q6H8Q1	ABLM2_HUMAN	Actin-binding LIM protein 2	ABLIM2
2	_S[Acetyl (Protein N-term)]AVSQPQAAPS[Phospho (STY)]PLEK_	SAVSQPQAAPSPLEK	44.1107	Q6H8Q1	TRUE	816.387	Q6H8Q1	Q6H8Q1	ABLM2_HUMAN	Actin-binding LIM protein 2	ABLIM2
3	_TNSPDLDTQSLSHS[Phospho (STY)]SGTDRDPLQR_	TNSPDLDTQSLSHSSGTDRDPLQR	24.1075	Q6H8Q1	TRUE	903.07	Q6H8Q1	Q6H8Q1	ABLM2_HUMAN	Actin-binding LIM protein 2	ABLIM2
4	_TNS[Phospho (STY)]PDLDTQSLSHSSGTDRDPLQR_	TNSPDLDTQSLSHSSGTDRDPLQR	26.3367	Q6H8Q1	TRUE	677.554	Q6H8Q1	Q6H8Q1	ABLM2_HUMAN	Actin-binding LIM protein 2	ABLIM2
3	_TNS[Phospho (STY)]PDLDTQSLSHSSGTDRDPLQR_	TNSPDLDTQSLSHSSGTDRDPLQR	26.3367	Q6H8Q1	TRUE	903.07	Q6H8Q1	Q6H8Q1	ABLM2_HUMAN	Actin-binding LIM protein 2	ABLIM2
3	_ETRTS[Phospho (STY)]SESIIS[Phospho (STY)]VPASSTSGSPSR_	ETRTSSESIISVPASSTSGSPSR	38.5484	Q6H8Q1	TRUE	828.361	Q6H8Q1	Q6H8Q1	ABLM2_HUMAN	Actin-binding LIM protein 2	ABLIM2
3	_YTPTSRS[Phospho (STY)]PQHYSR_	YTPTSRSPQHYSR	-30.1265	Q6H8Q1	TRUE	553.914	Q6H8Q1	Q6H8Q1	ABLM2_HUMAN	Actin-binding LIM protein 2	ABLIM2
3	_TSS[Phospho (STY)]PSSTGSVSLGRYT[Phospho (STY)]PTSR_	TSSPSSTGSVSLGRYTPTSR	31.1026	Q6H8Q1	TRUE	729.982	Q6H8Q1	Q6H8Q1	ABLM2_HUMAN	Actin-binding LIM protein 2	ABLIM2
3	_ETRTSSES[Phospho (STY)]IISVPASSTSGSPSR_	ETRTSSESIISVPASSTSGSPSR	29.4759	Q6H8Q1	TRUE	801.706	Q6H8Q1	Q6H8Q1	ABLM2_HUMAN	Actin-binding LIM protein 2	ABLIM2
2	_T[Phospho (STY)]SSESIISVPASSTSGSPSR_	TSSESIISVPASSTSGSPSR	44.0514	Q6H8Q1	TRUE	1008.96	Q6H8Q1	Q6H8Q1	ABLM2_HUMAN	Actin-binding LIM protein 2	ABLIM2
2	_ETRTS[Phospho (STY)]SESIISVPASSTSGSPSR_	ETRTSSESIISVPASSTSGSPSR	29.6636	Q6H8Q1	TRUE	1202.06	Q6H8Q1	Q6H8Q1	ABLM2_HUMAN	Actin-binding LIM protein 2	ABLIM2
3	_ETRTS[Phospho (STY)]SESIISVPASSTSGSPSR_	ETRTSSESIISVPASSTSGSPSR	29.6636	Q6H8Q1	TRUE	801.706	Q6H8Q1	Q6H8Q1	ABLM2_HUMAN	Actin-binding LIM protein 2	ABLIM2
3	_ETRT[Phospho (STY)]SSESIISVPASSTSGSPSR_	ETRTSSESIISVPASSTSGSPSR	28.131	Q6H8Q1	TRUE	801.706	Q6H8Q1	Q6H8Q1	ABLM2_HUMAN	Actin-binding LIM protein 2	ABLIM2
3	_T[Phospho (STY)]SSESIISVPASSTSGSPSR_	TSSESIISVPASSTSGSPSR	44.0514	Q6H8Q1	TRUE	672.976	Q6H8Q1	Q6H8Q1	ABLM2_HUMAN	Actin-binding LIM protein 2	ABLIM2
2	_TSSESIISVPASSTS[Phospho (STY)]GSPSR_	TSSESIISVPASSTSGSPSR	40.5827	Q6H8Q1	TRUE	1008.96	Q6H8Q1	Q6H8Q1	ABLM2_HUMAN	Actin-binding LIM protein 2	ABLIM2
3	_ETRTSS[Phospho (STY)]ESIISVPASSTSGSPSR_	ETRTSSESIISVPASSTSGSPSR	29.833	Q6H8Q1	TRUE	801.706	Q6H8Q1	Q6H8Q1	ABLM2_HUMAN	Actin-binding LIM protein 2	ABLIM2
2	_TSSESIISVPASSTSGS[Phospho (STY)]PSR_	TSSESIISVPASSTSGSPSR	41.9472	Q6H8Q1	TRUE	1008.96	Q6H8Q1	Q6H8Q1	ABLM2_HUMAN	Actin-binding LIM protein 2	ABLIM2
3	_TSSESIISVPASSTSGS[Phospho (STY)]PSR_	TSSESIISVPASSTSGSPSR	41.9472	Q6H8Q1	TRUE	672.976	Q6H8Q1	Q6H8Q1	ABLM2_HUMAN	Actin-binding LIM protein 2	ABLIM2
3	_TSSPSSTGSVSLGRYT[Phospho (STY)]PTSR_	TSSPSSTGSVSLGRYTPTSR	18.1186	Q6H8Q1	TRUE	703.327	Q6H8Q1	Q6H8Q1	ABLM2_HUMAN	Actin-binding LIM protein 2	ABLIM2
4	_AIYDIDRPDMISYSPYISHSAGDRQS[Phospho (STY)]YGEGDQDDR_	AIYDIDRPDMISYSPYISHSAGDRQSYGEGDQDDR	60.3832	Q6H8Q1	TRUE	1018.94	Q6H8Q1	Q6H8Q1	ABLM2_HUMAN	Actin-binding LIM protein 2	ABLIM2
2	_TSSESIISVPAS[Phospho (STY)]STSGSPSR_	TSSESIISVPASSTSGSPSR	41.4709	Q6H8Q1	TRUE	1008.96	Q6H8Q1	Q6H8Q1	ABLM2_HUMAN	Actin-binding LIM protein 2	ABLIM2
2	_TSS[Phospho (STY)]PSSTGSVSLGR_	TSSPSSTGSVSLGR	8.54424	Q6H8Q1	TRUE	701.814	Q6H8Q1	Q6H8Q1	ABLM2_HUMAN	Actin-binding LIM protein 2	ABLIM2
2	_TSSESIISVPASSTSGSPS[Phospho (STY)]R_	TSSESIISVPASSTSGSPSR	41.5052	Q6H8Q1	TRUE	1008.96	Q6H8Q1	Q6H8Q1	ABLM2_HUMAN	Actin-binding LIM protein 2	ABLIM2
3	_ET[Phospho (STY)]RTSSESIISVPASSTSGSPSR_	ETRTSSESIISVPASSTSGSPSR	30.3501	Q6H8Q1	TRUE	801.706	Q6H8Q1	Q6H8Q1	ABLM2_HUMAN	Actin-binding LIM protein 2	ABLIM2
2	_QGMSPT[Phospho (STY)]FSR_	QGMSPTFSR	18.5775	O94929	TRUE	545.723	O94929	O94929	ABLM3_HUMAN	Actin-binding LIM protein 3	ABLIM3
2	_RAS[Phospho (STY)]SPGYIDSPTYS[Phospho (STY)]R_	RASSPGYIDSPTYSR	18.7491	O94929	TRUE	908.869	O94929	O94929	ABLM3_HUMAN	Actin-binding LIM protein 3	ABLIM3
3	_TPSADLFHY[Phospho (STY)]DSMNAVNWGMR_	TPSADLFHYDSMNAVNWGMR	93.2432	O94929	TRUE	798.001	O94929	O94929	ABLM3_HUMAN	Actin-binding LIM protein 3	ABLIM3
3	_SGPESGRS[Phospho (STY)]SPYHSQLDVR_	SGPESGRSSPYHSQLDVR	-5.33713	O94929	TRUE	680.304	O94929	O94929	ABLM3_HUMAN	Actin-binding LIM protein 3	ABLIM3
3	_RTSETS[Phospho (STY)]ISPPGSSIGSPNR_	RTSETSISPPGSSIGSPNR	13.9588	O94929	TRUE	670.648	O94929	O94929	ABLM3_HUMAN	Actin-binding LIM protein 3	ABLIM3
3	_S[Phospho (STY)]STSSREALHTAGYEMSLNGSPR_	SSTSSREALHTAGYEMSLNGSPR	24.7215	O94929	TRUE	840.039	O94929	O94929	ABLM3_HUMAN	Actin-binding LIM protein 3	ABLIM3
3	_S[Phospho (STY)]STSSREALHTAGYEM[Oxidation (M)]SLNGSPR_	SSTSSREALHTAGYEMSLNGSPR	10.0967	O94929	TRUE	845.371	O94929	O94929	ABLM3_HUMAN	Actin-binding LIM protein 3	ABLIM3
2	_ASSPGY[Phospho (STY)]IDSPTYSR_	ASSPGYIDSPTYSR	28.0773	O94929	TRUE	790.835	O94929	O94929	ABLM3_HUMAN	Actin-binding LIM protein 3	ABLIM3
3	_RT[Phospho (STY)]SETS[Phospho (STY)]IS[Phospho (STY)]PPGSSIGSPNR_	RTSETSISPPGSSIGSPNR	34.6805	O94929	TRUE	723.959	O94929	O94929	ABLM3_HUMAN	Actin-binding LIM protein 3	ABLIM3
3	_RTSETS[Phospho (STY)]IS[Phospho (STY)]PPGSSIGS[Phospho (STY)]PNR_	RTSETSISPPGSSIGSPNR	36.614	O94929	TRUE	723.959	O94929	O94929	ABLM3_HUMAN	Actin-binding LIM protein 3	ABLIM3
3	_RAS[Phospho (STY)]S[Phospho (STY)]PGYIDSPT[Phospho (STY)]YSR_	RASSPGYIDSPTYSR	35.5487	O94929	TRUE	632.904	O94929	O94929	ABLM3_HUMAN	Actin-binding LIM protein 3	ABLIM3
3	_RTSET[Phospho (STY)]S[Phospho (STY)]IS[Phospho (STY)]PPGSSIGSPNR_	RTSETSISPPGSSIGSPNR	35.4175	O94929	TRUE	723.959	O94929	O94929	ABLM3_HUMAN	Actin-binding LIM protein 3	ABLIM3
2	_RFSS[Phospho (STY)]GGEEDDFDR_	RFSSGGEEDDFDR	10.5453	O94929	TRUE	798.802	O94929	O94929	ABLM3_HUMAN	Actin-binding LIM protein 3	ABLIM3
3	_T[Phospho (STY)]SETSISPPGSSIGSPNR_	TSETSISPPGSSIGSPNR	31.196	O94929	TRUE	618.614	O94929	O94929	ABLM3_HUMAN	Actin-binding LIM protein 3	ABLIM3
2	_S[Phospho (STY)]SSYADPWTPPR_	SSSYADPWTPPR	50.2854	O94929	TRUE	722.301	O94929	O94929	ABLM3_HUMAN	Actin-binding LIM protein 3	ABLIM3
3	_RTS[Phospho (STY)]ET[Phospho (STY)]S[Phospho (STY)]ISPPGSSIGSPNR_	RTSETSISPPGSSIGSPNR	37.6621	O94929	TRUE	723.959	O94929	O94929	ABLM3_HUMAN	Actin-binding LIM protein 3	ABLIM3
3	_RTS[Phospho (STY)]ET[Phospho (STY)]SISPPGSS[Phospho (STY)]IGSPNR_	RTSETSISPPGSSIGSPNR	38.7397	O94929	TRUE	723.959	O94929	O94929	ABLM3_HUMAN	Actin-binding LIM protein 3	ABLIM3
2	_ASSPGYIDSPT[Phospho (STY)]YSR_	ASSPGYIDSPTYSR	25.2337	O94929	TRUE	790.835	O94929	O94929	ABLM3_HUMAN	Actin-binding LIM protein 3	ABLIM3
2	_YMS[Phospho (STY)]DEMLER_	YMSDEMLER	43.4966	O94929	TRUE	627.233	O94929	O94929	ABLM3_HUMAN	Actin-binding LIM protein 3	ABLIM3
3	_S[Phospho (STY)]GPESGRS[Phospho (STY)]SPYHSQLDVR_	SGPESGRSSPYHSQLDVR	8.80035	O94929	TRUE	706.96	O94929	O94929	ABLM3_HUMAN	Actin-binding LIM protein 3	ABLIM3
2	_RASS[Phospho (STY)]PGYIDS[Phospho (STY)]PTYSR_	RASSPGYIDSPTYSR	19.66	O94929	TRUE	908.869	O94929	O94929	ABLM3_HUMAN	Actin-binding LIM protein 3	ABLIM3
2	_RASS[Phospho (STY)]PGYIDSPT[Phospho (STY)]YSR_	RASSPGYIDSPTYSR	18.8799	O94929	TRUE	908.869	O94929	O94929	ABLM3_HUMAN	Actin-binding LIM protein 3	ABLIM3
3	_RTS[Phospho (STY)]ET[Phospho (STY)]SISPPGSSIGSPNR_	RTSETSISPPGSSIGSPNR	26.7324	O94929	TRUE	697.303	O94929	O94929	ABLM3_HUMAN	Actin-binding LIM protein 3	ABLIM3
3	_RTS[Phospho (STY)]ETS[Phospho (STY)]ISPPGSSIGSPNR_	RTSETSISPPGSSIGSPNR	27.0434	O94929	TRUE	697.303	O94929	O94929	ABLM3_HUMAN	Actin-binding LIM protein 3	ABLIM3
3	_RASS[Phospho (STY)]PGYIDS[Phospho (STY)]PTYSR_	RASSPGYIDSPTYSR	19.66	O94929	TRUE	606.248	O94929	O94929	ABLM3_HUMAN	Actin-binding LIM protein 3	ABLIM3
3	_SGPES[Phospho (STY)]GRS[Phospho (STY)]SPYHSQLDVR_	SGPESGRSSPYHSQLDVR	10.0579	O94929	TRUE	706.96	O94929	O94929	ABLM3_HUMAN	Actin-binding LIM protein 3	ABLIM3
3	_S[Phospho (STY)]GPESGRSS[Phospho (STY)]PYHSQLDVR_	SGPESGRSSPYHSQLDVR	8.96949	O94929	TRUE	706.96	O94929	O94929	ABLM3_HUMAN	Actin-binding LIM protein 3	ABLIM3
3	_SSPY[Phospho (STY)]HSQLDVR_	SSPYHSQLDVR	3.18447	O94929	TRUE	456.87	O94929	O94929	ABLM3_HUMAN	Actin-binding LIM protein 3	ABLIM3
3	_RT[Phospho (STY)]SETS[Phospho (STY)]ISPPGSSIGSPNR_	RTSETSISPPGSSIGSPNR	26.8782	O94929	TRUE	697.303	O94929	O94929	ABLM3_HUMAN	Actin-binding LIM protein 3	ABLIM3
3	_RTSET[Phospho (STY)]S[Phospho (STY)]ISPPGSSIGSPNR_	RTSETSISPPGSSIGSPNR	26.4545	O94929	TRUE	697.303	O94929	O94929	ABLM3_HUMAN	Actin-binding LIM protein 3	ABLIM3
2	_SSSYADPWT[Phospho (STY)]PPR_	SSSYADPWTPPR	50.0822	O94929	TRUE	722.301	O94929	O94929	ABLM3_HUMAN	Actin-binding LIM protein 3	ABLIM3
3	_T[Phospho (STY)]PSADLFHYDSM[Oxidation (M)]NAVNWGMR_	TPSADLFHYDSMNAVNWGMR	80.8828	O94929	TRUE	803.333	O94929	O94929	ABLM3_HUMAN	Actin-binding LIM protein 3	ABLIM3
3	_S[Phospho (STY)]SPYHSQLDVR_	SSPYHSQLDVR	3.52015	O94929	TRUE	456.87	O94929	O94929	ABLM3_HUMAN	Actin-binding LIM protein 3	ABLIM3
2	_S[Phospho (STY)]SPYHSQLDVR_	SSPYHSQLDVR	3.52015	O94929	TRUE	684.801	O94929	O94929	ABLM3_HUMAN	Actin-binding LIM protein 3	ABLIM3
3	_SGPESGRS[Phospho (STY)]S[Phospho (STY)]PYHSQLDVR_	SGPESGRSSPYHSQLDVR	9.53869	O94929	TRUE	706.96	O94929	O94929	ABLM3_HUMAN	Actin-binding LIM protein 3	ABLIM3
2	_EALHTAGYEMSLNGS[Phospho (STY)]PR_	EALHTAGYEMSLNGSPR	34.4539	O94929	TRUE	956.917	O94929	O94929	ABLM3_HUMAN	Actin-binding LIM protein 3	ABLIM3
2	_EALHT[Phospho (STY)]AGYEM[Oxidation (M)]SLNGSPR_	EALHTAGYEMSLNGSPR	14.0764	O94929	TRUE	964.914	O94929	O94929	ABLM3_HUMAN	Actin-binding LIM protein 3	ABLIM3
2	_SS[Phospho (STY)]PYHSQLDVR_	SSPYHSQLDVR	3.33407	O94929	TRUE	684.801	O94929	O94929	ABLM3_HUMAN	Actin-binding LIM protein 3	ABLIM3
3	_T[Phospho (STY)]PSADLFHYDSMNAVNWGM[Oxidation (M)]R_	TPSADLFHYDSMNAVNWGMR	82.9681	O94929	TRUE	803.333	O94929	O94929	ABLM3_HUMAN	Actin-binding LIM protein 3	ABLIM3
3	_T[Phospho (STY)]PSADLFHYDSMNAVNWGMR_	TPSADLFHYDSMNAVNWGMR	95.154	O94929	TRUE	798.001	O94929	O94929	ABLM3_HUMAN	Actin-binding LIM protein 3	ABLIM3
3	_S[Phospho (STY)]STSSREALHTAGYEMSLNGS[Phospho (STY)]PR_	SSTSSREALHTAGYEMSLNGSPR	33.2631	O94929	TRUE	866.695	O94929	O94929	ABLM3_HUMAN	Actin-binding LIM protein 3	ABLIM3
3	_TPSADLFHYDS[Phospho (STY)]MNAVNWGMR_	TPSADLFHYDSMNAVNWGMR	91.7842	O94929	TRUE	798.001	O94929	O94929	ABLM3_HUMAN	Actin-binding LIM protein 3	ABLIM3
3	_T[Phospho (STY)]PSADLFHYDSM[Oxidation (M)]NAVNWGM[Oxidation (M)]R_	TPSADLFHYDSMNAVNWGMR	70.3376	O94929	TRUE	808.664	O94929	O94929	ABLM3_HUMAN	Actin-binding LIM protein 3	ABLIM3
3	_TPSADLFHY[Phospho (STY)]DSM[Oxidation (M)]NAVNWGMR_	TPSADLFHYDSMNAVNWGMR	80.148	O94929	TRUE	803.333	O94929	O94929	ABLM3_HUMAN	Actin-binding LIM protein 3	ABLIM3
3	_RTSET[Phospho (STY)]SISPPGSSIGSPNR_	RTSETSISPPGSSIGSPNR	14.3172	O94929	TRUE	670.648	O94929	O94929	ABLM3_HUMAN	Actin-binding LIM protein 3	ABLIM3
3	_SGPESGRSS[Phospho (STY)]PYHSQLDVR_	SGPESGRSSPYHSQLDVR	-4.27525	O94929	TRUE	680.304	O94929	O94929	ABLM3_HUMAN	Actin-binding LIM protein 3	ABLIM3
3	_RFS[Phospho (STY)]S[Phospho (STY)]GGEEDDFDRSMHK_	RFSSGGEEDDFDRSMHK	11.5626	O94929	TRUE	720.601	O94929	O94929	ABLM3_HUMAN	Actin-binding LIM protein 3	ABLIM3
3	_RFS[Phospho (STY)]S[Phospho (STY)]GGEEDDFDRSM[Oxidation (M)]HK_	RFSSGGEEDDFDRSMHK	-2.94029	O94929	TRUE	725.933	O94929	O94929	ABLM3_HUMAN	Actin-binding LIM protein 3	ABLIM3
3	_HRRTS[Phospho (STY)]ET[Phospho (STY)]SIS[Phospho (STY)]PPGSSIGSPNR_	HRRTSETSISPPGSSIGSPNR	9.27116	O94929	TRUE	821.679	O94929	O94929	ABLM3_HUMAN	Actin-binding LIM protein 3	ABLIM3
3	_HRRTS[Phospho (STY)]ETS[Phospho (STY)]IS[Phospho (STY)]PPGSSIGSPNR_	HRRTSETSISPPGSSIGSPNR	9.94654	O94929	TRUE	821.679	O94929	O94929	ABLM3_HUMAN	Actin-binding LIM protein 3	ABLIM3
3	_RASSPGYIDS[Phospho (STY)]PTYSR_	RASSPGYIDSPTYSR	8.93019	O94929	TRUE	579.593	O94929	O94929	ABLM3_HUMAN	Actin-binding LIM protein 3	ABLIM3
2	_TSETSISPPGSSIGS[Phospho (STY)]PNR_	TSETSISPPGSSIGSPNR	29.8231	O94929	TRUE	927.417	O94929	O94929	ABLM3_HUMAN	Actin-binding LIM protein 3	ABLIM3
2	_T[Phospho (STY)]SETSISPPGSSIGSPNR_	TSETSISPPGSSIGSPNR	31.196	O94929	TRUE	927.417	O94929	O94929	ABLM3_HUMAN	Actin-binding LIM protein 3	ABLIM3
2	_RTS[Phospho (STY)]ETSISPPGSSIGSPNR_	RTSETSISPPGSSIGSPNR	15.2817	O94929	TRUE	1005.47	O94929	O94929	ABLM3_HUMAN	Actin-binding LIM protein 3	ABLIM3
2	_HGQS[Phospho (STY)]LLALDK_	HGQSLLALDK	23.0142	O94929	TRUE	581.287	O94929	O94929	ABLM3_HUMAN	Actin-binding LIM protein 3	ABLIM3
4	_HRRTSETSIS[Phospho (STY)]PPGSSIGSPNR_	HRRTSETSISPPGSSIGSPNR	-7.26096	O94929	TRUE	576.528	O94929	O94929	ABLM3_HUMAN	Actin-binding LIM protein 3	ABLIM3
3	_HRRTSETSIS[Phospho (STY)]PPGSSIGSPNR_	HRRTSETSISPPGSSIGSPNR	-7.26096	O94929	TRUE	768.368	O94929	O94929	ABLM3_HUMAN	Actin-binding LIM protein 3	ABLIM3
4	_HRRTS[Phospho (STY)]ETSISPPGSSIGSPNR_	HRRTSETSISPPGSSIGSPNR	-7.08491	O94929	TRUE	576.528	O94929	O94929	ABLM3_HUMAN	Actin-binding LIM protein 3	ABLIM3
4	_TSEDISQTSKYS[Phospho (STY)]PIYSPDPYYASESEYWTYHGSPK_	TSEDISQTSKYSPIYSPDPYYASESEYWTYHGSPK	68.2146	O94929	TRUE	1036.7	O94929	O94929	ABLM3_HUMAN	Actin-binding LIM protein 3	ABLIM3
3	_SHY[Phospho (STY)]LADSDPLISK_	SHYLADSDPLISK	33.8332	O94929	TRUE	509.236	O94929	O94929	ABLM3_HUMAN	Actin-binding LIM protein 3	ABLIM3
3	_TPS[Phospho (STY)]ADLFHYDSMNAVNWGM[Oxidation (M)]R_	TPSADLFHYDSMNAVNWGMR	83.1505	O94929	TRUE	803.333	O94929	O94929	ABLM3_HUMAN	Actin-binding LIM protein 3	ABLIM3
2	_EALHTAGYEM[Oxidation (M)]SLNGS[Phospho (STY)]PR_	EALHTAGYEMSLNGSPR	15.8686	O94929	TRUE	964.914	O94929	O94929	ABLM3_HUMAN	Actin-binding LIM protein 3	ABLIM3
2	_RTS[Phospho (STY)]ET[Phospho (STY)]SISPPGS[Phospho (STY)]SIGSPNR_	RTSETSISPPGSSIGSPNR	45.2502	O94929	TRUE	1085.43	O94929	O94929	ABLM3_HUMAN	Actin-binding LIM protein 3	ABLIM3
3	_YSPIYSPDPY[Phospho (STY)]YASESEYWT[Phospho (STY)]YHGSPK_	YSPIYSPDPYYASESEYWTYHGSPK	93.6711	O94929	TRUE	1049.75	O94929	O94929	ABLM3_HUMAN	Actin-binding LIM protein 3	ABLIM3
3	_YSPIYS[Phospho (STY)]PDPYYASESEYWTYHGSPK_	YSPIYSPDPYYASESEYWTYHGSPK	80.3406	O94929	TRUE	1023.1	O94929	O94929	ABLM3_HUMAN	Actin-binding LIM protein 3	ABLIM3
3	_YSPIYSPDPYYASESEY[Phospho (STY)]WTYHGSPK_	YSPIYSPDPYYASESEYWTYHGSPK	75.2268	O94929	TRUE	1023.1	O94929	O94929	ABLM3_HUMAN	Actin-binding LIM protein 3	ABLIM3
3	_YSPIYSPDPYYASESEYWTY[Phospho (STY)]HGSPK_	YSPIYSPDPYYASESEYWTYHGSPK	76.9392	O94929	TRUE	1023.1	O94929	O94929	ABLM3_HUMAN	Actin-binding LIM protein 3	ABLIM3
3	_Y[Phospho (STY)]SPIYSPDPYYASESEYWTYHGSPK_	YSPIYSPDPYYASESEYWTYHGSPK	77.6225	O94929	TRUE	1023.1	O94929	O94929	ABLM3_HUMAN	Actin-binding LIM protein 3	ABLIM3
2	_SSSY[Phospho (STY)]ADPWTPPR_	SSSYADPWTPPR	42.3138	O94929	TRUE	722.301	O94929	O94929	ABLM3_HUMAN	Actin-binding LIM protein 3	ABLIM3
2	_SHY[Phospho (STY)]LADSDPLISK_	SHYLADSDPLISK	33.8332	O94929	TRUE	763.35	O94929	O94929	ABLM3_HUMAN	Actin-binding LIM protein 3	ABLIM3
2	_TPS[Phospho (STY)]ADLFHYDSM[Oxidation (M)]NAVNWGM[Oxidation (M)]R_	TPSADLFHYDSMNAVNWGMR	69.6159	O94929	TRUE	1212.49	O94929	O94929	ABLM3_HUMAN	Actin-binding LIM protein 3	ABLIM3
3	_TPS[Phospho (STY)]ADLFHY[Phospho (STY)]DSM[Oxidation (M)]NAVNWGM[Oxidation (M)]R_	TPSADLFHYDSMNAVNWGMR	81.0779	O94929	TRUE	835.32	O94929	O94929	ABLM3_HUMAN	Actin-binding LIM protein 3	ABLIM3
3	_YSPIYSPDPYYASESEY[Phospho (STY)]WT[Phospho (STY)]YHGSPK_	YSPIYSPDPYYASESEYWTYHGSPK	93.4139	O94929	TRUE	1049.75	O94929	O94929	ABLM3_HUMAN	Actin-binding LIM protein 3	ABLIM3
3	_HFHIPAGDSNIY[Phospho (STY)]R_	HFHIPAGDSNIYR	19.1008	O94929	TRUE	536.244	O94929	O94929	ABLM3_HUMAN	Actin-binding LIM protein 3	ABLIM3
3	_SST[Phospho (STY)]SSREALHTAGYEMSLNGSPR_	SSTSSREALHTAGYEMSLNGSPR	25.8902	O94929	TRUE	840.039	O94929	O94929	ABLM3_HUMAN	Actin-binding LIM protein 3	ABLIM3
2	_EALHTAGYEMS[Phospho (STY)]LNGSPR_	EALHTAGYEMSLNGSPR	34.185	O94929	TRUE	956.917	O94929	O94929	ABLM3_HUMAN	Actin-binding LIM protein 3	ABLIM3
3	_RFS[Phospho (STY)]SGGEEDDFDRS[Phospho (STY)]MHK_	RFSSGGEEDDFDRSMHK	4.99262	O94929	TRUE	720.601	O94929	O94929	ABLM3_HUMAN	Actin-binding LIM protein 3	ABLIM3
2	_SGPESGRSS[Phospho (STY)]PYHSQLDVR_	SGPESGRSSPYHSQLDVR	-4.27525	O94929	TRUE	1019.95	O94929	O94929	ABLM3_HUMAN	Actin-binding LIM protein 3	ABLIM3
2	_RFS[Phospho (STY)]SGGEEDDFDR_	RFSSGGEEDDFDR	11.5912	O94929	TRUE	798.802	O94929	O94929	ABLM3_HUMAN	Actin-binding LIM protein 3	ABLIM3
3	_S[Phospho (STY)]PHHYYR_	SPHHYYR	-47.0643	O94929	TRUE	347.143	O94929	O94929	ABLM3_HUMAN	Actin-binding LIM protein 3	ABLIM3
3	_RTSET[Phospho (STY)]SIS[Phospho (STY)]PPGSSIGS[Phospho (STY)]PNR_	RTSETSISPPGSSIGSPNR	37.4676	O94929	TRUE	723.959	O94929	O94929	ABLM3_HUMAN	Actin-binding LIM protein 3	ABLIM3
3	_ASSPGY[Phospho (STY)]IDSPTYSR_	ASSPGYIDSPTYSR	28.0773	O94929	TRUE	527.559	O94929	O94929	ABLM3_HUMAN	Actin-binding LIM protein 3	ABLIM3
3	_RTSET[Phospho (STY)]S[Phospho (STY)]ISPPGSSIGS[Phospho (STY)]PNR_	RTSETSISPPGSSIGSPNR	41.1655	O94929	TRUE	723.959	O94929	O94929	ABLM3_HUMAN	Actin-binding LIM protein 3	ABLIM3
2	_TSETSIS[Phospho (STY)]PPGSSIGSPNR_	TSETSISPPGSSIGSPNR	30.9556	O94929	TRUE	927.417	O94929	O94929	ABLM3_HUMAN	Actin-binding LIM protein 3	ABLIM3
3	_ASSPGYIDS[Phospho (STY)]PTYSR_	ASSPGYIDSPTYSR	25.5428	O94929	TRUE	527.559	O94929	O94929	ABLM3_HUMAN	Actin-binding LIM protein 3	ABLIM3
2	_AS[Phospho (STY)]SPGYIDS[Phospho (STY)]PTYSR_	ASSPGYIDSPTYSR	41.5224	O94929	TRUE	830.818	O94929	O94929	ABLM3_HUMAN	Actin-binding LIM protein 3	ABLIM3
3	_RTSETS[Phospho (STY)]IS[Phospho (STY)]PPGSSIGSPNR_	RTSETSISPPGSSIGSPNR	26.7784	O94929	TRUE	697.303	O94929	O94929	ABLM3_HUMAN	Actin-binding LIM protein 3	ABLIM3
3	_RTSETS[Phospho (STY)]ISPPGSS[Phospho (STY)]IGSPNR_	RTSETSISPPGSSIGSPNR	25.8737	O94929	TRUE	697.303	O94929	O94929	ABLM3_HUMAN	Actin-binding LIM protein 3	ABLIM3
3	_RTSET[Phospho (STY)]SISPPGSS[Phospho (STY)]IGSPNR_	RTSETSISPPGSSIGSPNR	28.6446	O94929	TRUE	697.303	O94929	O94929	ABLM3_HUMAN	Actin-binding LIM protein 3	ABLIM3
2	_RTSET[Phospho (STY)]SIS[Phospho (STY)]PPGSSIGSPNR_	RTSETSISPPGSSIGSPNR	28.5996	O94929	TRUE	1045.45	O94929	O94929	ABLM3_HUMAN	Actin-binding LIM protein 3	ABLIM3
4	_TSEDISQT[Phospho (STY)]SKYSPIY[Phospho (STY)]SPDPYYASESEYWTYHGS[Phospho (STY)]PK_	TSEDISQTSKYSPIYSPDPYYASESEYWTYHGSPK	90.6185	O94929	TRUE	1076.68	O94929	O94929	ABLM3_HUMAN	Actin-binding LIM protein 3	ABLIM3
4	_T[Phospho (STY)]SEDISQTSKYSPIY[Phospho (STY)]SPDPYYASESEYWTYHGS[Phospho (STY)]PK_	TSEDISQTSKYSPIYSPDPYYASESEYWTYHGSPK	90.6329	O94929	TRUE	1076.68	O94929	O94929	ABLM3_HUMAN	Actin-binding LIM protein 3	ABLIM3
3	_YS[Phospho (STY)]PIYS[Phospho (STY)]PDPYYASESEYWTYHGS[Phospho (STY)]PK_	YSPIYSPDPYYASESEYWTYHGSPK	120.697	O94929	TRUE	1076.41	O94929	O94929	ABLM3_HUMAN	Actin-binding LIM protein 3	ABLIM3
2	_RTSET[Phospho (STY)]S[Phospho (STY)]ISPPGSSIGSPNR_	RTSETSISPPGSSIGSPNR	26.4545	O94929	TRUE	1045.45	O94929	O94929	ABLM3_HUMAN	Actin-binding LIM protein 3	ABLIM3
3	_RTSET[Phospho (STY)]SISPPGS[Phospho (STY)]SIGSPNR_	RTSETSISPPGSSIGSPNR	27.3467	O94929	TRUE	697.303	O94929	O94929	ABLM3_HUMAN	Actin-binding LIM protein 3	ABLIM3
3	_RTSETSIS[Phospho (STY)]PPGSS[Phospho (STY)]IGSPNR_	RTSETSISPPGSSIGSPNR	27.6764	O94929	TRUE	697.303	O94929	O94929	ABLM3_HUMAN	Actin-binding LIM protein 3	ABLIM3
2	_RTS[Phospho (STY)]ETS[Phospho (STY)]ISPPGSSIGSPNR_	RTSETSISPPGSSIGSPNR	27.0434	O94929	TRUE	1045.45	O94929	O94929	ABLM3_HUMAN	Actin-binding LIM protein 3	ABLIM3
3	_RTSETS[Phospho (STY)]ISPPGSSIGS[Phospho (STY)]PNR_	RTSETSISPPGSSIGSPNR	25.8795	O94929	TRUE	697.303	O94929	O94929	ABLM3_HUMAN	Actin-binding LIM protein 3	ABLIM3
3	_RFSS[Phospho (STY)]GGEEDDFDR_	RFSSGGEEDDFDR	10.5453	O94929	TRUE	532.87	O94929	O94929	ABLM3_HUMAN	Actin-binding LIM protein 3	ABLIM3
2	_S[Phospho (STY)]ASLPAYR_	SASLPAYR	16.5117	O94929	TRUE	472.715	O94929	O94929	ABLM3_HUMAN	Actin-binding LIM protein 3	ABLIM3
3	_SS[Phospho (STY)]PYHSQLDVR_	SSPYHSQLDVR	3.33407	O94929	TRUE	456.87	O94929	O94929	ABLM3_HUMAN	Actin-binding LIM protein 3	ABLIM3
4	_TSEDISQTSKYSPIY[Phospho (STY)]SPDPYYASESEYWTYHGS[Phospho (STY)]PK_	TSEDISQTSKYSPIYSPDPYYASESEYWTYHGSPK	77.5697	O94929	TRUE	1056.69	O94929	O94929	ABLM3_HUMAN	Actin-binding LIM protein 3	ABLIM3
4	_T[Phospho (STY)]SEDISQTSKYSPIYSPDPYYASESEYWTYHGSPK_	TSEDISQTSKYSPIYSPDPYYASESEYWTYHGSPK	67.1618	O94929	TRUE	1036.7	O94929	O94929	ABLM3_HUMAN	Actin-binding LIM protein 3	ABLIM3
2	_SHYLADS[Phospho (STY)]DPLISK_	SHYLADSDPLISK	35.8214	O94929	TRUE	763.35	O94929	O94929	ABLM3_HUMAN	Actin-binding LIM protein 3	ABLIM3
3	_EALHTAGYEMSLNGS[Phospho (STY)]PR_	EALHTAGYEMSLNGSPR	34.4539	O94929	TRUE	638.28	O94929	O94929	ABLM3_HUMAN	Actin-binding LIM protein 3	ABLIM3
3	_RFSS[Phospho (STY)]GGEEDDFDRS[Phospho (STY)]MHK_	RFSSGGEEDDFDRSMHK	5.24909	O94929	TRUE	720.601	O94929	O94929	ABLM3_HUMAN	Actin-binding LIM protein 3	ABLIM3
3	_TPS[Phospho (STY)]ADLFHYDS[Phospho (STY)]MNAVNWGMR_	TPSADLFHYDSMNAVNWGMR	110.292	O94929	TRUE	824.657	O94929	O94929	ABLM3_HUMAN	Actin-binding LIM protein 3	ABLIM3
4	_TSEDISQTS[Phospho (STY)]KYSPIYSPDPYYASESEYWTYHGS[Phospho (STY)]PK_	TSEDISQTSKYSPIYSPDPYYASESEYWTYHGSPK	77.1005	O94929	TRUE	1056.69	O94929	O94929	ABLM3_HUMAN	Actin-binding LIM protein 3	ABLIM3
3	_RTS[Phospho (STY)]ETSISPPGSSIGSPNR_	RTSETSISPPGSSIGSPNR	15.2817	O94929	TRUE	670.648	O94929	O94929	ABLM3_HUMAN	Actin-binding LIM protein 3	ABLIM3
3	_TPSADLFHYDS[Phospho (STY)]MNAVNWGM[Oxidation (M)]R_	TPSADLFHYDSMNAVNWGMR	79.6004	O94929	TRUE	803.333	O94929	O94929	ABLM3_HUMAN	Actin-binding LIM protein 3	ABLIM3
2	_T[Phospho (STY)]PSADLFHYDSM[Oxidation (M)]NAVNWGM[Oxidation (M)]R_	TPSADLFHYDSMNAVNWGMR	70.3376	O94929	TRUE	1212.49	O94929	O94929	ABLM3_HUMAN	Actin-binding LIM protein 3	ABLIM3
2	_TPS[Phospho (STY)]ADLFHYDSM[Oxidation (M)]NAVNWGMR_	TPSADLFHYDSMNAVNWGMR	81.363	O94929	TRUE	1204.5	O94929	O94929	ABLM3_HUMAN	Actin-binding LIM protein 3	ABLIM3
3	_RFS[Phospho (STY)]SGGEEDDFDRS[Phospho (STY)]M[Oxidation (M)]HK_	RFSSGGEEDDFDRSMHK	-6.2044	O94929	TRUE	725.933	O94929	O94929	ABLM3_HUMAN	Actin-binding LIM protein 3	ABLIM3
3	_SSTSS[Phospho (STY)]REALHTAGYEMSLNGS[Phospho (STY)]PR_	SSTSSREALHTAGYEMSLNGSPR	34.327	O94929	TRUE	866.695	O94929	O94929	ABLM3_HUMAN	Actin-binding LIM protein 3	ABLIM3
4	_YSPIYSPDPYYASESEYWTYHGS[Phospho (STY)]PK_	YSPIYSPDPYYASESEYWTYHGSPK	79.1107	O94929	TRUE	767.573	O94929	O94929	ABLM3_HUMAN	Actin-binding LIM protein 3	ABLIM3
2	_RAS[Phospho (STY)]SPGYIDSPTYSR_	RASSPGYIDSPTYSR	13.4866	O94929	TRUE	868.886	O94929	O94929	ABLM3_HUMAN	Actin-binding LIM protein 3	ABLIM3
3	_TPSADLFHYDS[Phospho (STY)]M[Oxidation (M)]NAVNWGM[Oxidation (M)]R_	TPSADLFHYDSMNAVNWGMR	69.1912	O94929	TRUE	808.664	O94929	O94929	ABLM3_HUMAN	Actin-binding LIM protein 3	ABLIM3
3	_RASS[Phospho (STY)]PGYIDSPTYSR_	RASSPGYIDSPTYSR	11.3648	O94929	TRUE	579.593	O94929	O94929	ABLM3_HUMAN	Actin-binding LIM protein 3	ABLIM3
2	_T[Phospho (STY)]PSADLFHYDSM[Oxidation (M)]NAVNWGMR_	TPSADLFHYDSMNAVNWGMR	80.8828	O94929	TRUE	1204.5	O94929	O94929	ABLM3_HUMAN	Actin-binding LIM protein 3	ABLIM3
2	_TPS[Phospho (STY)]ADLFHYDSMNAVNWGM[Oxidation (M)]R_	TPSADLFHYDSMNAVNWGMR	83.1505	O94929	TRUE	1204.5	O94929	O94929	ABLM3_HUMAN	Actin-binding LIM protein 3	ABLIM3
2	_T[Phospho (STY)]PSADLFHYDSMNAVNWGM[Oxidation (M)]R_	TPSADLFHYDSMNAVNWGMR	82.9681	O94929	TRUE	1204.5	O94929	O94929	ABLM3_HUMAN	Actin-binding LIM protein 3	ABLIM3
3	_TPSADLFHY[Phospho (STY)]DSMNAVNWGM[Oxidation (M)]R_	TPSADLFHYDSMNAVNWGMR	83.2	O94929	TRUE	803.333	O94929	O94929	ABLM3_HUMAN	Actin-binding LIM protein 3	ABLIM3
3	_TPS[Phospho (STY)]ADLFHYDSM[Oxidation (M)]NAVNWGMR_	TPSADLFHYDSMNAVNWGMR	81.363	O94929	TRUE	803.333	O94929	O94929	ABLM3_HUMAN	Actin-binding LIM protein 3	ABLIM3
3	_RFSS[Phospho (STY)]GGEEDDFDRS[Phospho (STY)]M[Oxidation (M)]HK_	RFSSGGEEDDFDRSMHK	-6.12531	O94929	TRUE	725.933	O94929	O94929	ABLM3_HUMAN	Actin-binding LIM protein 3	ABLIM3
3	_YSPIYSPDPYYASESEYWT[Phospho (STY)]YHGSPK_	YSPIYSPDPYYASESEYWTYHGSPK	79.9727	O94929	TRUE	1023.1	O94929	O94929	ABLM3_HUMAN	Actin-binding LIM protein 3	ABLIM3
3	_SGPESGRSSPY[Phospho (STY)]HSQLDVR_	SGPESGRSSPYHSQLDVR	18.8882	O94929	TRUE	680.304	O94929	O94929	ABLM3_HUMAN	Actin-binding LIM protein 3	ABLIM3
3	_S[Phospho (STY)]GPESGRSSPYHSQLDVR_	SGPESGRSSPYHSQLDVR	-4.90899	O94929	TRUE	680.304	O94929	O94929	ABLM3_HUMAN	Actin-binding LIM protein 3	ABLIM3
3	_TPSADLFHY[Phospho (STY)]DSM[Oxidation (M)]NAVNWGM[Oxidation (M)]R_	TPSADLFHYDSMNAVNWGMR	68.5638	O94929	TRUE	808.664	O94929	O94929	ABLM3_HUMAN	Actin-binding LIM protein 3	ABLIM3
2	_S[Phospho (STY)]GPESGRSSPYHSQLDVR_	SGPESGRSSPYHSQLDVR	-4.90899	O94929	TRUE	1019.95	O94929	O94929	ABLM3_HUMAN	Actin-binding LIM protein 3	ABLIM3
2	_RASS[Phospho (STY)]PGYIDSPTYSR_	RASSPGYIDSPTYSR	11.3648	O94929	TRUE	868.886	O94929	O94929	ABLM3_HUMAN	Actin-binding LIM protein 3	ABLIM3
3	_RAS[Phospho (STY)]SPGYIDSPTYSR_	RASSPGYIDSPTYSR	13.4866	O94929	TRUE	579.593	O94929	O94929	ABLM3_HUMAN	Actin-binding LIM protein 3	ABLIM3
3	_RTSETSIS[Phospho (STY)]PPGSSIGSPNR_	RTSETSISPPGSSIGSPNR	15.1754	O94929	TRUE	670.648	O94929	O94929	ABLM3_HUMAN	Actin-binding LIM protein 3	ABLIM3
2	_TSETSIS[Phospho (STY)]PPGSS[Phospho (STY)]IGSPNR_	TSETSISPPGSSIGSPNR	42.2423	O94929	TRUE	967.401	O94929	O94929	ABLM3_HUMAN	Actin-binding LIM protein 3	ABLIM3
3	_RTS[Phospho (STY)]ETSIS[Phospho (STY)]PPGSS[Phospho (STY)]IGSPNR_	RTSETSISPPGSSIGSPNR	39.0499	O94929	TRUE	723.959	O94929	O94929	ABLM3_HUMAN	Actin-binding LIM protein 3	ABLIM3
2	_RTS[Phospho (STY)]ETSIS[Phospho (STY)]PPGSSIGS[Phospho (STY)]PNR_	RTSETSISPPGSSIGSPNR	38.7876	O94929	TRUE	1085.43	O94929	O94929	ABLM3_HUMAN	Actin-binding LIM protein 3	ABLIM3
2	_RTS[Phospho (STY)]ETS[Phospho (STY)]ISPPGS[Phospho (STY)]SIGSPNR_	RTSETSISPPGSSIGSPNR	36.4086	O94929	TRUE	1085.43	O94929	O94929	ABLM3_HUMAN	Actin-binding LIM protein 3	ABLIM3
3	_RTS[Phospho (STY)]ETSIS[Phospho (STY)]PPGS[Phospho (STY)]SIGSPNR_	RTSETSISPPGSSIGSPNR	38.2441	O94929	TRUE	723.959	O94929	O94929	ABLM3_HUMAN	Actin-binding LIM protein 3	ABLIM3
2	_FS[Phospho (STY)]SGGEEDDFDR_	FSSGGEEDDFDR	27.1074	O94929	TRUE	720.751	O94929	O94929	ABLM3_HUMAN	Actin-binding LIM protein 3	ABLIM3
3	_RTS[Phospho (STY)]ETSIS[Phospho (STY)]PPGSSIGSPNR_	RTSETSISPPGSSIGSPNR	27.4813	O94929	TRUE	697.303	O94929	O94929	ABLM3_HUMAN	Actin-binding LIM protein 3	ABLIM3
3	_YSPIYS[Phospho (STY)]PDPYYASESEYWTYHGS[Phospho (STY)]PK_	YSPIYSPDPYYASESEYWTYHGSPK	94.1945	O94929	TRUE	1049.75	O94929	O94929	ABLM3_HUMAN	Actin-binding LIM protein 3	ABLIM3
3	_RTSET[Phospho (STY)]SIS[Phospho (STY)]PPGSSIGSPNR_	RTSETSISPPGSSIGSPNR	28.5996	O94929	TRUE	697.303	O94929	O94929	ABLM3_HUMAN	Actin-binding LIM protein 3	ABLIM3
3	_RFS[Phospho (STY)]SGGEEDDFDR_	RFSSGGEEDDFDR	11.5912	O94929	TRUE	532.87	O94929	O94929	ABLM3_HUMAN	Actin-binding LIM protein 3	ABLIM3
3	_RT[Phospho (STY)]SET[Phospho (STY)]SISPPGSSIGSPNR_	RTSETSISPPGSSIGSPNR	26.5206	O94929	TRUE	697.303	O94929	O94929	ABLM3_HUMAN	Actin-binding LIM protein 3	ABLIM3
3	_RTS[Phospho (STY)]ET[Phospho (STY)]SIS[Phospho (STY)]PPGSSIGSPNR_	RTSETSISPPGSSIGSPNR	36.3086	O94929	TRUE	723.959	O94929	O94929	ABLM3_HUMAN	Actin-binding LIM protein 3	ABLIM3
2	_RTS[Phospho (STY)]ETS[Phospho (STY)]IS[Phospho (STY)]PPGSSIGSPNR_	RTSETSISPPGSSIGSPNR	36.1338	O94929	TRUE	1085.43	O94929	O94929	ABLM3_HUMAN	Actin-binding LIM protein 3	ABLIM3
3	_RTS[Phospho (STY)]ETSIS[Phospho (STY)]PPGSSIGS[Phospho (STY)]PNR_	RTSETSISPPGSSIGSPNR	38.7876	O94929	TRUE	723.959	O94929	O94929	ABLM3_HUMAN	Actin-binding LIM protein 3	ABLIM3
2	_FSS[Phospho (STY)]GGEEDDFDR_	FSSGGEEDDFDR	23.8393	O94929	TRUE	720.751	O94929	O94929	ABLM3_HUMAN	Actin-binding LIM protein 3	ABLIM3
3	_TSETSIS[Phospho (STY)]PPGSSIGSPNR_	TSETSISPPGSSIGSPNR	30.9556	O94929	TRUE	618.614	O94929	O94929	ABLM3_HUMAN	Actin-binding LIM protein 3	ABLIM3
2	_ASS[Phospho (STY)]PGYIDSPTYSR_	ASSPGYIDSPTYSR	28.564	O94929	TRUE	790.835	O94929	O94929	ABLM3_HUMAN	Actin-binding LIM protein 3	ABLIM3
3	_ASS[Phospho (STY)]PGYIDSPTYSR_	ASSPGYIDSPTYSR	28.564	O94929	TRUE	527.559	O94929	O94929	ABLM3_HUMAN	Actin-binding LIM protein 3	ABLIM3
3	_RFS[Phospho (STY)]S[Phospho (STY)]GGEEDDFDR_	RFSSGGEEDDFDR	26.0793	O94929	TRUE	559.526	O94929	O94929	ABLM3_HUMAN	Actin-binding LIM protein 3	ABLIM3
3	_RT[Phospho (STY)]SETSIS[Phospho (STY)]PPGSSIGSPNR_	RTSETSISPPGSSIGSPNR	27.1029	O94929	TRUE	697.303	O94929	O94929	ABLM3_HUMAN	Actin-binding LIM protein 3	ABLIM3
3	_TPS[Phospho (STY)]ADLFHYDS[Phospho (STY)]MNAVNWGM[Oxidation (M)]R_	TPSADLFHYDSMNAVNWGMR	98.5016	O94929	TRUE	829.988	O94929	O94929	ABLM3_HUMAN	Actin-binding LIM protein 3	ABLIM3
4	_T[Phospho (STY)]SEDISQTSKYSPIYSPDPYYASESEYWTYHGS[Phospho (STY)]PK_	TSEDISQTSKYSPIYSPDPYYASESEYWTYHGSPK	76.5149	O94929	TRUE	1056.69	O94929	O94929	ABLM3_HUMAN	Actin-binding LIM protein 3	ABLIM3
3	_YSPIYSPDPYYASESEY[Phospho (STY)]WTYHGS[Phospho (STY)]PK_	YSPIYSPDPYYASESEYWTYHGSPK	89.4048	O94929	TRUE	1049.75	O94929	O94929	ABLM3_HUMAN	Actin-binding LIM protein 3	ABLIM3
3	_EALHTAGYEM[Oxidation (M)]SLNGS[Phospho (STY)]PR_	EALHTAGYEMSLNGSPR	15.8686	O94929	TRUE	643.612	O94929	O94929	ABLM3_HUMAN	Actin-binding LIM protein 3	ABLIM3
3	_YSPIY[Phospho (STY)]SPDPYYASESEYWTYHGSPK_	YSPIYSPDPYYASESEYWTYHGSPK	79.4524	O94929	TRUE	1023.1	O94929	O94929	ABLM3_HUMAN	Actin-binding LIM protein 3	ABLIM3
3	_SHYLADS[Phospho (STY)]DPLISK_	SHYLADSDPLISK	35.8214	O94929	TRUE	509.236	O94929	O94929	ABLM3_HUMAN	Actin-binding LIM protein 3	ABLIM3
3	_SGPES[Phospho (STY)]GRSS[Phospho (STY)]PYHSQLDVR_	SGPESGRSSPYHSQLDVR	10.4155	O94929	TRUE	706.96	O94929	O94929	ABLM3_HUMAN	Actin-binding LIM protein 3	ABLIM3
2	_T[Phospho (STY)]SETSISPPGSSIGS[Phospho (STY)]PNR_	TSETSISPPGSSIGSPNR	38.6486	O94929	TRUE	967.401	O94929	O94929	ABLM3_HUMAN	Actin-binding LIM protein 3	ABLIM3
2	_T[Phospho (STY)]SETS[Phospho (STY)]ISPPGSS[Phospho (STY)]IGSPNR_	TSETSISPPGSSIGSPNR	57.797	O94929	TRUE	1007.38	O94929	O94929	ABLM3_HUMAN	Actin-binding LIM protein 3	ABLIM3
3	_RTSET[Phospho (STY)]S[Phospho (STY)]ISPPGS[Phospho (STY)]SIGSPNR_	RTSETSISPPGSSIGSPNR	36.5346	O94929	TRUE	723.959	O94929	O94929	ABLM3_HUMAN	Actin-binding LIM protein 3	ABLIM3
2	_RAS[Phospho (STY)]S[Phospho (STY)]PGYIDS[Phospho (STY)]PTYSR_	RASSPGYIDSPTYSR	33.9766	O94929	TRUE	948.852	O94929	O94929	ABLM3_HUMAN	Actin-binding LIM protein 3	ABLIM3
3	_RAS[Phospho (STY)]S[Phospho (STY)]PGYIDS[Phospho (STY)]PTYSR_	RASSPGYIDSPTYSR	33.9766	O94929	TRUE	632.904	O94929	O94929	ABLM3_HUMAN	Actin-binding LIM protein 3	ABLIM3
2	_TSET[Phospho (STY)]SIS[Phospho (STY)]PPGSSIGSPNR_	TSETSISPPGSSIGSPNR	43.264	O94929	TRUE	967.401	O94929	O94929	ABLM3_HUMAN	Actin-binding LIM protein 3	ABLIM3
2	_T[Phospho (STY)]SETS[Phospho (STY)]ISPPGS[Phospho (STY)]SIGSPNR_	TSETSISPPGSSIGSPNR	56.0421	O94929	TRUE	1007.38	O94929	O94929	ABLM3_HUMAN	Actin-binding LIM protein 3	ABLIM3
2	_T[Phospho (STY)]SETS[Phospho (STY)]IS[Phospho (STY)]PPGSSIGSPNR_	TSETSISPPGSSIGSPNR	56.8615	O94929	TRUE	1007.38	O94929	O94929	ABLM3_HUMAN	Actin-binding LIM protein 3	ABLIM3
2	_TSETS[Phospho (STY)]IS[Phospho (STY)]PPGSSIGSPNR_	TSETSISPPGSSIGSPNR	43.901	O94929	TRUE	967.401	O94929	O94929	ABLM3_HUMAN	Actin-binding LIM protein 3	ABLIM3
2	_TSETSIS[Phospho (STY)]PPGSSIGS[Phospho (STY)]PNR_	TSETSISPPGSSIGSPNR	40.1922	O94929	TRUE	967.401	O94929	O94929	ABLM3_HUMAN	Actin-binding LIM protein 3	ABLIM3
3	_T[Phospho (STY)]SETSIS[Phospho (STY)]PPGSSIGSPNR_	TSETSISPPGSSIGSPNR	43.6786	O94929	TRUE	645.27	O94929	O94929	ABLM3_HUMAN	Actin-binding LIM protein 3	ABLIM3
2	_T[Phospho (STY)]SETSIS[Phospho (STY)]PPGSSIGSPNR_	TSETSISPPGSSIGSPNR	43.6786	O94929	TRUE	967.401	O94929	O94929	ABLM3_HUMAN	Actin-binding LIM protein 3	ABLIM3
2	_RFS[Phospho (STY)]S[Phospho (STY)]GGEEDDFDR_	RFSSGGEEDDFDR	26.0793	O94929	TRUE	838.785	O94929	O94929	ABLM3_HUMAN	Actin-binding LIM protein 3	ABLIM3
3	_RTS[Phospho (STY)]ETS[Phospho (STY)]ISPPGS[Phospho (STY)]SIGSPNR_	RTSETSISPPGSSIGSPNR	36.4086	O94929	TRUE	723.959	O94929	O94929	ABLM3_HUMAN	Actin-binding LIM protein 3	ABLIM3
2	_RTS[Phospho (STY)]ET[Phospho (STY)]SISPPGSSIGS[Phospho (STY)]PNR_	RTSETSISPPGSSIGSPNR	36.8344	O94929	TRUE	1085.43	O94929	O94929	ABLM3_HUMAN	Actin-binding LIM protein 3	ABLIM3
2	_RTS[Phospho (STY)]ET[Phospho (STY)]SIS[Phospho (STY)]PPGSSIGSPNR_	RTSETSISPPGSSIGSPNR	36.3086	O94929	TRUE	1085.43	O94929	O94929	ABLM3_HUMAN	Actin-binding LIM protein 3	ABLIM3
2	_RTS[Phospho (STY)]ETSIS[Phospho (STY)]PPGSSIGSPNR_	RTSETSISPPGSSIGSPNR	27.4813	O94929	TRUE	1045.45	O94929	O94929	ABLM3_HUMAN	Actin-binding LIM protein 3	ABLIM3
2	_QGM[Oxidation (M)]S[Phospho (STY)]PTFSR_	QGMSPTFSR	-4.98502	O94929	TRUE	553.72	O94929	O94929	ABLM3_HUMAN	Actin-binding LIM protein 3	ABLIM3
2	_RAS[Phospho (STY)]SPGYIDS[Phospho (STY)]PTYSR_	RASSPGYIDSPTYSR	20.7473	O94929	TRUE	908.869	O94929	O94929	ABLM3_HUMAN	Actin-binding LIM protein 3	ABLIM3
3	_RAS[Phospho (STY)]S[Phospho (STY)]PGYIDSPTYSR_	RASSPGYIDSPTYSR	26.3067	O94929	TRUE	606.248	O94929	O94929	ABLM3_HUMAN	Actin-binding LIM protein 3	ABLIM3
4	_T[Phospho (STY)]SEDISQTSKYSPIYSPDPYYAS[Phospho (STY)]ESEYWTYHGS[Phospho (STY)]PK_	TSEDISQTSKYSPIYSPDPYYASESEYWTYHGSPK	86.523	O94929	TRUE	1076.68	O94929	O94929	ABLM3_HUMAN	Actin-binding LIM protein 3	ABLIM3
2	_ASSPGYIDS[Phospho (STY)]PTYSR_	ASSPGYIDSPTYSR	25.5428	O94929	TRUE	790.835	O94929	O94929	ABLM3_HUMAN	Actin-binding LIM protein 3	ABLIM3
3	_T[Phospho (STY)]PSADLFHYDS[Phospho (STY)]M[Oxidation (M)]NAVNWGMR_	TPSADLFHYDSMNAVNWGMR	96.1696	O94929	TRUE	829.988	O94929	O94929	ABLM3_HUMAN	Actin-binding LIM protein 3	ABLIM3
3	_T[Phospho (STY)]PSADLFHYDS[Phospho (STY)]MNAVNWGMR_	TPSADLFHYDSMNAVNWGMR	108.918	O94929	TRUE	824.657	O94929	O94929	ABLM3_HUMAN	Actin-binding LIM protein 3	ABLIM3
3	_RFS[Phospho (STY)]S[Phospho (STY)]GGEEDDFDRS[Phospho (STY)]M[Oxidation (M)]HK_	RFSSGGEEDDFDRSMHK	6.22126	O94929	TRUE	752.588	O94929	O94929	ABLM3_HUMAN	Actin-binding LIM protein 3	ABLIM3
3	_RFS[Phospho (STY)]S[Phospho (STY)]GGEEDDFDRS[Phospho (STY)]MHK_	RFSSGGEEDDFDRSMHK	16.2398	O94929	TRUE	747.257	O94929	O94929	ABLM3_HUMAN	Actin-binding LIM protein 3	ABLIM3
2	_QGM[Oxidation (M)]SPT[Phospho (STY)]FSR_	QGMSPTFSR	-4.43917	O94929	TRUE	553.72	O94929	O94929	ABLM3_HUMAN	Actin-binding LIM protein 3	ABLIM3
2	_RAS[Phospho (STY)]S[Phospho (STY)]PGYIDSPTYSR_	RASSPGYIDSPTYSR	26.3067	O94929	TRUE	908.869	O94929	O94929	ABLM3_HUMAN	Actin-binding LIM protein 3	ABLIM3
3	_TPS[Phospho (STY)]ADLFHYDSM[Oxidation (M)]NAVNWGM[Oxidation (M)]R_	TPSADLFHYDSMNAVNWGMR	69.6159	O94929	TRUE	808.664	O94929	O94929	ABLM3_HUMAN	Actin-binding LIM protein 3	ABLIM3
3	_TPS[Phospho (STY)]ADLFHYDSMNAVNWGMR_	TPSADLFHYDSMNAVNWGMR	93.1481	O94929	TRUE	798.001	O94929	O94929	ABLM3_HUMAN	Actin-binding LIM protein 3	ABLIM3
3	_YS[Phospho (STY)]PIYSPDPYYASESEYWTYHGSPK_	YSPIYSPDPYYASESEYWTYHGSPK	78.8087	O94929	TRUE	1023.1	O94929	O94929	ABLM3_HUMAN	Actin-binding LIM protein 3	ABLIM3
2	_S[Phospho (STY)]GPESGRSS[Phospho (STY)]PYHSQLDVR_	SGPESGRSSPYHSQLDVR	8.96949	O94929	TRUE	1059.94	O94929	O94929	ABLM3_HUMAN	Actin-binding LIM protein 3	ABLIM3
3	_SSPYHS[Phospho (STY)]QLDVR_	SSPYHSQLDVR	2.05181	O94929	TRUE	456.87	O94929	O94929	ABLM3_HUMAN	Actin-binding LIM protein 3	ABLIM3
4	_TSEDISQTSKY[Phospho (STY)]SPIYSPDPYYASESEYWTYHGSPK_	TSEDISQTSKYSPIYSPDPYYASESEYWTYHGSPK	67.435	O94929	TRUE	1036.7	O94929	O94929	ABLM3_HUMAN	Actin-binding LIM protein 3	ABLIM3
3	_RTS[Phospho (STY)]ETS[Phospho (STY)]IS[Phospho (STY)]PPGSSIGSPNR_	RTSETSISPPGSSIGSPNR	36.1338	O94929	TRUE	723.959	O94929	O94929	ABLM3_HUMAN	Actin-binding LIM protein 3	ABLIM3
3	_RTS[Phospho (STY)]ET[Phospho (STY)]SISPPGSSIGS[Phospho (STY)]PNR_	RTSETSISPPGSSIGSPNR	36.8344	O94929	TRUE	723.959	O94929	O94929	ABLM3_HUMAN	Actin-binding LIM protein 3	ABLIM3
3	_RTS[Phospho (STY)]ETS[Phospho (STY)]ISPPGSSIGS[Phospho (STY)]PNR_	RTSETSISPPGSSIGSPNR	36.2195	O94929	TRUE	723.959	O94929	O94929	ABLM3_HUMAN	Actin-binding LIM protein 3	ABLIM3
3	_RASS[Phospho (STY)]PGYIDSPT[Phospho (STY)]YSR_	RASSPGYIDSPTYSR	18.8799	O94929	TRUE	606.248	O94929	O94929	ABLM3_HUMAN	Actin-binding LIM protein 3	ABLIM3
4	_TSEDISQTSKYS[Phospho (STY)]PIYSPDPYYASESEYWTYHGS[Phospho (STY)]PK_	TSEDISQTSKYSPIYSPDPYYASESEYWTYHGSPK	77.5697	O94929	TRUE	1056.69	O94929	O94929	ABLM3_HUMAN	Actin-binding LIM protein 3	ABLIM3
4	_TSEDISQTSKYSPIYSPDPYY[Phospho (STY)]ASESEYWTYHGS[Phospho (STY)]PK_	TSEDISQTSKYSPIYSPDPYYASESEYWTYHGSPK	78.4197	O94929	TRUE	1056.69	O94929	O94929	ABLM3_HUMAN	Actin-binding LIM protein 3	ABLIM3
3	_T[Phospho (STY)]PSADLFHYDS[Phospho (STY)]MNAVNWGM[Oxidation (M)]R_	TPSADLFHYDSMNAVNWGMR	96.2402	O94929	TRUE	829.988	O94929	O94929	ABLM3_HUMAN	Actin-binding LIM protein 3	ABLIM3
2	_ASS[Phospho (STY)]PGYIDSPT[Phospho (STY)]YSR_	ASSPGYIDSPTYSR	39.1387	O94929	TRUE	830.818	O94929	O94929	ABLM3_HUMAN	Actin-binding LIM protein 3	ABLIM3
2	_T[Phospho (STY)]SET[Phospho (STY)]SIS[Phospho (STY)]PPGSSIGSPNR_	TSETSISPPGSSIGSPNR	52.5476	O94929	TRUE	1007.38	O94929	O94929	ABLM3_HUMAN	Actin-binding LIM protein 3	ABLIM3
2	_T[Phospho (STY)]SET[Phospho (STY)]S[Phospho (STY)]ISPPGSSIGSPNR_	TSETSISPPGSSIGSPNR	57.0628	O94929	TRUE	1007.38	O94929	O94929	ABLM3_HUMAN	Actin-binding LIM protein 3	ABLIM3
2	_ASS[Phospho (STY)]PGYIDS[Phospho (STY)]PTYSR_	ASSPGYIDSPTYSR	36.2809	O94929	TRUE	830.818	O94929	O94929	ABLM3_HUMAN	Actin-binding LIM protein 3	ABLIM3
2	_TSETS[Phospho (STY)]ISPPGSSIGSPNR_	TSETSISPPGSSIGSPNR	31.7397	O94929	TRUE	927.417	O94929	O94929	ABLM3_HUMAN	Actin-binding LIM protein 3	ABLIM3
2	_RTSETS[Phospho (STY)]IS[Phospho (STY)]PPGSSIGSPNR_	RTSETSISPPGSSIGSPNR	26.7784	O94929	TRUE	1045.45	O94929	O94929	ABLM3_HUMAN	Actin-binding LIM protein 3	ABLIM3
2	_SAS[Phospho (STY)]LPAYR_	SASLPAYR	16.375	O94929	TRUE	472.715	O94929	O94929	ABLM3_HUMAN	Actin-binding LIM protein 3	ABLIM3
2	_QGMS[Phospho (STY)]PTFSR_	QGMSPTFSR	18.9177	O94929	TRUE	545.723	O94929	O94929	ABLM3_HUMAN	Actin-binding LIM protein 3	ABLIM3
2	_RTS[Phospho (STY)]ET[Phospho (STY)]SISPPGSSIGSPNR_	RTSETSISPPGSSIGSPNR	26.7324	O94929	TRUE	1045.45	O94929	O94929	ABLM3_HUMAN	Actin-binding LIM protein 3	ABLIM3
3	_YS[Phospho (STY)]PIYSPDPYYASESEYWTYHGS[Phospho (STY)]PK_	YSPIYSPDPYYASESEYWTYHGSPK	94.2718	O94929	TRUE	1049.75	O94929	O94929	ABLM3_HUMAN	Actin-binding LIM protein 3	ABLIM3
2	_SGPES[Phospho (STY)]GRSS[Phospho (STY)]PYHSQLDVR_	SGPESGRSSPYHSQLDVR	10.4155	O94929	TRUE	1059.94	O94929	O94929	ABLM3_HUMAN	Actin-binding LIM protein 3	ABLIM3
4	_TSEDISQTSKYSPIY[Phospho (STY)]SPDPYYASESEYWTYHGSPK_	TSEDISQTSKYSPIYSPDPYYASESEYWTYHGSPK	68.4273	O94929	TRUE	1036.7	O94929	O94929	ABLM3_HUMAN	Actin-binding LIM protein 3	ABLIM3
3	_SGPESGRSS[Phospho (STY)]PY[Phospho (STY)]HSQLDVR_	SGPESGRSSPYHSQLDVR	7.91627	O94929	TRUE	706.96	O94929	O94929	ABLM3_HUMAN	Actin-binding LIM protein 3	ABLIM3
3	_TPSADLFHYDS[Phospho (STY)]M[Oxidation (M)]NAVNWGMR_	TPSADLFHYDSMNAVNWGMR	78.0617	O94929	TRUE	803.333	O94929	O94929	ABLM3_HUMAN	Actin-binding LIM protein 3	ABLIM3
3	_YSPIYSPDPYYASESEYWTYHGS[Phospho (STY)]PK_	YSPIYSPDPYYASESEYWTYHGSPK	79.1107	O94929	TRUE	1023.1	O94929	O94929	ABLM3_HUMAN	Actin-binding LIM protein 3	ABLIM3
2	_RTSETS[Phospho (STY)]ISPPGSSIGSPNR_	RTSETSISPPGSSIGSPNR	13.9588	O94929	TRUE	1005.47	O94929	O94929	ABLM3_HUMAN	Actin-binding LIM protein 3	ABLIM3
2	_TSET[Phospho (STY)]SISPPGSSIGSPNR_	TSETSISPPGSSIGSPNR	31.6797	O94929	TRUE	927.417	O94929	O94929	ABLM3_HUMAN	Actin-binding LIM protein 3	ABLIM3
3	_YSPIYSPDPYYAS[Phospho (STY)]ESEYWTYHGSPK_	YSPIYSPDPYYASESEYWTYHGSPK	75.5947	O94929	TRUE	1023.1	O94929	O94929	ABLM3_HUMAN	Actin-binding LIM protein 3	ABLIM3
3	_GPPEGSETMPYIDES[Phospho (STY)]PTMSPQLSAR_	GPPEGSETMPYIDESPTMSPQLSAR	72.7415	Q12979	TRUE	919.731	Q12979	Q12979	ABR_HUMAN	Active breakpoint cluster region-related protein	ABR
3	_GPPEGSETMPYIDESPT[Phospho (STY)]MSPQLSAR_	GPPEGSETMPYIDESPTMSPQLSAR	72.4636	Q12979	TRUE	919.731	Q12979	Q12979	ABR_HUMAN	Active breakpoint cluster region-related protein	ABR
3	_GPPEGSETMPY[Phospho (STY)]IDESPTMSPQLSAR_	GPPEGSETMPYIDESPTMSPQLSAR	73.6907	Q12979	TRUE	919.731	Q12979	Q12979	ABR_HUMAN	Active breakpoint cluster region-related protein	ABR
3	_VQQWDSQVT[Phospho (STY)]MGHLFQK_	VQQWDSQVTMGHLFQK	69.3024	Q12979	TRUE	671.308	Q12979	Q12979	ABR_HUMAN	Active breakpoint cluster region-related protein	ABR
3	_VQQWDSQVT[Phospho (STY)]M[Oxidation (M)]GHLFQK_	VQQWDSQVTMGHLFQK	46.0229	Q12979	TRUE	676.64	Q12979	Q12979	ABR_HUMAN	Active breakpoint cluster region-related protein	ABR
3	_GPPEGSETM[Oxidation (M)]PYIDES[Phospho (STY)]PTM[Oxidation (M)]SPQLSAR_	GPPEGSETMPYIDESPTMSPQLSAR	47.4341	Q12979	TRUE	930.394	Q12979	Q12979	ABR_HUMAN	Active breakpoint cluster region-related protein	ABR
3	_SQGGGDGVS[Phospho (STY)]PTPPEGLAPGVEAGK_	SQGGGDGVSPTPPEGLAPGVEAGK	44.0485	Q12979	TRUE	748.678	Q12979	Q12979	ABR_HUMAN	Active breakpoint cluster region-related protein	ABR
3	_SQGGGDGVSPT[Phospho (STY)]PPEGLAPGVEAGK_	SQGGGDGVSPTPPEGLAPGVEAGK	44.7987	Q12979	TRUE	748.678	Q12979	Q12979	ABR_HUMAN	Active breakpoint cluster region-related protein	ABR
3	_GPPEGSETMPYIDESPT[Phospho (STY)]M[Oxidation (M)]SPQLSAR_	GPPEGSETMPYIDESPTMSPQLSAR	64.4463	Q12979	TRUE	925.063	Q12979	Q12979	ABR_HUMAN	Active breakpoint cluster region-related protein	ABR
3	_GPPEGSETM[Oxidation (M)]PYIDES[Phospho (STY)]PTMSPQLSAR_	GPPEGSETMPYIDESPTMSPQLSAR	58.5526	Q12979	TRUE	925.063	Q12979	Q12979	ABR_HUMAN	Active breakpoint cluster region-related protein	ABR
3	_GPPEGSETM[Oxidation (M)]PYIDESPT[Phospho (STY)]M[Oxidation (M)]SPQLSAR_	GPPEGSETMPYIDESPTMSPQLSAR	52.2049	Q12979	TRUE	930.394	Q12979	Q12979	ABR_HUMAN	Active breakpoint cluster region-related protein	ABR
3	_S[Phospho (STY)]QGGGDGVSPTPPEGLAPGVEAGK_	SQGGGDGVSPTPPEGLAPGVEAGK	43.6284	Q12979	TRUE	748.678	Q12979	Q12979	ABR_HUMAN	Active breakpoint cluster region-related protein	ABR
3	_GPPEGSETMPYIDES[Phospho (STY)]PTM[Oxidation (M)]SPQLSAR_	GPPEGSETMPYIDESPTMSPQLSAR	63.7749	Q12979	TRUE	925.063	Q12979	Q12979	ABR_HUMAN	Active breakpoint cluster region-related protein	ABR
3	_GPPEGSETMPY[Phospho (STY)]IDESPTM[Oxidation (M)]SPQLSAR_	GPPEGSETMPYIDESPTMSPQLSAR	70.1086	Q12979	TRUE	925.063	Q12979	Q12979	ABR_HUMAN	Active breakpoint cluster region-related protein	ABR
2	_SQGGGDGVS[Phospho (STY)]PTPPEGLAPGVEAGK_	SQGGGDGVSPTPPEGLAPGVEAGK	44.0485	Q12979	TRUE	1122.51	Q12979	Q12979	ABR_HUMAN	Active breakpoint cluster region-related protein	ABR
3	_GPPEGSETMPYIDES[Phospho (STY)]PTMS[Phospho (STY)]PQLSAR_	GPPEGSETMPYIDESPTMSPQLSAR	88.736	Q12979	TRUE	946.386	Q12979	Q12979	ABR_HUMAN	Active breakpoint cluster region-related protein	ABR
3	_GPPEGSETMPYIDESPTMS[Phospho (STY)]PQLSAR_	GPPEGSETMPYIDESPTMSPQLSAR	72.2794	Q12979	TRUE	919.731	Q12979	Q12979	ABR_HUMAN	Active breakpoint cluster region-related protein	ABR
3	_GPPEGSETMPY[Phospho (STY)]IDESPTMS[Phospho (STY)]PQLSAR_	GPPEGSETMPYIDESPTMSPQLSAR	82.9638	Q12979	TRUE	946.386	Q12979	Q12979	ABR_HUMAN	Active breakpoint cluster region-related protein	ABR
2	_SQGGGDGVSPT[Phospho (STY)]PPEGLAPGVEAGK_	SQGGGDGVSPTPPEGLAPGVEAGK	44.7987	Q12979	TRUE	1122.51	Q12979	Q12979	ABR_HUMAN	Active breakpoint cluster region-related protein	ABR
3	_AAT[Phospho (STY)]EQEPLEGTEQTLDAEEEQEESEEAAC[Carbamidomethyl (C)]GSK_	AATEQEPLEGTEQTLDAEEEQEESEEAACGSK	57.3542	Q9ULW3	TRUE	1192.48	Q9ULW3	Q9ULW3	ABT1_HUMAN	Activator of basal transcription 1	ABT1
3	_AATEQEPLEGTEQTLDAEEEQEES[Phospho (STY)]EEAAC[Carbamidomethyl (C)]GSK_	AATEQEPLEGTEQTLDAEEEQEESEEAACGSK	57.37	Q9ULW3	TRUE	1192.48	Q9ULW3	Q9ULW3	ABT1_HUMAN	Activator of basal transcription 1	ABT1
3	_HNS[Phospho (STY)]WDTVNTVLPEDPEVADLFSR_	HNSWDTVNTVLPEDPEVADLFSR	108.521	Q8N961	TRUE	907.745	Q8N961	Q8N961	ABTB2_HUMAN	Ankyrin repeat and BTB/POZ domain-containing protein 2	ABTB2
3	_HNSWDTVNT[Phospho (STY)]VLPEDPEVADLFSR_	HNSWDTVNTVLPEDPEVADLFSR	107.99	Q8N961	TRUE	907.745	Q8N961	Q8N961	ABTB2_HUMAN	Ankyrin repeat and BTB/POZ domain-containing protein 2	ABTB2
2	_HPLC[Carbamidomethyl (C)]PGAS[Phospho (STY)]PAR_	HPLCPGASPAR	-25.4943	Q8N961	TRUE	621.776	Q8N961	Q8N961	ABTB2_HUMAN	Ankyrin repeat and BTB/POZ domain-containing protein 2	ABTB2
3	_HPLC[Carbamidomethyl (C)]PGAS[Phospho (STY)]PAR_	HPLCPGASPAR	-25.4943	Q8N961	TRUE	414.853	Q8N961	Q8N961	ABTB2_HUMAN	Ankyrin repeat and BTB/POZ domain-containing protein 2	ABTB2
2	_ADAY[Phospho (STY)]AQLELR_	ADAYAQLELR	39.0873	Q8N961	TRUE	615.282	Q8N961	Q8N961	ABTB2_HUMAN	Ankyrin repeat and BTB/POZ domain-containing protein 2	ABTB2
3	_ADVLSLEEILAEGVEESDASS[Phospho (STY)]QGS[Phospho (STY)]GSEGPVR_	ADVLSLEEILAEGVEESDASSQGSGSEGPVR	158.657	Q8N961	TRUE	1093.14	Q8N961	Q8N961	ABTB2_HUMAN	Ankyrin repeat and BTB/POZ domain-containing protein 2	ABTB2
3	_ADVLSLEEILAEGVEESDASS[Phospho (STY)]QGSGSEGPVR_	ADVLSLEEILAEGVEESDASSQGSGSEGPVR	144.906	Q8N961	TRUE	1066.48	Q8N961	Q8N961	ABTB2_HUMAN	Ankyrin repeat and BTB/POZ domain-containing protein 2	ABTB2
3	_HNSWDT[Phospho (STY)]VNTVLPEDPEVADLFSR_	HNSWDTVNTVLPEDPEVADLFSR	104.624	Q8N961	TRUE	907.745	Q8N961	Q8N961	ABTB2_HUMAN	Ankyrin repeat and BTB/POZ domain-containing protein 2	ABTB2
3	_FIIGSVS[Phospho (STY)]EDNSEDEISNLVK_	FIIGSVSEDNSEDEISNLVK	105.328	Q13085	TRUE	759.017	Q13085	Q13085	ACACA_HUMAN	Acetyl-CoA carboxylase 1	ACACA
3	_FIIGSVSEDNS[Phospho (STY)]EDEISNLVK_	FIIGSVSEDNSEDEISNLVK	101.521	Q13085	TRUE	759.017	Q13085	Q13085	ACACA_HUMAN	Acetyl-CoA carboxylase 1	ACACA
4	_IFDEVMGC[Carbamidomethyl (C)]FSDSPPQS[Phospho (STY)]PT[Phospho (STY)]FPEAGHTSLYDEDK_	IFDEVMGCFSDSPPQSPTFPEAGHTSLYDEDK	110.999	Q13085	TRUE	941.628	Q13085	Q13085	ACACA_HUMAN	Acetyl-CoA carboxylase 1	ACACA
4	_IFDEVMGC[Carbamidomethyl (C)]FSDSPPQSPTFPEAGHT[Phospho (STY)]S[Phospho (STY)]LYDEDK_	IFDEVMGCFSDSPPQSPTFPEAGHTSLYDEDK	112.327	Q13085	TRUE	941.628	Q13085	Q13085	ACACA_HUMAN	Acetyl-CoA carboxylase 1	ACACA
6	_IFDEVMGC[Carbamidomethyl (C)]FSDSPPQS[Phospho (STY)]PT[Phospho (STY)]FPEAGHTSLYDEDKVPR_	IFDEVMGCFSDSPPQSPTFPEAGHTSLYDEDKVPR	96.5833	Q13085	TRUE	686.791	Q13085	Q13085	ACACA_HUMAN	Acetyl-CoA carboxylase 1	ACACA
5	_IFDEVMGC[Carbamidomethyl (C)]FSDS[Phospho (STY)]PPQS[Phospho (STY)]PTFPEAGHTSLYDEDKVPR_	IFDEVMGCFSDSPPQSPTFPEAGHTSLYDEDKVPR	96.0007	Q13085	TRUE	823.948	Q13085	Q13085	ACACA_HUMAN	Acetyl-CoA carboxylase 1	ACACA
4	_EGSLSPAS[Phospho (STY)]VGSDTLSDLGISSLQDGLALHIR_	EGSLSPASVGSDTLSDLGISSLQDGLALHIR	125.532	Q13085	TRUE	794.643	Q13085	Q13085	ACACA_HUMAN	Acetyl-CoA carboxylase 1	ACACA
4	_EGS[Phospho (STY)]LSPASVGSDTLS[Phospho (STY)]DLGISSLQDGLALHIR_	EGSLSPASVGSDTLSDLGISSLQDGLALHIR	150.176	Q13085	TRUE	814.635	Q13085	Q13085	ACACA_HUMAN	Acetyl-CoA carboxylase 1	ACACA
4	_IFDEVMGC[Carbamidomethyl (C)]FSDSPPQSPT[Phospho (STY)]FPEAGHTSLYDEDK_	IFDEVMGCFSDSPPQSPTFPEAGHTSLYDEDK	96.5568	Q13085	TRUE	921.636	Q13085	Q13085	ACACA_HUMAN	Acetyl-CoA carboxylase 1	ACACA
3	_MM[Oxidation (M)]Y[Phospho (STY)]GVSPWGDSPIDFEDSAHVPC[Carbamidomethyl (C)]PR_	MMYGVSPWGDSPIDFEDSAHVPCPR	87.0313	Q13085	TRUE	982.736	Q13085	Q13085	ACACA_HUMAN	Acetyl-CoA carboxylase 1	ACACA
3	_FIIGS[Phospho (STY)]VSEDNSEDEISNLVK_	FIIGSVSEDNSEDEISNLVK	105.739	Q13085	TRUE	759.017	Q13085	Q13085	ACACA_HUMAN	Acetyl-CoA carboxylase 1	ACACA
4	_IFDEVMGC[Carbamidomethyl (C)]FSDS[Phospho (STY)]PPQSPT[Phospho (STY)]FPEAGHTSLYDEDK_	IFDEVMGCFSDSPPQSPTFPEAGHTSLYDEDK	106.849	Q13085	TRUE	941.628	Q13085	Q13085	ACACA_HUMAN	Acetyl-CoA carboxylase 1	ACACA
3	_MMYGVS[Phospho (STY)]PWGDSPIDFEDSAHVPC[Carbamidomethyl (C)]PR_	MMYGVSPWGDSPIDFEDSAHVPCPR	95.7426	Q13085	TRUE	977.404	Q13085	Q13085	ACACA_HUMAN	Acetyl-CoA carboxylase 1	ACACA
5	_IFDEVMGC[Carbamidomethyl (C)]FS[Phospho (STY)]DSPPQS[Phospho (STY)]PTFPEAGHTSLYDEDKVPR_	IFDEVMGCFSDSPPQSPTFPEAGHTSLYDEDKVPR	93.3493	Q13085	TRUE	823.948	Q13085	Q13085	ACACA_HUMAN	Acetyl-CoA carboxylase 1	ACACA
4	_EGSLS[Phospho (STY)]PASVGSDTLSDLGISSLQDGLALHIR_	EGSLSPASVGSDTLSDLGISSLQDGLALHIR	125.833	Q13085	TRUE	794.643	Q13085	Q13085	ACACA_HUMAN	Acetyl-CoA carboxylase 1	ACACA
5	_IFDEVM[Oxidation (M)]GC[Carbamidomethyl (C)]FSDSPPQS[Phospho (STY)]PT[Phospho (STY)]FPEAGHTSLYDEDKVPR_	IFDEVMGCFSDSPPQSPTFPEAGHTSLYDEDKVPR	81.6205	Q13085	TRUE	827.147	Q13085	Q13085	ACACA_HUMAN	Acetyl-CoA carboxylase 1	ACACA
5	_IFDEVMGC[Carbamidomethyl (C)]FSDSPPQS[Phospho (STY)]PT[Phospho (STY)]FPEAGHTSLYDEDKVPR_	IFDEVMGCFSDSPPQSPTFPEAGHTSLYDEDKVPR	96.5833	Q13085	TRUE	823.948	Q13085	Q13085	ACACA_HUMAN	Acetyl-CoA carboxylase 1	ACACA
3	_MMY[Phospho (STY)]GVSPWGDSPIDFEDSAHVPC[Carbamidomethyl (C)]PR_	MMYGVSPWGDSPIDFEDSAHVPCPR	95.1487	Q13085	TRUE	977.404	Q13085	Q13085	ACACA_HUMAN	Acetyl-CoA carboxylase 1	ACACA
3	_SSM[Oxidation (M)]S[Phospho (STY)]GLHLVK_	SSMSGLHLVK	3.00708	Q13085	TRUE	385.514	Q13085	Q13085	ACACA_HUMAN	Acetyl-CoA carboxylase 1	ACACA
2	_SS[Phospho (STY)]M[Oxidation (M)]SGLHLVK_	SSMSGLHLVK	2.19204	Q13085	TRUE	577.767	Q13085	Q13085	ACACA_HUMAN	Acetyl-CoA carboxylase 1	ACACA
3	_SS[Phospho (STY)]M[Oxidation (M)]SGLHLVK_	SSMSGLHLVK	2.19204	Q13085	TRUE	385.514	Q13085	Q13085	ACACA_HUMAN	Acetyl-CoA carboxylase 1	ACACA
4	_IFDEVM[Oxidation (M)]GC[Carbamidomethyl (C)]FSDS[Phospho (STY)]PPQS[Phospho (STY)]PTFPEAGHTSLYDEDK_	IFDEVMGCFSDSPPQSPTFPEAGHTSLYDEDK	99.3485	Q13085	TRUE	945.627	Q13085	Q13085	ACACA_HUMAN	Acetyl-CoA carboxylase 1	ACACA
2	_FIIGSVS[Phospho (STY)]EDNSEDEISNLVK_	FIIGSVSEDNSEDEISNLVK	105.328	Q13085	TRUE	1138.02	Q13085	Q13085	ACACA_HUMAN	Acetyl-CoA carboxylase 1	ACACA
2	_S[Phospho (STY)]SMSGLHLVK_	SSMSGLHLVK	20.7806	Q13085	TRUE	569.77	Q13085	Q13085	ACACA_HUMAN	Acetyl-CoA carboxylase 1	ACACA
4	_IFDEVMGC[Carbamidomethyl (C)]FSDS[Phospho (STY)]PPQSPT[Phospho (STY)]FPEAGHTS[Phospho (STY)]LYDEDKVPR_	IFDEVMGCFSDSPPQSPTFPEAGHTSLYDEDKVPR	109.975	Q13085	TRUE	1049.67	Q13085	Q13085	ACACA_HUMAN	Acetyl-CoA carboxylase 1	ACACA
4	_IFDEVMGC[Carbamidomethyl (C)]FS[Phospho (STY)]DSPPQS[Phospho (STY)]PTFPEAGHTSLYDEDKVPR_	IFDEVMGCFSDSPPQSPTFPEAGHTSLYDEDKVPR	93.3493	Q13085	TRUE	1029.68	Q13085	Q13085	ACACA_HUMAN	Acetyl-CoA carboxylase 1	ACACA
4	_IFDEVMGC[Carbamidomethyl (C)]FSDS[Phospho (STY)]PPQS[Phospho (STY)]PTFPEAGHTS[Phospho (STY)]LYDEDKVPR_	IFDEVMGCFSDSPPQSPTFPEAGHTSLYDEDKVPR	108.097	Q13085	TRUE	1049.67	Q13085	Q13085	ACACA_HUMAN	Acetyl-CoA carboxylase 1	ACACA
4	_IFDEVM[Oxidation (M)]GC[Carbamidomethyl (C)]FS[Phospho (STY)]DSPPQSPT[Phospho (STY)]FPEAGHTSLYDEDK_	IFDEVMGCFSDSPPQSPTFPEAGHTSLYDEDK	95.4992	Q13085	TRUE	945.627	Q13085	Q13085	ACACA_HUMAN	Acetyl-CoA carboxylase 1	ACACA
2	_SS[Phospho (STY)]MSGLHLVK_	SSMSGLHLVK	20.5144	Q13085	TRUE	569.77	Q13085	Q13085	ACACA_HUMAN	Acetyl-CoA carboxylase 1	ACACA
2	_SSM[Oxidation (M)]S[Phospho (STY)]GLHLVK_	SSMSGLHLVK	3.00708	Q13085	TRUE	577.767	Q13085	Q13085	ACACA_HUMAN	Acetyl-CoA carboxylase 1	ACACA
4	_IFDEVMGC[Carbamidomethyl (C)]FSDS[Phospho (STY)]PPQS[Phospho (STY)]PTFPEAGHTSLYDEDK_	IFDEVMGCFSDSPPQSPTFPEAGHTSLYDEDK	109.788	Q13085	TRUE	941.628	Q13085	Q13085	ACACA_HUMAN	Acetyl-CoA carboxylase 1	ACACA
3	_IFDEVM[Oxidation (M)]GC[Carbamidomethyl (C)]FSDSPPQS[Phospho (STY)]PTFPEAGHTSLYDEDK_	IFDEVMGCFSDSPPQSPTFPEAGHTSLYDEDK	84.3827	Q13085	TRUE	1233.84	Q13085	Q13085	ACACA_HUMAN	Acetyl-CoA carboxylase 1	ACACA
4	_IFDEVM[Oxidation (M)]GC[Carbamidomethyl (C)]FSDS[Phospho (STY)]PPQSPTFPEAGHTSLYDEDK_	IFDEVMGCFSDSPPQSPTFPEAGHTSLYDEDK	82.1769	Q13085	TRUE	925.635	Q13085	Q13085	ACACA_HUMAN	Acetyl-CoA carboxylase 1	ACACA
4	_IFDEVM[Oxidation (M)]GC[Carbamidomethyl (C)]FSDS[Phospho (STY)]PPQS[Phospho (STY)]PTFPEAGHTSLYDEDKVPR_	IFDEVMGCFSDSPPQSPTFPEAGHTSLYDEDKVPR	82.1528	Q13085	TRUE	1033.68	Q13085	Q13085	ACACA_HUMAN	Acetyl-CoA carboxylase 1	ACACA
3	_IFDEVM[Oxidation (M)]GC[Carbamidomethyl (C)]FSDSPPQSPT[Phospho (STY)]FPEAGHTSLYDEDK_	IFDEVMGCFSDSPPQSPTFPEAGHTSLYDEDK	85.1051	Q13085	TRUE	1233.84	Q13085	Q13085	ACACA_HUMAN	Acetyl-CoA carboxylase 1	ACACA
5	_IFDEVM[Oxidation (M)]GC[Carbamidomethyl (C)]FS[Phospho (STY)]DSPPQS[Phospho (STY)]PTFPEAGHTSLYDEDKVPR_	IFDEVMGCFSDSPPQSPTFPEAGHTSLYDEDKVPR	82.9497	Q13085	TRUE	827.147	Q13085	Q13085	ACACA_HUMAN	Acetyl-CoA carboxylase 1	ACACA
4	_IFDEVM[Oxidation (M)]GC[Carbamidomethyl (C)]FSDS[Phospho (STY)]PPQSPTFPEAGHTSLYDEDKVPR_	IFDEVMGCFSDSPPQSPTFPEAGHTSLYDEDKVPR	76.3433	Q13085	TRUE	1013.69	Q13085	Q13085	ACACA_HUMAN	Acetyl-CoA carboxylase 1	ACACA
3	_SSMS[Phospho (STY)]GLHLVK_	SSMSGLHLVK	24.1335	Q13085	TRUE	380.182	Q13085	Q13085	ACACA_HUMAN	Acetyl-CoA carboxylase 1	ACACA
2	_ILSTM[Oxidation (M)]DS[Phospho (STY)]PST_	ILSTMDSPST	29.7979	Q13085	TRUE	574.233	Q13085	Q13085	ACACA_HUMAN	Acetyl-CoA carboxylase 1	ACACA
3	_IFDEVM[Oxidation (M)]GC[Carbamidomethyl (C)]FSDS[Phospho (STY)]PPQSPTFPEAGHTSLYDEDK_	IFDEVMGCFSDSPPQSPTFPEAGHTSLYDEDK	82.1769	Q13085	TRUE	1233.84	Q13085	Q13085	ACACA_HUMAN	Acetyl-CoA carboxylase 1	ACACA
2	_ILSTMDS[Phospho (STY)]PST_	ILSTMDSPST	42.747	Q13085	TRUE	566.236	Q13085	Q13085	ACACA_HUMAN	Acetyl-CoA carboxylase 1	ACACA
2	_FIIGS[Phospho (STY)]VS[Phospho (STY)]EDNS[Phospho (STY)]EDEISNLVK_	FIIGSVSEDNSEDEISNLVK	200.905	Q13085	TRUE	1217.99	Q13085	Q13085	ACACA_HUMAN	Acetyl-CoA carboxylase 1	ACACA
2	_FIIGSVS[Phospho (STY)]EDNS[Phospho (STY)]EDEISNLVK_	FIIGSVSEDNSEDEISNLVK	145.16	Q13085	TRUE	1178.01	Q13085	Q13085	ACACA_HUMAN	Acetyl-CoA carboxylase 1	ACACA
3	_FIIGS[Phospho (STY)]VSEDNS[Phospho (STY)]EDEISNLVK_	FIIGSVSEDNSEDEISNLVK	141.821	Q13085	TRUE	785.673	Q13085	Q13085	ACACA_HUMAN	Acetyl-CoA carboxylase 1	ACACA
3	_M[Acetyl (Protein N-term)]DEPS[Phospho (STY)]PLAQPLELNQHSR_	MDEPSPLAQPLELNQHSR	77.501	Q13085	TRUE	728.665	Q13085	Q13085	ACACA_HUMAN	Acetyl-CoA carboxylase 1	ACACA
2	_M[Acetyl (Protein N-term)]DEPS[Phospho (STY)]PLAQPLELNQHSR_	MDEPSPLAQPLELNQHSR	77.501	Q13085	TRUE	1092.49	Q13085	Q13085	ACACA_HUMAN	Acetyl-CoA carboxylase 1	ACACA
4	_IFDEVM[Oxidation (M)]GC[Carbamidomethyl (C)]FSDSPPQS[Phospho (STY)]PT[Phospho (STY)]FPEAGHTSLYDEDK_	IFDEVMGCFSDSPPQSPTFPEAGHTSLYDEDK	95.5569	Q13085	TRUE	945.627	Q13085	Q13085	ACACA_HUMAN	Acetyl-CoA carboxylase 1	ACACA
2	_FIIGSVSEDNS[Phospho (STY)]EDEISNLVK_	FIIGSVSEDNSEDEISNLVK	101.521	Q13085	TRUE	1138.02	Q13085	Q13085	ACACA_HUMAN	Acetyl-CoA carboxylase 1	ACACA
4	_IFDEVM[Oxidation (M)]GC[Carbamidomethyl (C)]FSDS[Phospho (STY)]PPQSPT[Phospho (STY)]FPEAGHTSLYDEDK_	IFDEVMGCFSDSPPQSPTFPEAGHTSLYDEDK	95.238	Q13085	TRUE	945.627	Q13085	Q13085	ACACA_HUMAN	Acetyl-CoA carboxylase 1	ACACA
3	_IFDEVMGC[Carbamidomethyl (C)]FSDS[Phospho (STY)]PPQSPTFPEAGHTSLYDEDK_	IFDEVMGCFSDSPPQSPTFPEAGHTSLYDEDK	94.2681	Q13085	TRUE	1228.51	Q13085	Q13085	ACACA_HUMAN	Acetyl-CoA carboxylase 1	ACACA
4	_IFDEVMGC[Carbamidomethyl (C)]FSDS[Phospho (STY)]PPQSPTFPEAGHTSLYDEDK_	IFDEVMGCFSDSPPQSPTFPEAGHTSLYDEDK	94.2681	Q13085	TRUE	921.636	Q13085	Q13085	ACACA_HUMAN	Acetyl-CoA carboxylase 1	ACACA
3	_EGSLS[Phospho (STY)]PASVGSDTLSDLGISSLQDGLALHIR_	EGSLSPASVGSDTLSDLGISSLQDGLALHIR	125.833	Q13085	TRUE	1059.19	Q13085	Q13085	ACACA_HUMAN	Acetyl-CoA carboxylase 1	ACACA
3	_EGS[Phospho (STY)]LS[Phospho (STY)]PASVGSDTLSDLGISSLQDGLALHIR_	EGSLSPASVGSDTLSDLGISSLQDGLALHIR	152.683	Q13085	TRUE	1085.84	Q13085	Q13085	ACACA_HUMAN	Acetyl-CoA carboxylase 1	ACACA
3	_IFDEVMGC[Carbamidomethyl (C)]FSDSPPQS[Phospho (STY)]PTFPEAGHTSLYDEDK_	IFDEVMGCFSDSPPQSPTFPEAGHTSLYDEDK	98.2687	Q13085	TRUE	1228.51	Q13085	Q13085	ACACA_HUMAN	Acetyl-CoA carboxylase 1	ACACA
2	_SSMS[Phospho (STY)]GLHLVK_	SSMSGLHLVK	24.1335	Q13085	TRUE	569.77	Q13085	Q13085	ACACA_HUMAN	Acetyl-CoA carboxylase 1	ACACA
2	_DFTVAS[Phospho (STY)]PAEFVTR_	DFTVASPAEFVTR	81.3913	Q13085	FALSE	760.345	Q13085	Q13085	ACACA_HUMAN	Acetyl-CoA carboxylase 1	ACACA
4	_IFDEVM[Oxidation (M)]GC[Carbamidomethyl (C)]FSDSPPQSPT[Phospho (STY)]FPEAGHTS[Phospho (STY)]LYDEDK_	IFDEVMGCFSDSPPQSPTFPEAGHTSLYDEDK	95.7162	Q13085	TRUE	945.627	Q13085	Q13085	ACACA_HUMAN	Acetyl-CoA carboxylase 1	ACACA
4	_IFDEVMGC[Carbamidomethyl (C)]FSDS[Phospho (STY)]PPQSPT[Phospho (STY)]FPEAGHTSLYDEDKVPR_	IFDEVMGCFSDSPPQSPTFPEAGHTSLYDEDKVPR	94.3067	Q13085	TRUE	1029.68	Q13085	Q13085	ACACA_HUMAN	Acetyl-CoA carboxylase 1	ACACA
4	_IFDEVMGC[Carbamidomethyl (C)]FSDS[Phospho (STY)]PPQS[Phospho (STY)]PTFPEAGHTSLYDEDKVPR_	IFDEVMGCFSDSPPQSPTFPEAGHTSLYDEDKVPR	96.0007	Q13085	TRUE	1029.68	Q13085	Q13085	ACACA_HUMAN	Acetyl-CoA carboxylase 1	ACACA
5	_IFDEVM[Oxidation (M)]GC[Carbamidomethyl (C)]FSDS[Phospho (STY)]PPQS[Phospho (STY)]PTFPEAGHTSLYDEDKVPR_	IFDEVMGCFSDSPPQSPTFPEAGHTSLYDEDKVPR	82.1528	Q13085	TRUE	827.147	Q13085	Q13085	ACACA_HUMAN	Acetyl-CoA carboxylase 1	ACACA
4	_IFDEVMGC[Carbamidomethyl (C)]FS[Phospho (STY)]DSPPQS[Phospho (STY)]PTFPEAGHTSLYDEDK_	IFDEVMGCFSDSPPQSPTFPEAGHTSLYDEDK	106.451	Q13085	TRUE	941.628	Q13085	Q13085	ACACA_HUMAN	Acetyl-CoA carboxylase 1	ACACA
4	_IFDEVMGC[Carbamidomethyl (C)]FSDSPPQS[Phospho (STY)]PTFPEAGHTSLYDEDK_	IFDEVMGCFSDSPPQSPTFPEAGHTSLYDEDK	98.2687	Q13085	TRUE	921.636	Q13085	Q13085	ACACA_HUMAN	Acetyl-CoA carboxylase 1	ACACA
6	_IFDEVMGC[Carbamidomethyl (C)]FS[Phospho (STY)]DSPPQSPT[Phospho (STY)]FPEAGHTSLYDEDKVPR_	IFDEVMGCFSDSPPQSPTFPEAGHTSLYDEDKVPR	99.8159	Q13085	TRUE	686.791	Q13085	Q13085	ACACA_HUMAN	Acetyl-CoA carboxylase 1	ACACA
3	_IFDEVMGC[Carbamidomethyl (C)]FSDSPPQSPT[Phospho (STY)]FPEAGHTSLYDEDK_	IFDEVMGCFSDSPPQSPTFPEAGHTSLYDEDK	96.5568	Q13085	TRUE	1228.51	Q13085	Q13085	ACACA_HUMAN	Acetyl-CoA carboxylase 1	ACACA
3	_EGS[Phospho (STY)]LSPASVGSDTLSDLGISSLQDGLALHIR_	EGSLSPASVGSDTLSDLGISSLQDGLALHIR	128.241	Q13085	TRUE	1059.19	Q13085	Q13085	ACACA_HUMAN	Acetyl-CoA carboxylase 1	ACACA
4	_IFDEVMGC[Carbamidomethyl (C)]FSDSPPQSPT[Phospho (STY)]FPEAGHTSLYDEDKVPR_	IFDEVMGCFSDSPPQSPTFPEAGHTSLYDEDKVPR	85.7922	Q13085	TRUE	1009.69	Q13085	Q13085	ACACA_HUMAN	Acetyl-CoA carboxylase 1	ACACA
4	_IFDEVMGC[Carbamidomethyl (C)]FSDSPPQS[Phospho (STY)]PTFPEAGHTSLYDEDKVPR_	IFDEVMGCFSDSPPQSPTFPEAGHTSLYDEDKVPR	86.4422	Q13085	TRUE	1009.69	Q13085	Q13085	ACACA_HUMAN	Acetyl-CoA carboxylase 1	ACACA
3	_MMYGVSPWGDS[Phospho (STY)]PIDFEDSAHVPC[Carbamidomethyl (C)]PR_	MMYGVSPWGDSPIDFEDSAHVPCPR	95.8975	Q13085	TRUE	977.404	Q13085	Q13085	ACACA_HUMAN	Acetyl-CoA carboxylase 1	ACACA
3	_FIIGSVS[Phospho (STY)]EDNS[Phospho (STY)]EDEISNLVK_	FIIGSVSEDNSEDEISNLVK	145.16	Q13085	TRUE	785.673	Q13085	Q13085	ACACA_HUMAN	Acetyl-CoA carboxylase 1	ACACA
2	_[Acetyl (Protein N-term)]MDEPS[Phospho (STY)]PLAQPLELNQHSR_	MDEPSPLAQPLELNQHSR	76.1184	Q13085	TRUE	1092.49	Q13085	Q13085	ACACA_HUMAN	Acetyl-CoA carboxylase 1	ACACA
4	_IFDEVM[Oxidation (M)]GC[Carbamidomethyl (C)]FSDSPPQS[Phospho (STY)]PTFPEAGHTSLYDEDKVPR_	IFDEVMGCFSDSPPQSPTFPEAGHTSLYDEDKVPR	72.1506	Q13085	TRUE	1013.69	Q13085	Q13085	ACACA_HUMAN	Acetyl-CoA carboxylase 1	ACACA
4	_IFDEVM[Oxidation (M)]GC[Carbamidomethyl (C)]FS[Phospho (STY)]DSPPQS[Phospho (STY)]PTFPEAGHTSLYDEDKVPR_	IFDEVMGCFSDSPPQSPTFPEAGHTSLYDEDKVPR	82.9497	Q13085	TRUE	1033.68	Q13085	Q13085	ACACA_HUMAN	Acetyl-CoA carboxylase 1	ACACA
2	_FIIGS[Phospho (STY)]VSEDNSEDEISNLVK_	FIIGSVSEDNSEDEISNLVK	105.739	Q13085	TRUE	1138.02	Q13085	Q13085	ACACA_HUMAN	Acetyl-CoA carboxylase 1	ACACA
3	_[Acetyl (Protein N-term)]M[Oxidation (M)]DEPS[Phospho (STY)]PLAQPLELNQHSR_	MDEPSPLAQPLELNQHSR	62.2582	Q13085	TRUE	733.996	Q13085	Q13085	ACACA_HUMAN	Acetyl-CoA carboxylase 1	ACACA
2	_[Acetyl (Protein N-term)]M[Oxidation (M)]DEPS[Phospho (STY)]PLAQPLELNQHSR_	MDEPSPLAQPLELNQHSR	62.2582	Q13085	TRUE	1100.49	Q13085	Q13085	ACACA_HUMAN	Acetyl-CoA carboxylase 1	ACACA
4	_IFDEVM[Oxidation (M)]GC[Carbamidomethyl (C)]FSDS[Phospho (STY)]PPQSPT[Phospho (STY)]FPEAGHTSLYDEDKVPR_	IFDEVMGCFSDSPPQSPTFPEAGHTSLYDEDKVPR	82.9646	Q13085	TRUE	1033.68	Q13085	Q13085	ACACA_HUMAN	Acetyl-CoA carboxylase 1	ACACA
4	_IFDEVMGC[Carbamidomethyl (C)]FS[Phospho (STY)]DSPPQSPT[Phospho (STY)]FPEAGHTSLYDEDKVPR_	IFDEVMGCFSDSPPQSPTFPEAGHTSLYDEDKVPR	99.8159	Q13085	TRUE	1029.68	Q13085	Q13085	ACACA_HUMAN	Acetyl-CoA carboxylase 1	ACACA
3	_FIIGS[Phospho (STY)]VS[Phospho (STY)]EDNSEDEISNLVK_	FIIGSVSEDNSEDEISNLVK	124.629	Q13085	TRUE	785.673	Q13085	Q13085	ACACA_HUMAN	Acetyl-CoA carboxylase 1	ACACA
4	_IFDEVM[Oxidation (M)]GC[Carbamidomethyl (C)]FSDSPPQS[Phospho (STY)]PT[Phospho (STY)]FPEAGHTSLYDEDKVPR_	IFDEVMGCFSDSPPQSPTFPEAGHTSLYDEDKVPR	81.6205	Q13085	TRUE	1033.68	Q13085	Q13085	ACACA_HUMAN	Acetyl-CoA carboxylase 1	ACACA
4	_IFDEVM[Oxidation (M)]GC[Carbamidomethyl (C)]FS[Phospho (STY)]DSPPQSPT[Phospho (STY)]FPEAGHTSLYDEDKVPR_	IFDEVMGCFSDSPPQSPTFPEAGHTSLYDEDKVPR	79.3475	Q13085	TRUE	1033.68	Q13085	Q13085	ACACA_HUMAN	Acetyl-CoA carboxylase 1	ACACA
3	_EGSLSPASVGSDT[Phospho (STY)]LS[Phospho (STY)]DLGISSLQDGLALHIR_	EGSLSPASVGSDTLSDLGISSLQDGLALHIR	142.597	Q13085	TRUE	1085.84	Q13085	Q13085	ACACA_HUMAN	Acetyl-CoA carboxylase 1	ACACA
4	_IFDEVMGC[Carbamidomethyl (C)]FSDS[Phospho (STY)]PPQSPTFPEAGHTSLYDEDKVPR_	IFDEVMGCFSDSPPQSPTFPEAGHTSLYDEDKVPR	86.5664	Q13085	TRUE	1009.69	Q13085	Q13085	ACACA_HUMAN	Acetyl-CoA carboxylase 1	ACACA
2	_GGSWVVIDS[Phospho (STY)]S[Phospho (STY)]INPR_	GGSWVVIDSSINPR	43.8195	Q13085	TRUE	823.852	Q13085	Q13085	ACACA_HUMAN	Acetyl-CoA carboxylase 1	ACACA
2	_FIIGS[Phospho (STY)]VSEDNS[Phospho (STY)]EDEISNLVK_	FIIGSVSEDNSEDEISNLVK	141.821	Q13085	TRUE	1178.01	Q13085	Q13085	ACACA_HUMAN	Acetyl-CoA carboxylase 1	ACACA
3	_[Acetyl (Protein N-term)]MDEPS[Phospho (STY)]PLAQPLELNQHSR_	MDEPSPLAQPLELNQHSR	76.1184	Q13085	TRUE	728.665	Q13085	Q13085	ACACA_HUMAN	Acetyl-CoA carboxylase 1	ACACA
2	_SC[Carbamidomethyl (C)]FQS[Phospho (STY)]PR_	SCFQSPR	5.50329	Q6JQN1	TRUE	481.184	Q6JQN1	Q6JQN1	ACD10_HUMAN	Acyl-CoA dehydrogenase family member 10	ACAD10
3	_RLRDS[Phospho (STY)]LGR_	RLRDSLGR	-36.2667	Q9H845	TRUE	351.517	Q9H845	Q9H845	ACAD9_HUMAN	Acyl-CoA dehydrogenase family member 9, mitochondrial	ACAD9
2	_ELSGLGS[Phospho (STY)]ALK_	ELSGLGSALK	48.0722	P49748	TRUE	527.763	P49748	P49748	ACADV_HUMAN	Very long-chain specific acyl-CoA dehydrogenase, mitochondrial	ACADVL
2	_VPSENVLGEVGS[Phospho (STY)]GFK_	VPSENVLGEVGSGFK	67.767	P49748	TRUE	799.877	P49748	P49748	ACADV_HUMAN	Very long-chain specific acyl-CoA dehydrogenase, mitochondrial	ACADVL
2	_YS[Phospho (STY)]ISLSPPEQQKK_	YSISLSPPEQQKK	27.8406	Q15057	TRUE	792.887	Q15057	Q15057	ACAP2_HUMAN	Arf-GAP with coiled-coil, ANK repeat and PH domain-containing protein 2	ACAP2
3	_YSIS[Phospho (STY)]LSPPEQQKK_	YSISLSPPEQQKK	28.1412	Q15057	TRUE	528.927	Q15057	Q15057	ACAP2_HUMAN	Arf-GAP with coiled-coil, ANK repeat and PH domain-containing protein 2	ACAP2
2	_KS[Phospho (STY)]SPSTGSLDSGNESK_	KSSPSTGSLDSGNESK	-31.3753	Q15057	TRUE	830.857	Q15057	Q15057	ACAP2_HUMAN	Arf-GAP with coiled-coil, ANK repeat and PH domain-containing protein 2	ACAP2
2	_FC[Carbamidomethyl (C)]FEVVSPT[Phospho (STY)]K_	FCFEVVSPTK	64.8939	Q15057	TRUE	647.283	Q15057	Q15057	ACAP2_HUMAN	Arf-GAP with coiled-coil, ANK repeat and PH domain-containing protein 2	ACAP2
2	_FC[Carbamidomethyl (C)]FEVVS[Phospho (STY)]PTK_	FCFEVVSPTK	64.9837	Q15057	TRUE	647.283	Q15057	Q15057	ACAP2_HUMAN	Arf-GAP with coiled-coil, ANK repeat and PH domain-containing protein 2	ACAP2
2	_YSISLS[Phospho (STY)]PPEQQKK_	YSISLSPPEQQKK	29.9644	Q15057	TRUE	792.887	Q15057	Q15057	ACAP2_HUMAN	Arf-GAP with coiled-coil, ANK repeat and PH domain-containing protein 2	ACAP2
3	_SNDSGIQQSSDDGRESLPSTVS[Phospho (STY)]ANSLYEPEGER_	SNDSGIQQSSDDGRESLPSTVSANSLYEPEGER	50.3839	Q15057	TRUE	1197.85	Q15057	Q15057	ACAP2_HUMAN	Arf-GAP with coiled-coil, ANK repeat and PH domain-containing protein 2	ACAP2
2	_ESEGLYGQPGDET[Phospho (STY)]YQDIFR_	ESEGLYGQPGDETYQDIFR	78.944	Q15057	TRUE	1142.48	Q15057	Q15057	ACAP2_HUMAN	Arf-GAP with coiled-coil, ANK repeat and PH domain-containing protein 2	ACAP2
3	_ESEGLYGQPGDETY[Phospho (STY)]QDIFR_	ESEGLYGQPGDETYQDIFR	78.9626	Q15057	TRUE	761.986	Q15057	Q15057	ACAP2_HUMAN	Arf-GAP with coiled-coil, ANK repeat and PH domain-containing protein 2	ACAP2
2	_ESEGLYGQPGDETY[Phospho (STY)]QDIFR_	ESEGLYGQPGDETYQDIFR	78.9626	Q15057	TRUE	1142.48	Q15057	Q15057	ACAP2_HUMAN	Arf-GAP with coiled-coil, ANK repeat and PH domain-containing protein 2	ACAP2
2	_ESEGLY[Phospho (STY)]GQPGDETY[Phospho (STY)]QDIFR_	ESEGLYGQPGDETYQDIFR	96.0662	Q15057	TRUE	1182.46	Q15057	Q15057	ACAP2_HUMAN	Arf-GAP with coiled-coil, ANK repeat and PH domain-containing protein 2	ACAP2
3	_ESEGLY[Phospho (STY)]GQPGDETYQDIFR_	ESEGLYGQPGDETYQDIFR	85.379	Q15057	TRUE	761.986	Q15057	Q15057	ACAP2_HUMAN	Arf-GAP with coiled-coil, ANK repeat and PH domain-containing protein 2	ACAP2
3	_ES[Phospho (STY)]EGLYGQPGDETY[Phospho (STY)]QDIFR_	ESEGLYGQPGDETYQDIFR	95.9572	Q15057	TRUE	788.642	Q15057	Q15057	ACAP2_HUMAN	Arf-GAP with coiled-coil, ANK repeat and PH domain-containing protein 2	ACAP2
3	_ES[Phospho (STY)]EGLYGQPGDETYQDIFR_	ESEGLYGQPGDETYQDIFR	86.0534	Q15057	TRUE	761.986	Q15057	Q15057	ACAP2_HUMAN	Arf-GAP with coiled-coil, ANK repeat and PH domain-containing protein 2	ACAP2
2	_ESEGLY[Phospho (STY)]GQPGDETYQDIFR_	ESEGLYGQPGDETYQDIFR	85.379	Q15057	TRUE	1142.48	Q15057	Q15057	ACAP2_HUMAN	Arf-GAP with coiled-coil, ANK repeat and PH domain-containing protein 2	ACAP2
3	_ESEGLYGQPGDET[Phospho (STY)]YQDIFR_	ESEGLYGQPGDETYQDIFR	78.944	Q15057	TRUE	761.986	Q15057	Q15057	ACAP2_HUMAN	Arf-GAP with coiled-coil, ANK repeat and PH domain-containing protein 2	ACAP2
2	_ESLPSTVSANSLY[Phospho (STY)]EPEGER_	ESLPSTVSANSLYEPEGER	53.0699	Q15057	TRUE	1072.97	Q15057	Q15057	ACAP2_HUMAN	Arf-GAP with coiled-coil, ANK repeat and PH domain-containing protein 2	ACAP2
3	_FVDKY[Phospho (STY)]S[Phospho (STY)]IS[Phospho (STY)]LS[Phospho (STY)]PPEQQK_	FVDKYSISLSPPEQQK	49.4953	Q15057	TRUE	729.281	Q15057	Q15057	ACAP2_HUMAN	Arf-GAP with coiled-coil, ANK repeat and PH domain-containing protein 2	ACAP2
2	_YSISLS[Phospho (STY)]PPEQQK_	YSISLSPPEQQK	47.0329	Q15057	TRUE	728.84	Q15057	Q15057	ACAP2_HUMAN	Arf-GAP with coiled-coil, ANK repeat and PH domain-containing protein 2	ACAP2
3	_KSSPSTGS[Phospho (STY)]LDSGNESK_	KSSPSTGSLDSGNESK	-27.5276	Q15057	TRUE	554.24	Q15057	Q15057	ACAP2_HUMAN	Arf-GAP with coiled-coil, ANK repeat and PH domain-containing protein 2	ACAP2
3	_YSISLS[Phospho (STY)]PPEQQK_	YSISLSPPEQQK	47.0329	Q15057	TRUE	486.229	Q15057	Q15057	ACAP2_HUMAN	Arf-GAP with coiled-coil, ANK repeat and PH domain-containing protein 2	ACAP2
2	_YSIS[Phospho (STY)]LSPPEQQK_	YSISLSPPEQQK	47.6733	Q15057	TRUE	728.84	Q15057	Q15057	ACAP2_HUMAN	Arf-GAP with coiled-coil, ANK repeat and PH domain-containing protein 2	ACAP2
3	_YSISLS[Phospho (STY)]PPEQQKK_	YSISLSPPEQQKK	29.9644	Q15057	TRUE	528.927	Q15057	Q15057	ACAP2_HUMAN	Arf-GAP with coiled-coil, ANK repeat and PH domain-containing protein 2	ACAP2
3	_KSS[Phospho (STY)]PSTGSLDSGNESK_	KSSPSTGSLDSGNESK	-31.3017	Q15057	TRUE	554.24	Q15057	Q15057	ACAP2_HUMAN	Arf-GAP with coiled-coil, ANK repeat and PH domain-containing protein 2	ACAP2
2	_KSS[Phospho (STY)]PSTGSLDSGNESK_	KSSPSTGSLDSGNESK	-31.3017	Q15057	TRUE	830.857	Q15057	Q15057	ACAP2_HUMAN	Arf-GAP with coiled-coil, ANK repeat and PH domain-containing protein 2	ACAP2
3	_KS[Phospho (STY)]SPSTGSLDSGNESK_	KSSPSTGSLDSGNESK	-31.3753	Q15057	TRUE	554.24	Q15057	Q15057	ACAP2_HUMAN	Arf-GAP with coiled-coil, ANK repeat and PH domain-containing protein 2	ACAP2
3	_KSSPST[Phospho (STY)]GSLDSGNESK_	KSSPSTGSLDSGNESK	-29.2046	Q15057	TRUE	554.24	Q15057	Q15057	ACAP2_HUMAN	Arf-GAP with coiled-coil, ANK repeat and PH domain-containing protein 2	ACAP2
3	_FVDKYSISLS[Phospho (STY)]PPEQQKK_	FVDKYSISLSPPEQQKK	34.1875	Q15057	TRUE	692.013	Q15057	Q15057	ACAP2_HUMAN	Arf-GAP with coiled-coil, ANK repeat and PH domain-containing protein 2	ACAP2
2	_T[Phospho (STY)]ASPSTSSIDSATDTR_	TASPSTSSIDSATDTR	11.889	Q96P50	TRUE	838.854	Q96P50	Q96P50	ACAP3_HUMAN	Arf-GAP with coiled-coil, ANK repeat and PH domain-containing protein 3	ACAP3
2	_TASPSTSS[Phospho (STY)]IDSATDTR_	TASPSTSSIDSATDTR	7.52582	Q96P50	TRUE	838.854	Q96P50	Q96P50	ACAP3_HUMAN	Arf-GAP with coiled-coil, ANK repeat and PH domain-containing protein 3	ACAP3
2	_TAS[Phospho (STY)]PSTSSIDSATDTR_	TASPSTSSIDSATDTR	13.3348	Q96P50	TRUE	838.854	Q96P50	Q96P50	ACAP3_HUMAN	Arf-GAP with coiled-coil, ANK repeat and PH domain-containing protein 3	ACAP3
3	_EAEAAPGPPGALAGS[Phospho (STY)]PTELQFR_	EAEAAPGPPGALAGSPTELQFR	74.3181	Q96P50	TRUE	749.354	Q96P50	Q96P50	ACAP3_HUMAN	Arf-GAP with coiled-coil, ANK repeat and PH domain-containing protein 3	ACAP3
6	_LEVS[Phospho (STY)]VDGLTLSPDPEERPGAEGAPLLPPPLPPPSPPGSGR_	LEVSVDGLTLSPDPEERPGAEGAPLLPPPLPPPSPPGSGR	109.627	Q9H3P7	TRUE	680.013	Q9H3P7	Q9H3P7	GCP60_HUMAN	Golgi resident protein GCP60	ACBD3
6	_LEVSVDGLTLSPDPEERPGAEGAPLLPPPLPPPS[Phospho (STY)]PPGSGR_	LEVSVDGLTLSPDPEERPGAEGAPLLPPPLPPPSPPGSGR	109.122	Q9H3P7	TRUE	680.013	Q9H3P7	Q9H3P7	GCP60_HUMAN	Golgi resident protein GCP60	ACBD3
3	_THTDS[Phospho (STY)]SEKELEPEAAEEALENGPK_	THTDSSEKELEPEAAEEALENGPK	40.8813	Q9H3P7	TRUE	897.727	Q9H3P7	Q9H3P7	GCP60_HUMAN	Golgi resident protein GCP60	ACBD3
3	_THTDSS[Phospho (STY)]EKELEPEAAEEALENGPK_	THTDSSEKELEPEAAEEALENGPK	41.052	Q9H3P7	TRUE	897.727	Q9H3P7	Q9H3P7	GCP60_HUMAN	Golgi resident protein GCP60	ACBD3
4	_T[Phospho (STY)]HTDSSEKELEPEAAEEALENGPK_	THTDSSEKELEPEAAEEALENGPK	41.0739	Q9H3P7	TRUE	673.547	Q9H3P7	Q9H3P7	GCP60_HUMAN	Golgi resident protein GCP60	ACBD3
5	_LEVSVDGLTLSPDPEERPGAEGAPLLPPPLPPPS[Phospho (STY)]PPGSGR_	LEVSVDGLTLSPDPEERPGAEGAPLLPPPLPPPSPPGSGR	109.122	Q9H3P7	TRUE	815.814	Q9H3P7	Q9H3P7	GCP60_HUMAN	Golgi resident protein GCP60	ACBD3
3	_THTDS[Phospho (STY)]S[Phospho (STY)]EKELEPEAAEEALENGPK_	THTDSSEKELEPEAAEEALENGPK	51.4434	Q9H3P7	TRUE	924.383	Q9H3P7	Q9H3P7	GCP60_HUMAN	Golgi resident protein GCP60	ACBD3
3	_GPGAS[Phospho (STY)]GEQPEPGEAAAGGAAEEAR_	GPGASGEQPEPGEAAAGGAAEEAR	16.5037	Q9H3P7	TRUE	749.317	Q9H3P7	Q9H3P7	GCP60_HUMAN	Golgi resident protein GCP60	ACBD3
2	_QQEVVVAGSS[Phospho (STY)]LPTSSK_	QQEVVVAGSSLPTSSK	31.6333	Q9H3P7	TRUE	848.911	Q9H3P7	Q9H3P7	GCP60_HUMAN	Golgi resident protein GCP60	ACBD3
4	_LEVS[Phospho (STY)]VDGLTLSPDPEERPGAEGAPLLPPPLPPPSPPGSGR_	LEVSVDGLTLSPDPEERPGAEGAPLLPPPLPPPSPPGSGR	109.627	Q9H3P7	TRUE	1019.52	Q9H3P7	Q9H3P7	GCP60_HUMAN	Golgi resident protein GCP60	ACBD3
4	_LEVS[Phospho (STY)]VDGLTLSPDPEERPGAEGAPLLPPPLPPPS[Phospho (STY)]PPGSGR_	LEVSVDGLTLSPDPEERPGAEGAPLLPPPLPPPSPPGSGR	136.086	Q9H3P7	TRUE	1039.51	Q9H3P7	Q9H3P7	GCP60_HUMAN	Golgi resident protein GCP60	ACBD3
4	_LEVSVDGLT[Phospho (STY)]LSPDPEERPGAEGAPLLPPPLPPPSPPGSGR_	LEVSVDGLTLSPDPEERPGAEGAPLLPPPLPPPSPPGSGR	118.051	Q9H3P7	TRUE	1019.52	Q9H3P7	Q9H3P7	GCP60_HUMAN	Golgi resident protein GCP60	ACBD3
3	_PGAEGAPLLPPPLPPPSPPGS[Phospho (STY)]GR_	PGAEGAPLLPPPLPPPSPPGSGR	84.3983	Q9H3P7	TRUE	746.715	Q9H3P7	Q9H3P7	GCP60_HUMAN	Golgi resident protein GCP60	ACBD3
2	_GPGAS[Phospho (STY)]GEQPEPGEAAAGGAAEEAR_	GPGASGEQPEPGEAAAGGAAEEAR	16.5037	Q9H3P7	TRUE	1123.47	Q9H3P7	Q9H3P7	GCP60_HUMAN	Golgi resident protein GCP60	ACBD3
3	_PGAEGAPLLPPPLPPPS[Phospho (STY)]PPGSGR_	PGAEGAPLLPPPLPPPSPPGSGR	82.3903	Q9H3P7	TRUE	746.715	Q9H3P7	Q9H3P7	GCP60_HUMAN	Golgi resident protein GCP60	ACBD3
4	_LEVS[Phospho (STY)]VDGLTLSPDPEERPGAEGAPLLPPPLPPPSPPGS[Phospho (STY)]GR_	LEVSVDGLTLSPDPEERPGAEGAPLLPPPLPPPSPPGSGR	119.965	Q9H3P7	TRUE	1039.51	Q9H3P7	Q9H3P7	GCP60_HUMAN	Golgi resident protein GCP60	ACBD3
4	_LEVSVDGLTLSPDPEERPGAEGAPLLPPPLPPPSPPGS[Phospho (STY)]GR_	LEVSVDGLTLSPDPEERPGAEGAPLLPPPLPPPSPPGSGR	107.608	Q9H3P7	TRUE	1019.52	Q9H3P7	Q9H3P7	GCP60_HUMAN	Golgi resident protein GCP60	ACBD3
4	_THTDS[Phospho (STY)]SEKELEPEAAEEALENGPK_	THTDSSEKELEPEAAEEALENGPK	40.8813	Q9H3P7	TRUE	673.547	Q9H3P7	Q9H3P7	GCP60_HUMAN	Golgi resident protein GCP60	ACBD3
4	_LEVSVDGLTLSPDPEERPGAEGAPLLPPPLPPPS[Phospho (STY)]PPGSGR_	LEVSVDGLTLSPDPEERPGAEGAPLLPPPLPPPSPPGSGR	109.122	Q9H3P7	TRUE	1019.52	Q9H3P7	Q9H3P7	GCP60_HUMAN	Golgi resident protein GCP60	ACBD3
4	_THTDSS[Phospho (STY)]EKELEPEAAEEALENGPK_	THTDSSEKELEPEAAEEALENGPK	41.052	Q9H3P7	TRUE	673.547	Q9H3P7	Q9H3P7	GCP60_HUMAN	Golgi resident protein GCP60	ACBD3
3	_EPAPPSPES[Phospho (STY)]HS[Phospho (STY)]PR_	EPAPPSPESHSPR	-8.51007	Q8NC06	TRUE	516.536	Q8NC06	Q8NC06	ACBD4_HUMAN	Acyl-CoA-binding domain-containing protein 4	ACBD4
2	_EPAPPS[Phospho (STY)]PESHS[Phospho (STY)]PR_	EPAPPSPESHSPR	-9.10532	Q8NC06	TRUE	774.3	Q8NC06	Q8NC06	ACBD4_HUMAN	Acyl-CoA-binding domain-containing protein 4	ACBD4
3	_EPAPPS[Phospho (STY)]PES[Phospho (STY)]HSPR_	EPAPPSPESHSPR	-8.49222	Q8NC06	TRUE	516.536	Q8NC06	Q8NC06	ACBD4_HUMAN	Acyl-CoA-binding domain-containing protein 4	ACBD4
3	_EPAPPS[Phospho (STY)]PESHS[Phospho (STY)]PR_	EPAPPSPESHSPR	-9.10532	Q8NC06	TRUE	516.536	Q8NC06	Q8NC06	ACBD4_HUMAN	Acyl-CoA-binding domain-containing protein 4	ACBD4
3	_EPAPPSPESHS[Phospho (STY)]PR_	EPAPPSPESHSPR	-16.1162	Q8NC06	TRUE	489.88	Q8NC06	Q8NC06	ACBD4_HUMAN	Acyl-CoA-binding domain-containing protein 4	ACBD4
2	_EPAPPS[Phospho (STY)]PESHSPR_	EPAPPSPESHSPR	-14.6557	Q8NC06	TRUE	734.317	Q8NC06	Q8NC06	ACBD4_HUMAN	Acyl-CoA-binding domain-containing protein 4	ACBD4
3	_EPAPPS[Phospho (STY)]PESHSPR_	EPAPPSPESHSPR	-14.6557	Q8NC06	TRUE	489.88	Q8NC06	Q8NC06	ACBD4_HUMAN	Acyl-CoA-binding domain-containing protein 4	ACBD4
3	_EPAPPSPES[Phospho (STY)]HSPR_	EPAPPSPESHSPR	-14.8547	Q8NC06	TRUE	489.88	Q8NC06	Q8NC06	ACBD4_HUMAN	Acyl-CoA-binding domain-containing protein 4	ACBD4
2	_EPAPPSPESHS[Phospho (STY)]PR_	EPAPPSPESHSPR	-16.1162	Q8NC06	TRUE	734.317	Q8NC06	Q8NC06	ACBD4_HUMAN	Acyl-CoA-binding domain-containing protein 4	ACBD4
3	_AESSDS[Phospho (STY)]GAES[Phospho (STY)]EEEEAQEEVK_	AESSDSGAESEEEEAQEEVK	30.3425	Q5T8D3	TRUE	767.272	Q5T8D3	Q5T8D3	ACBD5_HUMAN	Acyl-CoA-binding domain-containing protein 5	ACBD5
2	_AESSDS[Phospho (STY)]GAESEEEEAQEEVK_	AESSDSGAESEEEEAQEEVK	21.4452	Q5T8D3	TRUE	1110.42	Q5T8D3	Q5T8D3	ACBD5_HUMAN	Acyl-CoA-binding domain-containing protein 5	ACBD5
4	_AESSDS[Phospho (STY)]GAES[Phospho (STY)]EEEEAQEEVKGAEQSDNDKK_	AESSDSGAESEEEEAQEEVKGAEQSDNDKK	35.392	Q5T8D3	TRUE	843.825	Q5T8D3	Q5T8D3	ACBD5_HUMAN	Acyl-CoA-binding domain-containing protein 5	ACBD5
3	_S[Phospho (STY)]TEEVKPIDENLGQTGK_	STEEVKPIDENLGQTGK	19.7083	Q5T8D3	TRUE	642.301	Q5T8D3	Q5T8D3	ACBD5_HUMAN	Acyl-CoA-binding domain-containing protein 5	ACBD5
2	_S[Phospho (STY)]TEEVKPIDENLGQTGK_	STEEVKPIDENLGQTGK	19.7083	Q5T8D3	TRUE	962.949	Q5T8D3	Q5T8D3	ACBD5_HUMAN	Acyl-CoA-binding domain-containing protein 5	ACBD5
3	_AESS[Phospho (STY)]DSGAES[Phospho (STY)]EEEEAQEEVK_	AESSDSGAESEEEEAQEEVK	29.8903	Q5T8D3	TRUE	767.272	Q5T8D3	Q5T8D3	ACBD5_HUMAN	Acyl-CoA-binding domain-containing protein 5	ACBD5
2	_AESSDS[Phospho (STY)]GAES[Phospho (STY)]EEEEAQEEVK_	AESSDSGAESEEEEAQEEVK	30.3425	Q5T8D3	TRUE	1150.4	Q5T8D3	Q5T8D3	ACBD5_HUMAN	Acyl-CoA-binding domain-containing protein 5	ACBD5
2	_MQHLS[Phospho (STY)]EGTK_	MQHLSEGTK	-30.4232	Q5T8D3	TRUE	555.736	Q5T8D3	Q5T8D3	ACBD5_HUMAN	Acyl-CoA-binding domain-containing protein 5	ACBD5
3	_AESSDS[Phospho (STY)]GAES[Phospho (STY)]EEEEAQEEVKGAEQSDNDKK_	AESSDSGAESEEEEAQEEVKGAEQSDNDKK	35.392	Q5T8D3	TRUE	1124.76	Q5T8D3	Q5T8D3	ACBD5_HUMAN	Acyl-CoA-binding domain-containing protein 5	ACBD5
3	_ALGDSSPS[Phospho (STY)]QAMQEYIAVVK_	ALGDSSPSQAMQEYIAVVK	95.2473	Q9BR61	TRUE	691.99	Q9BR61	Q9BR61	ACBD6_HUMAN	Acyl-CoA-binding domain-containing protein 6	ACBD6
2	_ALGDSS[Phospho (STY)]PSQAM[Oxidation (M)]QEYIAVVK_	ALGDSSPSQAMQEYIAVVK	67.0128	Q9BR61	TRUE	1045.48	Q9BR61	Q9BR61	ACBD6_HUMAN	Acyl-CoA-binding domain-containing protein 6	ACBD6
3	_ALGDSS[Phospho (STY)]PSQAM[Oxidation (M)]QEYIAVVK_	ALGDSSPSQAMQEYIAVVK	67.0128	Q9BR61	TRUE	697.322	Q9BR61	Q9BR61	ACBD6_HUMAN	Acyl-CoA-binding domain-containing protein 6	ACBD6
3	_ALGDSS[Phospho (STY)]PSQAMQEYIAVVK_	ALGDSSPSQAMQEYIAVVK	96.2982	Q9BR61	TRUE	691.99	Q9BR61	Q9BR61	ACBD6_HUMAN	Acyl-CoA-binding domain-containing protein 6	ACBD6
2	_ALGDSS[Phospho (STY)]PSQAMQEYIAVVK_	ALGDSSPSQAMQEYIAVVK	96.2982	Q9BR61	TRUE	1037.48	Q9BR61	Q9BR61	ACBD6_HUMAN	Acyl-CoA-binding domain-containing protein 6	ACBD6
2	_ALGDSSPS[Phospho (STY)]QAMQEYIAVVK_	ALGDSSPSQAMQEYIAVVK	95.2473	Q9BR61	TRUE	1037.48	Q9BR61	Q9BR61	ACBD6_HUMAN	Acyl-CoA-binding domain-containing protein 6	ACBD6
2	_TPS[Phospho (STY)]SPLQSC[Carbamidomethyl (C)]TPSLSPR_	TPSSPLQSCTPSLSPR	37.8246	Q96AP0	TRUE	897.908	Q96AP0	Q96AP0	ACD_HUMAN	Adrenocortical dysplasia protein homolog	ACD
2	_T[Phospho (STY)]PSSPLQSC[Carbamidomethyl (C)]TPSLSPR_	TPSSPLQSCTPSLSPR	38.1296	Q96AP0	TRUE	897.908	Q96AP0	Q96AP0	ACD_HUMAN	Adrenocortical dysplasia protein homolog	ACD
3	_S[Phospho (STY)]SSQPSPAIC[Carbamidomethyl (C)]SAPATLTPR_	SSSQPSPAICSAPATLTPR	43.7573	Q96AP0	TRUE	669.978	Q96AP0	Q96AP0	ACD_HUMAN	Adrenocortical dysplasia protein homolog	ACD
3	_TPSSPLQSC[Carbamidomethyl (C)]TPSLS[Phospho (STY)]PR_	TPSSPLQSCTPSLSPR	43.4482	Q96AP0	TRUE	598.941	Q96AP0	Q96AP0	ACD_HUMAN	Adrenocortical dysplasia protein homolog	ACD
2	_TPSSPLQSC[Carbamidomethyl (C)]TPSLS[Phospho (STY)]PR_	TPSSPLQSCTPSLSPR	43.4482	Q96AP0	TRUE	897.908	Q96AP0	Q96AP0	ACD_HUMAN	Adrenocortical dysplasia protein homolog	ACD
3	_SHVPS[Phospho (STY)]PHQALVTRPQK_	SHVPSPHQALVTRPQK	-10.4613	Q96AP0	TRUE	621.319	Q96AP0	Q96AP0	ACD_HUMAN	Adrenocortical dysplasia protein homolog	ACD
4	_SSSQPSPAIC[Carbamidomethyl (C)]SAPATLTPRS[Phospho (STY)]PHASR_	SSSQPSPAICSAPATLTPRSPHASR	18.2811	Q96AP0	TRUE	661.564	Q96AP0	Q96AP0	ACD_HUMAN	Adrenocortical dysplasia protein homolog	ACD
4	_SSSQPSPAIC[Carbamidomethyl (C)]SAPATLT[Phospho (STY)]PRSPHASR_	SSSQPSPAICSAPATLTPRSPHASR	18.1714	Q96AP0	TRUE	661.564	Q96AP0	Q96AP0	ACD_HUMAN	Adrenocortical dysplasia protein homolog	ACD
3	_SSSQPSPAIC[Carbamidomethyl (C)]SAPATLTPRS[Phospho (STY)]PHASR_	SSSQPSPAICSAPATLTPRSPHASR	18.2811	Q96AP0	TRUE	881.75	Q96AP0	Q96AP0	ACD_HUMAN	Adrenocortical dysplasia protein homolog	ACD
3	_TPSS[Phospho (STY)]PLQSC[Carbamidomethyl (C)]TPSLSPR_	TPSSPLQSCTPSLSPR	38.2633	Q96AP0	TRUE	598.941	Q96AP0	Q96AP0	ACD_HUMAN	Adrenocortical dysplasia protein homolog	ACD
2	_TPSS[Phospho (STY)]PLQSC[Carbamidomethyl (C)]TPSLSPR_	TPSSPLQSCTPSLSPR	38.2633	Q96AP0	TRUE	897.908	Q96AP0	Q96AP0	ACD_HUMAN	Adrenocortical dysplasia protein homolog	ACD
3	_T[Phospho (STY)]PSSPLQSC[Carbamidomethyl (C)]TPSLSPR_	TPSSPLQSCTPSLSPR	38.1296	Q96AP0	TRUE	598.941	Q96AP0	Q96AP0	ACD_HUMAN	Adrenocortical dysplasia protein homolog	ACD
2	_SSSQPS[Phospho (STY)]PAIC[Carbamidomethyl (C)]SAPATLTPR_	SSSQPSPAICSAPATLTPR	43.1235	Q96AP0	TRUE	1004.46	Q96AP0	Q96AP0	ACD_HUMAN	Adrenocortical dysplasia protein homolog	ACD
2	_ELILGSETPSS[Phospho (STY)]PR_	ELILGSETPSSPR	44.4362	Q96AP0	TRUE	733.35	Q96AP0	Q96AP0	ACD_HUMAN	Adrenocortical dysplasia protein homolog	ACD
2	_TPSSPLQSC[Carbamidomethyl (C)]TPS[Phospho (STY)]LSPR_	TPSSPLQSCTPSLSPR	45.4323	Q96AP0	TRUE	897.908	Q96AP0	Q96AP0	ACD_HUMAN	Adrenocortical dysplasia protein homolog	ACD
3	_ELILGSET[Phospho (STY)]PSS[Phospho (STY)]PR_	ELILGSETPSSPR	-29.8313	Q96AP0	TRUE	515.891	Q96AP0	Q96AP0	ACD_HUMAN	Adrenocortical dysplasia protein homolog	ACD
3	_SSSQPS[Phospho (STY)]PAIC[Carbamidomethyl (C)]SAPATLTPR_	SSSQPSPAICSAPATLTPR	43.1235	Q96AP0	TRUE	669.978	Q96AP0	Q96AP0	ACD_HUMAN	Adrenocortical dysplasia protein homolog	ACD
2	_T[Phospho (STY)]PSSPLQSC[Carbamidomethyl (C)]TPSLS[Phospho (STY)]PR_	TPSSPLQSCTPSLSPR	49.9844	Q96AP0	TRUE	937.891	Q96AP0	Q96AP0	ACD_HUMAN	Adrenocortical dysplasia protein homolog	ACD
2	_TPSS[Phospho (STY)]PLQSC[Carbamidomethyl (C)]TPSLS[Phospho (STY)]PR_	TPSSPLQSCTPSLSPR	51.7859	Q96AP0	TRUE	937.891	Q96AP0	Q96AP0	ACD_HUMAN	Adrenocortical dysplasia protein homolog	ACD
2	_ELILGSETPS[Phospho (STY)]SPR_	ELILGSETPSSPR	43.797	Q96AP0	TRUE	733.35	Q96AP0	Q96AP0	ACD_HUMAN	Adrenocortical dysplasia protein homolog	ACD
3	_HSHGPQFGS[Phospho (STY)]EVELR_	HSHGPQFGSEVELR	15.1258	P12821	TRUE	553.914	P12821	P12821	ACE_HUMAN	Angiotensin-converting enzyme	ACE
3	_AAKLS[Phospho (STY)]EGSQPAEEEEDQETPSR_	AAKLSEGSQPAEEEEDQETPSR	3.1735	Q9UKV3	TRUE	823.354	Q9UKV3	Q9UKV3	ACINU_HUMAN	Apoptotic chromatin condensation inducer in the nucleus	ACIN1
3	_SSS[Phospho (STY)]ISEEKGDS[Phospho (STY)]DDEKPR_	SSSISEEKGDSDDEKPR	-29.675	Q9UKV3	TRUE	675.928	Q9UKV3	Q9UKV3	ACINU_HUMAN	Apoptotic chromatin condensation inducer in the nucleus	ACIN1
3	_S[Phospho (STY)]SSISEEKGDS[Phospho (STY)]DDEKPR_	SSSISEEKGDSDDEKPR	-25.9748	Q9UKV3	TRUE	675.928	Q9UKV3	Q9UKV3	ACINU_HUMAN	Apoptotic chromatin condensation inducer in the nucleus	ACIN1
3	_AS[Phospho (STY)]LVALPEQTASEEETPPPLLTK_	ASLVALPEQTASEEETPPPLLTK	89.7747	Q9UKV3	TRUE	834.419	Q9UKV3	Q9UKV3	ACINU_HUMAN	Apoptotic chromatin condensation inducer in the nucleus	ACIN1
5	_PLAGQEAVVDLHADDSRIS[Phospho (STY)]EDETERNGDDGTHDK_	PLAGQEAVVDLHADDSRISEDETERNGDDGTHDK	26.6522	Q9UKV3	TRUE	755.133	Q9UKV3	Q9UKV3	ACINU_HUMAN	Apoptotic chromatin condensation inducer in the nucleus	ACIN1
3	_SPDSSGSRS[Phospho (STY)]HS[Phospho (STY)]PLR_	SPDSSGSRSHSPLR	-0.917322	Q9UKV3	TRUE	543.885	Q9UKV3	Q9UKV3	ACINU_HUMAN	Apoptotic chromatin condensation inducer in the nucleus	ACIN1
5	_PLAGQEAVVDLHADDSRISEDET[Phospho (STY)]ERNGDDGTHDK_	PLAGQEAVVDLHADDSRISEDETERNGDDGTHDK	26.694	Q9UKV3	TRUE	755.133	Q9UKV3	Q9UKV3	ACINU_HUMAN	Apoptotic chromatin condensation inducer in the nucleus	ACIN1
4	_PLAGQEAVVDLHADDS[Phospho (STY)]RISEDETER_	PLAGQEAVVDLHADDSRISEDETER	40.929	Q9UKV3	TRUE	708.823	Q9UKV3	Q9UKV3	ACINU_HUMAN	Apoptotic chromatin condensation inducer in the nucleus	ACIN1
3	_S[Phospho (STY)]KSPS[Phospho (STY)]PPRLTEDR_	SKSPSPPRLTEDR	-5.57948	Q9UKV3	TRUE	543.906	Q9UKV3	Q9UKV3	ACINU_HUMAN	Apoptotic chromatin condensation inducer in the nucleus	ACIN1
5	_SLIPDIKPLAGQEAVVDLHADDS[Phospho (STY)]RISEDETER_	SLIPDIKPLAGQEAVVDLHADDSRISEDETER	72.1253	Q9UKV3	TRUE	720.551	Q9UKV3	Q9UKV3	ACINU_HUMAN	Apoptotic chromatin condensation inducer in the nucleus	ACIN1
3	_GLLVDRPSETKT[Phospho (STY)]EEQGIPR_	GLLVDRPSETKTEEQGIPR	26.0656	Q9UKV3	TRUE	735.702	Q9UKV3	Q9UKV3	ACINU_HUMAN	Apoptotic chromatin condensation inducer in the nucleus	ACIN1
2	_SSS[Phospho (STY)]ISEEKGDSDDEKPR_	SSSISEEKGDSDDEKPR	-44.5099	Q9UKV3	TRUE	973.405	Q9UKV3	Q9UKV3	ACINU_HUMAN	Apoptotic chromatin condensation inducer in the nucleus	ACIN1
4	_AS[Phospho (STY)]LVALPEQTASEEET[Phospho (STY)]PPPLLTK_	ASLVALPEQTASEEETPPPLLTK	112.788	Q9UKV3	TRUE	646.058	Q9UKV3	Q9UKV3	ACINU_HUMAN	Apoptotic chromatin condensation inducer in the nucleus	ACIN1
3	_AS[Phospho (STY)]LVALPEQTASEEET[Phospho (STY)]PPPLLTK_	ASLVALPEQTASEEETPPPLLTK	112.788	Q9UKV3	TRUE	861.074	Q9UKV3	Q9UKV3	ACINU_HUMAN	Apoptotic chromatin condensation inducer in the nucleus	ACIN1
3	_ASLVALPEQTASEEET[Phospho (STY)]PPPLLT[Phospho (STY)]K_	ASLVALPEQTASEEETPPPLLTK	111.717	Q9UKV3	TRUE	861.074	Q9UKV3	Q9UKV3	ACINU_HUMAN	Apoptotic chromatin condensation inducer in the nucleus	ACIN1
2	_TTS[Phospho (STY)]PLEEEEREIK_	TTSPLEEEEREIK	23.1918	Q9UKV3	TRUE	820.874	Q9UKV3	Q9UKV3	ACINU_HUMAN	Apoptotic chromatin condensation inducer in the nucleus	ACIN1
3	_ASLVALPEQTAS[Phospho (STY)]EEET[Phospho (STY)]PPPLLTK_	ASLVALPEQTASEEETPPPLLTK	117.471	Q9UKV3	TRUE	861.074	Q9UKV3	Q9UKV3	ACINU_HUMAN	Apoptotic chromatin condensation inducer in the nucleus	ACIN1
4	_AS[Phospho (STY)]LVALPEQTASEEETPPPLLTK_	ASLVALPEQTASEEETPPPLLTK	89.7747	Q9UKV3	TRUE	626.066	Q9UKV3	Q9UKV3	ACINU_HUMAN	Apoptotic chromatin condensation inducer in the nucleus	ACIN1
5	_EAAELEEASAES[Phospho (STY)]EDEMIHPEGVAS[Phospho (STY)]LLPPDFQSSLERPELELSR_	EAAELEEASAESEDEMIHPEGVASLLPPDFQSSLERPELELSR	118.085	Q9UKV3	TRUE	980.24	Q9UKV3	Q9UKV3	ACINU_HUMAN	Apoptotic chromatin condensation inducer in the nucleus	ACIN1
3	_T[Phospho (STY)]RSQEQEVLER_	TRSQEQEVLER	-7.8908	Q9UKV3	TRUE	485.559	Q9UKV3	Q9UKV3	ACINU_HUMAN	Apoptotic chromatin condensation inducer in the nucleus	ACIN1
5	_PLAGQEAVVDLHADDSRISEDETERNGDDGT[Phospho (STY)]HDK_	PLAGQEAVVDLHADDSRISEDETERNGDDGTHDK	26.1898	Q9UKV3	TRUE	755.133	Q9UKV3	Q9UKV3	ACINU_HUMAN	Apoptotic chromatin condensation inducer in the nucleus	ACIN1
3	_SKS[Phospho (STY)]PSPPRLT[Phospho (STY)]EDR_	SKSPSPPRLTEDR	-3.3081	Q9UKV3	TRUE	543.906	Q9UKV3	Q9UKV3	ACINU_HUMAN	Apoptotic chromatin condensation inducer in the nucleus	ACIN1
4	_SLIPDIKPLAGQEAVVDLHADDS[Phospho (STY)]RIS[Phospho (STY)]EDETER_	SLIPDIKPLAGQEAVVDLHADDSRISEDETER	80.449	Q9UKV3	TRUE	920.429	Q9UKV3	Q9UKV3	ACINU_HUMAN	Apoptotic chromatin condensation inducer in the nucleus	ACIN1
3	_TTSPLEEEEREIKSS[Phospho (STY)]QGLK_	TTSPLEEEEREIKSSQGLK	28.8154	Q9UKV3	TRUE	747.693	Q9UKV3	Q9UKV3	ACINU_HUMAN	Apoptotic chromatin condensation inducer in the nucleus	ACIN1
3	_PLAGQEAVVDLHADDS[Phospho (STY)]RISEDETER_	PLAGQEAVVDLHADDSRISEDETER	40.929	Q9UKV3	TRUE	944.761	Q9UKV3	Q9UKV3	ACINU_HUMAN	Apoptotic chromatin condensation inducer in the nucleus	ACIN1
2	_T[Phospho (STY)]RSQEQEVLER_	TRSQEQEVLER	-7.8908	Q9UKV3	TRUE	727.835	Q9UKV3	Q9UKV3	ACINU_HUMAN	Apoptotic chromatin condensation inducer in the nucleus	ACIN1
3	_KASLVALPEQTAS[Phospho (STY)]EEETPPPLLTK_	KASLVALPEQTASEEETPPPLLTK	68.5714	Q9UKV3	TRUE	877.117	Q9UKV3	Q9UKV3	ACINU_HUMAN	Apoptotic chromatin condensation inducer in the nucleus	ACIN1
3	_KASLVALPEQTASEEET[Phospho (STY)]PPPLLTK_	KASLVALPEQTASEEETPPPLLTK	69.1151	Q9UKV3	TRUE	877.117	Q9UKV3	Q9UKV3	ACINU_HUMAN	Apoptotic chromatin condensation inducer in the nucleus	ACIN1
4	_SLIPDIKPLAGQEAVVDLHADDSRIS[Phospho (STY)]EDETER_	SLIPDIKPLAGQEAVVDLHADDSRISEDETER	71.8113	Q9UKV3	TRUE	900.437	Q9UKV3	Q9UKV3	ACINU_HUMAN	Apoptotic chromatin condensation inducer in the nucleus	ACIN1
5	_SLIPDIKPLAGQEAVVDLHADDSRIS[Phospho (STY)]EDETER_	SLIPDIKPLAGQEAVVDLHADDSRISEDETER	71.8113	Q9UKV3	TRUE	720.551	Q9UKV3	Q9UKV3	ACINU_HUMAN	Apoptotic chromatin condensation inducer in the nucleus	ACIN1
2	_RLSQPES[Phospho (STY)]AEK_	RLSQPESAEK	-48.5581	Q9UKV3	TRUE	612.785	Q9UKV3	Q9UKV3	ACINU_HUMAN	Apoptotic chromatin condensation inducer in the nucleus	ACIN1
3	_RAS[Phospho (STY)]HTLLPSHR_	RASHTLLPSHR	-35.5438	Q9UKV3	TRUE	452.23	Q9UKV3	Q9UKV3	ACINU_HUMAN	Apoptotic chromatin condensation inducer in the nucleus	ACIN1
4	_RAS[Phospho (STY)]HTLLPSHR_	RASHTLLPSHR	-35.5438	Q9UKV3	TRUE	339.424	Q9UKV3	Q9UKV3	ACINU_HUMAN	Apoptotic chromatin condensation inducer in the nucleus	ACIN1
3	_DPSS[Phospho (STY)]GQEVATPPVPQLQVC[Carbamidomethyl (C)]EPK_	DPSSGQEVATPPVPQLQVCEPK	74.6323	Q9UKV3	TRUE	815.045	Q9UKV3	Q9UKV3	ACINU_HUMAN	Apoptotic chromatin condensation inducer in the nucleus	ACIN1
3	_RASHT[Phospho (STY)]LLPSHR_	RASHTLLPSHR	-33.5378	Q9UKV3	TRUE	452.23	Q9UKV3	Q9UKV3	ACINU_HUMAN	Apoptotic chromatin condensation inducer in the nucleus	ACIN1
2	_RAS[Phospho (STY)]HTLLPSHR_	RASHTLLPSHR	-35.5438	Q9UKV3	TRUE	677.841	Q9UKV3	Q9UKV3	ACINU_HUMAN	Apoptotic chromatin condensation inducer in the nucleus	ACIN1
2	_KPS[Phospho (STY)]ISITTESLK_	KPSISITTESLK	28.9737	Q9UKV3	TRUE	692.36	Q9UKV3	Q9UKV3	ACINU_HUMAN	Apoptotic chromatin condensation inducer in the nucleus	ACIN1
3	_VTLGDTLT[Phospho (STY)]RRSIS[Phospho (STY)]QQK_	VTLGDTLTRRSISQQK	24.0251	Q9UKV3	TRUE	654.985	Q9UKV3	Q9UKV3	ACINU_HUMAN	Apoptotic chromatin condensation inducer in the nucleus	ACIN1
3	_VTLGDTLTRRS[Phospho (STY)]IS[Phospho (STY)]QQK_	VTLGDTLTRRSISQQK	23.7088	Q9UKV3	TRUE	654.985	Q9UKV3	Q9UKV3	ACINU_HUMAN	Apoptotic chromatin condensation inducer in the nucleus	ACIN1
3	_ASLVALPEQTAS[Phospho (STY)]EEETPPPLLTK_	ASLVALPEQTASEEETPPPLLTK	91.2963	Q9UKV3	TRUE	834.419	Q9UKV3	Q9UKV3	ACINU_HUMAN	Apoptotic chromatin condensation inducer in the nucleus	ACIN1
3	_VTLGDT[Phospho (STY)]LT[Phospho (STY)]RRSISQQK_	VTLGDTLTRRSISQQK	24.1391	Q9UKV3	TRUE	654.985	Q9UKV3	Q9UKV3	ACINU_HUMAN	Apoptotic chromatin condensation inducer in the nucleus	ACIN1
3	_LSEGSQPAEEEEDQETPS[Phospho (STY)]RNLR_	LSEGSQPAEEEEDQETPSRNLR	9.17103	Q9UKV3	TRUE	861.04	Q9UKV3	Q9UKV3	ACINU_HUMAN	Apoptotic chromatin condensation inducer in the nucleus	ACIN1
2	_S[Phospho (STY)]KS[Phospho (STY)]PS[Phospho (STY)]PPRLTEDR_	SKSPSPPRLTEDR	11.5748	Q9UKV3	TRUE	855.338	Q9UKV3	Q9UKV3	ACINU_HUMAN	Apoptotic chromatin condensation inducer in the nucleus	ACIN1
3	_S[Phospho (STY)]KS[Phospho (STY)]PS[Phospho (STY)]PPRLTEDR_	SKSPSPPRLTEDR	11.5748	Q9UKV3	TRUE	570.561	Q9UKV3	Q9UKV3	ACINU_HUMAN	Apoptotic chromatin condensation inducer in the nucleus	ACIN1
2	_S[Phospho (STY)]PS[Phospho (STY)]PPRLTEDR_	SPSPPRLTEDR	16.5299	Q9UKV3	TRUE	707.792	Q9UKV3	Q9UKV3	ACINU_HUMAN	Apoptotic chromatin condensation inducer in the nucleus	ACIN1
2	_SKS[Phospho (STY)]PS[Phospho (STY)]PPRLTEDR_	SKSPSPPRLTEDR	-3.03937	Q9UKV3	TRUE	815.355	Q9UKV3	Q9UKV3	ACINU_HUMAN	Apoptotic chromatin condensation inducer in the nucleus	ACIN1
4	_EEVTMDTSENRPENDVPEPPMPIADQVS[Phospho (STY)]NDDRPEGSVEDEEK_	EEVTMDTSENRPENDVPEPPMPIADQVSNDDRPEGSVEDEEK	56.436	Q9UKV3	TRUE	1202.26	Q9UKV3	Q9UKV3	ACINU_HUMAN	Apoptotic chromatin condensation inducer in the nucleus	ACIN1
3	_SLS[Phospho (STY)]PGVSRDSST[Phospho (STY)]SYTETK_	SLSPGVSRDSSTSYTETK	18.2065	Q9UKV3	TRUE	687.952	Q9UKV3	Q9UKV3	ACINU_HUMAN	Apoptotic chromatin condensation inducer in the nucleus	ACIN1
3	_S[Phospho (STY)]PSPPRLTEDRK_	SPSPPRLTEDRK	-12.4571	Q9UKV3	TRUE	488.24	Q9UKV3	Q9UKV3	ACINU_HUMAN	Apoptotic chromatin condensation inducer in the nucleus	ACIN1
2	_SPS[Phospho (STY)]PPRLTEDR_	SPSPPRLTEDR	5.34216	Q9UKV3	TRUE	667.809	Q9UKV3	Q9UKV3	ACINU_HUMAN	Apoptotic chromatin condensation inducer in the nucleus	ACIN1
3	_DLEPESDRS[Phospho (STY)]AQPLPLK_	DLEPESDRSAQPLPLK	38.7609	Q9UKV3	TRUE	625.635	Q9UKV3	Q9UKV3	ACINU_HUMAN	Apoptotic chromatin condensation inducer in the nucleus	ACIN1
3	_SPS[Phospho (STY)]PPRLTEDRK_	SPSPPRLTEDRK	-12.9542	Q9UKV3	TRUE	488.24	Q9UKV3	Q9UKV3	ACINU_HUMAN	Apoptotic chromatin condensation inducer in the nucleus	ACIN1
2	_S[Phospho (STY)]REAPILK_	SREAPILK	-11.4254	Q9UKV3	TRUE	497.26	Q9UKV3	Q9UKV3	ACINU_HUMAN	Apoptotic chromatin condensation inducer in the nucleus	ACIN1
2	_SGVS[Phospho (STY)]ITIDDPVR_	SGVSITIDDPVR	57.6697	Q9UKV3	TRUE	669.819	Q9UKV3	Q9UKV3	ACINU_HUMAN	Apoptotic chromatin condensation inducer in the nucleus	ACIN1
3	_TAQVPS[Phospho (STY)]PPRGK_	TAQVPSPPRGK	-14.0203	Q9UKV3	TRUE	406.539	Q9UKV3	Q9UKV3	ACINU_HUMAN	Apoptotic chromatin condensation inducer in the nucleus	ACIN1
2	_TAQVPS[Phospho (STY)]PPRGK_	TAQVPSPPRGK	-14.0203	Q9UKV3	TRUE	609.306	Q9UKV3	Q9UKV3	ACINU_HUMAN	Apoptotic chromatin condensation inducer in the nucleus	ACIN1
3	_DPSS[Phospho (STY)]GQEVAT[Phospho (STY)]PPVPQLQVC[Carbamidomethyl (C)]EPK_	DPSSGQEVATPPVPQLQVCEPK	86.555	Q9UKV3	TRUE	841.701	Q9UKV3	Q9UKV3	ACINU_HUMAN	Apoptotic chromatin condensation inducer in the nucleus	ACIN1
3	_KAS[Phospho (STY)]LVALPEQTAS[Phospho (STY)]EEETPPPLLTK_	KASLVALPEQTASEEETPPPLLTK	83.4507	Q9UKV3	TRUE	903.773	Q9UKV3	Q9UKV3	ACINU_HUMAN	Apoptotic chromatin condensation inducer in the nucleus	ACIN1
3	_KAS[Phospho (STY)]LVALPEQTASEEET[Phospho (STY)]PPPLLTK_	KASLVALPEQTASEEETPPPLLTK	80.2239	Q9UKV3	TRUE	903.773	Q9UKV3	Q9UKV3	ACINU_HUMAN	Apoptotic chromatin condensation inducer in the nucleus	ACIN1
3	_TTS[Phospho (STY)]PLEEEEREIK_	TTSPLEEEEREIK	23.1918	Q9UKV3	TRUE	547.585	Q9UKV3	Q9UKV3	ACINU_HUMAN	Apoptotic chromatin condensation inducer in the nucleus	ACIN1
3	_ELLVSQHTVQLVGGLSPLSS[Phospho (STY)]PSDTK_	ELLVSQHTVQLVGGLSPLSSPSDTK	83.1983	Q9UKV3	TRUE	891.456	Q9UKV3	Q9UKV3	ACINU_HUMAN	Apoptotic chromatin condensation inducer in the nucleus	ACIN1
3	_KAS[Phospho (STY)]LVALPEQT[Phospho (STY)]ASEEETPPPLLTK_	KASLVALPEQTASEEETPPPLLTK	82.9201	Q9UKV3	TRUE	903.773	Q9UKV3	Q9UKV3	ACINU_HUMAN	Apoptotic chromatin condensation inducer in the nucleus	ACIN1
2	_VTLGDT[Phospho (STY)]LTRR_	VTLGDTLTRR	12.0015	Q9UKV3	TRUE	606.311	Q9UKV3	Q9UKV3	ACINU_HUMAN	Apoptotic chromatin condensation inducer in the nucleus	ACIN1
3	_VTLGDT[Phospho (STY)]LTRR_	VTLGDTLTRR	12.0015	Q9UKV3	TRUE	404.543	Q9UKV3	Q9UKV3	ACINU_HUMAN	Apoptotic chromatin condensation inducer in the nucleus	ACIN1
3	_AS[Phospho (STY)]HTLLPSHR_	ASHTLLPSHR	-19.9644	Q9UKV3	TRUE	400.196	Q9UKV3	Q9UKV3	ACINU_HUMAN	Apoptotic chromatin condensation inducer in the nucleus	ACIN1
3	_ASHT[Phospho (STY)]LLPSHR_	ASHTLLPSHR	-20.9349	Q9UKV3	TRUE	400.196	Q9UKV3	Q9UKV3	ACINU_HUMAN	Apoptotic chromatin condensation inducer in the nucleus	ACIN1
3	_PLAGQEAVVDLHADDS[Phospho (STY)]RIS[Phospho (STY)]EDETER_	PLAGQEAVVDLHADDSRISEDETER	50.5737	Q9UKV3	TRUE	971.416	Q9UKV3	Q9UKV3	ACINU_HUMAN	Apoptotic chromatin condensation inducer in the nucleus	ACIN1
3	_LS[Phospho (STY)]EGS[Phospho (STY)]QPAEEEEDQET[Phospho (STY)]PS[Phospho (STY)]RNLR_	LSEGSQPAEEEEDQETPSRNLR	19.0931	Q9UKV3	TRUE	941.006	Q9UKV3	Q9UKV3	ACINU_HUMAN	Apoptotic chromatin condensation inducer in the nucleus	ACIN1
4	_PLAGQEAVVDLHADDSRISEDET[Phospho (STY)]ER_	PLAGQEAVVDLHADDSRISEDETER	39.1716	Q9UKV3	TRUE	708.823	Q9UKV3	Q9UKV3	ACINU_HUMAN	Apoptotic chromatin condensation inducer in the nucleus	ACIN1
3	_PLAGQEAVVDLHADDSRIS[Phospho (STY)]EDETER_	PLAGQEAVVDLHADDSRISEDETER	40.5662	Q9UKV3	TRUE	944.761	Q9UKV3	Q9UKV3	ACINU_HUMAN	Apoptotic chromatin condensation inducer in the nucleus	ACIN1
3	_DSSTSY[Phospho (STY)]TETKDPSSGQEVATPPVPQLQVC[Carbamidomethyl (C)]EPK_	DSSTSYTETKDPSSGQEVATPPVPQLQVCEPK	59.3422	Q9UKV3	TRUE	1181.53	Q9UKV3	Q9UKV3	ACINU_HUMAN	Apoptotic chromatin condensation inducer in the nucleus	ACIN1
3	_DS[Phospho (STY)]STSYTETKDPSSGQEVATPPVPQLQVC[Carbamidomethyl (C)]EPK_	DSSTSYTETKDPSSGQEVATPPVPQLQVCEPK	58.9099	Q9UKV3	TRUE	1181.53	Q9UKV3	Q9UKV3	ACINU_HUMAN	Apoptotic chromatin condensation inducer in the nucleus	ACIN1
2	_STLADYS[Phospho (STY)]AQK_	STLADYSAQK	5.00994	Q9UKV3	TRUE	582.253	Q9UKV3	Q9UKV3	ACINU_HUMAN	Apoptotic chromatin condensation inducer in the nucleus	ACIN1
4	_DSSTSY[Phospho (STY)]TETKDPSSGQEVATPPVPQLQVC[Carbamidomethyl (C)]EPK_	DSSTSYTETKDPSSGQEVATPPVPQLQVCEPK	59.3422	Q9UKV3	TRUE	886.402	Q9UKV3	Q9UKV3	ACINU_HUMAN	Apoptotic chromatin condensation inducer in the nucleus	ACIN1
2	_S[Phospho (STY)]GVSITIDDPVR_	SGVSITIDDPVR	57.8815	Q9UKV3	TRUE	669.819	Q9UKV3	Q9UKV3	ACINU_HUMAN	Apoptotic chromatin condensation inducer in the nucleus	ACIN1
3	_ASLVALPEQT[Phospho (STY)]ASEEETPPPLLTK_	ASLVALPEQTASEEETPPPLLTK	90.095	Q9UKV3	TRUE	834.419	Q9UKV3	Q9UKV3	ACINU_HUMAN	Apoptotic chromatin condensation inducer in the nucleus	ACIN1
4	_HSTPHAAFQPNSQIGEEMS[Phospho (STY)]QNSFIK_	HSTPHAAFQPNSQIGEEMSQNSFIK	46.5027	Q9UKV3	TRUE	717.072	Q9UKV3	Q9UKV3	ACINU_HUMAN	Apoptotic chromatin condensation inducer in the nucleus	ACIN1
3	_T[Phospho (STY)]RSEREWDR_	TRSEREWDR	-32.9685	Q9UKV3	TRUE	438.858	Q9UKV3	Q9UKV3	ACINU_HUMAN	Apoptotic chromatin condensation inducer in the nucleus	ACIN1
3	_TRS[Phospho (STY)]EREWDR_	TRSEREWDR	-32.971	Q9UKV3	TRUE	438.858	Q9UKV3	Q9UKV3	ACINU_HUMAN	Apoptotic chromatin condensation inducer in the nucleus	ACIN1
2	_KIS[Phospho (STY)]VVSATK_	KISVVSATK	-13.2503	Q9UKV3	TRUE	506.776	Q9UKV3	Q9UKV3	ACINU_HUMAN	Apoptotic chromatin condensation inducer in the nucleus	ACIN1
4	_HST[Phospho (STY)]PHAAFQPNSQIGEEMSQNSFIK_	HSTPHAAFQPNSQIGEEMSQNSFIK	52.385	Q9UKV3	TRUE	717.072	Q9UKV3	Q9UKV3	ACINU_HUMAN	Apoptotic chromatin condensation inducer in the nucleus	ACIN1
4	_PLAGQEAVVDLHADDSRIS[Phospho (STY)]EDETERNGDDGTHDK_	PLAGQEAVVDLHADDSRISEDETERNGDDGTHDK	26.6522	Q9UKV3	TRUE	943.665	Q9UKV3	Q9UKV3	ACINU_HUMAN	Apoptotic chromatin condensation inducer in the nucleus	ACIN1
5	_PLAGQEAVVDLHADDS[Phospho (STY)]RISEDETERNGDDGTHDK_	PLAGQEAVVDLHADDSRISEDETERNGDDGTHDK	30.0965	Q9UKV3	TRUE	755.133	Q9UKV3	Q9UKV3	ACINU_HUMAN	Apoptotic chromatin condensation inducer in the nucleus	ACIN1
3	_LSEGS[Phospho (STY)]QPAEEEEDQETPSR_	LSEGSQPAEEEEDQETPSR	10.4197	Q9UKV3	TRUE	733.297	Q9UKV3	Q9UKV3	ACINU_HUMAN	Apoptotic chromatin condensation inducer in the nucleus	ACIN1
2	_LSEGS[Phospho (STY)]QPAEEEEDQETPSR_	LSEGSQPAEEEEDQETPSR	10.4197	Q9UKV3	TRUE	1099.44	Q9UKV3	Q9UKV3	ACINU_HUMAN	Apoptotic chromatin condensation inducer in the nucleus	ACIN1
3	_LS[Phospho (STY)]EGSQPAEEEEDQETPSR_	LSEGSQPAEEEEDQETPSR	11.2578	Q9UKV3	TRUE	733.297	Q9UKV3	Q9UKV3	ACINU_HUMAN	Apoptotic chromatin condensation inducer in the nucleus	ACIN1
3	_GVPAGNSDT[Phospho (STY)]EGGQPGR_	GVPAGNSDTEGGQPGR	-12.7597	Q9UKV3	TRUE	526.89	Q9UKV3	Q9UKV3	ACINU_HUMAN	Apoptotic chromatin condensation inducer in the nucleus	ACIN1
2	_LS[Phospho (STY)]EGSQPAEEEEDQETPSR_	LSEGSQPAEEEEDQETPSR	11.2578	Q9UKV3	TRUE	1099.44	Q9UKV3	Q9UKV3	ACINU_HUMAN	Apoptotic chromatin condensation inducer in the nucleus	ACIN1
3	_AAKLS[Phospho (STY)]EGSQPAEEEEDQET[Phospho (STY)]PSR_	AAKLSEGSQPAEEEEDQETPSR	7.97896	Q9UKV3	TRUE	850.009	Q9UKV3	Q9UKV3	ACINU_HUMAN	Apoptotic chromatin condensation inducer in the nucleus	ACIN1
3	_TEEEEEEEEEEEEDDEEEEGDDEGQKS[Phospho (STY)]R_	TEEEEEEEEEEEEDDEEEEGDDEGQKSR	8.8324	Q9UKV3	TRUE	1156.4	Q9UKV3	Q9UKV3	ACINU_HUMAN	Apoptotic chromatin condensation inducer in the nucleus	ACIN1
2	_TTS[Phospho (STY)]PLEEEER_	TTSPLEEEER	2.31378	Q9UKV3	TRUE	635.764	Q9UKV3	Q9UKV3	ACINU_HUMAN	Apoptotic chromatin condensation inducer in the nucleus	ACIN1
2	_LSEGSQPAEEEEDQET[Phospho (STY)]PSR_	LSEGSQPAEEEEDQETPSR	2.58821	Q9UKV3	TRUE	1099.44	Q9UKV3	Q9UKV3	ACINU_HUMAN	Apoptotic chromatin condensation inducer in the nucleus	ACIN1
3	_DPSSGQEVAT[Phospho (STY)]PPVPQLQVC[Carbamidomethyl (C)]EPK_	DPSSGQEVATPPVPQLQVCEPK	65.3142	Q9UKV3	TRUE	815.045	Q9UKV3	Q9UKV3	ACINU_HUMAN	Apoptotic chromatin condensation inducer in the nucleus	ACIN1
3	_AAKLS[Phospho (STY)]EGS[Phospho (STY)]QPAEEEEDQETPSR_	AAKLSEGSQPAEEEEDQETPSR	11.0898	Q9UKV3	TRUE	850.009	Q9UKV3	Q9UKV3	ACINU_HUMAN	Apoptotic chromatin condensation inducer in the nucleus	ACIN1
2	_DPSSGQEVAT[Phospho (STY)]PPVPQLQVC[Carbamidomethyl (C)]EPK_	DPSSGQEVATPPVPQLQVCEPK	65.3142	Q9UKV3	TRUE	1222.06	Q9UKV3	Q9UKV3	ACINU_HUMAN	Apoptotic chromatin condensation inducer in the nucleus	ACIN1
3	_SSSISEEKGDS[Phospho (STY)]DDEK_	SSSISEEKGDSDDEK	-38.9634	Q9UKV3	TRUE	564.888	Q9UKV3	Q9UKV3	ACINU_HUMAN	Apoptotic chromatin condensation inducer in the nucleus	ACIN1
4	_ASLVALPEQTAS[Phospho (STY)]EEET[Phospho (STY)]PPPLLTK_	ASLVALPEQTASEEETPPPLLTK	117.471	Q9UKV3	TRUE	646.058	Q9UKV3	Q9UKV3	ACINU_HUMAN	Apoptotic chromatin condensation inducer in the nucleus	ACIN1
4	_ASLVALPEQTASEEET[Phospho (STY)]PPPLLTK_	ASLVALPEQTASEEETPPPLLTK	88.6845	Q9UKV3	TRUE	626.066	Q9UKV3	Q9UKV3	ACINU_HUMAN	Apoptotic chromatin condensation inducer in the nucleus	ACIN1
4	_ASLVALPEQTAS[Phospho (STY)]EEETPPPLLTK_	ASLVALPEQTASEEETPPPLLTK	91.2963	Q9UKV3	TRUE	626.066	Q9UKV3	Q9UKV3	ACINU_HUMAN	Apoptotic chromatin condensation inducer in the nucleus	ACIN1
3	_AAPC[Carbamidomethyl (C)]IYWLPLTDS[Phospho (STY)]QIVQK_	AAPCIYWLPLTDSQIVQK	124.766	Q9UKV3	TRUE	728.358	Q9UKV3	Q9UKV3	ACINU_HUMAN	Apoptotic chromatin condensation inducer in the nucleus	ACIN1
5	_EAS[Phospho (STY)]S[Phospho (STY)]PPPHPQLHSEEEIEPMEGPAPAVLIQLS[Phospho (STY)]PPNTDADTR_	EASSPPPHPQLHSEEEIEPMEGPAPAVLIQLSPPNTDADTR	89.5041	Q9UKV3	TRUE	925.606	Q9UKV3	Q9UKV3	ACINU_HUMAN	Apoptotic chromatin condensation inducer in the nucleus	ACIN1
2	_AES[Phospho (STY)]PAEKVPEESVLPLVQK_	AESPAEKVPEESVLPLVQK	57.1513	Q9UKV3	TRUE	1065.54	Q9UKV3	Q9UKV3	ACINU_HUMAN	Apoptotic chromatin condensation inducer in the nucleus	ACIN1
5	_EAAELEEAS[Phospho (STY)]AES[Phospho (STY)]EDEM[Oxidation (M)]IHPEGVASLLPPDFQSSLERPELELSR_	EAAELEEASAESEDEMIHPEGVASLLPPDFQSSLERPELELSR	120.042	Q9UKV3	TRUE	983.439	Q9UKV3	Q9UKV3	ACINU_HUMAN	Apoptotic chromatin condensation inducer in the nucleus	ACIN1
4	_EAAELEEASAES[Phospho (STY)]EDEMIHPEGVASLLPPDFQSSLERPELELSR_	EAAELEEASAESEDEMIHPEGVASLLPPDFQSSLERPELELSR	112.388	Q9UKV3	TRUE	1205.06	Q9UKV3	Q9UKV3	ACINU_HUMAN	Apoptotic chromatin condensation inducer in the nucleus	ACIN1
3	_GITEEC[Carbamidomethyl (C)]LKQPS[Phospho (STY)]LEQK_	GITEECLKQPSLEQK	24.5917	Q9UKV3	TRUE	613.957	Q9UKV3	Q9UKV3	ACINU_HUMAN	Apoptotic chromatin condensation inducer in the nucleus	ACIN1
4	_EAAELEEAS[Phospho (STY)]AES[Phospho (STY)]EDEMIHPEGVASLLPPDFQSSLERPELELSR_	EAAELEEASAESEDEMIHPEGVASLLPPDFQSSLERPELELSR	125.921	Q9UKV3	TRUE	1225.05	Q9UKV3	Q9UKV3	ACINU_HUMAN	Apoptotic chromatin condensation inducer in the nucleus	ACIN1
4	_EAAELEEASAES[Phospho (STY)]EDEM[Oxidation (M)]IHPEGVASLLPPDFQSSLERPELELSR_	EAAELEEASAESEDEMIHPEGVASLLPPDFQSSLERPELELSR	104.649	Q9UKV3	TRUE	1209.05	Q9UKV3	Q9UKV3	ACINU_HUMAN	Apoptotic chromatin condensation inducer in the nucleus	ACIN1
4	_EAAELEEAS[Phospho (STY)]AES[Phospho (STY)]EDEM[Oxidation (M)]IHPEGVASLLPPDFQSSLERPELELSR_	EAAELEEASAESEDEMIHPEGVASLLPPDFQSSLERPELELSR	120.042	Q9UKV3	TRUE	1229.05	Q9UKV3	Q9UKV3	ACINU_HUMAN	Apoptotic chromatin condensation inducer in the nucleus	ACIN1
5	_EAAELEEAS[Phospho (STY)]AES[Phospho (STY)]EDEMIHPEGVASLLPPDFQSSLERPELELSR_	EAAELEEASAESEDEMIHPEGVASLLPPDFQSSLERPELELSR	125.921	Q9UKV3	TRUE	980.24	Q9UKV3	Q9UKV3	ACINU_HUMAN	Apoptotic chromatin condensation inducer in the nucleus	ACIN1
4	_ELLVSQHTVQLVGGLS[Phospho (STY)]PLSSPSDTKAES[Phospho (STY)]PAEK_	ELLVSQHTVQLVGGLSPLSSPSDTKAESPAEK	77.4273	Q9UKV3	TRUE	866.92	Q9UKV3	Q9UKV3	ACINU_HUMAN	Apoptotic chromatin condensation inducer in the nucleus	ACIN1
3	_ELLVSQHTVQLVGGLS[Phospho (STY)]PLSSPSDTKAES[Phospho (STY)]PAEK_	ELLVSQHTVQLVGGLSPLSSPSDTKAESPAEK	77.4273	Q9UKV3	TRUE	1155.56	Q9UKV3	Q9UKV3	ACINU_HUMAN	Apoptotic chromatin condensation inducer in the nucleus	ACIN1
3	_IS[Phospho (STY)]EDETERNGDDGTHDK_	ISEDETERNGDDGTHDK	-37.1402	Q9UKV3	TRUE	666.596	Q9UKV3	Q9UKV3	ACINU_HUMAN	Apoptotic chromatin condensation inducer in the nucleus	ACIN1
3	_ELLVSQHTVQLVGGLS[Phospho (STY)]PLSS[Phospho (STY)]PSDTKAES[Phospho (STY)]PAEK_	ELLVSQHTVQLVGGLSPLSSPSDTKAESPAEK	88.4154	Q9UKV3	TRUE	1182.21	Q9UKV3	Q9UKV3	ACINU_HUMAN	Apoptotic chromatin condensation inducer in the nucleus	ACIN1
4	_ELLVSQHTVQLVGGLS[Phospho (STY)]PLSSPSDT[Phospho (STY)]KAES[Phospho (STY)]PAEK_	ELLVSQHTVQLVGGLSPLSSPSDTKAESPAEK	88.2956	Q9UKV3	TRUE	886.912	Q9UKV3	Q9UKV3	ACINU_HUMAN	Apoptotic chromatin condensation inducer in the nucleus	ACIN1
3	_ELLVSQHTVQLVGGLS[Phospho (STY)]PLSS[Phospho (STY)]PSDTK_	ELLVSQHTVQLVGGLSPLSSPSDTK	93.6661	Q9UKV3	TRUE	918.112	Q9UKV3	Q9UKV3	ACINU_HUMAN	Apoptotic chromatin condensation inducer in the nucleus	ACIN1
2	_TRS[Phospho (STY)]QEQEVLER_	TRSQEQEVLER	-7.68938	Q9UKV3	TRUE	727.835	Q9UKV3	Q9UKV3	ACINU_HUMAN	Apoptotic chromatin condensation inducer in the nucleus	ACIN1
4	_ELLVSQHTVQLVGGLS[Phospho (STY)]PLSSPSDTK_	ELLVSQHTVQLVGGLSPLSSPSDTK	80.2747	Q9UKV3	TRUE	668.844	Q9UKV3	Q9UKV3	ACINU_HUMAN	Apoptotic chromatin condensation inducer in the nucleus	ACIN1
3	_ELLVSQHTVQLVGGLS[Phospho (STY)]PLSSPS[Phospho (STY)]DTK_	ELLVSQHTVQLVGGLSPLSSPSDTK	94.4069	Q9UKV3	TRUE	918.112	Q9UKV3	Q9UKV3	ACINU_HUMAN	Apoptotic chromatin condensation inducer in the nucleus	ACIN1
4	_ELLVSQHTVQLVGGLS[Phospho (STY)]PLSS[Phospho (STY)]PSDTKAES[Phospho (STY)]PAEK_	ELLVSQHTVQLVGGLSPLSSPSDTKAESPAEK	88.4154	Q9UKV3	TRUE	886.912	Q9UKV3	Q9UKV3	ACINU_HUMAN	Apoptotic chromatin condensation inducer in the nucleus	ACIN1
3	_ELLVSQHTVQLVGGLS[Phospho (STY)]PLSSPSDTK_	ELLVSQHTVQLVGGLSPLSSPSDTK	80.2747	Q9UKV3	TRUE	891.456	Q9UKV3	Q9UKV3	ACINU_HUMAN	Apoptotic chromatin condensation inducer in the nucleus	ACIN1
4	_ELLVSQHTVQLVGGLSPLS[Phospho (STY)]SPSDTK_	ELLVSQHTVQLVGGLSPLSSPSDTK	80.629	Q9UKV3	TRUE	668.844	Q9UKV3	Q9UKV3	ACINU_HUMAN	Apoptotic chromatin condensation inducer in the nucleus	ACIN1
3	_HST[Phospho (STY)]PHAAFQPNSQIGEEMSQNSFIK_	HSTPHAAFQPNSQIGEEMSQNSFIK	52.385	Q9UKV3	TRUE	955.76	Q9UKV3	Q9UKV3	ACINU_HUMAN	Apoptotic chromatin condensation inducer in the nucleus	ACIN1
3	_SKSPS[Phospho (STY)]PPRLTEDR_	SKSPSPPRLTEDR	-9.45876	Q9UKV3	TRUE	517.251	Q9UKV3	Q9UKV3	ACINU_HUMAN	Apoptotic chromatin condensation inducer in the nucleus	ACIN1
2	_SKS[Phospho (STY)]PSPPRLT[Phospho (STY)]EDR_	SKSPSPPRLTEDR	-3.3081	Q9UKV3	TRUE	815.355	Q9UKV3	Q9UKV3	ACINU_HUMAN	Apoptotic chromatin condensation inducer in the nucleus	ACIN1
2	_SLS[Phospho (STY)]PGVSR_	SLSPGVSR	-4.53493	Q9UKV3	TRUE	441.708	Q9UKV3	Q9UKV3	ACINU_HUMAN	Apoptotic chromatin condensation inducer in the nucleus	ACIN1
3	_HSTPHAAFQPNSQIGEEM[Oxidation (M)]S[Phospho (STY)]QNSFIK_	HSTPHAAFQPNSQIGEEMSQNSFIK	33.5834	Q9UKV3	TRUE	961.092	Q9UKV3	Q9UKV3	ACINU_HUMAN	Apoptotic chromatin condensation inducer in the nucleus	ACIN1
2	_GVPAGNS[Phospho (STY)]DTEGGQPGR_	GVPAGNSDTEGGQPGR	-11.9673	Q9UKV3	TRUE	789.831	Q9UKV3	Q9UKV3	ACINU_HUMAN	Apoptotic chromatin condensation inducer in the nucleus	ACIN1
3	_GVPAGNSDT[Phospho (STY)]EGGQPGRK_	GVPAGNSDTEGGQPGRK	-31.0487	Q9UKV3	TRUE	569.588	Q9UKV3	Q9UKV3	ACINU_HUMAN	Apoptotic chromatin condensation inducer in the nucleus	ACIN1
3	_ASLVALPEQTASEEET[Phospho (STY)]PPPLLTK_	ASLVALPEQTASEEETPPPLLTK	88.6845	Q9UKV3	TRUE	834.419	Q9UKV3	Q9UKV3	ACINU_HUMAN	Apoptotic chromatin condensation inducer in the nucleus	ACIN1
4	_PLAGQEAVVDLHADDSRISEDET[Phospho (STY)]ERNGDDGTHDK_	PLAGQEAVVDLHADDSRISEDETERNGDDGTHDK	26.694	Q9UKV3	TRUE	943.665	Q9UKV3	Q9UKV3	ACINU_HUMAN	Apoptotic chromatin condensation inducer in the nucleus	ACIN1
4	_PLAGQEAVVDLHADDSRIS[Phospho (STY)]EDETER_	PLAGQEAVVDLHADDSRISEDETER	40.5662	Q9UKV3	TRUE	708.823	Q9UKV3	Q9UKV3	ACINU_HUMAN	Apoptotic chromatin condensation inducer in the nucleus	ACIN1
4	_SLIPDIKPLAGQEAVVDLHADDSRISEDET[Phospho (STY)]ER_	SLIPDIKPLAGQEAVVDLHADDSRISEDETER	71.0064	Q9UKV3	TRUE	900.437	Q9UKV3	Q9UKV3	ACINU_HUMAN	Apoptotic chromatin condensation inducer in the nucleus	ACIN1
3	_KASLVALPEQTAS[Phospho (STY)]EEET[Phospho (STY)]PPPLLTK_	KASLVALPEQTASEEETPPPLLTK	83.6891	Q9UKV3	TRUE	903.773	Q9UKV3	Q9UKV3	ACINU_HUMAN	Apoptotic chromatin condensation inducer in the nucleus	ACIN1
4	_SLIPDIKPLAGQEAVVDLHADDS[Phospho (STY)]RISEDETER_	SLIPDIKPLAGQEAVVDLHADDSRISEDETER	72.1253	Q9UKV3	TRUE	900.437	Q9UKV3	Q9UKV3	ACINU_HUMAN	Apoptotic chromatin condensation inducer in the nucleus	ACIN1
3	_SLIPDIKPLAGQEAVVDLHADDSRIS[Phospho (STY)]EDETER_	SLIPDIKPLAGQEAVVDLHADDSRISEDETER	71.8113	Q9UKV3	TRUE	1200.25	Q9UKV3	Q9UKV3	ACINU_HUMAN	Apoptotic chromatin condensation inducer in the nucleus	ACIN1
2	_GLLVDRPS[Phospho (STY)]ETK_	GLLVDRPSETK	10.1676	Q9UKV3	TRUE	647.824	Q9UKV3	Q9UKV3	ACINU_HUMAN	Apoptotic chromatin condensation inducer in the nucleus	ACIN1
3	_GLLVDRPS[Phospho (STY)]ETKTEEQGIPR_	GLLVDRPSETKTEEQGIPR	26.5056	Q9UKV3	TRUE	735.702	Q9UKV3	Q9UKV3	ACINU_HUMAN	Apoptotic chromatin condensation inducer in the nucleus	ACIN1
3	_GLLVDRPSET[Phospho (STY)]KTEEQGIPR_	GLLVDRPSETKTEEQGIPR	26.2407	Q9UKV3	TRUE	735.702	Q9UKV3	Q9UKV3	ACINU_HUMAN	Apoptotic chromatin condensation inducer in the nucleus	ACIN1
3	_LSEGSQPAEEEEDQET[Phospho (STY)]PSR_	LSEGSQPAEEEEDQETPSR	2.58821	Q9UKV3	TRUE	733.297	Q9UKV3	Q9UKV3	ACINU_HUMAN	Apoptotic chromatin condensation inducer in the nucleus	ACIN1
3	_SSSIS[Phospho (STY)]EEKGDS[Phospho (STY)]DDEKPR_	SSSISEEKGDSDDEKPR	-27.018	Q9UKV3	TRUE	675.928	Q9UKV3	Q9UKV3	ACINU_HUMAN	Apoptotic chromatin condensation inducer in the nucleus	ACIN1
2	_SSSIS[Phospho (STY)]EEKGDS[Phospho (STY)]DDEKPR_	SSSISEEKGDSDDEKPR	-27.018	Q9UKV3	TRUE	1013.39	Q9UKV3	Q9UKV3	ACINU_HUMAN	Apoptotic chromatin condensation inducer in the nucleus	ACIN1
4	_DSSTSYTETKDPSSGQEVAT[Phospho (STY)]PPVPQLQVC[Carbamidomethyl (C)]EPK_	DSSTSYTETKDPSSGQEVATPPVPQLQVCEPK	56.6823	Q9UKV3	TRUE	886.402	Q9UKV3	Q9UKV3	ACINU_HUMAN	Apoptotic chromatin condensation inducer in the nucleus	ACIN1
3	_DSSTSYTETKDPS[Phospho (STY)]SGQEVATPPVPQLQVC[Carbamidomethyl (C)]EPK_	DSSTSYTETKDPSSGQEVATPPVPQLQVCEPK	59.9147	Q9UKV3	TRUE	1181.53	Q9UKV3	Q9UKV3	ACINU_HUMAN	Apoptotic chromatin condensation inducer in the nucleus	ACIN1
2	_RLS[Phospho (STY)]QPES[Phospho (STY)]AEK_	RLSQPESAEK	-18.7707	Q9UKV3	TRUE	652.768	Q9UKV3	Q9UKV3	ACINU_HUMAN	Apoptotic chromatin condensation inducer in the nucleus	ACIN1
4	_EAS[Phospho (STY)]S[Phospho (STY)]PPPHPQLHSEEEIEPMEGPAPAVLIQLS[Phospho (STY)]PPNTDADTR_	EASSPPPHPQLHSEEEIEPMEGPAPAVLIQLSPPNTDADTR	89.5041	Q9UKV3	TRUE	1156.76	Q9UKV3	Q9UKV3	ACINU_HUMAN	Apoptotic chromatin condensation inducer in the nucleus	ACIN1
4	_SSSISEEKGDS[Phospho (STY)]DDEKPR_	SSSISEEKGDSDDEKPR	-37.7946	Q9UKV3	TRUE	487.206	Q9UKV3	Q9UKV3	ACINU_HUMAN	Apoptotic chromatin condensation inducer in the nucleus	ACIN1
3	_GVPAGNS[Phospho (STY)]DTEGGQPGRK_	GVPAGNSDTEGGQPGRK	-32.4243	Q9UKV3	TRUE	569.588	Q9UKV3	Q9UKV3	ACINU_HUMAN	Apoptotic chromatin condensation inducer in the nucleus	ACIN1
2	_SSS[Phospho (STY)]ISEEKGDS[Phospho (STY)]DDEKPR_	SSSISEEKGDSDDEKPR	-29.675	Q9UKV3	TRUE	1013.39	Q9UKV3	Q9UKV3	ACINU_HUMAN	Apoptotic chromatin condensation inducer in the nucleus	ACIN1
2	_KS[Phospho (STY)]LS[Phospho (STY)]PGVSR_	KSLSPGVSR	-10.9599	Q9UKV3	TRUE	545.738	Q9UKV3	Q9UKV3	ACINU_HUMAN	Apoptotic chromatin condensation inducer in the nucleus	ACIN1
4	_EAS[Phospho (STY)]S[Phospho (STY)]PPPHPQLHS[Phospho (STY)]EEEIEPMEGPAPAVLIQLS[Phospho (STY)]PPNTDADTR_	EASSPPPHPQLHSEEEIEPMEGPAPAVLIQLSPPNTDADTR	97.5967	Q9UKV3	TRUE	1176.75	Q9UKV3	Q9UKV3	ACINU_HUMAN	Apoptotic chromatin condensation inducer in the nucleus	ACIN1
4	_ASLVALPEQT[Phospho (STY)]ASEEETPPPLLTK_	ASLVALPEQTASEEETPPPLLTK	90.095	Q9UKV3	TRUE	626.066	Q9UKV3	Q9UKV3	ACINU_HUMAN	Apoptotic chromatin condensation inducer in the nucleus	ACIN1
4	_EASS[Phospho (STY)]PPPHPQLHS[Phospho (STY)]EEEIEPM[Oxidation (M)]EGPAPAVLIQLS[Phospho (STY)]PPNTDADTR_	EASSPPPHPQLHSEEEIEPMEGPAPAVLIQLSPPNTDADTR	77.4679	Q9UKV3	TRUE	1160.75	Q9UKV3	Q9UKV3	ACINU_HUMAN	Apoptotic chromatin condensation inducer in the nucleus	ACIN1
4	_EASS[Phospho (STY)]PPPHPQLHS[Phospho (STY)]EEEIEPMEGPAPAVLIQLS[Phospho (STY)]PPNTDADTR_	EASSPPPHPQLHSEEEIEPMEGPAPAVLIQLSPPNTDADTR	90.872	Q9UKV3	TRUE	1156.76	Q9UKV3	Q9UKV3	ACINU_HUMAN	Apoptotic chromatin condensation inducer in the nucleus	ACIN1
2	_GVPAGNSDT[Phospho (STY)]EGGQPGRK_	GVPAGNSDTEGGQPGRK	-31.0487	Q9UKV3	TRUE	853.878	Q9UKV3	Q9UKV3	ACINU_HUMAN	Apoptotic chromatin condensation inducer in the nucleus	ACIN1
2	_RLS[Phospho (STY)]QPESAEK_	RLSQPESAEK	-32.9273	Q9UKV3	TRUE	612.785	Q9UKV3	Q9UKV3	ACINU_HUMAN	Apoptotic chromatin condensation inducer in the nucleus	ACIN1
3	_NLKT[Phospho (STY)]EEEEEEEEEEEEDDEEEEGDDEGQK_	NLKTEEEEEEEEEEEEDDEEEEGDDEGQK	27.7965	Q9UKV3	TRUE	1193.77	Q9UKV3	Q9UKV3	ACINU_HUMAN	Apoptotic chromatin condensation inducer in the nucleus	ACIN1
4	_NLKTEEEEEEEEEEEEDDEEEEGDDEGQKS[Phospho (STY)]R_	NLKTEEEEEEEEEEEEDDEEEEGDDEGQKSR	14.7347	Q9UKV3	TRUE	956.359	Q9UKV3	Q9UKV3	ACINU_HUMAN	Apoptotic chromatin condensation inducer in the nucleus	ACIN1
3	_ASLVALPEQT[Phospho (STY)]AS[Phospho (STY)]EEETPPPLLTK_	ASLVALPEQTASEEETPPPLLTK	114.322	Q9UKV3	TRUE	861.074	Q9UKV3	Q9UKV3	ACINU_HUMAN	Apoptotic chromatin condensation inducer in the nucleus	ACIN1
3	_DLEPES[Phospho (STY)]DRSAQPLPLK_	DLEPESDRSAQPLPLK	38.867	Q9UKV3	TRUE	625.635	Q9UKV3	Q9UKV3	ACINU_HUMAN	Apoptotic chromatin condensation inducer in the nucleus	ACIN1
2	_SKS[Phospho (STY)]PS[Phospho (STY)]PPR_	SKSPSPPR	-39.6724	Q9UKV3	TRUE	508.204	Q9UKV3	Q9UKV3	ACINU_HUMAN	Apoptotic chromatin condensation inducer in the nucleus	ACIN1
3	_AES[Phospho (STY)]PAEKVPEESVLPLVQK_	AESPAEKVPEESVLPLVQK	57.1513	Q9UKV3	TRUE	710.696	Q9UKV3	Q9UKV3	ACINU_HUMAN	Apoptotic chromatin condensation inducer in the nucleus	ACIN1
3	_S[Phospho (STY)]EREWDRDK_	SEREWDRDK	-33.5796	Q9UKV3	TRUE	434.182	Q9UKV3	Q9UKV3	ACINU_HUMAN	Apoptotic chromatin condensation inducer in the nucleus	ACIN1
3	_SKS[Phospho (STY)]PS[Phospho (STY)]PPRLTEDR_	SKSPSPPRLTEDR	-3.03937	Q9UKV3	TRUE	543.906	Q9UKV3	Q9UKV3	ACINU_HUMAN	Apoptotic chromatin condensation inducer in the nucleus	ACIN1
2	_LSEGSQPAEEEEDQETPS[Phospho (STY)]R_	LSEGSQPAEEEEDQETPSR	1.64167	Q9UKV3	TRUE	1099.44	Q9UKV3	Q9UKV3	ACINU_HUMAN	Apoptotic chromatin condensation inducer in the nucleus	ACIN1
2	_GVPAGNSDT[Phospho (STY)]EGGQPGR_	GVPAGNSDTEGGQPGR	-12.7597	Q9UKV3	TRUE	789.831	Q9UKV3	Q9UKV3	ACINU_HUMAN	Apoptotic chromatin condensation inducer in the nucleus	ACIN1
3	_DSS[Phospho (STY)]TSYTETKDPSSGQEVATPPVPQLQVC[Carbamidomethyl (C)]EPK_	DSSTSYTETKDPSSGQEVATPPVPQLQVCEPK	58.8888	Q9UKV3	TRUE	1181.53	Q9UKV3	Q9UKV3	ACINU_HUMAN	Apoptotic chromatin condensation inducer in the nucleus	ACIN1
3	_DSSTSYTETKDPSSGQEVAT[Phospho (STY)]PPVPQLQVC[Carbamidomethyl (C)]EPK_	DSSTSYTETKDPSSGQEVATPPVPQLQVCEPK	56.6823	Q9UKV3	TRUE	1181.53	Q9UKV3	Q9UKV3	ACINU_HUMAN	Apoptotic chromatin condensation inducer in the nucleus	ACIN1
2	_AAKLS[Phospho (STY)]EGSQPAEEEEDQETPSR_	AAKLSEGSQPAEEEEDQETPSR	3.1735	Q9UKV3	TRUE	1234.53	Q9UKV3	Q9UKV3	ACINU_HUMAN	Apoptotic chromatin condensation inducer in the nucleus	ACIN1
3	_KAS[Phospho (STY)]LVALPEQTASEEETPPPLLTK_	KASLVALPEQTASEEETPPPLLTK	67.5067	Q9UKV3	TRUE	877.117	Q9UKV3	Q9UKV3	ACINU_HUMAN	Apoptotic chromatin condensation inducer in the nucleus	ACIN1
2	_GVPAGNS[Phospho (STY)]DTEGGQPGRK_	GVPAGNSDTEGGQPGRK	-32.4243	Q9UKV3	TRUE	853.878	Q9UKV3	Q9UKV3	ACINU_HUMAN	Apoptotic chromatin condensation inducer in the nucleus	ACIN1
2	_TAQVPS[Phospho (STY)]PPR_	TAQVPSPPR	7.1595	Q9UKV3	TRUE	516.747	Q9UKV3	Q9UKV3	ACINU_HUMAN	Apoptotic chromatin condensation inducer in the nucleus	ACIN1
2	_LS[Phospho (STY)]EGS[Phospho (STY)]QPAEEEEDQETPSR_	LSEGSQPAEEEEDQETPSR	22.4992	Q9UKV3	TRUE	1139.43	Q9UKV3	Q9UKV3	ACINU_HUMAN	Apoptotic chromatin condensation inducer in the nucleus	ACIN1
3	_ISEDET[Phospho (STY)]ERNGDDGTHDK_	ISEDETERNGDDGTHDK	-49.3278	Q9UKV3	TRUE	666.596	Q9UKV3	Q9UKV3	ACINU_HUMAN	Apoptotic chromatin condensation inducer in the nucleus	ACIN1
3	_AESPAEKVPEES[Phospho (STY)]VLPLVQK_	AESPAEKVPEESVLPLVQK	57.0427	Q9UKV3	TRUE	710.696	Q9UKV3	Q9UKV3	ACINU_HUMAN	Apoptotic chromatin condensation inducer in the nucleus	ACIN1
3	_AAKLSEGS[Phospho (STY)]QPAEEEEDQETPSR_	AAKLSEGSQPAEEEEDQETPSR	2.74031	Q9UKV3	TRUE	823.354	Q9UKV3	Q9UKV3	ACINU_HUMAN	Apoptotic chromatin condensation inducer in the nucleus	ACIN1
2	_SSSISEEKGDS[Phospho (STY)]DDEKPR_	SSSISEEKGDSDDEKPR	-37.7946	Q9UKV3	TRUE	973.405	Q9UKV3	Q9UKV3	ACINU_HUMAN	Apoptotic chromatin condensation inducer in the nucleus	ACIN1
3	_ASLVALPEQT[Phospho (STY)]AS[Phospho (STY)]EEET[Phospho (STY)]PPPLLTK_	ASLVALPEQTASEEETPPPLLTK	212.237	Q9UKV3	TRUE	887.73	Q9UKV3	Q9UKV3	ACINU_HUMAN	Apoptotic chromatin condensation inducer in the nucleus	ACIN1
3	_SSSISEEKGDS[Phospho (STY)]DDEKPR_	SSSISEEKGDSDDEKPR	-37.7946	Q9UKV3	TRUE	649.272	Q9UKV3	Q9UKV3	ACINU_HUMAN	Apoptotic chromatin condensation inducer in the nucleus	ACIN1
3	_TRS[Phospho (STY)]QEQEVLER_	TRSQEQEVLER	-7.68938	Q9UKV3	TRUE	485.559	Q9UKV3	Q9UKV3	ACINU_HUMAN	Apoptotic chromatin condensation inducer in the nucleus	ACIN1
2	_LQPERGS[Phospho (STY)]PK_	LQPERGSPK	-45.3414	Q9UKV3	TRUE	546.266	Q9UKV3	Q9UKV3	ACINU_HUMAN	Apoptotic chromatin condensation inducer in the nucleus	ACIN1
3	_RLS[Phospho (STY)]QPESAEK_	RLSQPESAEK	-32.9273	Q9UKV3	TRUE	408.859	Q9UKV3	Q9UKV3	ACINU_HUMAN	Apoptotic chromatin condensation inducer in the nucleus	ACIN1
5	_SLIPDIKPLAGQEAVVDLHADDSRISEDET[Phospho (STY)]ER_	SLIPDIKPLAGQEAVVDLHADDSRISEDETER	71.0064	Q9UKV3	TRUE	720.551	Q9UKV3	Q9UKV3	ACINU_HUMAN	Apoptotic chromatin condensation inducer in the nucleus	ACIN1
3	_ASLVALPEQT[Phospho (STY)]ASEEET[Phospho (STY)]PPPLLTK_	ASLVALPEQTASEEETPPPLLTK	121.082	Q9UKV3	TRUE	861.074	Q9UKV3	Q9UKV3	ACINU_HUMAN	Apoptotic chromatin condensation inducer in the nucleus	ACIN1
2	_SKSPS[Phospho (STY)]PPRLT[Phospho (STY)]EDR_	SKSPSPPRLTEDR	-2.98312	Q9UKV3	TRUE	815.355	Q9UKV3	Q9UKV3	ACINU_HUMAN	Apoptotic chromatin condensation inducer in the nucleus	ACIN1
3	_HSTPHAAFQPNSQIGEEMS[Phospho (STY)]QNSFIK_	HSTPHAAFQPNSQIGEEMSQNSFIK	46.5027	Q9UKV3	TRUE	955.76	Q9UKV3	Q9UKV3	ACINU_HUMAN	Apoptotic chromatin condensation inducer in the nucleus	ACIN1
3	_LIDAS[Phospho (STY)]RVS[Phospho (STY)]ETEYS[Phospho (STY)]ALEQSTK_	LIDASRVSETEYSALEQSTK	78.7423	P25106	TRUE	823.007	P25106	P25106	ACKR3_HUMAN	Atypical chemokine receptor 3	ACKR3
3	_LIDAS[Phospho (STY)]RVS[Phospho (STY)]ETEYSALEQSTK_	LIDASRVSETEYSALEQSTK	62.2775	P25106	TRUE	796.352	P25106	P25106	ACKR3_HUMAN	Atypical chemokine receptor 3	ACKR3
3	_LIDASRVS[Phospho (STY)]ETEYS[Phospho (STY)]ALEQSTK_	LIDASRVSETEYSALEQSTK	60.0664	P25106	TRUE	796.352	P25106	P25106	ACKR3_HUMAN	Atypical chemokine receptor 3	ACKR3
3	_LIDASRVSET[Phospho (STY)]EYSALEQSTK_	LIDASRVSETEYSALEQSTK	48.3813	P25106	TRUE	769.697	P25106	P25106	ACKR3_HUMAN	Atypical chemokine receptor 3	ACKR3
2	_VS[Phospho (STY)]ETEYSALEQSTK_	VSETEYSALEQSTK	35.3907	P25106	TRUE	826.359	P25106	P25106	ACKR3_HUMAN	Atypical chemokine receptor 3	ACKR3
2	_VSETEY[Phospho (STY)]SALEQSTK_	VSETEYSALEQSTK	22.1279	P25106	TRUE	826.359	P25106	P25106	ACKR3_HUMAN	Atypical chemokine receptor 3	ACKR3
2	_VSET[Phospho (STY)]EYSALEQSTK_	VSETEYSALEQSTK	36.0175	P25106	TRUE	826.359	P25106	P25106	ACKR3_HUMAN	Atypical chemokine receptor 3	ACKR3
3	_LIDASRVS[Phospho (STY)]ETEYSALEQSTK_	LIDASRVSETEYSALEQSTK	48.9895	P25106	TRUE	769.697	P25106	P25106	ACKR3_HUMAN	Atypical chemokine receptor 3	ACKR3
3	_LIDAS[Phospho (STY)]RVSETEYSALEQSTK_	LIDASRVSETEYSALEQSTK	48.515	P25106	TRUE	769.697	P25106	P25106	ACKR3_HUMAN	Atypical chemokine receptor 3	ACKR3
2	_TASFS[Phospho (STY)]ESR_	TASFSESR	-12.5176	P53396	TRUE	482.692	P53396	P53396	ACLY_HUMAN	ATP-citrate synthase	ACLY
2	_T[Phospho (STY)]ASFSESRADEVAPAK_	TASFSESRADEVAPAK	8.18757	P53396	TRUE	873.391	P53396	P53396	ACLY_HUMAN	ATP-citrate synthase	ACLY
2	_AKPAMPQDSVPS[Phospho (STY)]PR_	AKPAMPQDSVPSPR	5.01297	P53396	TRUE	780.866	P53396	P53396	ACLY_HUMAN	ATP-citrate synthase	ACLY
3	_PAMPQDSVPS[Phospho (STY)]PR_	PAMPQDSVPSPR	20.7818	P53396	TRUE	454.535	P53396	P53396	ACLY_HUMAN	ATP-citrate synthase	ACLY
3	_TAS[Phospho (STY)]FSESRADEVAPAK_	TASFSESRADEVAPAK	9.02539	P53396	TRUE	582.596	P53396	P53396	ACLY_HUMAN	ATP-citrate synthase	ACLY
2	_TASFSES[Phospho (STY)]RADEVAPAKK_	TASFSESRADEVAPAKK	-7.53792	P53396	TRUE	937.438	P53396	P53396	ACLY_HUMAN	ATP-citrate synthase	ACLY
2	_AKPAMPQDS[Phospho (STY)]VPSPR_	AKPAMPQDSVPSPR	2.54503	P53396	TRUE	780.866	P53396	P53396	ACLY_HUMAN	ATP-citrate synthase	ACLY
3	_PIPNQPPTAAHTANFLLNASGSTST[Phospho (STY)]PAPSR_	PIPNQPPTAAHTANFLLNASGSTSTPAPSR	59.8811	P53396	TRUE	1032.5	P53396	P53396	ACLY_HUMAN	ATP-citrate synthase	ACLY
2	_S[Phospho (STY)]GGM[Oxidation (M)]SNELNNIISR_	SGGMSNELNNIISR	49.9704	P53396	TRUE	794.345	P53396	P53396	ACLY_HUMAN	ATP-citrate synthase	ACLY
2	_TAS[Phospho (STY)]FS[Phospho (STY)]ESRADEVAPAK_	TASFSESRADEVAPAK	21.0689	P53396	TRUE	913.374	P53396	P53396	ACLY_HUMAN	ATP-citrate synthase	ACLY
2	_PAM[Oxidation (M)]PQDSVPS[Phospho (STY)]PR_	PAMPQDSVPSPR	4.02635	P53396	TRUE	689.297	P53396	P53396	ACLY_HUMAN	ATP-citrate synthase	ACLY
3	_PAM[Oxidation (M)]PQDSVPS[Phospho (STY)]PR_	PAMPQDSVPSPR	4.02635	P53396	TRUE	459.867	P53396	P53396	ACLY_HUMAN	ATP-citrate synthase	ACLY
3	_HPWDDISYVLPEHM[Oxidation (M)]S[Phospho (STY)]M[Oxidation (M)]_	HPWDDISYVLPEHMSM	86.5067	P53396	TRUE	690.278	P53396	P53396	ACLY_HUMAN	ATP-citrate synthase	ACLY
3	_TASFS[Phospho (STY)]ESRADEVAPAKK_	TASFSESRADEVAPAKK	-4.98434	P53396	TRUE	625.295	P53396	P53396	ACLY_HUMAN	ATP-citrate synthase	ACLY
2	_TAS[Phospho (STY)]FSESRADEVAPAK_	TASFSESRADEVAPAK	9.02539	P53396	TRUE	873.391	P53396	P53396	ACLY_HUMAN	ATP-citrate synthase	ACLY
2	_TASFS[Phospho (STY)]ESRADEVAPAK_	TASFSESRADEVAPAK	9.65929	P53396	TRUE	873.391	P53396	P53396	ACLY_HUMAN	ATP-citrate synthase	ACLY
2	_TAS[Phospho (STY)]FSESRADEVAPAKK_	TASFSESRADEVAPAKK	-6.10543	P53396	TRUE	937.438	P53396	P53396	ACLY_HUMAN	ATP-citrate synthase	ACLY
2	_PAMPQDS[Phospho (STY)]VPSPR_	PAMPQDSVPSPR	4.84813	P53396	TRUE	681.3	P53396	P53396	ACLY_HUMAN	ATP-citrate synthase	ACLY
3	_HPWDDISYVLPEHMS[Phospho (STY)]M_	HPWDDISYVLPEHMSM	106.735	P53396	TRUE	679.614	P53396	P53396	ACLY_HUMAN	ATP-citrate synthase	ACLY
3	_HPWDDISYVLPEHMS[Phospho (STY)]M[Oxidation (M)]_	HPWDDISYVLPEHMSM	95.5582	P53396	TRUE	684.946	P53396	P53396	ACLY_HUMAN	ATP-citrate synthase	ACLY
2	_TAS[Phospho (STY)]FSESR_	TASFSESR	-12.6368	P53396	TRUE	482.692	P53396	P53396	ACLY_HUMAN	ATP-citrate synthase	ACLY
3	_TASFS[Phospho (STY)]ESRADEVAPAK_	TASFSESRADEVAPAK	9.65929	P53396	TRUE	582.596	P53396	P53396	ACLY_HUMAN	ATP-citrate synthase	ACLY
2	_S[Phospho (STY)]GGMSNELNNIISR_	SGGMSNELNNIISR	69.4542	P53396	TRUE	786.348	P53396	P53396	ACLY_HUMAN	ATP-citrate synthase	ACLY
2	_PAMPQDSVPS[Phospho (STY)]PR_	PAMPQDSVPSPR	20.7818	P53396	TRUE	681.3	P53396	P53396	ACLY_HUMAN	ATP-citrate synthase	ACLY
2	_TASFSES[Phospho (STY)]RADEVAPAK_	TASFSESRADEVAPAK	8.73177	P53396	TRUE	873.391	P53396	P53396	ACLY_HUMAN	ATP-citrate synthase	ACLY
3	_AKPAM[Oxidation (M)]PQDSVPS[Phospho (STY)]PR_	AKPAMPQDSVPSPR	-12.1838	P53396	TRUE	526.244	P53396	P53396	ACLY_HUMAN	ATP-citrate synthase	ACLY
3	_AKPAMPQDSVPS[Phospho (STY)]PR_	AKPAMPQDSVPSPR	5.01297	P53396	TRUE	520.913	P53396	P53396	ACLY_HUMAN	ATP-citrate synthase	ACLY
2	_AKPAM[Oxidation (M)]PQDSVPS[Phospho (STY)]PR_	AKPAMPQDSVPSPR	-12.1838	P53396	TRUE	788.863	P53396	P53396	ACLY_HUMAN	ATP-citrate synthase	ACLY
2	_T[Phospho (STY)]ASFSESRADEVAPAKK_	TASFSESRADEVAPAKK	-7.45575	P53396	TRUE	937.438	P53396	P53396	ACLY_HUMAN	ATP-citrate synthase	ACLY
3	_TAS[Phospho (STY)]FSESRADEVAPAKK_	TASFSESRADEVAPAKK	-6.10543	P53396	TRUE	625.295	P53396	P53396	ACLY_HUMAN	ATP-citrate synthase	ACLY
2	_IETVNESWNALATPS[Phospho (STY)]DK_	IETVNESWNALATPSDK	62.8129	P21399	TRUE	977.943	P21399	P21399	ACOC_HUMAN	Cytoplasmic aconitate hydratase	ACO1
3	_S[Phospho (STY)]TYIKSPPFFENLTLDLQPPK_	STYIKSPPFFENLTLDLQPPK	105.218	P21399	TRUE	839.089	P21399	P21399	ACOC_HUMAN	Cytoplasmic aconitate hydratase	ACO1
3	_STYIKS[Phospho (STY)]PPFFENLTLDLQPPK_	STYIKSPPFFENLTLDLQPPK	108.955	P21399	TRUE	839.089	P21399	P21399	ACOC_HUMAN	Cytoplasmic aconitate hydratase	ACO1
3	_IETVNESWNALATPS[Phospho (STY)]DK_	IETVNESWNALATPSDK	62.8129	P21399	TRUE	652.298	P21399	P21399	ACOC_HUMAN	Cytoplasmic aconitate hydratase	ACO1
3	_IETVNESWNALAT[Phospho (STY)]PSDK_	IETVNESWNALATPSDK	62.566	P21399	TRUE	652.298	P21399	P21399	ACOC_HUMAN	Cytoplasmic aconitate hydratase	ACO1
2	_IETVNESWNALAT[Phospho (STY)]PSDK_	IETVNESWNALATPSDK	62.566	P21399	TRUE	977.943	P21399	P21399	ACOC_HUMAN	Cytoplasmic aconitate hydratase	ACO1
2	_DSSGQHVDVSPT[Phospho (STY)]SQR_	DSSGQHVDVSPTSQR	-12.0149	Q99798	TRUE	840.355	Q99798	Q99798	ACON_HUMAN	Aconitate hydratase, mitochondrial	ACO2
2	_DSSGQHVDVSPTS[Phospho (STY)]QR_	DSSGQHVDVSPTSQR	-12.197	Q99798	TRUE	840.355	Q99798	Q99798	ACON_HUMAN	Aconitate hydratase, mitochondrial	ACO2
2	_DSSGQHVDVS[Phospho (STY)]PTSQR_	DSSGQHVDVSPTSQR	-11.7539	Q99798	TRUE	840.355	Q99798	Q99798	ACON_HUMAN	Aconitate hydratase, mitochondrial	ACO2
3	_DSSGQHVDVS[Phospho (STY)]PTSQR_	DSSGQHVDVSPTSQR	-11.7539	Q99798	TRUE	560.572	Q99798	Q99798	ACON_HUMAN	Aconitate hydratase, mitochondrial	ACO2
3	_YRADT[Phospho (STY)]LGELDLER_	YRADTLGELDLER	49.5617	Q86TX2	FALSE	544.254	Q86TX2	Q86TX2	ACOT1_HUMAN	Acyl-coenzyme A thioesterase 1	ACOT1
2	_GPGVGLLGIS[Phospho (STY)]K_	GPGVGLLGISK	61.9244	Q86TX2	FALSE	539.289	Q86TX2	Q86TX2	ACOT1_HUMAN	Acyl-coenzyme A thioesterase 1	ACOT1
2	_VLEVPPVVY[Phospho (STY)]SR_	VLEVPPVVYSR	65.3904	O00154	TRUE	669.347	O00154	O00154	BACH_HUMAN	Cytosolic acyl coenzyme A thioester hydrolase	ACOT7
2	_AAS[Phospho (STY)]AFFTYVSLSQEGR_	AASAFFTYVSLSQEGR	106.927	O00154	TRUE	907.411	O00154	O00154	BACH_HUMAN	Cytosolic acyl coenzyme A thioester hydrolase	ACOT7
2	_VKPQVS[Phospho (STY)]ESKL_	VKPQVSESKL	-2.5409	O14734	TRUE	597.81	O14734	O14734	ACOT8_HUMAN	Acyl-coenzyme A thioesterase 8	ACOT8
3	_S[Acetyl (Protein N-term)]S[Phospho (STY)]PQAPEDGQGC[Carbamidomethyl (C)]GDRGDPPGDLR_	SSPQAPEDGQGCGDRGDPPGDLR	25.5101	O14734	TRUE	830.671	O14734	O14734	ACOT8_HUMAN	Acyl-coenzyme A thioesterase 8	ACOT8
2	_S[Acetyl (Protein N-term)]S[Phospho (STY)]PQAPEDGQGC[Carbamidomethyl (C)]GDRGDPPGDLR_	SSPQAPEDGQGCGDRGDPPGDLR	25.5101	O14734	TRUE	1245.5	O14734	O14734	ACOT8_HUMAN	Acyl-coenzyme A thioesterase 8	ACOT8
2	_VHSEVAS[Phospho (STY)]LQEK_	VHSEVASLQEK	17.3337	Q9Y305	TRUE	653.806	Q9Y305	Q9Y305	ACOT9_HUMAN	Acyl-coenzyme A thioesterase 9, mitochondrial	ACOT9
2	_SLS[Phospho (STY)]PEQDIK_	SLSPEQDIK	16.0408	Q9Y305	TRUE	548.75	Q9Y305	Q9Y305	ACOT9_HUMAN	Acyl-coenzyme A thioesterase 9, mitochondrial	ACOT9
3	_GPAFVNPLIPES[Phospho (STY)]PEEEELFR_	GPAFVNPLIPESPEEEELFR	131.27	Q9Y305	TRUE	784.038	Q9Y305	Q9Y305	ACOT9_HUMAN	Acyl-coenzyme A thioesterase 9, mitochondrial	ACOT9
2	_IAFSS[Phospho (STY)]TSLLK_	IAFSSTSLLK	69.8778	Q9Y305	TRUE	573.794	Q9Y305	Q9Y305	ACOT9_HUMAN	Acyl-coenzyme A thioesterase 9, mitochondrial	ACOT9
2	_GPAFVNPLIPES[Phospho (STY)]PEEEELFR_	GPAFVNPLIPESPEEEELFR	131.27	Q9Y305	TRUE	1175.55	Q9Y305	Q9Y305	ACOT9_HUMAN	Acyl-coenzyme A thioesterase 9, mitochondrial	ACOT9
2	_IAFS[Phospho (STY)]STSLLK_	IAFSSTSLLK	70.6184	Q9Y305	TRUE	573.794	Q9Y305	Q9Y305	ACOT9_HUMAN	Acyl-coenzyme A thioesterase 9, mitochondrial	ACOT9
2	_VHS[Phospho (STY)]EVASLQEK_	VHSEVASLQEK	16.6304	Q9Y305	TRUE	653.806	Q9Y305	Q9Y305	ACOT9_HUMAN	Acyl-coenzyme A thioesterase 9, mitochondrial	ACOT9
3	_NS[Phospho (STY)]PLNKAEVHESYK_	NSPLNKAEVHESYK	-13.5983	Q15067	TRUE	565.929	Q15067	Q15067	ACOX1_HUMAN	Peroxisomal acyl-coenzyme A oxidase 1	ACOX1
3	_ERDSASFNPELLTHILDGS[Phospho (STY)]PEK_	ERDSASFNPELLTHILDGSPEK	89.7594	Q15067	TRUE	845.73	Q15067	Q15067	ACOX1_HUMAN	Peroxisomal acyl-coenzyme A oxidase 1	ACOX1
4	_ERDSASFNPELLTHILDGS[Phospho (STY)]PEK_	ERDSASFNPELLTHILDGSPEK	89.7594	Q15067	TRUE	634.55	Q15067	Q15067	ACOX1_HUMAN	Peroxisomal acyl-coenzyme A oxidase 1	ACOX1
3	_ERDSAS[Phospho (STY)]FNPELLTHILDGSPEK_	ERDSASFNPELLTHILDGSPEK	87.8318	Q15067	TRUE	845.73	Q15067	Q15067	ACOX1_HUMAN	Peroxisomal acyl-coenzyme A oxidase 1	ACOX1
3	_DSASFNPELLTHILDGS[Phospho (STY)]PEK_	DSASFNPELLTHILDGSPEK	115.55	Q15067	TRUE	750.682	Q15067	Q15067	ACOX1_HUMAN	Peroxisomal acyl-coenzyme A oxidase 1	ACOX1
2	_DSASFNPELLTHILDGS[Phospho (STY)]PEK_	DSASFNPELLTHILDGSPEK	115.55	Q15067	TRUE	1125.52	Q15067	Q15067	ACOX1_HUMAN	Peroxisomal acyl-coenzyme A oxidase 1	ACOX1
2	_M[Oxidation (M)]GDVT[Phospho (STY)]PEGTYVSPFK_	MGDVTPEGTYVSPFK	54.4497	O15254	TRUE	862.368	O15254	O15254	ACOX3_HUMAN	Peroxisomal acyl-coenzyme A oxidase 3	ACOX3
2	_A[Acetyl (Protein N-term)]ST[Phospho (STY)]VEGGDTALLPEFPR_	ASTVEGGDTALLPEFPR	142.656	O15254	TRUE	941.435	O15254	O15254	ACOX3_HUMAN	Peroxisomal acyl-coenzyme A oxidase 3	ACOX3
2	_A[Acetyl (Protein N-term)]S[Phospho (STY)]TVEGGDTALLPEFPR_	ASTVEGGDTALLPEFPR	136.13	O15254	TRUE	941.435	O15254	O15254	ACOX3_HUMAN	Peroxisomal acyl-coenzyme A oxidase 3	ACOX3
2	_[Acetyl (Protein N-term)]AS[Phospho (STY)]TVEGGDTALLPEFPR_	ASTVEGGDTALLPEFPR	128.668	O15254	TRUE	941.435	O15254	O15254	ACOX3_HUMAN	Peroxisomal acyl-coenzyme A oxidase 3	ACOX3
2	_MGDVT[Phospho (STY)]PEGTYVSPFK_	MGDVTPEGTYVSPFK	63.2114	O15254	TRUE	854.37	O15254	O15254	ACOX3_HUMAN	Peroxisomal acyl-coenzyme A oxidase 3	ACOX3
3	_QLIIEDPY[Phospho (STY)]YGNDSDFETVYQQC[Carbamidomethyl (C)]VR_	QLIIEDPYYGNDSDFETVYQQCVR	94.7983	P24666	TRUE	1011.44	P24666	P24666	PPAC_HUMAN	Low molecular weight phosphotyrosine protein phosphatase	ACP1
3	_QLIIEDPYY[Phospho (STY)]GNDSDFETVYQQC[Carbamidomethyl (C)]VR_	QLIIEDPYYGNDSDFETVYQQCVR	99.5508	P24666	TRUE	1011.44	P24666	P24666	PPAC_HUMAN	Low molecular weight phosphotyrosine protein phosphatase	ACP1
3	_QLIIEDPYYGNDS[Phospho (STY)]DFETVYQQC[Carbamidomethyl (C)]VR_	QLIIEDPYYGNDSDFETVYQQCVR	104.957	P24666	TRUE	1011.44	P24666	P24666	PPAC_HUMAN	Low molecular weight phosphotyrosine protein phosphatase	ACP1
2	_GFEGS[Phospho (STY)]FEELC[Carbamidomethyl (C)]R_	GFEGSFEELCR	57.547	P33121	TRUE	705.773	P33121	P33121	ACSL1_HUMAN	Long-chain-fatty-acid--CoA ligase 1	ACSL1
3	_LS[Phospho (STY)]PEPWTPETGLVTDAFK_	LSPEPWTPETGLVTDAFK	108.421	O95573	FALSE	689.994	O95573	O95573	ACSL3_HUMAN	Long-chain-fatty-acid--CoA ligase 3	ACSL3
3	_LSPEPWT[Phospho (STY)]PETGLVTDAFK_	LSPEPWTPETGLVTDAFK	109.542	O95573	FALSE	689.994	O95573	O95573	ACSL3_HUMAN	Long-chain-fatty-acid--CoA ligase 3	ACSL3
2	_LQAGEY[Phospho (STY)]VSLGK_	LQAGEYVSLGK	33.4642	O95573	FALSE	622.8	O95573	O95573	ACSL3_HUMAN	Long-chain-fatty-acid--CoA ligase 3	ACSL3
2	_IRLS[Phospho (STY)]PEPWTPETGLVTDAFK_	IRLSPEPWTPETGLVTDAFK	98.5886	O95573	TRUE	1169.08	O95573	O95573	ACSL3_HUMAN	Long-chain-fatty-acid--CoA ligase 3	ACSL3
2	_PLPSDIAVIM[Oxidation (M)]Y[Phospho (STY)]TSGST[Phospho (STY)]GLPK_	PLPSDIAVIMYTSGSTGLPK	50.3781	O95573	TRUE	1112.01	O95573	O95573	ACSL3_HUMAN	Long-chain-fatty-acid--CoA ligase 3	ACSL3
2	_IGYSSPQT[Phospho (STY)]LADQSSK_	IGYSSPQTLADQSSK	32.9681	O95573	TRUE	831.375	O95573	O95573	ACSL3_HUMAN	Long-chain-fatty-acid--CoA ligase 3	ACSL3
2	_IGYSS[Phospho (STY)]PQTLADQSSK_	IGYSSPQTLADQSSK	32.0984	O95573	TRUE	831.375	O95573	O95573	ACSL3_HUMAN	Long-chain-fatty-acid--CoA ligase 3	ACSL3
2	_LS[Phospho (STY)]PEPWTPETGLVTDAFK_	LSPEPWTPETGLVTDAFK	108.421	O95573	FALSE	1034.49	O95573	O95573	ACSL3_HUMAN	Long-chain-fatty-acid--CoA ligase 3	ACSL3
3	_LSPEPWTPET[Phospho (STY)]GLVTDAFK_	LSPEPWTPETGLVTDAFK	111.694	O95573	FALSE	689.994	O95573	O95573	ACSL3_HUMAN	Long-chain-fatty-acid--CoA ligase 3	ACSL3
3	_IRLS[Phospho (STY)]PEPWTPETGLVTDAFK_	IRLSPEPWTPETGLVTDAFK	98.5886	O95573	TRUE	779.722	O95573	O95573	ACSL3_HUMAN	Long-chain-fatty-acid--CoA ligase 3	ACSL3
2	_LSPEPWT[Phospho (STY)]PETGLVTDAFK_	LSPEPWTPETGLVTDAFK	109.542	O95573	FALSE	1034.49	O95573	O95573	ACSL3_HUMAN	Long-chain-fatty-acid--CoA ligase 3	ACSL3
2	_IGY[Phospho (STY)]SSPQTLADQSSK_	IGYSSPQTLADQSSK	30.8241	O95573	TRUE	831.375	O95573	O95573	ACSL3_HUMAN	Long-chain-fatty-acid--CoA ligase 3	ACSL3
3	_VRLS[Phospho (STY)]PEPWTPETGLVTDAFK_	VRLSPEPWTPETGLVTDAFK	94.4752	O60488	TRUE	775.051	O60488	O60488	ACSL4_HUMAN	Long-chain-fatty-acid--CoA ligase 4	ACSL4
2	_S[Phospho (STY)]WSPPPEVSR_	SWSPPPEVSR	36.4791	Q9NR19	TRUE	611.269	Q9NR19	Q9NR19	ACSA_HUMAN	Acetyl-coenzyme A synthetase, cytoplasmic	ACSS2
3	_AELGMGDSTSQS[Phospho (STY)]PPIKR_	AELGMGDSTSQSPPIKR	20.0115	Q9NR19	TRUE	618.62	Q9NR19	Q9NR19	ACSA_HUMAN	Acetyl-coenzyme A synthetase, cytoplasmic	ACSS2
3	_ARS[Phospho (STY)]WS[Phospho (STY)]PPPEVSR_	ARSWSPPPEVSR	29.2431	Q9NR19	TRUE	510.216	Q9NR19	Q9NR19	ACSA_HUMAN	Acetyl-coenzyme A synthetase, cytoplasmic	ACSS2
3	_S[Phospho (STY)]WSPPPEVSR_	SWSPPPEVSR	36.4791	Q9NR19	TRUE	407.848	Q9NR19	Q9NR19	ACSA_HUMAN	Acetyl-coenzyme A synthetase, cytoplasmic	ACSS2
3	_S[Phospho (STY)]VEEPREFWGDIAK_	SVEEPREFWGDIAK	61.0607	Q9NR19	TRUE	581.598	Q9NR19	Q9NR19	ACSA_HUMAN	Acetyl-coenzyme A synthetase, cytoplasmic	ACSS2
3	_AELGM[Oxidation (M)]GDSTSQS[Phospho (STY)]PPIK_	AELGMGDSTSQSPPIK	22.2038	Q9NR19	TRUE	571.918	Q9NR19	Q9NR19	ACSA_HUMAN	Acetyl-coenzyme A synthetase, cytoplasmic	ACSS2
2	_AELGM[Oxidation (M)]GDSTSQS[Phospho (STY)]PPIK_	AELGMGDSTSQSPPIK	22.2038	Q9NR19	TRUE	857.374	Q9NR19	Q9NR19	ACSA_HUMAN	Acetyl-coenzyme A synthetase, cytoplasmic	ACSS2
3	_AELGMGDSTSQS[Phospho (STY)]PPIK_	AELGMGDSTSQSPPIK	40.1106	Q9NR19	TRUE	566.587	Q9NR19	Q9NR19	ACSA_HUMAN	Acetyl-coenzyme A synthetase, cytoplasmic	ACSS2
2	_AELGMGDSTSQS[Phospho (STY)]PPIK_	AELGMGDSTSQSPPIK	40.1106	Q9NR19	TRUE	849.376	Q9NR19	Q9NR19	ACSA_HUMAN	Acetyl-coenzyme A synthetase, cytoplasmic	ACSS2
3	_SWS[Phospho (STY)]PPPEVSR_	SWSPPPEVSR	36.8387	Q9NR19	TRUE	407.848	Q9NR19	Q9NR19	ACSA_HUMAN	Acetyl-coenzyme A synthetase, cytoplasmic	ACSS2
2	_AELGMGDSTSQS[Phospho (STY)]PPIKR_	AELGMGDSTSQSPPIKR	20.0115	Q9NR19	TRUE	927.427	Q9NR19	Q9NR19	ACSA_HUMAN	Acetyl-coenzyme A synthetase, cytoplasmic	ACSS2
2	_SWS[Phospho (STY)]PPPEVSR_	SWSPPPEVSR	36.8387	Q9NR19	TRUE	611.269	Q9NR19	Q9NR19	ACSA_HUMAN	Acetyl-coenzyme A synthetase, cytoplasmic	ACSS2
2	_AELGM[Oxidation (M)]GDSTSQS[Phospho (STY)]PPIKR_	AELGMGDSTSQSPPIKR	3.96081	Q9NR19	TRUE	935.424	Q9NR19	Q9NR19	ACSA_HUMAN	Acetyl-coenzyme A synthetase, cytoplasmic	ACSS2
3	_AELGM[Oxidation (M)]GDSTSQS[Phospho (STY)]PPIKR_	AELGMGDSTSQSPPIKR	3.96081	Q9NR19	TRUE	623.952	Q9NR19	Q9NR19	ACSA_HUMAN	Acetyl-coenzyme A synthetase, cytoplasmic	ACSS2
2	_ARS[Phospho (STY)]WS[Phospho (STY)]PPPEVSR_	ARSWSPPPEVSR	29.2431	Q9NR19	TRUE	764.821	Q9NR19	Q9NR19	ACSA_HUMAN	Acetyl-coenzyme A synthetase, cytoplasmic	ACSS2
3	_AELGM[Oxidation (M)]GDSTS[Phospho (STY)]QSPPIKR_	AELGMGDSTSQSPPIKR	5.34766	Q9NR19	TRUE	623.952	Q9NR19	Q9NR19	ACSA_HUMAN	Acetyl-coenzyme A synthetase, cytoplasmic	ACSS2
3	_IWHHSFY[Phospho (STY)]NELR_	IWHHSFYNELR	21.1042	P62736	FALSE	527.905	P62736	P62736	ACTA_HUMAN	Actin, aortic smooth muscle	ACTA2
3	_IWHHS[Phospho (STY)]FYNELR_	IWHHSFYNELR	29.7138	P62736	FALSE	527.905	P62736	P62736	ACTA_HUMAN	Actin, aortic smooth muscle	ACTA2
3	_LC[Carbamidomethyl (C)]YVALDFENEMATAASSS[Phospho (STY)]SLEK_	LCYVALDFENEMATAASSSSLEK	116.088	P62736	FALSE	872.713	P62736	P62736	ACTA_HUMAN	Actin, aortic smooth muscle	ACTA2
3	_LC[Carbamidomethyl (C)]YVALDFENEM[Oxidation (M)]ATAASS[Phospho (STY)]SSLEK_	LCYVALDFENEMATAASSSSLEK	86.4189	P62736	FALSE	878.045	P62736	P62736	ACTA_HUMAN	Actin, aortic smooth muscle	ACTA2
3	_LC[Carbamidomethyl (C)]YVALDFENEM[Oxidation (M)]ATAASSSS[Phospho (STY)]LEK_	LCYVALDFENEMATAASSSSLEK	86.9405	P62736	FALSE	878.045	P62736	P62736	ACTA_HUMAN	Actin, aortic smooth muscle	ACTA2
3	_LC[Carbamidomethyl (C)]YVALDFENEM[Oxidation (M)]ATAASSS[Phospho (STY)]SLEK_	LCYVALDFENEMATAASSSSLEK	86.8484	P62736	FALSE	878.045	P62736	P62736	ACTA_HUMAN	Actin, aortic smooth muscle	ACTA2
3	_LC[Carbamidomethyl (C)]YVALDFENEMATAASS[Phospho (STY)]SSLEK_	LCYVALDFENEMATAASSSSLEK	110.841	P62736	FALSE	872.713	P62736	P62736	ACTA_HUMAN	Actin, aortic smooth muscle	ACTA2
3	_GYSFVTT[Phospho (STY)]AEREIVR_	GYSFVTTAEREIVR	58.1625	P62736	FALSE	569.942	P62736	P62736	ACTA_HUMAN	Actin, aortic smooth muscle	ACTA2
3	_VAPEEHPT[Phospho (STY)]LLTEAPLNPK_	VAPEEHPTLLTEAPLNPK	49.9698	P62736	FALSE	679.342	P62736	P62736	ACTA_HUMAN	Actin, aortic smooth muscle	ACTA2
2	_GYS[Phospho (STY)]FVTTAER_	GYSFVTTAER	44.2746	P62736	FALSE	605.761	P62736	P62736	ACTA_HUMAN	Actin, aortic smooth muscle	ACTA2
2	_GYSFVTT[Phospho (STY)]AEREIVR_	GYSFVTTAEREIVR	58.1625	P62736	FALSE	854.409	P62736	P62736	ACTA_HUMAN	Actin, aortic smooth muscle	ACTA2
3	_GILT[Phospho (STY)]LKYPIEHGIITNWDDM[Oxidation (M)]EK_	GILTLKYPIEHGIITNWDDMEK	81.8268	P62736	FALSE	894.768	P62736	P62736	ACTA_HUMAN	Actin, aortic smooth muscle	ACTA2
3	_Y[Phospho (STY)]PIEHGIITNWDDM[Oxidation (M)]EK_	YPIEHGIITNWDDMEK	45.5189	P62736	FALSE	686.296	P62736	P62736	ACTA_HUMAN	Actin, aortic smooth muscle	ACTA2
3	_GILT[Phospho (STY)]LKYPIEHGIITNWDDMEK_	GILTLKYPIEHGIITNWDDMEK	91.1354	P62736	FALSE	889.436	P62736	P62736	ACTA_HUMAN	Actin, aortic smooth muscle	ACTA2
3	_LC[Carbamidomethyl (C)]YVALDFEQEMATAASSSS[Phospho (STY)]LEK_	LCYVALDFEQEMATAASSSSLEK	122.152	P60709	FALSE	877.385	P60709	P60709	ACTB_HUMAN	Actin, cytoplasmic 1	ACTB
3	_LC[Carbamidomethyl (C)]YVALDFEQEM[Oxidation (M)]ATAASSSS[Phospho (STY)]LEK_	LCYVALDFEQEMATAASSSSLEK	90.6219	P60709	FALSE	882.717	P60709	P60709	ACTB_HUMAN	Actin, cytoplasmic 1	ACTB
3	_LC[Carbamidomethyl (C)]YVALDFEQEMATAASSS[Phospho (STY)]SLEK_	LCYVALDFEQEMATAASSSSLEK	121.727	P60709	FALSE	877.385	P60709	P60709	ACTB_HUMAN	Actin, cytoplasmic 1	ACTB
3	_LC[Carbamidomethyl (C)]YVALDFEQEM[Oxidation (M)]ATAASSS[Phospho (STY)]SLEK_	LCYVALDFEQEMATAASSSSLEK	90.0967	P60709	FALSE	882.717	P60709	P60709	ACTB_HUMAN	Actin, cytoplasmic 1	ACTB
3	_LC[Carbamidomethyl (C)]YVALDFEQEMATAASS[Phospho (STY)]SSLEK_	LCYVALDFEQEMATAASSSSLEK	118.477	P60709	FALSE	877.385	P60709	P60709	ACTB_HUMAN	Actin, cytoplasmic 1	ACTB
3	_HQGVMVGMGQKDSY[Phospho (STY)]VGDEAQSK_	HQGVMVGMGQKDSYVGDEAQSK	13.8707	P60709	FALSE	811.019	P60709	P60709	ACTB_HUMAN	Actin, cytoplasmic 1	ACTB
3	_HQGVM[Oxidation (M)]VGM[Oxidation (M)]GQKDSY[Phospho (STY)]VGDEAQSK_	HQGVMVGMGQKDSYVGDEAQSK	-9.38944	P60709	FALSE	821.682	P60709	P60709	ACTB_HUMAN	Actin, cytoplasmic 1	ACTB
3	_HQGVMVGMGQKDS[Phospho (STY)]YVGDEAQSK_	HQGVMVGMGQKDSYVGDEAQSK	15.3907	P60709	FALSE	811.019	P60709	P60709	ACTB_HUMAN	Actin, cytoplasmic 1	ACTB
3	_HQGVMVGM[Oxidation (M)]GQKDSY[Phospho (STY)]VGDEAQSK_	HQGVMVGMGQKDSYVGDEAQSK	-1.96459	P60709	FALSE	816.35	P60709	P60709	ACTB_HUMAN	Actin, cytoplasmic 1	ACTB
2	_D[Acetyl (Protein N-term)]DDIAALVVDNGS[Phospho (STY)]GMC[Carbamidomethyl (C)]K_	DDDIAALVVDNGSGMCK	131.62	P60709	TRUE	951.386	P60709	P60709	ACTB_HUMAN	Actin, cytoplasmic 1	ACTB
3	_DLYANTVLSGGTT[Phospho (STY)]MYPGIADR_	DLYANTVLSGGTTMYPGIADR	98.7027	P60709	FALSE	765.684	P60709	P60709	ACTB_HUMAN	Actin, cytoplasmic 1	ACTB
2	_RGILT[Phospho (STY)]LK_	RGILTLK	23.6712	P60709	FALSE	440.754	P60709	P60709	ACTB_HUMAN	Actin, cytoplasmic 1	ACTB
3	_IWHHTFY[Phospho (STY)]NELR_	IWHHTFYNELR	22.3824	P60709	FALSE	532.577	P60709	P60709	ACTB_HUMAN	Actin, cytoplasmic 1	ACTB
2	_DLY[Phospho (STY)]ANTVLSGGTTMYPGIADR_	DLYANTVLSGGTTMYPGIADR	93.6922	P60709	FALSE	1148.02	P60709	P60709	ACTB_HUMAN	Actin, cytoplasmic 1	ACTB
3	_DLY[Phospho (STY)]ANTVLSGGTTM[Oxidation (M)]YPGIADR_	DLYANTVLSGGTTMYPGIADR	78.8916	P60709	FALSE	771.015	P60709	P60709	ACTB_HUMAN	Actin, cytoplasmic 1	ACTB
2	_AVFPS[Phospho (STY)]IVGRPR_	AVFPSIVGRPR	44.6946	P60709	FALSE	639.84	P60709	P60709	ACTB_HUMAN	Actin, cytoplasmic 1	ACTB
2	_QEYDES[Phospho (STY)]GPSIVHR_	QEYDESGPSIVHR	13.5552	P60709	FALSE	798.838	P60709	P60709	ACTB_HUMAN	Actin, cytoplasmic 1	ACTB
3	_QEYDES[Phospho (STY)]GPSIVHR_	QEYDESGPSIVHR	13.5552	P60709	FALSE	532.895	P60709	P60709	ACTB_HUMAN	Actin, cytoplasmic 1	ACTB
3	_DLY[Phospho (STY)]ANTVLSGGTTMYPGIADR_	DLYANTVLSGGTTMYPGIADR	93.6922	P60709	FALSE	765.684	P60709	P60709	ACTB_HUMAN	Actin, cytoplasmic 1	ACTB
3	_QEYDESGPS[Phospho (STY)]IVHRK_	QEYDESGPSIVHRK	-3.88978	P60709	FALSE	575.593	P60709	P60709	ACTB_HUMAN	Actin, cytoplasmic 1	ACTB
3	_QEYDES[Phospho (STY)]GPSIVHRK_	QEYDESGPSIVHRK	-5.35304	P60709	FALSE	575.593	P60709	P60709	ACTB_HUMAN	Actin, cytoplasmic 1	ACTB
3	_HQGVMVGM[Oxidation (M)]GQKDS[Phospho (STY)]YVGDEAQSK_	HQGVMVGMGQKDSYVGDEAQSK	-0.48889	P60709	FALSE	816.35	P60709	P60709	ACTB_HUMAN	Actin, cytoplasmic 1	ACTB
2	_GYS[Phospho (STY)]FTTTAER_	GYSFTTTAER	29.0302	P60709	FALSE	606.75	P60709	P60709	ACTB_HUMAN	Actin, cytoplasmic 1	ACTB
3	_VAPEEHPVLLT[Phospho (STY)]EAPLNPK_	VAPEEHPVLLTEAPLNPK	54.6001	P60709	FALSE	678.682	P60709	P60709	ACTB_HUMAN	Actin, cytoplasmic 1	ACTB
3	_HQGVM[Oxidation (M)]VGMGQKDS[Phospho (STY)]YVGDEAQSK_	HQGVMVGMGQKDSYVGDEAQSK	6.20063	P60709	FALSE	816.35	P60709	P60709	ACTB_HUMAN	Actin, cytoplasmic 1	ACTB
2	_SYELPDGQVIT[Phospho (STY)]IGNER_	SYELPDGQVITIGNER	88.6124	P60709	FALSE	935.933	P60709	P60709	ACTB_HUMAN	Actin, cytoplasmic 1	ACTB
2	_GYSFTTT[Phospho (STY)]AEREIVR_	GYSFTTTAEREIVR	45.9235	P60709	FALSE	855.398	P60709	P60709	ACTB_HUMAN	Actin, cytoplasmic 1	ACTB
4	_HQGVM[Oxidation (M)]VGMGQKDS[Phospho (STY)]YVGDEAQSK_	HQGVMVGMGQKDSYVGDEAQSK	6.20063	P60709	FALSE	612.515	P60709	P60709	ACTB_HUMAN	Actin, cytoplasmic 1	ACTB
4	_HQGVM[Oxidation (M)]VGM[Oxidation (M)]GQKDS[Phospho (STY)]YVGDEAQSK_	HQGVMVGMGQKDSYVGDEAQSK	-8.02512	P60709	FALSE	616.513	P60709	P60709	ACTB_HUMAN	Actin, cytoplasmic 1	ACTB
4	_HQGVM[Oxidation (M)]VGM[Oxidation (M)]GQKDSY[Phospho (STY)]VGDEAQSK_	HQGVMVGMGQKDSYVGDEAQSK	-9.38944	P60709	FALSE	616.513	P60709	P60709	ACTB_HUMAN	Actin, cytoplasmic 1	ACTB
2	_EIT[Phospho (STY)]ALAPSTMK_	EITALAPSTMK	43.8181	P60709	FALSE	621.296	P60709	P60709	ACTB_HUMAN	Actin, cytoplasmic 1	ACTB
2	_EIT[Phospho (STY)]ALAPSTM[Oxidation (M)]K_	EITALAPSTMK	26.559	P60709	FALSE	629.293	P60709	P60709	ACTB_HUMAN	Actin, cytoplasmic 1	ACTB
2	_DLTDY[Phospho (STY)]LM[Oxidation (M)]K_	DLTDYLMK	56.892	P60709	FALSE	547.727	P60709	P60709	ACTB_HUMAN	Actin, cytoplasmic 1	ACTB
3	_SYELPDGQVIT[Phospho (STY)]IGNER_	SYELPDGQVITIGNER	88.6124	P60709	FALSE	624.291	P60709	P60709	ACTB_HUMAN	Actin, cytoplasmic 1	ACTB
3	_DDDIAALVVDNGS[Phospho (STY)]GM[Oxidation (M)]C[Carbamidomethyl (C)]K_	DDDIAALVVDNGSGMCK	85.5311	P60709	TRUE	625.922	P60709	P60709	ACTB_HUMAN	Actin, cytoplasmic 1	ACTB
2	_DDDIAALVVDNGS[Phospho (STY)]GMC[Carbamidomethyl (C)]K_	DDDIAALVVDNGSGMCK	97.9759	P60709	TRUE	930.381	P60709	P60709	ACTB_HUMAN	Actin, cytoplasmic 1	ACTB
3	_DDDIAALVVDNGS[Phospho (STY)]GMC[Carbamidomethyl (C)]K_	DDDIAALVVDNGSGMCK	97.9759	P60709	TRUE	620.59	P60709	P60709	ACTB_HUMAN	Actin, cytoplasmic 1	ACTB
2	_EITALAPST[Phospho (STY)]MK_	EITALAPSTMK	43.1417	P60709	FALSE	621.296	P60709	P60709	ACTB_HUMAN	Actin, cytoplasmic 1	ACTB
2	_EITALAPS[Phospho (STY)]TM[Oxidation (M)]K_	EITALAPSTMK	22.5251	P60709	FALSE	629.293	P60709	P60709	ACTB_HUMAN	Actin, cytoplasmic 1	ACTB
2	_EITALAPST[Phospho (STY)]M[Oxidation (M)]K_	EITALAPSTMK	22.79	P60709	FALSE	629.293	P60709	P60709	ACTB_HUMAN	Actin, cytoplasmic 1	ACTB
3	_HQGVM[Oxidation (M)]VGM[Oxidation (M)]GQKDS[Phospho (STY)]YVGDEAQSK_	HQGVMVGMGQKDSYVGDEAQSK	-8.02512	P60709	FALSE	821.682	P60709	P60709	ACTB_HUMAN	Actin, cytoplasmic 1	ACTB
3	_S[Phospho (STY)]YELPDGQVITIGNER_	SYELPDGQVITIGNER	83.1599	P60709	FALSE	624.291	P60709	P60709	ACTB_HUMAN	Actin, cytoplasmic 1	ACTB
2	_EITALAPS[Phospho (STY)]TMK_	EITALAPSTMK	43.3528	P60709	FALSE	621.296	P60709	P60709	ACTB_HUMAN	Actin, cytoplasmic 1	ACTB
3	_QEYDESGPS[Phospho (STY)]IVHR_	QEYDESGPSIVHR	13.5392	P60709	FALSE	532.895	P60709	P60709	ACTB_HUMAN	Actin, cytoplasmic 1	ACTB
3	_DLYANTVLSGGT[Phospho (STY)]TMYPGIADR_	DLYANTVLSGGTTMYPGIADR	97.7314	P60709	FALSE	765.684	P60709	P60709	ACTB_HUMAN	Actin, cytoplasmic 1	ACTB
2	_S[Phospho (STY)]YELPDGQVITIGNER_	SYELPDGQVITIGNER	83.1599	P60709	FALSE	935.933	P60709	P60709	ACTB_HUMAN	Actin, cytoplasmic 1	ACTB
3	_LC[Carbamidomethyl (C)]YVALDFEQEMAT[Phospho (STY)]AASSSSLEK_	LCYVALDFEQEMATAASSSSLEK	127.196	P60709	FALSE	877.385	P60709	P60709	ACTB_HUMAN	Actin, cytoplasmic 1	ACTB
4	_M[Oxidation (M)]TQIMFET[Phospho (STY)]FNT[Phospho (STY)]PAMY[Phospho (STY)]VAIQAVLS[Phospho (STY)]LYASGR_	MTQIMFETFNTPAMYVAIQAVLSLYASGR	42.9806	P60709	FALSE	898.123	P60709	P60709	ACTB_HUMAN	Actin, cytoplasmic 1	ACTB
3	_LC[Carbamidomethyl (C)]YVALDFEQEM[Oxidation (M)]ATAASS[Phospho (STY)]SSLEK_	LCYVALDFEQEMATAASSSSLEK	89.8557	P60709	FALSE	882.717	P60709	P60709	ACTB_HUMAN	Actin, cytoplasmic 1	ACTB
3	_GYSFTTT[Phospho (STY)]AEREIVR_	GYSFTTTAEREIVR	45.9235	P60709	FALSE	570.601	P60709	P60709	ACTB_HUMAN	Actin, cytoplasmic 1	ACTB
2	_DSYVGDEAQS[Phospho (STY)]KR_	DSYVGDEAQSKR	-16.5915	P60709	FALSE	717.798	P60709	P60709	ACTB_HUMAN	Actin, cytoplasmic 1	ACTB
3	_DSYVGDEAQS[Phospho (STY)]KR_	DSYVGDEAQSKR	-16.5915	P60709	FALSE	478.868	P60709	P60709	ACTB_HUMAN	Actin, cytoplasmic 1	ACTB
3	_LC[Carbamidomethyl (C)]YVALDFEQEMATAAS[Phospho (STY)]SSSLEK_	LCYVALDFEQEMATAASSSSLEK	119.093	P60709	FALSE	877.385	P60709	P60709	ACTB_HUMAN	Actin, cytoplasmic 1	ACTB
2	_GYSFTT[Phospho (STY)]TAER_	GYSFTTTAER	23.7647	P60709	FALSE	606.75	P60709	P60709	ACTB_HUMAN	Actin, cytoplasmic 1	ACTB
2	_GY[Phospho (STY)]SFTTTAER_	GYSFTTTAER	12.2962	P60709	FALSE	606.75	P60709	P60709	ACTB_HUMAN	Actin, cytoplasmic 1	ACTB
2	_GYSFTTT[Phospho (STY)]AER_	GYSFTTTAER	24.1463	P60709	FALSE	606.75	P60709	P60709	ACTB_HUMAN	Actin, cytoplasmic 1	ACTB
3	_HQGVM[Oxidation (M)]VGMGQKDSY[Phospho (STY)]VGDEAQSK_	HQGVMVGMGQKDSYVGDEAQSK	4.37797	P60709	FALSE	816.35	P60709	P60709	ACTB_HUMAN	Actin, cytoplasmic 1	ACTB
3	_DLYANT[Phospho (STY)]VLSGGSTMYPGIADR_	DLYANTVLSGGSTMYPGIADR	72.0065	Q562R1	TRUE	761.012	Q562R1	Q562R1	ACTBL_HUMAN	Beta-actin-like protein 2	ACTBL2
3	_MTQIMFEAFNTPAMY[Phospho (STY)]VAIQAVLSLYASGR_	MTQIMFEAFNTPAMYVAIQAVLSLYASGR	146.383	Q562R1	TRUE	1101.86	Q562R1	Q562R1	ACTBL_HUMAN	Beta-actin-like protein 2	ACTBL2
2	_E[Acetyl (Protein N-term)]EEIAALVIDNGS[Phospho (STY)]GMC[Carbamidomethyl (C)]K_	EEEIAALVIDNGSGMCK	132.243	P63261	TRUE	979.418	P63261	P63261	ACTG_HUMAN	Actin, cytoplasmic 2	ACTG1
3	_EEEIAALVIDNGS[Phospho (STY)]GMC[Carbamidomethyl (C)]K_	EEEIAALVIDNGSGMCK	124.621	P63261	TRUE	639.277	P63261	P63261	ACTG_HUMAN	Actin, cytoplasmic 2	ACTG1
2	_ENMEAIS[Phospho (STY)]PLK_	ENMEAISPLK	38.7638	O96019	TRUE	606.273	O96019	O96019	ACL6A_HUMAN	Actin-like protein 6A	ACTL6A
3	_EAVREGS[Phospho (STY)]PANWKR_	EAVREGSPANWKR	-14.4732	O96019	TRUE	527.251	O96019	O96019	ACL6A_HUMAN	Actin-like protein 6A	ACTL6A
2	_DDGS[Phospho (STY)]TLMEIDGDK_	DDGSTLMEIDGDK	53.1841	O96019	TRUE	738.284	O96019	O96019	ACL6A_HUMAN	Actin-like protein 6A	ACTL6A
3	_EAVREGS[Phospho (STY)]PANWK_	EAVREGSPANWK	-2.4021	O96019	TRUE	475.217	O96019	O96019	ACL6A_HUMAN	Actin-like protein 6A	ACTL6A
2	_ENM[Oxidation (M)]EAIS[Phospho (STY)]PLK_	ENMEAISPLK	19.2346	O96019	TRUE	614.27	O96019	O96019	ACL6A_HUMAN	Actin-like protein 6A	ACTL6A
2	_EAVREGS[Phospho (STY)]PANWK_	EAVREGSPANWK	-2.4021	O96019	TRUE	712.322	O96019	O96019	ACL6A_HUMAN	Actin-like protein 6A	ACTL6A
2	_EGS[Phospho (STY)]PANWKR_	EGSPANWKR	-20.4231	O96019	TRUE	562.748	O96019	O96019	ACL6A_HUMAN	Actin-like protein 6A	ACTL6A
2	_EGS[Phospho (STY)]PANWK_	EGSPANWK	0.197063	O96019	TRUE	484.697	O96019	O96019	ACL6A_HUMAN	Actin-like protein 6A	ACTL6A
2	_DHS[Phospho (STY)]GTLGPEEFK_	DHSGTLGPEEFK	21.4606	P12814	TRUE	698.793	P12814	P12814	ACTN1_HUMAN	Alpha-actinin-1	ACTN1
3	_QKAS[Phospho (STY)]IHEAWTDGK_	QKASIHEAWTDGK	-7.31242	P12814	FALSE	517.571	P12814	P12814	ACTN1_HUMAN	Alpha-actinin-1	ACTN1
3	_AIMTYVSS[Phospho (STY)]FYHAFSGAQK_	AIMTYVSSFYHAFSGAQK	94.3548	P12814	FALSE	696.648	P12814	P12814	ACTN1_HUMAN	Alpha-actinin-1	ACTN1
2	_LAS[Phospho (STY)]DLLEWIR_	LASDLLEWIR	153.047	P12814	FALSE	648.323	P12814	P12814	ACTN1_HUMAN	Alpha-actinin-1	ACTN1
3	_AIMTYVSSFY[Phospho (STY)]HAFSGAQK_	AIMTYVSSFYHAFSGAQK	92.0619	P12814	FALSE	696.648	P12814	P12814	ACTN1_HUMAN	Alpha-actinin-1	ACTN1
3	_TFTAWC[Carbamidomethyl (C)]NS[Phospho (STY)]HLRK_	TFTAWCNSHLRK	14.7188	P12814	FALSE	534.241	P12814	P12814	ACTN1_HUMAN	Alpha-actinin-1	ACTN1
3	_AIM[Oxidation (M)]TYVSSFYHAFS[Phospho (STY)]GAQK_	AIMTYVSSFYHAFSGAQK	82.8481	P12814	FALSE	701.98	P12814	P12814	ACTN1_HUMAN	Alpha-actinin-1	ACTN1
3	_AIMTYVSSFYHAFS[Phospho (STY)]GAQK_	AIMTYVSSFYHAFSGAQK	102.034	P12814	FALSE	696.648	P12814	P12814	ACTN1_HUMAN	Alpha-actinin-1	ACTN1
3	_AIM[Oxidation (M)]TYVSSFY[Phospho (STY)]HAFSGAQK_	AIMTYVSSFYHAFSGAQK	74.4467	P12814	FALSE	701.98	P12814	P12814	ACTN1_HUMAN	Alpha-actinin-1	ACTN1
3	_LRLS[Phospho (STY)]NRPAFM[Oxidation (M)]PSEGR_	LRLSNRPAFMPSEGR	14.2222	P12814	TRUE	609.629	P12814	P12814	ACTN1_HUMAN	Alpha-actinin-1	ACTN1
3	_LRLS[Phospho (STY)]NRPAFMPSEGR_	LRLSNRPAFMPSEGR	30.0331	P12814	TRUE	604.298	P12814	P12814	ACTN1_HUMAN	Alpha-actinin-1	ACTN1
3	_C[Carbamidomethyl (C)]QLEINFNT[Phospho (STY)]LQTK_	CQLEINFNTLQTK	68.2609	P12814	FALSE	563.595	P12814	P12814	ACTN1_HUMAN	Alpha-actinin-1	ACTN1
2	_C[Carbamidomethyl (C)]QLEINFNT[Phospho (STY)]LQTK_	CQLEINFNTLQTK	68.2609	P12814	FALSE	844.889	P12814	P12814	ACTN1_HUMAN	Alpha-actinin-1	ACTN1
2	_LSNRPAFMPS[Phospho (STY)]EGR_	LSNRPAFMPSEGR	23.9522	P12814	TRUE	771.35	P12814	P12814	ACTN1_HUMAN	Alpha-actinin-1	ACTN1
2	_DYETATLS[Phospho (STY)]EIK_	DYETATLSEIK	56.822	P12814	TRUE	675.297	P12814	P12814	ACTN1_HUMAN	Alpha-actinin-1	ACTN1
2	_DYETAT[Phospho (STY)]LSEIK_	DYETATLSEIK	46.0521	P12814	TRUE	675.297	P12814	P12814	ACTN1_HUMAN	Alpha-actinin-1	ACTN1
2	_DYET[Phospho (STY)]ATLSEIK_	DYETATLSEIK	60.1466	P12814	TRUE	675.297	P12814	P12814	ACTN1_HUMAN	Alpha-actinin-1	ACTN1
2	_NVNIQNFHIS[Phospho (STY)]WK_	NVNIQNFHISWK	72.6342	P12814	TRUE	790.374	P12814	P12814	ACTN1_HUMAN	Alpha-actinin-1	ACTN1
3	_NVNIQNFHIS[Phospho (STY)]WK_	NVNIQNFHISWK	72.6342	P12814	TRUE	527.252	P12814	P12814	ACTN1_HUMAN	Alpha-actinin-1	ACTN1
3	_LSNRPAFMPS[Phospho (STY)]EGR_	LSNRPAFMPSEGR	23.9522	P12814	TRUE	514.569	P12814	P12814	ACTN1_HUMAN	Alpha-actinin-1	ACTN1
3	_AGT[Phospho (STY)]QIENIEEDFRDGLK_	AGTQIENIEEDFRDGLK	83.8673	P12814	TRUE	672.309	P12814	P12814	ACTN1_HUMAN	Alpha-actinin-1	ACTN1
3	_MVS[Phospho (STY)]DINNAWGC[Carbamidomethyl (C)]LEQVEK_	MVSDINNAWGCLEQVEK	99.7394	P12814	TRUE	691.632	P12814	P12814	ACTN1_HUMAN	Alpha-actinin-1	ACTN1
2	_MVS[Phospho (STY)]DINNAWGC[Carbamidomethyl (C)]LEQVEK_	MVSDINNAWGCLEQVEK	99.7394	P12814	TRUE	1036.94	P12814	P12814	ACTN1_HUMAN	Alpha-actinin-1	ACTN1
2	_AS[Phospho (STY)]IHEAWTDGK_	ASIHEAWTDGK	11.6023	P12814	FALSE	647.777	P12814	P12814	ACTN1_HUMAN	Alpha-actinin-1	ACTN1
3	_AS[Phospho (STY)]IHEAWTDGK_	ASIHEAWTDGK	11.6023	P12814	FALSE	432.187	P12814	P12814	ACTN1_HUMAN	Alpha-actinin-1	ACTN1
3	_M[Oxidation (M)]LDAEDIVGT[Phospho (STY)]ARPDEK_	MLDAEDIVGTARPDEK	34.4038	P12814	TRUE	619.276	P12814	P12814	ACTN1_HUMAN	Alpha-actinin-1	ACTN1
2	_GIS[Phospho (STY)]QEQMNEFR_	GISQEQMNEFR	41.3117	P12814	TRUE	709.792	P12814	P12814	ACTN1_HUMAN	Alpha-actinin-1	ACTN1
2	_IMS[Phospho (STY)]IVDPNR_	IMSIVDPNR	60.7874	P12814	TRUE	562.762	P12814	P12814	ACTN1_HUMAN	Alpha-actinin-1	ACTN1
3	_MLDAEDIVGT[Phospho (STY)]ARPDEK_	MLDAEDIVGTARPDEK	43.769	P12814	TRUE	613.945	P12814	P12814	ACTN1_HUMAN	Alpha-actinin-1	ACTN1
3	_HRPELIDY[Phospho (STY)]GK_	HRPELIDYGK	-8.31236	P12814	TRUE	436.543	P12814	P12814	ACTN1_HUMAN	Alpha-actinin-1	ACTN1
2	_FAIQDIS[Phospho (STY)]VEETSAK_	FAIQDISVEETSAK	58.7553	P12814	FALSE	809.374	P12814	P12814	ACTN1_HUMAN	Alpha-actinin-1	ACTN1
2	_ETADT[Phospho (STY)]DTADQVMASFK_	ETADTDTADQVMASFK	74.2698	P12814	TRUE	905.366	P12814	P12814	ACTN1_HUMAN	Alpha-actinin-1	ACTN1
2	_S[Phospho (STY)]IVNYKPK_	SIVNYKPK	-5.88603	P12814	TRUE	514.762	P12814	P12814	ACTN1_HUMAN	Alpha-actinin-1	ACTN1
3	_M[Oxidation (M)]VS[Phospho (STY)]DINNAWGC[Carbamidomethyl (C)]LEQVEK_	MVSDINNAWGCLEQVEK	84.6126	P12814	TRUE	696.964	P12814	P12814	ACTN1_HUMAN	Alpha-actinin-1	ACTN1
2	_FAIQDISVEETS[Phospho (STY)]AK_	FAIQDISVEETSAK	65.4628	P12814	FALSE	809.374	P12814	P12814	ACTN1_HUMAN	Alpha-actinin-1	ACTN1
2	_FAIQDISVEET[Phospho (STY)]SAK_	FAIQDISVEETSAK	63.0446	P12814	FALSE	809.374	P12814	P12814	ACTN1_HUMAN	Alpha-actinin-1	ACTN1
3	_MDHYDS[Phospho (STY)]QQTNDY[Phospho (STY)]M[Oxidation (M)]QPEEDWDR_	MDHYDSQQTNDYMQPEEDWDR	45.5827	P12814	TRUE	960.326	P12814	P12814	ACTN1_HUMAN	Alpha-actinin-1	ACTN1
4	_MDHYDSQQT[Phospho (STY)]NDY[Phospho (STY)]M[Oxidation (M)]QPEEDWDRDLLLDPAWEK_	MDHYDSQQTNDYMQPEEDWDRDLLLDPAWEK	105.565	P12814	TRUE	1015.65	P12814	P12814	ACTN1_HUMAN	Alpha-actinin-1	ACTN1
3	_M[Acetyl (Protein N-term)]DHYDSQQTNDY[Phospho (STY)]M[Oxidation (M)]QPEEDWDR_	MDHYDSQQTNDYMQPEEDWDR	59.5767	P12814	TRUE	947.674	P12814	P12814	ACTN1_HUMAN	Alpha-actinin-1	ACTN1
3	_MDHY[Phospho (STY)]DSQQTNDY[Phospho (STY)]M[Oxidation (M)]QPEEDWDR_	MDHYDSQQTNDYMQPEEDWDR	45.9558	P12814	TRUE	960.326	P12814	P12814	ACTN1_HUMAN	Alpha-actinin-1	ACTN1
4	_MDHY[Phospho (STY)]DSQQTNDY[Phospho (STY)]M[Oxidation (M)]QPEEDWDRDLLLDPAWEK_	MDHYDSQQTNDYMQPEEDWDRDLLLDPAWEK	105.979	P12814	TRUE	1015.65	P12814	P12814	ACTN1_HUMAN	Alpha-actinin-1	ACTN1
4	_ASFNHFDRDHSGT[Phospho (STY)]LGPEEFK_	ASFNHFDRDHSGTLGPEEFK	26.257	P12814	TRUE	593.509	P12814	P12814	ACTN1_HUMAN	Alpha-actinin-1	ACTN1
4	_MDHY[Phospho (STY)]DSQQTNDYMQPEEDWDRDLLLDPAWEK_	MDHYDSQQTNDYMQPEEDWDRDLLLDPAWEK	99.0912	P12814	TRUE	991.659	P12814	P12814	ACTN1_HUMAN	Alpha-actinin-1	ACTN1
2	_QKAS[Phospho (STY)]IHEAWTDGK_	QKASIHEAWTDGK	-7.31242	P12814	FALSE	775.854	P12814	P12814	ACTN1_HUMAN	Alpha-actinin-1	ACTN1
3	_DHSGT[Phospho (STY)]LGPEEFK_	DHSGTLGPEEFK	21.3186	P12814	TRUE	466.198	P12814	P12814	ACTN1_HUMAN	Alpha-actinin-1	ACTN1
2	_DHSGT[Phospho (STY)]LGPEEFK_	DHSGTLGPEEFK	21.3186	P12814	TRUE	698.793	P12814	P12814	ACTN1_HUMAN	Alpha-actinin-1	ACTN1
4	_ASFNHFDRDHS[Phospho (STY)]GTLGPEEFK_	ASFNHFDRDHSGTLGPEEFK	26.8463	P12814	TRUE	593.509	P12814	P12814	ACTN1_HUMAN	Alpha-actinin-1	ACTN1
3	_MLDAEDIVNT[Phospho (STY)]PKPDER_	MLDAEDIVNTPKPDER	39.4907	P35609	TRUE	641.624	P35609	P35609	ACTN2_HUMAN	Alpha-actinin-2	ACTN2
3	_M[Oxidation (M)]LDAEDIVNT[Phospho (STY)]PKPDER_	MLDAEDIVNTPKPDER	30.9977	P35609	TRUE	646.955	P35609	P35609	ACTN2_HUMAN	Alpha-actinin-2	ACTN2
3	_IC[Carbamidomethyl (C)]DQWDALGS[Phospho (STY)]LTHSR_	ICDQWDALGSLTHSR	62.0575	O43707	TRUE	613.601	O43707	O43707	ACTN4_HUMAN	Alpha-actinin-4	ACTN4
2	_IC[Carbamidomethyl (C)]DQWDALGS[Phospho (STY)]LTHSR_	ICDQWDALGSLTHSR	62.0575	O43707	TRUE	919.898	O43707	O43707	ACTN4_HUMAN	Alpha-actinin-4	ACTN4
2	_HRDYETAT[Phospho (STY)]LSDIK_	HRDYETATLSDIK	9.80898	O43707	TRUE	814.869	O43707	O43707	ACTN4_HUMAN	Alpha-actinin-4	ACTN4
2	_QFAS[Phospho (STY)]QANVVGPWIQTK_	QFASQANVVGPWIQTK	84.9521	O43707	TRUE	927.451	O43707	O43707	ACTN4_HUMAN	Alpha-actinin-4	ACTN4
2	_LS[Phospho (STY)]GSNPYTTVTPQIINSK_	LSGSNPYTTVTPQIINSK	63.3979	O43707	TRUE	1000.49	O43707	O43707	ACTN4_HUMAN	Alpha-actinin-4	ACTN4
3	_IC[Carbamidomethyl (C)]DQWDALGSLTHS[Phospho (STY)]RR_	ICDQWDALGSLTHSRR	47.5617	O43707	TRUE	665.635	O43707	O43707	ACTN4_HUMAN	Alpha-actinin-4	ACTN4
2	_MVS[Phospho (STY)]DINNGWQHLEQAEK_	MVSDINNGWQHLEQAEK	61.5744	O43707	TRUE	1039.95	O43707	O43707	ACTN4_HUMAN	Alpha-actinin-4	ACTN4
3	_M[Oxidation (M)]VS[Phospho (STY)]DINNGWQHLEQAEK_	MVSDINNGWQHLEQAEK	46.587	O43707	TRUE	698.97	O43707	O43707	ACTN4_HUMAN	Alpha-actinin-4	ACTN4
3	_MVS[Phospho (STY)]DINNGWQHLEQAEK_	MVSDINNGWQHLEQAEK	61.5744	O43707	TRUE	693.638	O43707	O43707	ACTN4_HUMAN	Alpha-actinin-4	ACTN4
2	_NVNVQNFHIS[Phospho (STY)]WK_	NVNVQNFHISWK	64.4821	O43707	TRUE	783.367	O43707	O43707	ACTN4_HUMAN	Alpha-actinin-4	ACTN4
3	_NVNVQNFHIS[Phospho (STY)]WK_	NVNVQNFHISWK	64.4821	O43707	TRUE	522.58	O43707	O43707	ACTN4_HUMAN	Alpha-actinin-4	ACTN4
3	_LRLS[Phospho (STY)]NRPAFM[Oxidation (M)]PSEGK_	LRLSNRPAFMPSEGK	11.8638	O43707	TRUE	600.294	O43707	O43707	ACTN4_HUMAN	Alpha-actinin-4	ACTN4
3	_M[Oxidation (M)]LDAEDIVNT[Phospho (STY)]ARPDEK_	MLDAEDIVNTARPDEK	28.9528	O43707	TRUE	638.283	O43707	O43707	ACTN4_HUMAN	Alpha-actinin-4	ACTN4
3	_HRDYETATLS[Phospho (STY)]DIK_	HRDYETATLSDIK	17.1794	O43707	TRUE	543.582	O43707	O43707	ACTN4_HUMAN	Alpha-actinin-4	ACTN4
3	_MLDAEDIVNT[Phospho (STY)]ARPDEK_	MLDAEDIVNTARPDEK	37.6524	O43707	TRUE	632.952	O43707	O43707	ACTN4_HUMAN	Alpha-actinin-4	ACTN4
2	_ETTDTDT[Phospho (STY)]ADQVIASFK_	ETTDTDTADQVIASFK	68.8564	O43707	TRUE	911.393	O43707	O43707	ACTN4_HUMAN	Alpha-actinin-4	ACTN4
2	_ETTDT[Phospho (STY)]DTADQVIASFK_	ETTDTDTADQVIASFK	80.841	O43707	TRUE	911.393	O43707	O43707	ACTN4_HUMAN	Alpha-actinin-4	ACTN4
2	_SFSTALYGES[Phospho (STY)]DL_	SFSTALYGESDL	106.941	O43707	TRUE	685.282	O43707	O43707	ACTN4_HUMAN	Alpha-actinin-4	ACTN4
2	_LSGSNPYTTVTPQIINS[Phospho (STY)]K_	LSGSNPYTTVTPQIINSK	56.9915	O43707	TRUE	1000.49	O43707	O43707	ACTN4_HUMAN	Alpha-actinin-4	ACTN4
3	_VLAVNQENEHLM[Oxidation (M)]EDY[Phospho (STY)]EK_	VLAVNQENEHLMEDYEK	19.8367	O43707	TRUE	719.645	O43707	O43707	ACTN4_HUMAN	Alpha-actinin-4	ACTN4
3	_HRDY[Phospho (STY)]ETATLSDIK_	HRDYETATLSDIK	7.48739	O43707	TRUE	543.582	O43707	O43707	ACTN4_HUMAN	Alpha-actinin-4	ACTN4
3	_QFAS[Phospho (STY)]QANVVGPWIQTK_	QFASQANVVGPWIQTK	84.9521	O43707	TRUE	618.636	O43707	O43707	ACTN4_HUMAN	Alpha-actinin-4	ACTN4
2	_AS[Phospho (STY)]FNHFDK_	ASFNHFDK	-2.67741	O43707	TRUE	523.211	O43707	O43707	ACTN4_HUMAN	Alpha-actinin-4	ACTN4
3	_HRDYETAT[Phospho (STY)]LSDIK_	HRDYETATLSDIK	9.80898	O43707	TRUE	543.582	O43707	O43707	ACTN4_HUMAN	Alpha-actinin-4	ACTN4
2	_RAFS[Phospho (STY)]TEK_	RAFSTEK	-42.3449	Q9NZ32	TRUE	459.708	Q9NZ32	Q9NZ32	ARP10_HUMAN	Actin-related protein 10	ACTR10
2	_PLY[Phospho (STY)]EGLGSGGEK_	PLYEGLGSGGEK	20.2553	Q9NZ32	TRUE	643.787	Q9NZ32	Q9NZ32	ARP10_HUMAN	Actin-related protein 10	ACTR10
3	_EQSLPSVMGS[Phospho (STY)]VPEGVLEDIK_	EQSLPSVMGSVPEGVLEDIK	105.733	Q9NZ32	TRUE	732.016	Q9NZ32	Q9NZ32	ARP10_HUMAN	Actin-related protein 10	ACTR10
3	_FNIDGNNERPS[Phospho (STY)]PPPNVDYPLDGEK_	FNIDGNNERPSPPPNVDYPLDGEK	57.742	Q9NZ32	TRUE	922.08	Q9NZ32	Q9NZ32	ARP10_HUMAN	Actin-related protein 10	ACTR10
3	_M[Acetyl (Protein N-term)]ES[Phospho (STY)]YDVIANQPVVIDNGSGVIK_	MESYDVIANQPVVIDNGSGVIK	128.272	P61163	TRUE	824.057	P61163	P61163	ACTZ_HUMAN	Alpha-centractin	ACTR1A
3	_MES[Phospho (STY)]Y[Phospho (STY)]DVIANQPVVIDNGSGVIK_	MESYDVIANQPVVIDNGSGVIK	119.215	P61163	TRUE	836.709	P61163	P61163	ACTZ_HUMAN	Alpha-centractin	ACTR1A
3	_M[Acetyl (Protein N-term)]ESY[Phospho (STY)]DVIANQPVVIDNGSGVIK_	MESYDVIANQPVVIDNGSGVIK	140.463	P61163	TRUE	824.057	P61163	P61163	ACTZ_HUMAN	Alpha-centractin	ACTR1A
3	_LALET[Phospho (STY)]T[Phospho (STY)]VLVESYTLPDGR_	LALETTVLVESYTLPDGR	78.8668	P61160	TRUE	713	P61160	P61160	ARP2_HUMAN	Actin-related protein 2	ACTR2
2	_ILLTEPPMNPT[Phospho (STY)]K_	ILLTEPPMNPTK	55.3841	P61160	TRUE	717.359	P61160	P61160	ARP2_HUMAN	Actin-related protein 2	ACTR2
3	_GYAFNHS[Phospho (STY)]ADFETVR_	GYAFNHSADFETVR	37.3829	P61160	TRUE	565.238	P61160	P61160	ARP2_HUMAN	Actin-related protein 2	ACTR2
2	_ILLTEPPM[Oxidation (M)]NPT[Phospho (STY)]K_	ILLTEPPMNPTK	38.6707	P61160	TRUE	725.357	P61160	P61160	ARP2_HUMAN	Actin-related protein 2	ACTR2
2	_VVVC[Carbamidomethyl (C)]DNGT[Phospho (STY)]GFVK_	VVVCDNGTGFVK	32.3554	P61160	TRUE	687.81	P61160	P61160	ARP2_HUMAN	Actin-related protein 2	ACTR2
2	_HNPVFGVMS[Phospho (STY)]_	HNPVFGVMS	60.2619	P61158	FALSE	534.223	P61158	P61158	ARP3_HUMAN	Actin-related protein 3	ACTR3
2	_HNPVFGVM[Oxidation (M)]S[Phospho (STY)]_	HNPVFGVMS	35.8934	P61158	FALSE	542.22	P61158	P61158	ARP3_HUMAN	Actin-related protein 3	ACTR3
3	_AEPEDHYFLLTEPPLNT[Phospho (STY)]PENR_	AEPEDHYFLLTEPPLNTPENR	76.7748	P61158	TRUE	854.723	P61158	P61158	ARP3_HUMAN	Actin-related protein 3	ACTR3
2	_LPAC[Carbamidomethyl (C)]VVDC[Carbamidomethyl (C)]GTGY[Phospho (STY)]TK_	LPACVVDCGTGYTK	28.7549	P61158	TRUE	810.844	P61158	P61158	ARP3_HUMAN	Actin-related protein 3	ACTR3
2	_NIVLSGGST[Phospho (STY)]MFR_	NIVLSGGSTMFR	67.3888	P61158	TRUE	681.318	P61158	P61158	ARP3_HUMAN	Actin-related protein 3	ACTR3
2	_NIVLSGGS[Phospho (STY)]TM[Oxidation (M)]FR_	NIVLSGGSTMFR	46.103	P61158	TRUE	689.315	P61158	P61158	ARP3_HUMAN	Actin-related protein 3	ACTR3
3	_SQGDPEDPHDEHY[Phospho (STY)]LLATQS[Phospho (STY)]K_	SQGDPEDPHDEHYLLATQSK	18.9254	Q9H981	TRUE	809.656	Q9H981	Q9H981	ARP8_HUMAN	Actin-related protein 8	ACTR8
3	_S[Phospho (STY)]QGDPEDPHDEHYLLATQSK_	SQGDPEDPHDEHYLLATQSK	21.5411	Q9H981	TRUE	783.001	Q9H981	Q9H981	ARP8_HUMAN	Actin-related protein 8	ACTR8
3	_SQGDPEDPHDEHY[Phospho (STY)]LLATQSK_	SQGDPEDPHDEHYLLATQSK	21.1571	Q9H981	TRUE	783.001	Q9H981	Q9H981	ARP8_HUMAN	Actin-related protein 8	ACTR8
3	_RIPVS[Phospho (STY)]PEQAR_	RIPVSPEQAR	-4.00341	Q9H981	TRUE	411.543	Q9H981	Q9H981	ARP8_HUMAN	Actin-related protein 8	ACTR8
2	_RIPVS[Phospho (STY)]PEQAR_	RIPVSPEQAR	-4.00341	Q9H981	TRUE	616.811	Q9H981	Q9H981	ARP8_HUMAN	Actin-related protein 8	ACTR8
2	_S[Phospho (STY)]ASKPIGFEGDLR_	SASKPIGFEGDLR	29.8181	Q9H981	TRUE	728.845	Q9H981	Q9H981	ARP8_HUMAN	Actin-related protein 8	ACTR8
2	_S[Phospho (STY)]QGDPEDPHDEHYLLATQSK_	SQGDPEDPHDEHYLLATQSK	21.5411	Q9H981	TRUE	1174	Q9H981	Q9H981	ARP8_HUMAN	Actin-related protein 8	ACTR8
2	_IPVS[Phospho (STY)]PEQAR_	IPVSPEQAR	6.41036	Q9H981	TRUE	538.76	Q9H981	Q9H981	ARP8_HUMAN	Actin-related protein 8	ACTR8
3	_YGEVWRGS[Phospho (STY)]WQGENVAVK_	YGEVWRGSWQGENVAVK	52.1005	Q04771	TRUE	682.314	Q04771	Q04771	ACVR1_HUMAN	Activin receptor type-1	ACVR1
2	_GS[Phospho (STY)]WQGENVAVK_	GSWQGENVAVK	21.4973	Q04771	TRUE	627.779	Q04771	Q04771	ACVR1_HUMAN	Activin receptor type-1	ACVR1
2	_LDMEDPS[Phospho (STY)]C[Carbamidomethyl (C)]EMC[Carbamidomethyl (C)]LSK_	LDMEDPSCEMCLSK	55.8942	P36896	TRUE	897.826	P36896	P36896	ACV1B_HUMAN	Activin receptor type-1B	ACVR1B
3	_MAYPPVLVPTQDPGPPPPS[Phospho (STY)]PLLGLK_	MAYPPVLVPTQDPGPPPPSPLLGLK	113.743	P27037	TRUE	887.797	P27037	P27037	AVR2A_HUMAN	Activin receptor type-2A	ACVR2A
2	_GLHSELGESS[Phospho (STY)]LILK_	GLHSELGESSLILK	49.5673	P37023	TRUE	781.895	P37023	P37023	ACVL1_HUMAN	Serine/threonine-protein kinase receptor R3	ACVRL1
3	_GLHSELGESS[Phospho (STY)]LILK_	GLHSELGESSLILK	49.5673	P37023	TRUE	521.599	P37023	P37023	ACVL1_HUMAN	Serine/threonine-protein kinase receptor R3	ACVRL1
3	_GLHSELGES[Phospho (STY)]SLILK_	GLHSELGESSLILK	51.3481	P37023	TRUE	521.599	P37023	P37023	ACVL1_HUMAN	Serine/threonine-protein kinase receptor R3	ACVRL1
2	_GLHSELGES[Phospho (STY)]SLILK_	GLHSELGESSLILK	51.3481	P37023	TRUE	781.895	P37023	P37023	ACVL1_HUMAN	Serine/threonine-protein kinase receptor R3	ACVRL1
2	_GLHS[Phospho (STY)]ELGESSLILK_	GLHSELGESSLILK	59.5159	P37023	TRUE	781.895	P37023	P37023	ACVL1_HUMAN	Serine/threonine-protein kinase receptor R3	ACVRL1
3	_GLHS[Phospho (STY)]ELGESSLILK_	GLHSELGESSLILK	59.5159	P37023	TRUE	521.599	P37023	P37023	ACVL1_HUMAN	Serine/threonine-protein kinase receptor R3	ACVRL1
2	_GLHSELGES[Phospho (STY)]S[Phospho (STY)]LILK_	GLHSELGESSLILK	64.2867	P37023	TRUE	821.878	P37023	P37023	ACVL1_HUMAN	Serine/threonine-protein kinase receptor R3	ACVRL1
3	_GLHS[Phospho (STY)]ELGESS[Phospho (STY)]LILK_	GLHSELGESSLILK	73.0375	P37023	TRUE	548.254	P37023	P37023	ACVL1_HUMAN	Serine/threonine-protein kinase receptor R3	ACVRL1
3	_GLHS[Phospho (STY)]ELGES[Phospho (STY)]SLILK_	GLHSELGESSLILK	71.4417	P37023	TRUE	548.254	P37023	P37023	ACVL1_HUMAN	Serine/threonine-protein kinase receptor R3	ACVRL1
2	_GLHS[Phospho (STY)]ELGES[Phospho (STY)]SLILK_	GLHSELGESSLILK	71.4417	P37023	TRUE	821.878	P37023	P37023	ACVL1_HUMAN	Serine/threonine-protein kinase receptor R3	ACVRL1
2	_GLHS[Phospho (STY)]ELGESS[Phospho (STY)]LILK_	GLHSELGESSLILK	73.0375	P37023	TRUE	821.878	P37023	P37023	ACVL1_HUMAN	Serine/threonine-protein kinase receptor R3	ACVRL1
2	_A[Acetyl (Protein N-term)]QT[Phospho (STY)]PAFDKPK_	AQTPAFDKPK	11.4001	P00813	TRUE	612.787	P00813	P00813	ADA_HUMAN	Adenosine deaminase	ADA
2	_[Acetyl (Protein N-term)]AQT[Phospho (STY)]PAFDKPK_	AQTPAFDKPK	13.4256	P00813	TRUE	612.787	P00813	P00813	ADA_HUMAN	Adenosine deaminase	ADA
2	_PLPGT[Phospho (STY)]LK_	PLPGTLK	16.2713	O14672	TRUE	403.215	O14672	O14672	ADA10_HUMAN	Disintegrin and metalloproteinase domain-containing protein 10	ADAM10
2	_LPPPKPLPGT[Phospho (STY)]LK_	LPPPKPLPGTLK	24.8524	O14672	TRUE	669.383	O14672	O14672	ADA10_HUMAN	Disintegrin and metalloproteinase domain-containing protein 10	ADAM10
2	_PAPPPPTVSSLY[Phospho (STY)]L_	PAPPPPTVSSLYL	112.843	Q13444	TRUE	709.852	Q13444	Q13444	ADA15_HUMAN	Disintegrin and metalloproteinase domain-containing protein 15	ADAM15
2	_DPFPNSST[Phospho (STY)]AAK_	DPFPNSSTAAK	14.514	P78536	TRUE	607.758	P78536	P78536	ADA17_HUMAN	Disintegrin and metalloproteinase domain-containing protein 17	ADAM17
3	_SFEDLT[Phospho (STY)]DHPVTR_	SFEDLTDHPVTR	30.8972	P78536	TRUE	499.552	P78536	P78536	ADA17_HUMAN	Disintegrin and metalloproteinase domain-containing protein 17	ADAM17
4	_DPFPNSST[Phospho (STY)]AAKSFEDLTDHPVTR_	DPFPNSSTAAKSFEDLTDHPVTR	53.7104	P78536	TRUE	653.797	P78536	P78536	ADA17_HUMAN	Disintegrin and metalloproteinase domain-containing protein 17	ADAM17
4	_DPFPNSSTAAKSFEDLT[Phospho (STY)]DHPVTR_	DPFPNSSTAAKSFEDLTDHPVTR	53.7589	P78536	TRUE	653.797	P78536	P78536	ADA17_HUMAN	Disintegrin and metalloproteinase domain-containing protein 17	ADAM17
6	_MDTIQEDPSTDSHMDEDGFEKDPFPNSSTAAKS[Phospho (STY)]FEDLTDHPVTR_	MDTIQEDPSTDSHMDEDGFEKDPFPNSSTAAKSFEDLTDHPVTR	61.8377	P78536	TRUE	837.524	P78536	P78536	ADA17_HUMAN	Disintegrin and metalloproteinase domain-containing protein 17	ADAM17
3	_DPFPNSSTAAKSFEDLT[Phospho (STY)]DHPVTR_	DPFPNSSTAAKSFEDLTDHPVTR	53.7589	P78536	TRUE	871.394	P78536	P78536	ADA17_HUMAN	Disintegrin and metalloproteinase domain-containing protein 17	ADAM17
4	_DPFPNSSTAAKS[Phospho (STY)]FEDLTDHPVTR_	DPFPNSSTAAKSFEDLTDHPVTR	54.0496	P78536	TRUE	653.797	P78536	P78536	ADA17_HUMAN	Disintegrin and metalloproteinase domain-containing protein 17	ADAM17
3	_M[Oxidation (M)]DT[Phospho (STY)]IQEDPSTDSHM[Oxidation (M)]DEDGFEK_	MDTIQEDPSTDSHMDEDGFEK	18.767	P78536	TRUE	846.977	P78536	P78536	ADA17_HUMAN	Disintegrin and metalloproteinase domain-containing protein 17	ADAM17
2	_PFPAPQT[Phospho (STY)]PGR_	PFPAPQTPGR	20.0156	P78536	TRUE	574.268	P78536	P78536	ADA17_HUMAN	Disintegrin and metalloproteinase domain-containing protein 17	ADAM17
3	_MDTIQEDPS[Phospho (STY)]TDSHMDEDGFEK_	MDTIQEDPSTDSHMDEDGFEK	36.2443	P78536	TRUE	836.314	P78536	P78536	ADA17_HUMAN	Disintegrin and metalloproteinase domain-containing protein 17	ADAM17
3	_M[Oxidation (M)]DTIQEDPST[Phospho (STY)]DSHM[Oxidation (M)]DEDGFEK_	MDTIQEDPSTDSHMDEDGFEK	16.8282	P78536	TRUE	846.977	P78536	P78536	ADA17_HUMAN	Disintegrin and metalloproteinase domain-containing protein 17	ADAM17
3	_M[Oxidation (M)]DTIQEDPS[Phospho (STY)]TDSHMDEDGFEK_	MDTIQEDPSTDSHMDEDGFEK	30.0064	P78536	TRUE	841.645	P78536	P78536	ADA17_HUMAN	Disintegrin and metalloproteinase domain-containing protein 17	ADAM17
2	_DPFPNSS[Phospho (STY)]TAAK_	DPFPNSSTAAK	14.6169	P78536	TRUE	607.758	P78536	P78536	ADA17_HUMAN	Disintegrin and metalloproteinase domain-containing protein 17	ADAM17
3	_PFPAPQT[Phospho (STY)]PGRLQPAPVIPSAPAAPK_	PFPAPQTPGRLQPAPVIPSAPAAPK	61.1933	P78536	TRUE	862.46	P78536	P78536	ADA17_HUMAN	Disintegrin and metalloproteinase domain-containing protein 17	ADAM17
3	_M[Oxidation (M)]DTIQEDPSTDS[Phospho (STY)]HM[Oxidation (M)]DEDGFEK_	MDTIQEDPSTDSHMDEDGFEK	23.072	P78536	TRUE	846.977	P78536	P78536	ADA17_HUMAN	Disintegrin and metalloproteinase domain-containing protein 17	ADAM17
2	_IIKPFPAPQT[Phospho (STY)]PGR_	IIKPFPAPQTPGR	29.055	P78536	TRUE	751.4	P78536	P78536	ADA17_HUMAN	Disintegrin and metalloproteinase domain-containing protein 17	ADAM17
3	_M[Oxidation (M)]DTIQEDPST[Phospho (STY)]DS[Phospho (STY)]HM[Oxidation (M)]DEDGFEK_	MDTIQEDPSTDSHMDEDGFEK	28.5988	P78536	TRUE	873.632	P78536	P78536	ADA17_HUMAN	Disintegrin and metalloproteinase domain-containing protein 17	ADAM17
2	_DPFPNS[Phospho (STY)]STAAK_	DPFPNSSTAAK	14.4853	P78536	TRUE	607.758	P78536	P78536	ADA17_HUMAN	Disintegrin and metalloproteinase domain-containing protein 17	ADAM17
3	_MDTIQEDPST[Phospho (STY)]DS[Phospho (STY)]HMDEDGFEK_	MDTIQEDPSTDSHMDEDGFEK	43.8837	P78536	TRUE	862.969	P78536	P78536	ADA17_HUMAN	Disintegrin and metalloproteinase domain-containing protein 17	ADAM17
3	_M[Oxidation (M)]DTIQEDPST[Phospho (STY)]DS[Phospho (STY)]HMDEDGFEK_	MDTIQEDPSTDSHMDEDGFEK	37.5768	P78536	TRUE	868.301	P78536	P78536	ADA17_HUMAN	Disintegrin and metalloproteinase domain-containing protein 17	ADAM17
3	_M[Oxidation (M)]DTIQEDPS[Phospho (STY)]TDS[Phospho (STY)]HMDEDGFEK_	MDTIQEDPSTDSHMDEDGFEK	37.8944	P78536	TRUE	868.301	P78536	P78536	ADA17_HUMAN	Disintegrin and metalloproteinase domain-containing protein 17	ADAM17
3	_MDTIQEDPST[Phospho (STY)]DSHMDEDGFEK_	MDTIQEDPSTDSHMDEDGFEK	34.3031	P78536	TRUE	836.314	P78536	P78536	ADA17_HUMAN	Disintegrin and metalloproteinase domain-containing protein 17	ADAM17
4	_QYES[Phospho (STY)]LS[Phospho (STY)]LFHPSNVEM[Oxidation (M)]LSS[Phospho (STY)]M[Oxidation (M)]DSASVR_	QYESLSLFHPSNVEMLSSMDSASVR	122.478	P78536	TRUE	772.304	P78536	P78536	ADA17_HUMAN	Disintegrin and metalloproteinase domain-containing protein 17	ADAM17
3	_IIKPFPAPQT[Phospho (STY)]PGR_	IIKPFPAPQTPGR	29.055	P78536	TRUE	501.269	P78536	P78536	ADA17_HUMAN	Disintegrin and metalloproteinase domain-containing protein 17	ADAM17
3	_MDT[Phospho (STY)]IQEDPSTDSHMDEDGFEKDPFPNSSTAAK_	MDTIQEDPSTDSHMDEDGFEKDPFPNSSTAAK	50.5561	P78536	TRUE	1208.16	P78536	P78536	ADA17_HUMAN	Disintegrin and metalloproteinase domain-containing protein 17	ADAM17
5	_MDT[Phospho (STY)]IQEDPSTDSHMDEDGFEKDPFPNSSTAAKS[Phospho (STY)]FEDLTDHPVTR_	MDTIQEDPSTDSHMDEDGFEKDPFPNSSTAAKSFEDLTDHPVTR	68.3347	P78536	TRUE	1020.82	P78536	P78536	ADA17_HUMAN	Disintegrin and metalloproteinase domain-containing protein 17	ADAM17
3	_MDT[Phospho (STY)]IQEDPSTDSHMDEDGFEK_	MDTIQEDPSTDSHMDEDGFEK	35.4226	P78536	TRUE	836.314	P78536	P78536	ADA17_HUMAN	Disintegrin and metalloproteinase domain-containing protein 17	ADAM17
4	_MDT[Phospho (STY)]IQEDPSTDSHMDEDGFEKDPFPNSSTAAK_	MDTIQEDPSTDSHMDEDGFEKDPFPNSSTAAK	50.5561	P78536	TRUE	906.368	P78536	P78536	ADA17_HUMAN	Disintegrin and metalloproteinase domain-containing protein 17	ADAM17
3	_MDTIQEDPS[Phospho (STY)]T[Phospho (STY)]DSHMDEDGFEK_	MDTIQEDPSTDSHMDEDGFEK	44.2317	P78536	TRUE	862.969	P78536	P78536	ADA17_HUMAN	Disintegrin and metalloproteinase domain-containing protein 17	ADAM17
3	_MDTIQEDPSTDS[Phospho (STY)]HMDEDGFEK_	MDTIQEDPSTDSHMDEDGFEK	36.8067	P78536	TRUE	836.314	P78536	P78536	ADA17_HUMAN	Disintegrin and metalloproteinase domain-containing protein 17	ADAM17
3	_MDTIQEDPS[Phospho (STY)]TDS[Phospho (STY)]HMDEDGFEK_	MDTIQEDPSTDSHMDEDGFEK	44.5775	P78536	TRUE	862.969	P78536	P78536	ADA17_HUMAN	Disintegrin and metalloproteinase domain-containing protein 17	ADAM17
3	_S[Phospho (STY)]FEDLTDHPVTR_	SFEDLTDHPVTR	30.549	P78536	TRUE	499.552	P78536	P78536	ADA17_HUMAN	Disintegrin and metalloproteinase domain-containing protein 17	ADAM17
3	_DPFPNSSTAAKS[Phospho (STY)]FEDLTDHPVTR_	DPFPNSSTAAKSFEDLTDHPVTR	54.0496	P78536	TRUE	871.394	P78536	P78536	ADA17_HUMAN	Disintegrin and metalloproteinase domain-containing protein 17	ADAM17
3	_QYESLSLFHPSNVEMLSS[Phospho (STY)]MDSASVR_	QYESLSLFHPSNVEMLSSMDSASVR	90.5645	P78536	TRUE	965.429	P78536	P78536	ADA17_HUMAN	Disintegrin and metalloproteinase domain-containing protein 17	ADAM17
3	_QYESLSLFHPSNVEM[Oxidation (M)]LSS[Phospho (STY)]MDSASVR_	QYESLSLFHPSNVEMLSSMDSASVR	79.3771	P78536	TRUE	970.761	P78536	P78536	ADA17_HUMAN	Disintegrin and metalloproteinase domain-containing protein 17	ADAM17
4	_MDTIQEDPS[Phospho (STY)]T[Phospho (STY)]DS[Phospho (STY)]HM[Oxidation (M)]DEDGFEKDPFPNSSTAAK_	MDTIQEDPSTDSHMDEDGFEKDPFPNSSTAAK	59.9246	P78536	TRUE	950.35	P78536	P78536	ADA17_HUMAN	Disintegrin and metalloproteinase domain-containing protein 17	ADAM17
2	_S[Phospho (STY)]FEDLTDHPVTR_	SFEDLTDHPVTR	30.549	P78536	TRUE	748.824	P78536	P78536	ADA17_HUMAN	Disintegrin and metalloproteinase domain-containing protein 17	ADAM17
3	_MDTIQEDPS[Phospho (STY)]T[Phospho (STY)]DSHM[Oxidation (M)]DEDGFEK_	MDTIQEDPSTDSHMDEDGFEK	34.695	P78536	TRUE	868.301	P78536	P78536	ADA17_HUMAN	Disintegrin and metalloproteinase domain-containing protein 17	ADAM17
4	_M[Oxidation (M)]DTIQEDPS[Phospho (STY)]T[Phospho (STY)]DS[Phospho (STY)]HMDEDGFEKDPFPNSSTAAK_	MDTIQEDPSTDSHMDEDGFEKDPFPNSSTAAK	61.6794	P78536	TRUE	950.35	P78536	P78536	ADA17_HUMAN	Disintegrin and metalloproteinase domain-containing protein 17	ADAM17
3	_MDTIQEDPST[Phospho (STY)]DS[Phospho (STY)]HMDEDGFEKDPFPNSSTAAK_	MDTIQEDPSTDSHMDEDGFEKDPFPNSSTAAK	57.6407	P78536	TRUE	1234.81	P78536	P78536	ADA17_HUMAN	Disintegrin and metalloproteinase domain-containing protein 17	ADAM17
3	_MDT[Phospho (STY)]IQEDPSTDSHM[Oxidation (M)]DEDGFEK_	MDTIQEDPSTDSHMDEDGFEK	24.5699	P78536	TRUE	841.645	P78536	P78536	ADA17_HUMAN	Disintegrin and metalloproteinase domain-containing protein 17	ADAM17
3	_M[Oxidation (M)]DT[Phospho (STY)]IQEDPSTDSHMDEDGFEK_	MDTIQEDPSTDSHMDEDGFEK	31.1342	P78536	TRUE	841.645	P78536	P78536	ADA17_HUMAN	Disintegrin and metalloproteinase domain-containing protein 17	ADAM17
3	_M[Oxidation (M)]DTIQEDPS[Phospho (STY)]T[Phospho (STY)]DS[Phospho (STY)]HMDEDGFEK_	MDTIQEDPSTDSHMDEDGFEK	48.0573	P78536	TRUE	894.956	P78536	P78536	ADA17_HUMAN	Disintegrin and metalloproteinase domain-containing protein 17	ADAM17
3	_MDTIQEDPS[Phospho (STY)]T[Phospho (STY)]DS[Phospho (STY)]HM[Oxidation (M)]DEDGFEK_	MDTIQEDPSTDSHMDEDGFEK	47.8538	P78536	TRUE	894.956	P78536	P78536	ADA17_HUMAN	Disintegrin and metalloproteinase domain-containing protein 17	ADAM17
4	_MDT[Phospho (STY)]IQEDPSTDSHM[Oxidation (M)]DEDGFEKDPFPNSSTAAK_	MDTIQEDPSTDSHMDEDGFEKDPFPNSSTAAK	42.6416	P78536	TRUE	910.367	P78536	P78536	ADA17_HUMAN	Disintegrin and metalloproteinase domain-containing protein 17	ADAM17
4	_M[Oxidation (M)]DT[Phospho (STY)]IQEDPSTDSHMDEDGFEKDPFPNSSTAAK_	MDTIQEDPSTDSHMDEDGFEKDPFPNSSTAAK	44.0849	P78536	TRUE	910.367	P78536	P78536	ADA17_HUMAN	Disintegrin and metalloproteinase domain-containing protein 17	ADAM17
5	_M[Oxidation (M)]DTIQEDPSTDSHM[Oxidation (M)]DEDGFEKDPFPNSSTAAKS[Phospho (STY)]FEDLTDHPVTR_	MDTIQEDPSTDSHMDEDGFEKDPFPNSSTAAKSFEDLTDHPVTR	54.6408	P78536	TRUE	1011.23	P78536	P78536	ADA17_HUMAN	Disintegrin and metalloproteinase domain-containing protein 17	ADAM17
5	_M[Oxidation (M)]DTIQEDPSTDSHMDEDGFEKDPFPNSSTAAKS[Phospho (STY)]FEDLTDHPVTR_	MDTIQEDPSTDSHMDEDGFEKDPFPNSSTAAKSFEDLTDHPVTR	59.4476	P78536	TRUE	1008.03	P78536	P78536	ADA17_HUMAN	Disintegrin and metalloproteinase domain-containing protein 17	ADAM17
3	_MDTIQEDPS[Phospho (STY)]T[Phospho (STY)]DS[Phospho (STY)]HMDEDGFEK_	MDTIQEDPSTDSHMDEDGFEK	56.0421	P78536	TRUE	889.624	P78536	P78536	ADA17_HUMAN	Disintegrin and metalloproteinase domain-containing protein 17	ADAM17
5	_MDTIQEDPSTDSHM[Oxidation (M)]DEDGFEKDPFPNSSTAAKS[Phospho (STY)]FEDLTDHPVTR_	MDTIQEDPSTDSHMDEDGFEKDPFPNSSTAAKSFEDLTDHPVTR	59.1201	P78536	TRUE	1008.03	P78536	P78536	ADA17_HUMAN	Disintegrin and metalloproteinase domain-containing protein 17	ADAM17
5	_MDTIQEDPSTDSHMDEDGFEKDPFPNSSTAAKS[Phospho (STY)]FEDLTDHPVTR_	MDTIQEDPSTDSHMDEDGFEKDPFPNSSTAAKSFEDLTDHPVTR	61.8377	P78536	TRUE	1004.83	P78536	P78536	ADA17_HUMAN	Disintegrin and metalloproteinase domain-containing protein 17	ADAM17
3	_GGS[Phospho (STY)]PPAPLPAHLSR_	GGSPPAPLPAHLSR	22.123	Q9H013	TRUE	479.573	Q9H013	Q9H013	ADA19_HUMAN	Disintegrin and metalloproteinase domain-containing protein 19	ADAM19
2	_GGS[Phospho (STY)]PPAPLPAHLSR_	GGSPPAPLPAHLSR	22.123	Q9H013	TRUE	718.856	Q9H013	Q9H013	ADA19_HUMAN	Disintegrin and metalloproteinase domain-containing protein 19	ADAM19
2	_VINT[Phospho (STY)]PEILR_	VINTPEILR	46.8451	Q9H013	TRUE	567.8	Q9H013	Q9H013	ADA19_HUMAN	Disintegrin and metalloproteinase domain-containing protein 19	ADAM19
[truncated: 201,553+ more rows]

## Sheet: 3b
Data S3b. Summary of phosphosites in the GPS library
Protein Accession	Protein name	Accession_sites	Position	Amino acid	20201023 PhosphositePlus overlap
Q86U42	PABP2_HUMAN	Q86U42-19S	19	S	yes
O75822	EIF3J_HUMAN	O75822-11S	11	S	yes
O75822	EIF3J_HUMAN	O75822-13S	13	S	yes
O75822	EIF3J_HUMAN	O75822-20S	20	S	yes
Q9UID3	VPS51_HUMAN	Q9UID3-10S	10	S	yes
Q9UID3	VPS51_HUMAN	Q9UID3-18S	18	S	yes
Q9UID3	VPS51_HUMAN	Q9UID3-13S	13	S	yes
Q9NR33	DPOE4_HUMAN	Q9NR33-11T	11	T	yes
Q01167	FOXK2_HUMAN	Q01167-9S	9	S	yes
Q01167	FOXK2_HUMAN	Q01167-30S	30	S	yes
Q01167	FOXK2_HUMAN	Q01167-13T	13	T	yes
Q9Y2U8	MAN1_HUMAN	Q9Y2U8-13S	13	S	yes
Q96E14	RMI2_HUMAN	Q96E14-7S	7	S	yes
O43324	MCA3_HUMAN	O43324-8S	8	S	yes
Q8WUB8	PHF10_HUMAN	Q8WUB8-12S	12	S	yes
Q8WUB8	PHF10_HUMAN	Q8WUB8-18S	18	S	yes
Q8WUB8	PHF10_HUMAN	Q8WUB8-27S	27	S	yes
Q8WUB8	PHF10_HUMAN	Q8WUB8-22T	22	T	yes
Q8WUB8	PHF10_HUMAN	Q8WUB8-36S	36	S	yes
Q9Y3B9	RRP15_HUMAN	Q9Y3B9-8S	8	S	yes
Q9Y3B9	RRP15_HUMAN	Q9Y3B9-11S	11	S	yes
Q6ZN18	AEBP2_HUMAN	Q6ZN18-18S	18	S	yes
Q6ZN18	AEBP2_HUMAN	Q6ZN18-24S	24	S	yes
Q6ZN18	AEBP2_HUMAN	Q6ZN18-6T	6	T	no
Q6ZN18	AEBP2_HUMAN	Q6ZN18-15S	15	S	yes
Q6ZN18	AEBP2_HUMAN	Q6ZN18-27S	27	S	yes
Q96EV2	RBM33_HUMAN	Q96EV2-8S	8	S	yes
Q96EV2	RBM33_HUMAN	Q96EV2-29S	29	S	yes
Q5R3I4	TTC38_HUMAN	Q5R3I4-5S	5	S	yes
Q12933	TRAF2_HUMAN	Q12933-5S	5	S	yes
Q12933	TRAF2_HUMAN	Q12933-11S	11	S	yes
Q12933	TRAF2_HUMAN	Q12933-7T	7	T	yes
Q6VN20	RBP10_HUMAN	Q6VN20-5T	5	T	no
Q6VN20	RBP10_HUMAN	Q6VN20-29S	29	S	yes
Q9NS69	TOM22_HUMAN	Q9NS69-15S	15	S	yes
O75427	LRCH4_HUMAN	O75427-21S	21	S	yes
O75427	LRCH4_HUMAN	O75427-25S	25	S	yes
Q8IZL8	PELP1_HUMAN	Q8IZL8-13S	13	S	no
Q8IZL8	PELP1_HUMAN	Q8IZL8-29S	29	S	no
Q05397	FAK1_HUMAN	Q05397-13T	13	T	yes
Q05397	FAK1_HUMAN	Q05397-16S	16	S	yes
Q9UKL3	C8AP2_HUMAN	Q9UKL3-20S	20	S	yes
Q8N4L2	TM55A_HUMAN	Q8N4L2-10S	10	S	yes
Q8N4L2	TM55A_HUMAN	Q8N4L2-33S	33	S	yes
Q96GM8	TOE1_HUMAN	Q96GM8-5S	5	S	yes
Q15042	RB3GP_HUMAN	Q15042-5S	5	S	yes
Q15042	RB3GP_HUMAN	Q15042-9S	9	S	yes
Q15042	RB3GP_HUMAN	Q15042-15T	15	T	no
Q9HAP2	MLXIP_HUMAN	Q9HAP2-9S	9	S	yes
Q8IY67	RAVR1_HUMAN	Q8IY67-6S	6	S	yes
Q8IY67	RAVR1_HUMAN	Q8IY67-17S	17	S	yes
Q8IY67	RAVR1_HUMAN	Q8IY67-14S	14	S	yes
Q96FW1	OTUB1_HUMAN	Q96FW1-16S	16	S	yes
Q96FW1	OTUB1_HUMAN	Q96FW1-18S	18	S	yes
Q96FW1	OTUB1_HUMAN	Q96FW1-26Y	26	Y	yes
Q8NFH5	NUP53_HUMAN	Q8NFH5-22S	22	S	yes
Q8NFH5	NUP53_HUMAN	Q8NFH5-24T	24	T	no
P30566	PUR8_HUMAN	P30566-9S	9	S	yes
P30566	PUR8_HUMAN	P30566-15S	15	S	yes
O00268	TAF4_HUMAN	O00268-15S	15	S	no
O75607	NPM3_HUMAN	O75607-13S	13	S	yes
O75607	NPM3_HUMAN	O75607-16S	16	S	yes
O95249	GOSR1_HUMAN	O95249-6S	6	S	no
O95926	SYF2_HUMAN	O95926-13S	13	S	yes
Q9H3Y8	PPDPF_HUMAN	Q9H3Y8-9S	9	S	yes
Q9H7E9	CH033_HUMAN	Q9H7E9-19T	19	T	yes
A6NFI3	ZN316_HUMAN	A6NFI3-10S	10	S	yes
A6NFI3	ZN316_HUMAN	A6NFI3-7T	7	T	yes
P19971	TYPH_HUMAN	P19971-23S	23	S	yes
P19971	TYPH_HUMAN	P19971-9T	9	T	no
Q96PQ6	ZN317_HUMAN	Q96PQ6-5S	5	S	no
Q96PQ6	ZN317_HUMAN	Q96PQ6-7T	7	T	no
Q96PQ6	ZN317_HUMAN	Q96PQ6-16T	16	T	no
Q9P260	K1468_HUMAN	Q9P260-11S	11	S	no
Q9P260	K1468_HUMAN	Q9P260-22S	22	S	yes
Q9P260	K1468_HUMAN	Q9P260-20S	20	S	yes
Q6P1R3	MSD2_HUMAN	Q6P1R3-13S	13	S	yes
Q9H0S4	DDX47_HUMAN	Q9H0S4-9S	9	S	yes
Q9H0S4	DDX47_HUMAN	Q9H0S4-11T	11	T	yes
Q9H0S4	DDX47_HUMAN	Q9H0S4-14S	14	S	yes
Q9H0S4	DDX47_HUMAN	Q9H0S4-23T	23	T	no
Q99959	PKP2_HUMAN	Q99959-10Y	10	Y	yes
Q04446	GLGB_HUMAN	Q04446-6T	6	T	yes
Q04446	GLGB_HUMAN	Q04446-14Y	14	Y	yes
Q92979	NEP1_HUMAN	Q92979-5S	5	S	yes
P45985	MP2K4_HUMAN	P45985-5S	5	S	yes
P45985	MP2K4_HUMAN	P45985-16S	16	S	no
P45985	MP2K4_HUMAN	P45985-18S	18	S	yes
P45985	MP2K4_HUMAN	P45985-26S	26	S	yes
P45985	MP2K4_HUMAN	P45985-20T	20	T	no
Q9H7Z6	KAT8_HUMAN	Q9H7Z6-37S	37	S	yes
Q9H7Z6	KAT8_HUMAN	Q9H7Z6-42S	42	S	yes
Q9H7Z6	KAT8_HUMAN	Q9H7Z6-45T	45	T	no
Q6PI98	IN80C_HUMAN	Q6PI98-13T	13	T	yes
Q9BRR8	GPTC1_HUMAN	Q9BRR8-6S	6	S	yes
Q9BRR8	GPTC1_HUMAN	Q9BRR8-8S	8	S	yes
Q7L4I2	RSRC2_HUMAN	Q7L4I2-4S	4	S	yes
Q8ND24	RN214_HUMAN	Q8ND24-4S	4	S	no
Q9UBT7	CTNL1_HUMAN	Q9UBT7-4S	4	S	no
Q13263	TIF1B_HUMAN	Q13263-9S	9	S	yes
Q13263	TIF1B_HUMAN	Q13263-26S	26	S	yes
Q13263	TIF1B_HUMAN	Q13263-17S	17	S	yes
Q13263	TIF1B_HUMAN	Q13263-19S	19	S	yes
Q7L4I2	RSRC2_HUMAN	Q7L4I2-6T	6	T	yes
Q7L4I2	RSRC2_HUMAN	Q7L4I2-17S	17	S	yes
Q8WWH5	TRUB1_HUMAN	Q8WWH5-11S	11	S	yes
Q8WWH5	TRUB1_HUMAN	Q8WWH5-13S	13	S	no
Q8ND24	RN214_HUMAN	Q8ND24-15S	15	S	yes
O75312	ZPR1_HUMAN	O75312-19S	19	S	yes
P57086	SCND1_HUMAN	P57086-4T	4	T	no
Q02978	M2OM_HUMAN	Q02978-6S	6	S	yes
Q92599	SEPT8_HUMAN	Q92599-10S	10	S	yes
P57086	SCND1_HUMAN	P57086-13S	13	S	yes
Q9H6E5	STPAP_HUMAN	Q9H6E5-6S	6	S	yes
Q9UBS0	KS6B2_HUMAN	Q9UBS0-11T	11	T	no
Q9UBS0	KS6B2_HUMAN	Q9UBS0-15S	15	S	no
Q6AI08	HEAT6_HUMAN	Q6AI08-9S	9	S	yes
Q53S33	BOLA3_HUMAN	Q53S33-5S	5	S	no
Q8IUR7	ARMC8_HUMAN	Q8IUR7-7T	7	T	yes
Q14493	SLBP_HUMAN	Q14493-7S	7	S	yes
Q6ZSS7	MFSD6_HUMAN	Q6ZSS7-10T	10	T	yes
P63241	IF5A1_HUMAN	P63241-15S	15	S	yes
P63241	IF5A1_HUMAN	P63241-17T	17	T	yes
P55210	CASP7_HUMAN	P55210-16S	16	S	yes
P55210	CASP7_HUMAN	P55210-21S	21	S	no
Q96EB6	SIR1_HUMAN	Q96EB6-14S	14	S	yes
Q96EB6	SIR1_HUMAN	Q96EB6-16S	16	S	yes
Q96EB6	SIR1_HUMAN	Q96EB6-26S	26	S	yes
Q96EB6	SIR1_HUMAN	Q96EB6-27S	27	S	yes
O00418	EF2K_HUMAN	O00418-18S	18	S	yes
P30419	NMT1_HUMAN	P30419-5S	5	S	no
P30419	NMT1_HUMAN	P30419-31S	31	S	yes
P52907	CAZA1_HUMAN	P52907-9S	9	S	yes
Q96QR8	PURB_HUMAN	Q96QR8-6S	6	S	yes
Q96QR8	PURB_HUMAN	Q96QR8-8S	8	S	yes
Q8NEM2	SHCBP_HUMAN	Q8NEM2-5S	5	S	yes
Q99733	NP1L4_HUMAN	Q99733-5S	5	S	yes
Q99733	NP1L4_HUMAN	Q99733-7S	7	S	yes
Q99733	NP1L4_HUMAN	Q99733-12S	12	S	yes
Q99733	NP1L4_HUMAN	Q99733-14S	14	S	yes
P55209	NP1L1_HUMAN	P55209-10S	10	S	yes
Q9BY77	PDIP3_HUMAN	Q9BY77-5S	5	S	yes
Q86V81	THOC4_HUMAN	Q86V81-8S	8	S	yes
P63313	TYB10_HUMAN	P63313-12S	12	S	yes
Q9H9E3	COG4_HUMAN	Q9H9E3-6S	6	S	yes
Q9H9E3	COG4_HUMAN	Q9H9E3-11S	11	S	no
P47755	CAZA2_HUMAN	P47755-9S	9	S	yes
P27816	MAP4_HUMAN	P27816-5S	5	S	yes
P27816	MAP4_HUMAN	P27816-14S	14	S	yes
P27816	MAP4_HUMAN	P27816-11T	11	T	yes
Q504U0	CD046_HUMAN	Q504U0-11S	11	S	no
Q16204	CCDC6_HUMAN	Q16204-4S	4	S	no
Q16204	CCDC6_HUMAN	Q16204-6S	6	S	no
Q16204	CCDC6_HUMAN	Q16204-10T	10	T	no
Q16204	CCDC6_HUMAN	Q16204-28S	28	S	no
Q8IV56	PRR15_HUMAN	Q8IV56-4S	4	S	yes
Q8IV56	PRR15_HUMAN	Q8IV56-9S	9	S	yes
Q8IV56	PRR15_HUMAN	Q8IV56-10S	10	S	no
Q96C90	PP14B_HUMAN	Q96C90-21S	21	S	yes
Q8IV50	LYSM2_HUMAN	Q8IV50-5S	5	S	yes
Q9Y5S9	RBM8A_HUMAN	Q9Y5S9-24S	24	S	yes
P49754	VPS41_HUMAN	P49754-16T	16	T	no
P49754	VPS41_HUMAN	P49754-19S	19	S	no
Q96EC8	YIPF6_HUMAN	Q96EC8-7S	7	S	yes
Q96EC8	YIPF6_HUMAN	Q96EC8-13T	13	T	no
Q96EC8	YIPF6_HUMAN	Q96EC8-15S	15	S	yes
Q86VR2	F134C_HUMAN	Q86VR2-10T	10	T	yes
Q16254	E2F4_HUMAN	Q16254-14T	14	T	yes
Q16254	E2F4_HUMAN	Q16254-16S	16	S	yes
O43524	FOXO3_HUMAN	O43524-7S	7	S	yes
O43524	FOXO3_HUMAN	O43524-12S	12	S	yes
Q8N344	MIER2_HUMAN	Q8N344-5S	5	S	yes
Q8N344	MIER2_HUMAN	Q8N344-11S	11	S	yes
P54274	TERF1_HUMAN	P54274-7S	7	S	yes
P54274	TERF1_HUMAN	P54274-11S	11	S	yes
Q8N954	GPT11_HUMAN	Q8N954-9S	9	S	no
Q8N954	GPT11_HUMAN	Q8N954-11S	11	S	no
Q13838	DX39B_HUMAN	Q13838-13Y	13	Y	yes
Q13838	DX39B_HUMAN	Q13838-20T	20	T	yes
Q9NXV2	KCTD5_HUMAN	Q9NXV2-10S	10	S	yes
O00505	IMA4_HUMAN	O00505-6S	6	S	yes
Q9H8V3	ECT2_HUMAN	Q9H8V3-10T	10	T	no
Q9H8V3	ECT2_HUMAN	Q9H8V3-15S	15	S	yes
Q9H098	F107B_HUMAN	Q9H098-6Y	6	Y	no
Q9Y5Z4	HEBP2_HUMAN	Q9Y5Z4-22T	22	T	yes
Q6PCB5	RSBNL_HUMAN	Q6PCB5-6S	6	S	yes
O95197	RTN3_HUMAN	O95197-5S	5	S	no
O95197	RTN3_HUMAN	O95197-14S	14	S	no
O95197	RTN3_HUMAN	O95197-15S	15	S	no
O95197	RTN3_HUMAN	O95197-16S	16	S	no
O95197	RTN3_HUMAN	O95197-17S	17	S	no
O95197	RTN3_HUMAN	O95197-23S	23	S	yes
O95197	RTN3_HUMAN	O95197-30S	30	S	yes
O95197	RTN3_HUMAN	O95197-39T	39	T	no
Q9UHK0	NUFP1_HUMAN	Q9UHK0-10T	10	T	no
Q9UHK0	NUFP1_HUMAN	Q9UHK0-17S	17	S	no
Q9UHK0	NUFP1_HUMAN	Q9UHK0-21T	21	T	no
O00148	DX39A_HUMAN	O00148-26T	26	T	no
P52565	GDIR1_HUMAN	P52565-7T	7	T	no
P52565	GDIR1_HUMAN	P52565-24S	24	S	yes
P52565	GDIR1_HUMAN	P52565-27Y	27	Y	yes
O15541	R113A_HUMAN	O15541-6S	6	S	yes
P11413	G6PD_HUMAN	P11413-8S	8	S	yes
P11413	G6PD_HUMAN	P11413-10T	10	T	yes
O60869	EDF1_HUMAN	O60869-4S	4	S	yes
Q9UMX0	UBQL1_HUMAN	Q9UMX0-4S	4	S	yes
Q9UMX0	UBQL1_HUMAN	Q9UMX0-16S	16	S	yes
Q8NEG4	FA83F_HUMAN	Q8NEG4-4S	4	S	yes
P49736	MCM2_HUMAN	P49736-4S	4	S	yes
P49736	MCM2_HUMAN	P49736-5S	5	S	yes
P49736	MCM2_HUMAN	P49736-13S	13	S	yes
P49736	MCM2_HUMAN	P49736-7S	7	S	yes
Q6ZU80	CE128_HUMAN	Q6ZU80-4S	4	S	no
Q9UMX0	UBQL1_HUMAN	Q9UMX0-13S	13	S	yes
P49736	MCM2_HUMAN	P49736-9T	9	T	yes
P49736	MCM2_HUMAN	P49736-12S	12	S	yes
Q14151	SAFB2_HUMAN	Q14151-4T	4	T	yes
Q15424	SAFB1_HUMAN	Q15424-4T	4	T	yes
Q9UKY7	CDV3_HUMAN	Q9UKY7-8S	8	S	yes
Q14151	SAFB2_HUMAN	Q14151-15T	15	T	no
Q14151	SAFB2_HUMAN	Q14151-17S	17	S	yes
Q15424	SAFB1_HUMAN	Q15424-6S	6	S	yes
Q15424	SAFB1_HUMAN	Q15424-11S	11	S	yes
Q15424	SAFB1_HUMAN	Q15424-20S	20	S	yes
Q15424	SAFB1_HUMAN	Q15424-23S	23	S	no
Q15424	SAFB1_HUMAN	Q15424-24S	24	S	yes
Q15424	SAFB1_HUMAN	Q15424-26T	26	T	yes
Q15424	SAFB1_HUMAN	Q15424-28T	28	T	no
Q9P1V8	SAM15_HUMAN	Q9P1V8-10S	10	S	no
P30520	PURA2_HUMAN	P30520-6T	6	T	yes
P30520	PURA2_HUMAN	P30520-12S	12	S	no
A6ND36	FA83G_HUMAN	A6ND36-4S	4	S	yes
O75410	TACC1_HUMAN	O75410-10S	10	S	yes
P19174	PLCG1_HUMAN	P19174-6S	6	S	yes
O95295	SNAPN_HUMAN	O95295-6S	6	S	yes
O95295	SNAPN_HUMAN	O95295-10S	10	S	yes
O95295	SNAPN_HUMAN	O95295-14T	14	T	yes
Q96SW2	CRBN_HUMAN	Q96SW2-25S	25	S	yes
P67936	TPM4_HUMAN	P67936-6S	6	S	yes
Q8NC56	LEMD2_HUMAN	Q8NC56-5S	5	S	yes
Q9BSF8	BTBDA_HUMAN	Q9BSF8-12S	12	S	yes
Q9BSF8	BTBDA_HUMAN	Q9BSF8-13S	13	S	yes
Q9H2V7	SPNS1_HUMAN	Q9H2V7-4S	4	S	no
Q96IY1	NSL1_HUMAN	Q96IY1-4S	4	S	yes
Q8WV07	ORAV1_HUMAN	Q8WV07-4S	4	S	yes
Q9H2V7	SPNS1_HUMAN	Q9H2V7-24T	24	T	yes
Q9NRG1	PRDC1_HUMAN	Q9NRG1-5S	5	S	no
P25205	MCM3_HUMAN	P25205-4T	4	T	yes
P50579	MAP2_HUMAN	P50579-29S	29	S	yes
P50579	MAP2_HUMAN	P50579-30T	30	T	yes
Q9P289	STK26_HUMAN	Q9P289-4S	4	S	yes
P31949	S10AB_HUMAN	P31949-5S	5	S	yes
Q9UL46	PSME2_HUMAN	Q9UL46-10S	10	S	yes
Q86SQ7	SDCG8_HUMAN	Q86SQ7-4S	4	S	yes
Q86SQ7	SDCG8_HUMAN	Q86SQ7-9T	9	T	no
P49915	GUAA_HUMAN	P49915-8S	8	S	yes
Q9H814	PHAX_HUMAN	Q9H814-14S	14	S	yes
Q9H814	PHAX_HUMAN	Q9H814-16S	16	S	yes
Q9H814	PHAX_HUMAN	Q9H814-18S	18	S	yes
Q9H814	PHAX_HUMAN	Q9H814-21T	21	T	yes
Q14694	UBP10_HUMAN	Q14694-5S	5	S	yes
Q9H4H8	FA83D_HUMAN	Q9H4H8-17S	17	S	yes
O60248	SOX15_HUMAN	O60248-7S	7	S	no
O60248	SOX15_HUMAN	O60248-13S	13	S	no
Q9NYP3	DONS_HUMAN	Q9NYP3-9S	9	S	yes
Q13573	SNW1_HUMAN	Q13573-14S	14	S	yes
Q8WYL5	SSH1_HUMAN	Q8WYL5-5T	5	T	yes
Q8TE77	SSH3_HUMAN	Q8TE77-13S	13	S	yes
Q8TE77	SSH3_HUMAN	Q8TE77-5T	5	T	yes
Q8TE77	SSH3_HUMAN	Q8TE77-17T	17	T	yes
Q8TE77	SSH3_HUMAN	Q8TE77-16S	16	S	yes
Q8WYL5	SSH1_HUMAN	Q8WYL5-9S	9	S	yes
Q8TE77	SSH3_HUMAN	Q8TE77-7S	7	S	no
Q8TE77	SSH3_HUMAN	Q8TE77-9S	9	S	yes
Q16637	SMN_HUMAN	Q16637-4S	4	S	yes
Q16637	SMN_HUMAN	Q16637-5S	5	S	yes
Q16637	SMN_HUMAN	Q16637-8S	8	S	yes
Q16637	SMN_HUMAN	Q16637-18S	18	S	yes
Q9BRG1	VPS25_HUMAN	Q9BRG1-4S	4	S	yes
Q9H4Z3	PCIF1_HUMAN	Q9H4Z3-8S	8	S	yes
Q9H4Z3	PCIF1_HUMAN	Q9H4Z3-19S	19	S	yes
Q9H4Z3	PCIF1_HUMAN	Q9H4Z3-30S	30	S	yes
Q5VTL8	PR38B_HUMAN	Q5VTL8-5S	5	S	yes
O43390	HNRPR_HUMAN	O43390-23S	23	S	yes
P53367	ARFP1_HUMAN	P53367-5S	5	S	yes
P53367	ARFP1_HUMAN	P53367-9S	9	S	yes
P53367	ARFP1_HUMAN	P53367-28S	28	S	yes
Q5VV41	ARHGG_HUMAN	Q5VV41-6S	6	S	yes
Q8N5C8	TAB3_HUMAN	Q8N5C8-5S	5	S	yes
P00813	ADA_HUMAN	P00813-4T	4	T	yes
P78347	GTF2I_HUMAN	P78347-16S	16	S	yes
P78347	GTF2I_HUMAN	P78347-17S	17	S	no
P78347	GTF2I_HUMAN	P78347-19S	19	S	yes
Q63ZY3	KANK2_HUMAN	Q63ZY3-19S	19	S	yes
Q63ZY3	KANK2_HUMAN	Q63ZY3-14T	14	T	yes
Q8TF42	UBS3B_HUMAN	Q8TF42-8S	8	S	yes
P13796	PLSL_HUMAN	P13796-5S	5	S	yes
P13796	PLSL_HUMAN	P13796-7S	7	S	yes
Q6ZRV2	FA83H_HUMAN	Q6ZRV2-5S	5	S	yes
Q6ZRV2	FA83H_HUMAN	Q6ZRV2-7S	7	S	yes
Q6ZRV2	FA83H_HUMAN	Q6ZRV2-9S	9	S	yes
Q6ZRV2	FA83H_HUMAN	Q6ZRV2-8S	8	S	yes
Q9BWQ6	YIPF2_HUMAN	Q9BWQ6-3S	3	S	yes
P51610	HCFC1_HUMAN	P51610-3S	3	S	no
Q6P2E9	EDC4_HUMAN	Q6P2E9-3S	3	S	yes
Q8N302	AGGF1_HUMAN	Q8N302-3S	3	S	no
Q8N302	AGGF1_HUMAN	Q8N302-11S	11	S	yes
Q8N302	AGGF1_HUMAN	Q8N302-17S	17	S	yes
Q8N302	AGGF1_HUMAN	Q8N302-16T	16	T	yes
Q5JSH3	WDR44_HUMAN	Q5JSH3-3S	3	S	yes
Q5JSH3	WDR44_HUMAN	Q5JSH3-5S	5	S	yes
Q5JSH3	WDR44_HUMAN	Q5JSH3-27S	27	S	yes
Q5JSH3	WDR44_HUMAN	Q5JSH3-11Y	11	Y	no
Q9BXP2	S12A9_HUMAN	Q9BXP2-3S	3	S	no
O43264	ZW10_HUMAN	O43264-3S	3	S	yes
P55072	TERA_HUMAN	P55072-3S	3	S	yes
O76094	SRP72_HUMAN	O76094-3S	3	S	no
Q9H1K6	MESD1_HUMAN	Q9H1K6-3S	3	S	yes
P23528	COF1_HUMAN	P23528-3S	3	S	yes
P23528	COF1_HUMAN	P23528-8S	8	S	yes
P60981	DEST_HUMAN	P60981-3S	3	S	yes
Q9Y281	COF2_HUMAN	Q9Y281-3S	3	S	yes
O60762	DPM1_HUMAN	O60762-3S	3	S	yes
O60762	DPM1_HUMAN	O60762-9S	9	S	yes
P78371	TCPB_HUMAN	P78371-3S	3	S	yes
P48643	TCPE_HUMAN	P48643-3S	3	S	yes
Q16513	PKN2_HUMAN	Q16513-3S	3	S	yes
Q99594	TEAD3_HUMAN	Q99594-3S	3	S	no
Q99594	TEAD3_HUMAN	Q99594-11S	11	S	yes
Q9H6Q4	NARFL_HUMAN	Q9H6Q4-3S	3	S	yes
Q8TCY9	URGCP_HUMAN	Q8TCY9-3S	3	S	yes
O15131	IMA6_HUMAN	O15131-3S	3	S	yes
Q8N4Y2	EFC4A_HUMAN	Q8N4Y2-3S	3	S	yes
P31321	KAP1_HUMAN	P31321-3S	3	S	yes
P35568	IRS1_HUMAN	P35568-3S	3	S	yes
Q9BSM1	PCGF1_HUMAN	Q9BSM1-3S	3	S	yes
Q13601	KRR1_HUMAN	Q13601-3S	3	S	yes
Q96S90	LYSM1_HUMAN	Q96S90-3S	3	S	yes
P49356	FNTB_HUMAN	P49356-3S	3	S	yes
O00762	UBE2C_HUMAN	O00762-3S	3	S	yes
Q96B49	TOM6_HUMAN	Q96B49-3S	3	S	no
Q96B49	TOM6_HUMAN	Q96B49-4S	4	S	no
O75381	PEX14_HUMAN	O75381-3S	3	S	no
Q9P1Q0	VPS54_HUMAN	Q9P1Q0-3S	3	S	no
Q9P1Q0	VPS54_HUMAN	Q9P1Q0-8S	8	S	yes
Q9BU19	ZN692_HUMAN	Q9BU19-3S	3	S	no
Q01658	NC2B_HUMAN	Q01658-3S	3	S	yes
P48729	KC1A_HUMAN	P48729-3S	3	S	yes
P48729	KC1A_HUMAN	P48729-7S	7	S	no
Q13077	TRAF1_HUMAN	Q13077-3S	3	S	no
Q96B49	TOM6_HUMAN	Q96B49-5T	5	T	no
Q96B49	TOM6_HUMAN	Q96B49-17T	17	T	yes
Q9BPY3	F118B_HUMAN	Q9BPY3-3S	3	S	no
Q00403	TF2B_HUMAN	Q00403-3S	3	S	yes
O15254	ACOX3_HUMAN	O15254-3S	3	S	no
Q9BWQ6	YIPF2_HUMAN	Q9BWQ6-8T	8	T	no
Q9BWQ6	YIPF2_HUMAN	Q9BWQ6-22T	22	T	yes
P51610	HCFC1_HUMAN	P51610-6S	6	S	yes
Q6P2E9	EDC4_HUMAN	Q6P2E9-6S	6	S	yes
Q9P0K8	FOXJ2_HUMAN	Q9P0K8-8S	8	S	yes
Q9P0K8	FOXJ2_HUMAN	Q9P0K8-11S	11	S	no
Q8N302	AGGF1_HUMAN	Q8N302-7S	7	S	yes
P50851	LRBA_HUMAN	P50851-10S	10	S	yes
P50851	LRBA_HUMAN	P50851-14T	14	T	yes
Q9C040	TRIM2_HUMAN	Q9C040-10S	10	S	yes
Q5JSH3	WDR44_HUMAN	Q5JSH3-7T	7	T	no
Q9BXP2	S12A9_HUMAN	Q9BXP2-6S	6	S	yes
P55072	TERA_HUMAN	P55072-7S	7	S	yes
Q9H4A4	AMPB_HUMAN	Q9H4A4-7S	7	S	yes
Q9H1K6	MESD1_HUMAN	Q9H1K6-5S	5	S	no
Q9P253	VPS18_HUMAN	Q9P253-11S	11	S	yes
Q9H0C5	BTBD1_HUMAN	Q9H0C5-30S	30	S	yes
Q9BT81	SOX7_HUMAN	Q9BT81-24S	24	S	no
Q9BT81	SOX7_HUMAN	Q9BT81-28S	28	S	no
Q13601	KRR1_HUMAN	Q13601-5S	5	S	yes
Q96S90	LYSM1_HUMAN	Q96S90-5S	5	S	no
Q86Z02	HIPK1_HUMAN	Q86Z02-9S	9	S	yes
O75381	PEX14_HUMAN	O75381-4S	4	S	no
Q9P1Q0	VPS54_HUMAN	Q9P1Q0-4S	4	S	no
P48729	KC1A_HUMAN	P48729-4S	4	S	yes
Q96B49	TOM6_HUMAN	Q96B49-13S	13	S	no
O75381	PEX14_HUMAN	O75381-11S	11	S	no
O75381	PEX14_HUMAN	O75381-14S	14	S	no
O75381	PEX14_HUMAN	O75381-16T	16	T	yes
O75381	PEX14_HUMAN	O75381-19S	19	S	no
Q9P1Q0	VPS54_HUMAN	Q9P1Q0-7S	7	S	yes
P48729	KC1A_HUMAN	P48729-5S	5	S	no
Q9BPY3	F118B_HUMAN	Q9BPY3-4T	4	T	no
Q16600	ZN239_HUMAN	Q16600-8S	8	S	yes
Q00403	TF2B_HUMAN	Q00403-5S	5	S	no
P02538	K2C6A_HUMAN	P02538-10S	10	S	yes
P02538	K2C6A_HUMAN	P02538-12S	12	S	no
P02538	K2C6A_HUMAN	P02538-13S	13	S	no
P02538	K2C6A_HUMAN	P02538-14S	14	S	no
Q9P0P0	RN181_HUMAN	Q9P0P0-13S	13	S	yes
Q9UER7	DAXX_HUMAN	Q9UER7-3T	3	T	no
P20700	LMNB1_HUMAN	P20700-3T	3	T	yes
Q15637	SF01_HUMAN	Q15637-3T	3	T	no
P00338	LDHA_HUMAN	P00338-3T	3	T	yes
Q92621	NU205_HUMAN	Q92621-3T	3	T	yes
Q9NVD7	PARVA_HUMAN	Q9NVD7-4S	4	S	yes
Q9NVD7	PARVA_HUMAN	Q9NVD7-14S	14	S	yes
Q9NVD7	PARVA_HUMAN	Q9NVD7-3T	3	T	yes
Q9NVD7	PARVA_HUMAN	Q9NVD7-16T	16	T	yes
Q9NUP7	TRM13_HUMAN	Q9NUP7-3T	3	T	no
Q5T4S7	UBR4_HUMAN	Q5T4S7-3T	3	T	no
Q9NVD7	PARVA_HUMAN	Q9NVD7-8S	8	S	yes
Q86TI2	DPP9_HUMAN	Q86TI2-3T	3	T	yes
Q15020	SART3_HUMAN	Q15020-8S	8	S	yes
Q15020	SART3_HUMAN	Q15020-10S	10	S	yes
Q8WTW3	COG1_HUMAN	Q8WTW3-7S	7	S	yes
O60293	ZC3H1_HUMAN	O60293-15S	15	S	yes
Q9NVH1	DJC11_HUMAN	Q9NVH1-6S	6	S	yes
Q9UER7	DAXX_HUMAN	Q9UER7-25S	25	S	yes
Q9UER7	DAXX_HUMAN	Q9UER7-33S	33	S	yes
P20700	LMNB1_HUMAN	P20700-5T	5	T	yes
Q96C19	EFHD2_HUMAN	Q96C19-11S	11	S	yes
Q5SSJ5	HP1B3_HUMAN	Q5SSJ5-6S	6	S	yes
Q9C0J8	WDR33_HUMAN	Q9C0J8-7S	7	S	yes
Q96BW1	UPP_HUMAN	Q96BW1-25S	25	S	yes
Q8NFU5	IPMK_HUMAN	Q8NFU5-7S	7	S	yes
Q15637	SF01_HUMAN	Q15637-8T	8	T	yes
Q96PU5	NED4L_HUMAN	Q96PU5-13S	13	S	yes
Q9BW72	HIG2A_HUMAN	Q9BW72-25S	25	S	no
Q9NUP7	TRM13_HUMAN	Q9NUP7-7S	7	S	yes
Q5T4S7	UBR4_HUMAN	Q5T4S7-18T	18	T	yes
P38919	IF4A3_HUMAN	P38919-12S	12	S	yes
Q86TI2	DPP9_HUMAN	Q86TI2-6T	6	T	yes
P06730	IF4E_HUMAN	P06730-9T	9	T	yes
P06730	IF4E_HUMAN	P06730-11T	11	T	yes
P46821	MAP1B_HUMAN	P46821-23S	23	S	no
P46821	MAP1B_HUMAN	P46821-24T	24	T	no
P46821	MAP1B_HUMAN	P46821-25S	25	S	yes
P46821	MAP1B_HUMAN	P46821-27S	27	S	no
P46821	MAP1B_HUMAN	P46821-29S	29	S	no
Q9NVA2	SEP11_HUMAN	Q9NVA2-9S	9	S	yes
Q2M389	WASH7_HUMAN	Q2M389-7S	7	S	yes
Q15691	MARE1_HUMAN	Q15691-9S	9	S	yes
Q9NR56	MBNL1_HUMAN	Q9NR56-6T	6	T	yes
P61019	RAB2A_HUMAN	P61019-3Y	3	Y	yes
Q9Y277	VDAC3_HUMAN	Q9Y277-4T	4	T	yes
P03986	TRGC2_HUMAN;TRGC1_HUMAN	P03986-9S	9	S	no
P0CF51	TRGC2_HUMAN;TRGC1_HUMAN	P0CF51-9S	9	S	no
Q9NQC3	RTN4_HUMAN	Q9NQC3-15S	15	S	yes
P06748	NPM_HUMAN	P06748-4S	4	S	yes
P06748	NPM_HUMAN	P06748-10S	10	S	yes
Q6I9Y2	THOC7_HUMAN	Q6I9Y2-5T	5	T	yes
P20020	AT2B1_HUMAN	P20020-17S	17	S	yes
Q92610	ZN592_HUMAN	Q92610-6T	6	T	yes
Q7LG56	RIR2B_HUMAN	Q7LG56-19S	19	S	no
Q9BXP5	SRRT_HUMAN	Q9BXP5-4S	4	S	yes
Q9NYA4	MTMR4_HUMAN	Q9NYA4-8S	8	S	yes
Q14872	MTF1_HUMAN	Q14872-5S	5	S	yes
Q9Y4F1	FARP1_HUMAN	Q9Y4F1-12S	12	S	yes
P18850	ATF6A_HUMAN	P18850-16S	16	S	yes
P08473	NEP_HUMAN	P08473-4S	4	S	yes
P08473	NEP_HUMAN	P08473-6S	6	S	yes
P08473	NEP_HUMAN	P08473-15T	15	T	yes
P51636	CAV2_HUMAN	P51636-23S	23	S	yes
P51636	CAV2_HUMAN	P51636-19Y	19	Y	yes
P51636	CAV2_HUMAN	P51636-20S	20	S	yes
P48506	GSH1_HUMAN	P48506-8S	8	S	yes
O95238	SPDEF_HUMAN	O95238-3S	3	S	no
O15156	ZBT7B_HUMAN	O15156-3S	3	S	yes
P51659	DHB4_HUMAN	P51659-3S	3	S	yes
Q9NS56	TOPRS_HUMAN	Q9NS56-3S	3	S	yes
O95238	SPDEF_HUMAN	O95238-5S	5	S	no
O95238	SPDEF_HUMAN	O95238-14S	14	S	no
Q9NS56	TOPRS_HUMAN	Q9NS56-9S	9	S	yes
Q9NS56	TOPRS_HUMAN	Q9NS56-12S	12	S	yes
P53611	PGTB2_HUMAN	P53611-3T	3	T	yes
P62491	RB11A_HUMAN	P62491-3T	3	T	yes
Q6NSJ2	PHLB3_HUMAN	Q6NSJ2-3T	3	T	no
P62491	RB11A_HUMAN	P62491-8Y	8	Y	yes
Q6NSJ2	PHLB3_HUMAN	Q6NSJ2-6S	6	S	no
Q9P1Y6	PHRF1_HUMAN	Q9P1Y6-5S	5	S	yes
Q9NZT2	OGFR_HUMAN	Q9NZT2-9T	9	T	no
O60716	CTND1_HUMAN	O60716-4S	4	S	yes
Q9Y3C0	CCD53_HUMAN	Q9Y3C0-11S	11	S	yes
Q13615	MTMR3_HUMAN	Q13615-8S	8	S	yes
Q9NWQ4	GPT2L_HUMAN	Q9NWQ4-10S	10	S	yes
Q13085	ACACA_HUMAN	Q13085-5S	5	S	yes
Q9BTU6	P4K2A_HUMAN	Q9BTU6-5S	5	S	yes
Q9BTU6	P4K2A_HUMAN	Q9BTU6-4T	4	T	no
Q9BTU6	P4K2A_HUMAN	Q9BTU6-9S	9	S	yes
O96018	APBA3_HUMAN	O96018-9S	9	S	yes
O96018	APBA3_HUMAN	O96018-11S	11	S	yes
Q9HC35	EMAL4_HUMAN	Q9HC35-11S	11	S	yes
Q9HC35	EMAL4_HUMAN	Q9HC35-16S	16	S	yes
Q9HC35	EMAL4_HUMAN	Q9HC35-17T	17	T	yes
Q9HC35	EMAL4_HUMAN	Q9HC35-13S	13	S	yes
Q9HC35	EMAL4_HUMAN	Q9HC35-18S	18	S	yes
Q06330	SUH_HUMAN	Q06330-7S	7	S	yes
Q06330	SUH_HUMAN	Q06330-18S	18	S	yes
Q14566	MCM6_HUMAN	Q14566-13S	13	S	yes
Q9H0C8	ILKAP_HUMAN	Q9H0C8-13S	13	S	yes
O14730	RIOK3_HUMAN	O14730-8S	8	S	yes
P50402	EMD_HUMAN	P50402-8S	8	S	yes
P50402	EMD_HUMAN	P50402-10T	10	T	yes
Q9BUH6	PAXX_HUMAN	Q9BUH6-5S	5	S	yes
Q9BUH6	PAXX_HUMAN	Q9BUH6-10T	10	T	yes
P80297	MT1X_HUMAN	P80297-8S	8	S	yes
Q9BW19	KIFC1_HUMAN	Q9BW19-6S	6	S	yes
Q9P2B7	CFA97_HUMAN	Q9P2B7-19S	19	S	yes
Q96ER3	SAAL1_HUMAN	Q96ER3-6S	6	S	yes
P28290	SSFA2_HUMAN	P28290-6S	6	S	no
P28290	SSFA2_HUMAN	P28290-8S	8	S	no
P57740	NU107_HUMAN	P57740-4S	4	S	yes
P57740	NU107_HUMAN	P57740-11S	11	S	yes
Q8WTS6	SETD7_HUMAN	Q8WTS6-3S	3	S	yes
Q8N0S6	CENPL_HUMAN	Q8N0S6-3S	3	S	yes
Q8N0S6	CENPL_HUMAN	Q8N0S6-5S	5	S	no
O43399	TPD54_HUMAN	O43399-12S	12	S	yes
O43399	TPD54_HUMAN	O43399-19S	19	S	yes
Q86YI8	PHF13_HUMAN	Q86YI8-16S	16	S	yes
Q86YI8	PHF13_HUMAN	Q86YI8-18S	18	S	no
Q8TAA9	VANG1_HUMAN	Q8TAA9-3T	3	T	no
Q9H6F5	CCD86_HUMAN	Q9H6F5-3T	3	T	yes
Q15029	U5S1_HUMAN	Q15029-19S	19	S	yes
Q8TAA9	VANG1_HUMAN	Q8TAA9-6T	6	T	no
Q8TAA9	VANG1_HUMAN	Q8TAA9-8S	8	S	no
Q96C55	ZN524_HUMAN	Q96C55-5S	5	S	yes
Q96C55	ZN524_HUMAN	Q96C55-11S	11	S	yes
P62857	RS28_HUMAN	P62857-4S	4	S	no
Q86VM9	ZCH18_HUMAN	Q86VM9-6S	6	S	yes
Q86VM9	ZCH18_HUMAN	Q86VM9-13S	13	S	yes
Q86VM9	ZCH18_HUMAN	Q86VM9-24S	24	S	yes
Q8IUE0	TF2LY_HUMAN;TF2LX_HUMAN	Q8IUE0-19S	19	S	yes
Q8IUE1	TF2LY_HUMAN;TF2LX_HUMAN	Q8IUE1-19S	19	S	yes
Q9BRP8	WIBG_HUMAN	Q9BRP8-6S	6	S	yes
O94763	RMP_HUMAN	O94763-8T	8	T	yes
O94763	RMP_HUMAN	O94763-13S	13	S	yes
Q9NQC3	RTN4_HUMAN	Q9NQC3-7S	7	S	yes
Q9NQC3	RTN4_HUMAN	Q9NQC3-13S	13	S	yes
Q9NQC3	RTN4_HUMAN	Q9NQC3-11S	11	S	yes
Q9NQC3	RTN4_HUMAN	Q9NQC3-12S	12	S	yes
Q8IZ21	PHAR4_HUMAN	Q8IZ21-28T	28	T	yes
Q8TCG2	P4K2B_HUMAN	Q8TCG2-12S	12	S	yes
Q8TCG2	P4K2B_HUMAN	Q8TCG2-17S	17	S	yes
Q6NZI2	PTRF_HUMAN	Q6NZI2-26S	26	S	yes
Q6NZI2	PTRF_HUMAN	Q6NZI2-36S	36	S	yes
Q6NZI2	PTRF_HUMAN	Q6NZI2-40S	40	S	yes
O76021	RL1D1_HUMAN	O76021-4S	4	S	no
O76021	RL1D1_HUMAN	O76021-6S	6	S	yes
O76021	RL1D1_HUMAN	O76021-21T	21	T	yes
Q14676	MDC1_HUMAN	Q14676-4T	4	T	yes
Q14676	MDC1_HUMAN	Q14676-21S	21	S	yes
Q8N720	ZN655_HUMAN	Q8N720-12S	12	S	yes
P04637	P53_HUMAN	P04637-6S	6	S	yes
P04637	P53_HUMAN	P04637-15S	15	S	yes
P04637	P53_HUMAN	P04637-9S	9	S	yes
P04637	P53_HUMAN	P04637-18T	18	T	yes
P04637	P53_HUMAN	P04637-20S	20	S	yes
Q9UJV9	DDX41_HUMAN	Q9UJV9-4S	4	S	yes
Q9GZP8	IMUP_HUMAN	Q9GZP8-29S	29	S	yes
O60285	NUAK1_HUMAN	O60285-22S	22	S	yes
Q9P0U4	CXXC1_HUMAN	Q9P0U4-6S	6	S	yes
Q9P0U4	CXXC1_HUMAN	Q9P0U4-19S	19	S	yes
Q9BZF1	OSBL8_HUMAN	Q9BZF1-13T	13	T	yes
Q9BZF1	OSBL8_HUMAN	Q9BZF1-14S	14	S	yes
Q96KB5	TOPK_HUMAN	Q96KB5-9T	9	T	yes
Q96KB5	TOPK_HUMAN	Q96KB5-11S	11	S	yes
Q15050	RRS1_HUMAN	Q15050-5S	5	S	yes
Q96NT5	PCFT_HUMAN	Q96NT5-6S	6	S	yes
A0AVT1	UBA6_HUMAN	A0AVT1-16S	16	S	yes
A0AVT1	UBA6_HUMAN	A0AVT1-18S	18	S	no
A0AVT1	UBA6_HUMAN	A0AVT1-19S	19	S	no
Q14451	GRB7_HUMAN	Q14451-23T	23	T	yes
Q93015	NAT6_HUMAN	Q93015-8S	8	S	yes
P29590	PML_HUMAN	P29590-8S	8	S	yes
Q9UEG4	ZN629_HUMAN	Q9UEG4-18S	18	S	yes
P28347	TEAD1_HUMAN	P28347-7S	7	S	yes
P28347	TEAD1_HUMAN	P28347-11S	11	S	yes
P28347	TEAD1_HUMAN	P28347-9S	9	S	yes
Q70E73	RAPH1_HUMAN	Q70E73-5S	5	S	yes
Q70E73	RAPH1_HUMAN	Q70E73-17S	17	S	yes
O95801	TTC4_HUMAN	O95801-10S	10	S	yes
Q96EP1	CHFR_HUMAN	Q96EP1-10S	10	S	yes
Q58EX7	PKHG4_HUMAN	Q58EX7-11S	11	S	yes
Q86VQ6	TRXR3_HUMAN	Q86VQ6-4S	4	S	yes
Q8TDP1	RNH2C_HUMAN	Q8TDP1-3S	3	S	yes
Q13671	RIN1_HUMAN	Q13671-3S	3	S	yes
Q13671	RIN1_HUMAN	Q13671-11S	11	S	yes
P29401	TKT_HUMAN	P29401-3S	3	S	yes
Q9UHB6	LIMA1_HUMAN	Q9UHB6-4S	4	S	yes
Q8NBR6	FA63B_HUMAN	Q8NBR6-26S	26	S	no
O15228	GNPAT_HUMAN	O15228-17S	17	S	yes
O60684	IMA7_HUMAN	O60684-3T	3	T	yes
Q96DF8	DGC14_HUMAN	Q96DF8-3T	3	T	yes
P02545	LMNA_HUMAN	P02545-3T	3	T	yes
Q5T0W9	FA83B_HUMAN	Q5T0W9-4S	4	S	no
Q5T0W9	FA83B_HUMAN	Q5T0W9-9S	9	S	yes
Q5T0W9	FA83B_HUMAN	Q5T0W9-3T	3	T	no
Q8WYQ5	DGCR8_HUMAN	Q8WYQ5-8S	8	S	yes
O60684	IMA7_HUMAN	O60684-6S	6	S	yes
P17535	JUND_HUMAN	P17535-27S	27	S	yes
P02545	LMNA_HUMAN	P02545-5S	5	S	yes
Q96C00	ZBTB9_HUMAN	Q96C00-13S	13	S	yes
Q5T0W9	FA83B_HUMAN	Q5T0W9-5S	5	S	yes
Q5T0W9	FA83B_HUMAN	Q5T0W9-8S	8	S	yes
Q9NWV8	BABA1_HUMAN	Q9NWV8-7S	7	S	yes
Q9NWV8	BABA1_HUMAN	Q9NWV8-8S	8	S	yes
Q9NWV8	BABA1_HUMAN	Q9NWV8-10T	10	T	yes
Q9NWV8	BABA1_HUMAN	Q9NWV8-20S	20	S	yes
Q96K58	ZN668_HUMAN	Q96K58-10S	10	S	yes
P35250	RFC2_HUMAN	P35250-18S	18	S	yes
P51991	ROA3_HUMAN	P51991-14S	14	S	yes
P11388	TOP2A_HUMAN	P11388-4S	4	S	yes
Q96D46	NMD3_HUMAN	Q96D46-3Y	3	Y	no
O60256	KPRB_HUMAN	O60256-5T	5	T	yes
Q5T1M5	FKB15_HUMAN	Q5T1M5-14S	14	S	yes
Q8WUM0	NU133_HUMAN	Q8WUM0-7S	7	S	yes
Q8WUM0	NU133_HUMAN	Q8WUM0-10T	10	T	yes
Q8NCH0	CHSTE_HUMAN	Q8NCH0-7T	7	T	yes
Q92890	UFD1_HUMAN	Q92890-3S	3	S	yes
Q5BJH7	YIF1B_HUMAN	Q5BJH7-13T	13	T	yes
Q96D31	CRCM1_HUMAN	Q96D31-13S	13	S	no
P84103	SRSF3_HUMAN	P84103-5S	5	S	yes
Q8WVM7	STAG1_HUMAN	Q8WVM7-4S	4	S	no
Q8WVM7	STAG1_HUMAN	Q8WVM7-13T	13	T	no
Q8WVM7	STAG1_HUMAN	Q8WVM7-24S	24	S	yes
Q8WVM7	STAG1_HUMAN	Q8WVM7-20S	20	S	yes
P50548	ERF_HUMAN	P50548-20S	20	S	yes
P50548	ERF_HUMAN	P50548-3T	3	T	yes
P50548	ERF_HUMAN	P50548-7T	7	T	yes
Q9HAS0	NJMU_HUMAN	Q9HAS0-8S	8	S	yes
Q9HAS0	NJMU_HUMAN	Q9HAS0-18S	18	S	yes
Q53HI1	UNC50_HUMAN	Q53HI1-9S	9	S	yes
P25440	BRD2_HUMAN	P25440-6T	6	T	yes
Q9NYZ1	TV23B_HUMAN	Q9NYZ1-6S	6	S	yes
Q9NYZ1	TV23B_HUMAN	Q9NYZ1-10T	10	T	no
Q9NYZ1	TV23B_HUMAN	Q9NYZ1-14S	14	S	yes
Q3SY56	SP6_HUMAN	Q3SY56-20S	20	S	no
Q8IWZ3	ANKH1_HUMAN	Q8IWZ3-11S	11	S	yes
Q96MH2	HEXI2_HUMAN	Q96MH2-14S	14	S	yes
Q14315	FLNC_HUMAN	Q14315-5S	5	S	yes
Q14315	FLNC_HUMAN	Q14315-8S	8	S	no
Q99832	TCPH_HUMAN	Q99832-4T	4	T	yes
Q9H1P3	OSBL2_HUMAN	Q9H1P3-16S	16	S	no
Q9H1P3	OSBL2_HUMAN	Q9H1P3-19S	19	S	yes
Q9H1P3	OSBL2_HUMAN	Q9H1P3-20S	20	S	yes
O95772	MENTO_HUMAN	O95772-15S	15	S	yes
O95772	MENTO_HUMAN	O95772-17S	17	S	yes
O95772	MENTO_HUMAN	O95772-21S	21	S	yes
O95772	MENTO_HUMAN	O95772-18S	18	S	yes
Q13835	PKP1_HUMAN	Q13835-4S	4	S	yes
Q99708	COM1_HUMAN	Q99708-10S	10	S	yes
P17980	PRS6A_HUMAN	P17980-9S	9	S	yes
Q9H0U4	RAB1B_HUMAN	Q9H0U4-5Y	5	Y	yes
A1KXE4	F168B_HUMAN	A1KXE4-5Y	5	Y	no
Q92567	F168A_HUMAN	Q92567-5Y	5	Y	yes
A1KXE4	F168B_HUMAN	A1KXE4-6S	6	S	yes
Q92567	F168A_HUMAN	Q92567-6S	6	S	yes
Q9Y4E1	FA21C_HUMAN	Q9Y4E1-6T	6	T	yes
Q9NVT9	ARMC1_HUMAN	Q9NVT9-5T	5	T	no
Q9NVT9	ARMC1_HUMAN	Q9NVT9-9S	9	S	no
Q9HCD5	NCOA5_HUMAN	Q9HCD5-9S	9	S	yes
Q9HCD5	NCOA5_HUMAN	Q9HCD5-11T	11	T	yes
Q9BVC4	LST8_HUMAN	Q9BVC4-4S	4	S	yes
Q9BVC4	LST8_HUMAN	Q9BVC4-7T	7	T	no
Q9BVC4	LST8_HUMAN	Q9BVC4-10S	10	S	no
P48378	RFX2_HUMAN	P48378-13S	13	S	no
P48378	RFX2_HUMAN	P48378-19S	19	S	no
P48378	RFX2_HUMAN	P48378-28S	28	S	yes
Q53T59	H1BP3_HUMAN	Q53T59-3S	3	S	yes
Q9H840	GEMI7_HUMAN	Q9H840-3T	3	T	yes
P20042	IF2B_HUMAN	P20042-2S	2	S	yes
Q9UQ80	PA2G4_HUMAN	Q9UQ80-2S	2	S	yes
Q9NXR7	BRE_HUMAN	Q9NXR7-2S	2	S	yes
Q96FV9	THOC1_HUMAN	Q96FV9-2S	2	S	yes
Q96FV9	THOC1_HUMAN	Q96FV9-4T	4	T	yes
Q9BRT9	SLD5_HUMAN	Q9BRT9-12S	12	S	yes
Q9BRT9	SLD5_HUMAN	Q9BRT9-2T	2	T	yes
Q9BRT9	SLD5_HUMAN	Q9BRT9-16S	16	S	yes
P46782	RS5_HUMAN	P46782-14T	14	T	yes
Q15758	AAAT_HUMAN	Q15758-9S	9	S	yes
Q16543	CDC37_HUMAN	Q16543-13S	13	S	yes
Q9UBE0	SAE1_HUMAN	Q9UBE0-12S	12	S	yes
P15927	RFA2_HUMAN	P15927-29S	29	S	yes
Q8WUX9	CHMP7_HUMAN	Q8WUX9-3S	3	S	yes
P15408	FOSL2_HUMAN	P15408-5Y	5	Y	yes
P15408	FOSL2_HUMAN	P15408-13S	13	S	no
P15408	FOSL2_HUMAN	P15408-17S	17	S	yes
P15408	FOSL2_HUMAN	P15408-19S	19	S	yes
Q9P266	JCAD_HUMAN	Q9P266-3S	3	S	yes
P40121	CAPG_HUMAN	P40121-3T	3	T	yes
P40121	CAPG_HUMAN	P40121-10S	10	S	yes
Q8N5F7	NKAP_HUMAN	Q8N5F7-9S	9	S	yes
Q15544	TAF11_HUMAN	Q15544-7S	7	S	yes
Q9NWQ4	GPT2L_HUMAN	Q9NWQ4-16S	16	S	yes
O60784	TOM1_HUMAN	O60784-11S	11	S	yes
O00161	SNP23_HUMAN	O00161-5S	5	S	yes
O00161	SNP23_HUMAN	O00161-6S	6	S	yes
Q07960	RHG01_HUMAN	Q07960-16T	16	T	yes
Q14202	ZMYM3_HUMAN	Q14202-8S	8	S	yes
P28290	SSFA2_HUMAN	P28290-7S	7	S	no
P57740	NU107_HUMAN	P57740-10S	10	S	yes
Q96C55	ZN524_HUMAN	Q96C55-3T	3	T	no
Q15029	U5S1_HUMAN	Q15029-12Y	12	Y	no
Q96C55	ZN524_HUMAN	Q96C55-24S	24	S	no
Q8IXU6	S35F2_HUMAN	Q8IXU6-5S	5	S	yes
Q2M3G4	SHRM1_HUMAN	Q2M3G4-12S	12	S	yes
O94763	RMP_HUMAN	O94763-5T	5	T	no
Q8TF30	WHAMM_HUMAN	Q8TF30-8S	8	S	yes
Q9Y6D9	MD1L1_HUMAN	Q9Y6D9-12S	12	S	yes
P06748	NPM_HUMAN	P06748-17Y	17	Y	yes
Q93015	NAT6_HUMAN	Q93015-7T	7	T	yes
Q9H3K6	BOLA2_HUMAN	Q9H3K6-4S	4	S	no
Q8N3P4	VPS8_HUMAN	Q8N3P4-13S	13	S	yes
Q8N3P4	VPS8_HUMAN	Q8N3P4-19S	19	S	yes
P42771	CDN2A_HUMAN	P42771-8S	8	S	yes
Q969H4	CNKR1_HUMAN	Q969H4-8T	8	T	no
Q86VQ6	TRXR3_HUMAN	Q86VQ6-8S	8	S	yes
Q9NVX7	KBTB4_HUMAN	Q9NVX7-3S	3	S	yes
Q13671	RIN1_HUMAN	Q13671-7S	7	S	no
Q13671	RIN1_HUMAN	Q13671-16S	16	S	yes
Q8NBR6	FA63B_HUMAN	Q8NBR6-3S	3	S	no
Q8NBR6	FA63B_HUMAN	Q8NBR6-7S	7	S	no
Q8WYQ5	DGCR8_HUMAN	Q8WYQ5-3T	3	T	no
Q9UKS7	IKZF2_HUMAN	Q9UKS7-17S	17	S	yes
Q5T0W9	FA83B_HUMAN	Q5T0W9-19Y	19	Y	no
Q5T0W9	FA83B_HUMAN	Q5T0W9-16S	16	S	no
Q8N5I9	CL045_HUMAN	Q8N5I9-12S	12	S	no
Q96D46	NMD3_HUMAN	Q96D46-11S	11	S	yes
Q96CP6	GRM1A_HUMAN	Q96CP6-16S	16	S	yes
Q96CP6	GRM1A_HUMAN	Q96CP6-12T	12	T	yes
Q9UK41	VPS28_HUMAN	Q9UK41-8T	8	T	yes
Q9HCD6	TANC2_HUMAN	Q9HCD6-5S	5	S	yes
O95379	TFIP8_HUMAN	O95379-3S	3	S	yes
Q8N3U4	STAG2_HUMAN	Q8N3U4-23S	23	S	no
P52888	THOP1_HUMAN	P52888-16S	16	S	yes
P50548	ERF_HUMAN	P50548-21S	21	S	yes
Q6PJP8	DCR1A_HUMAN	Q6PJP8-6S	6	S	no
Q99640	PMYT1_HUMAN	Q99640-17T	17	T	yes
Q9HAS0	NJMU_HUMAN	Q9HAS0-19S	19	S	yes
P49810	PSN2_HUMAN	P49810-9S	9	S	yes
Q14315	FLNC_HUMAN	Q14315-7Y	7	Y	no
Q9BR77	CCD77_HUMAN	Q9BR77-4T	4	T	yes
Q9BR77	CCD77_HUMAN	Q9BR77-8T	8	T	yes
C9JQL5	DSA2D_HUMAN	C9JQL5-10S	10	S	no
Q8NEL9	DDHD1_HUMAN	Q8NEL9-8S	8	S	yes
O43251	RFOX2_HUMAN	O43251-7T	7	T	yes
O00400	ACATN_HUMAN	O00400-2S	2	S	yes
Q16543	CDC37_HUMAN	Q16543-4Y	4	Y	yes
Q16543	CDC37_HUMAN	Q16543-5S	5	S	yes
Q16543	CDC37_HUMAN	Q16543-19T	19	T	no
P41440	S19A1_HUMAN	P41440-5S	5	S	yes
Q658P3	STEA3_HUMAN	Q658P3-17S	17	S	yes
Q658P3	STEA3_HUMAN	Q658P3-20S	20	S	yes
P46940	IQGA1_HUMAN	P46940-2S	2	S	yes
Q9BRF8	CPPED_HUMAN	Q9BRF8-2S	2	S	yes
O14745	NHRF1_HUMAN	O14745-2S	2	S	yes
O60664	PLIN3_HUMAN	O60664-2S	2	S	yes
Q96SN7	ORAI2_HUMAN	Q96SN7-2S	2	S	yes
P30519	HMOX2_HUMAN	P30519-2S	2	S	yes
Q969L2	MAL2_HUMAN	Q969L2-2S	2	S	no
Q9HD26	GOPC_HUMAN	Q9HD26-2S	2	S	yes
P41567	EIF1_HUMAN	P41567-2S	2	S	yes
Q14353	GAMT_HUMAN	Q14353-2S	2	S	no
P52926	HMGA2_HUMAN	P52926-2S	2	S	yes
P35659	DEK_HUMAN	P35659-2S	2	S	no
Q9Y5A9	YTHD2_HUMAN	Q9Y5A9-2S	2	S	yes
Q9Y5A9	YTHD2_HUMAN	Q9Y5A9-5S	5	S	yes
Q9UBB6	NCDN_HUMAN	Q9UBB6-2S	2	S	yes
P21266	GSTM3_HUMAN	P21266-2S	2	S	yes
Q9BRL6	SRSF8_HUMAN	Q9BRL6-2S	2	S	yes
P06454	PTMA_HUMAN	P06454-2S	2	S	yes
Q96FQ6	S10AG_HUMAN	Q96FQ6-2S	2	S	yes
Q8IWE2	NXP20_HUMAN	Q8IWE2-2S	2	S	yes
Q6PEV8	F199X_HUMAN	Q6PEV8-2S	2	S	yes
Q8NDC0	MISSL_HUMAN	Q8NDC0-2S	2	S	yes
Q8NDC0	MISSL_HUMAN	Q8NDC0-15S	15	S	yes
Q99536	VAT1_HUMAN	Q99536-2S	2	S	yes
P26368	U2AF2_HUMAN	P26368-2S	2	S	yes
O15126	SCAM1_HUMAN	O15126-2S	2	S	yes
Q7KZ85	SPT6H_HUMAN	Q7KZ85-2S	2	S	no
Q7KZ85	SPT6H_HUMAN	Q7KZ85-7S	7	S	yes
Q7KZ85	SPT6H_HUMAN	Q7KZ85-12S	12	S	yes
Q7KZ85	SPT6H_HUMAN	Q7KZ85-16Y	16	Y	no
P51159	RB27A_HUMAN	P51159-2S	2	S	yes
O95630	STABP_HUMAN	O95630-2S	2	S	yes
Q9NRY5	F1142_HUMAN	Q9NRY5-2S	2	S	yes
P62328	TYB4_HUMAN	P62328-2S	2	S	yes
Q8WVE0	N6MT2_HUMAN	Q8WVE0-2S	2	S	yes
P61244	MAX_HUMAN	P61244-2S	2	S	yes
P61244	MAX_HUMAN	P61244-11S	11	S	yes
Q13177	PAK2_HUMAN	Q13177-2S	2	S	yes
P08047	SP1_HUMAN	P08047-2S	2	S	yes
P08047	SP1_HUMAN	P08047-7S	7	S	yes
P63165	SUMO1_HUMAN	P63165-2S	2	S	yes
P47756	CAPZB_HUMAN	P47756-2S	2	S	yes
Q9GZN2	TGIF2_HUMAN	Q9GZN2-2S	2	S	yes
Q9GZN2	TGIF2_HUMAN	Q9GZN2-4S	4	S	yes
P62136	PP1A_HUMAN	P62136-2S	2	S	yes
P62995	TRA2B_HUMAN	P62995-2S	2	S	yes
P62995	TRA2B_HUMAN	P62995-14S	14	S	yes
Q96J02	ITCH_HUMAN	Q96J02-2S	2	S	yes
Q96MY1	NOL4L_HUMAN	Q96MY1-2S	2	S	no
Q13595	TRA2A_HUMAN	Q13595-2S	2	S	yes
Q13595	TRA2A_HUMAN	Q13595-14S	14	S	yes
Q9H257	CARD9_HUMAN	Q9H257-2S	2	S	yes
Q92945	FUBP2_HUMAN	Q92945-2S	2	S	yes
P16989	YBOX3_HUMAN	P16989-2S	2	S	yes
Q03169	TNAP2_HUMAN	Q03169-2S	2	S	yes
Q03169	TNAP2_HUMAN	Q03169-5S	5	S	yes
Q03169	TNAP2_HUMAN	Q03169-6S	6	S	yes
O95747	OXSR1_HUMAN	O95747-2S	2	S	yes
Q15633	TRBP2_HUMAN	Q15633-2S	2	S	no
P07384	CAN1_HUMAN	P07384-2S	2	S	yes
P35612	ADDB_HUMAN	P35612-2S	2	S	yes
O15258	RER1_HUMAN	O15258-2S	2	S	yes
Q9UHY1	NRBP_HUMAN	Q9UHY1-2S	2	S	yes
Q9UHY1	NRBP_HUMAN	Q9UHY1-11S	11	S	yes
Q9UHY1	NRBP_HUMAN	Q9UHY1-14S	14	S	yes
P20962	PTMS_HUMAN	P20962-2S	2	S	yes
P20962	PTMS_HUMAN	P20962-5S	5	S	yes
P62879	GBB2_HUMAN	P62879-2S	2	S	yes
Q9H0W8	SMG9_HUMAN	Q9H0W8-2S	2	S	yes
Q9H0W8	SMG9_HUMAN	Q9H0W8-4S	4	S	yes
Q9H0W8	SMG9_HUMAN	Q9H0W8-7S	7	S	yes
P16403	H12_HUMAN	P16403-2S	2	S	yes
P10412	H14_HUMAN	P10412-2S	2	S	yes
P10412	H14_HUMAN	P10412-18T	18	T	yes
P16401	H15_HUMAN	P16401-2S	2	S	yes
P16401	H15_HUMAN	P16401-18S	18	S	yes
P16401	H15_HUMAN	P16401-11T	11	T	yes
P16402	H13_HUMAN	P16402-2S	2	S	yes
P16402	H13_HUMAN	P16402-18T	18	T	yes
P50552	VASP_HUMAN	P50552-2S	2	S	yes
Q02539	H11_HUMAN	Q02539-2S	2	S	yes
Q8N6S5	AR6P6_HUMAN	Q8N6S5-2S	2	S	yes
Q16352	AINX_HUMAN	Q16352-2S	2	S	no
Q16352	AINX_HUMAN	Q16352-5S	5	S	no
Q7L9L4	MOB1B_HUMAN	Q7L9L4-2S	2	S	yes
P05783	K1C18_HUMAN	P05783-2S	2	S	yes
P05783	K1C18_HUMAN	P05783-7S	7	S	yes
P05783	K1C18_HUMAN	P05783-10S	10	S	yes
P20042	IF2B_HUMAN	P20042-13S	13	S	yes
P11387	TOP1_HUMAN	P11387-2S	2	S	yes
P11387	TOP1_HUMAN	P11387-10S	10	S	yes
Q15102	PA1B3_HUMAN	Q15102-2S	2	S	yes
P33992	MCM5_HUMAN	P33992-2S	2	S	yes
O95807	TM50A_HUMAN	O95807-2S	2	S	yes
P37198	NUP62_HUMAN	P37198-2S	2	S	yes
Q03135	CAV1_HUMAN	Q03135-2S	2	S	yes
Q03135	CAV1_HUMAN	Q03135-6Y	6	Y	yes
Q13242	SRSF9_HUMAN	Q13242-2S	2	S	yes
P19532	TFE3_HUMAN	P19532-2S	2	S	yes
P84090	ERH_HUMAN	P84090-2S	2	S	yes
O00571	DDX3X_HUMAN	O00571-2S	2	S	no
P08729	K2C7_HUMAN	P08729-2S	2	S	yes
P08729	K2C7_HUMAN	P08729-6S	6	S	yes
P08729	K2C7_HUMAN	P08729-7S	7	S	yes
P11142	HSP7C_HUMAN	P11142-2S	2	S	yes
P09651	ROA1_HUMAN	P09651-2S	2	S	yes
P09651	ROA1_HUMAN	P09651-4S	4	S	yes
P09651	ROA1_HUMAN	P09651-6S	6	S	yes
O94986	CE152_HUMAN	O94986-2S	2	S	yes
P13489	RINI_HUMAN	P13489-2S	2	S	yes
O60499	STX10_HUMAN	O60499-2S	2	S	yes
Q9UMS4	PRP19_HUMAN	Q9UMS4-2S	2	S	yes
P62316	SMD2_HUMAN	P62316-2S	2	S	yes
O14976	GAK_HUMAN	O14976-2S	2	S	yes
Q9HB90	RRAGC_HUMAN	Q9HB90-2S	2	S	yes
Q9HB90	RRAGC_HUMAN	Q9HB90-15S	15	S	yes
Q9UBB9	TFP11_HUMAN	Q9UBB9-2S	2	S	yes
Q5SW79	CE170_HUMAN	Q5SW79-2S	2	S	no
O75431	MTX2_HUMAN	O75431-2S	2	S	yes
P62269	RS18_HUMAN	P62269-2S	2	S	yes
Q96I25	SPF45_HUMAN	Q96I25-2S	2	S	yes
O43752	STX6_HUMAN	O43752-2S	2	S	yes
O43865	SAHH2_HUMAN	O43865-2S	2	S	yes
Q15717	ELAV1_HUMAN	Q15717-2S	2	S	yes
Q969X1	LFG3_HUMAN	Q969X1-2S	2	S	yes
Q96HC4	PDLI5_HUMAN	Q96HC4-2S	2	S	yes
Q16539	MK14_HUMAN	Q16539-2S	2	S	yes
P68402	PA1B2_HUMAN	P68402-2S	2	S	yes
O95235	KI20A_HUMAN	O95235-2S	2	S	yes
Q9UPR3	SMG5_HUMAN	Q9UPR3-2S	2	S	yes
O43768	ENSA_HUMAN	O43768-2S	2	S	yes
Q9BSA9	TM175_HUMAN	Q9BSA9-2S	2	S	no
Q92597	NDRG1_HUMAN	Q92597-2S	2	S	yes
Q9P0J7	KCMF1_HUMAN	Q9P0J7-2S	2	S	yes
P13647	K2C5_HUMAN	P13647-2S	2	S	yes
P13647	K2C5_HUMAN	P13647-5S	5	S	yes
P67809	YBOX1_HUMAN	P67809-2S	2	S	yes
P67809	YBOX1_HUMAN	P67809-3S	3	S	yes
A8MXV4	NUD19_HUMAN	A8MXV4-2S	2	S	yes
P20340	RAB6A_HUMAN	P20340-2S	2	S	yes
P07355	ANXA2_HUMAN	P07355-2S	2	S	yes
Q9H773	DCTP1_HUMAN	Q9H773-2S	2	S	yes
Q92522	H1X_HUMAN	Q92522-2S	2	S	yes
Q8TD19	NEK9_HUMAN	Q8TD19-2S	2	S	yes
Q7L2H7	EIF3M_HUMAN	Q7L2H7-2S	2	S	yes
Q96KS9	F167A_HUMAN	Q96KS9-2S	2	S	yes
Q9UKI8	TLK1_HUMAN	Q9UKI8-2S	2	S	no
Q92598	HS105_HUMAN	Q92598-2S	2	S	yes
Q9NVI7	ATD3A_HUMAN	Q9NVI7-2S	2	S	yes
Q9NWU2	GID8_HUMAN	Q9NWU2-2S	2	S	yes
Q9H2U1	DHX36_HUMAN	Q9H2U1-2S	2	S	yes
Q86Y82	STX12_HUMAN	Q86Y82-2S	2	S	yes
Q01130	SRSF2_HUMAN	Q01130-2S	2	S	yes
O14907	TX1B3_HUMAN	O14907-2S	2	S	yes
Q9Y262	EIF3L_HUMAN	Q9Y262-2S	2	S	yes
O15400	STX7_HUMAN	O15400-2S	2	S	yes
P46940	IQGA1_HUMAN	P46940-19S	19	S	yes
Q9H7L9	SDS3_HUMAN	Q9H7L9-32S	32	S	yes
Q9H7L9	SDS3_HUMAN	Q9H7L9-39S	39	S	yes
O60508	PRP17_HUMAN	O60508-12Y	12	Y	no
O60508	PRP17_HUMAN	O60508-20S	20	S	yes
O60508	PRP17_HUMAN	O60508-22S	22	S	no
P30519	HMOX2_HUMAN	P30519-19S	19	S	no
P56211	ARP19_HUMAN	P56211-10S	10	S	yes
P56211	ARP19_HUMAN	P56211-23S	23	S	yes
P41567	EIF1_HUMAN	P41567-9S	9	S	yes
P41567	EIF1_HUMAN	P41567-17S	17	S	no
Q14353	GAMT_HUMAN	Q14353-5S	5	S	no
Q14353	GAMT_HUMAN	Q14353-17S	17	S	yes
P35659	DEK_HUMAN	P35659-4S	4	S	yes
Q9Y5A9	YTHD2_HUMAN	Q9Y5A9-4S	4	S	yes
P35659	DEK_HUMAN	P35659-13T	13	T	yes
P35659	DEK_HUMAN	P35659-15T	15	T	yes
P35659	DEK_HUMAN	P35659-19S	19	S	yes
P35659	DEK_HUMAN	P35659-32S	32	S	yes
P04183	KITH_HUMAN	P04183-13S	13	S	yes
P04183	KITH_HUMAN	P04183-15S	15	S	yes
P06454	PTMA_HUMAN	P06454-9S	9	S	yes
P06454	PTMA_HUMAN	P06454-8T	8	T	yes
P06454	PTMA_HUMAN	P06454-10S	10	S	yes
P06454	PTMA_HUMAN	P06454-14T	14	T	no
O00233	PSMD9_HUMAN	O00233-9S	9	S	no
Q8NDC0	MISSL_HUMAN	Q8NDC0-6S	6	S	yes
Q99536	VAT1_HUMAN	Q99536-17S	17	S	yes
Q99536	VAT1_HUMAN	Q99536-18S	18	S	yes
Q99536	VAT1_HUMAN	Q99536-27S	27	S	yes
Q9NRY5	F1142_HUMAN	Q9NRY5-9T	9	T	yes
Q13409	DC1I2_HUMAN	Q13409-5S	5	S	no
Q6PL24	TMED8_HUMAN	Q6PL24-14S	14	S	no
Q6PL24	TMED8_HUMAN	Q6PL24-16T	16	T	no
Q6PL24	TMED8_HUMAN	Q6PL24-21S	21	S	yes
Q6PL24	TMED8_HUMAN	Q6PL24-34S	34	S	yes
Q9Y5P4	C43BP_HUMAN	Q9Y5P4-6S	6	S	no
Q9Y5P4	C43BP_HUMAN	Q9Y5P4-9S	9	S	no
Q9Y5P4	C43BP_HUMAN	Q9Y5P4-12S	12	S	yes
Q9Y5P4	C43BP_HUMAN	Q9Y5P4-20S	20	S	no
P62995	TRA2B_HUMAN	P62995-16S	16	S	yes
Q96MY1	NOL4L_HUMAN	Q96MY1-18S	18	S	yes
Q96MY1	NOL4L_HUMAN	Q96MY1-20S	20	S	no
P16989	YBOX3_HUMAN	P16989-20T	20	T	no
P35612	ADDB_HUMAN	P35612-5T	5	T	yes
P35612	ADDB_HUMAN	P35612-11S	11	S	yes
O15258	RER1_HUMAN	O15258-6S	6	S	yes
Q9UHY1	NRBP_HUMAN	Q9UHY1-8T	8	T	yes
P05423	RPC4_HUMAN	P05423-12T	12	T	no
Q96C24	SYTL4_HUMAN	Q96C24-11S	11	S	no
P16403	H12_HUMAN	P16403-4T	4	T	yes
P10412	H14_HUMAN	P10412-4T	4	T	yes
P16401	H15_HUMAN	P16401-4T	4	T	yes
P16402	H13_HUMAN	P16402-4T	4	T	yes
Q02539	H11_HUMAN	Q02539-4T	4	T	no
P16401	H15_HUMAN	P16401-9T	9	T	yes
Q16352	AINX_HUMAN	Q16352-13S	13	S	no
Q16352	AINX_HUMAN	Q16352-14S	14	S	no
P05783	K1C18_HUMAN	P05783-5T	5	T	no
P05783	K1C18_HUMAN	P05783-8T	8	T	yes
P33992	MCM5_HUMAN	P33992-11Y	11	Y	no
P33992	MCM5_HUMAN	P33992-14S	14	S	yes
Q9Y5Q9	TF3C3_HUMAN	Q9Y5Q9-5S	5	S	yes
O15534	PER1_HUMAN	O15534-27S	27	S	yes
P43351	RAD52_HUMAN	P43351-4T	4	T	no
O43719	HTSF1_HUMAN	O43719-4T	4	T	yes
P12956	XRCC6_HUMAN	P12956-6S	6	S	yes
P17844	DDX5_HUMAN	P17844-6S	6	S	yes
Q08752	PPID_HUMAN	Q08752-5S	5	S	yes
P84090	ERH_HUMAN	P84090-4T	4	T	yes
O00571	DDX3X_HUMAN	O00571-24S	24	S	yes
Q9Y3A5	SBDS_HUMAN	Q9Y3A5-5T	5	T	yes
P08729	K2C7_HUMAN	P08729-12S	12	S	no
Q9UMS4	PRP19_HUMAN	Q9UMS4-18S	18	S	yes
Q3YBR2	TBRG1_HUMAN	Q3YBR2-10S	10	S	yes
O14976	GAK_HUMAN	O14976-6S	6	S	no
O14976	GAK_HUMAN	O14976-16S	16	S	yes
Q9HB90	RRAGC_HUMAN	Q9HB90-21S	21	S	yes
Q9UBB9	TFP11_HUMAN	Q9UBB9-4S	4	S	yes
Q96I25	SPF45_HUMAN	Q96I25-14S	14	S	no
O00560	SDCB1_HUMAN	O00560-6S	6	S	yes
Q9UN79	SOX13_HUMAN	Q9UN79-5S	5	S	yes
Q15717	ELAV1_HUMAN	Q15717-5Y	5	Y	yes
Q9UBC1	IKBL1_HUMAN	Q9UBC1-5S	5	S	yes
P68402	PA1B2_HUMAN	P68402-6S	6	S	yes
Q643R3	LPCT4_HUMAN	Q643R3-21S	21	S	no
P07476	INVO_HUMAN	P07476-12S	12	S	yes
P07476	INVO_HUMAN	P07476-16S	16	S	yes
Q9H6S3	ES8L2_HUMAN	Q9H6S3-4S	4	S	yes
Q9H6S3	ES8L2_HUMAN	Q9H6S3-17S	17	S	yes
Q8IZW8	TENS4_HUMAN	Q8IZW8-7S	7	S	no
P60900	PSA6_HUMAN	P60900-5S	5	S	yes
Q8N1Q1	CAH13_HUMAN	Q8N1Q1-5S	5	S	yes
O95628	CNOT4_HUMAN	O95628-4S	4	S	yes
Q96AJ9	VTI1A_HUMAN	Q96AJ9-3S	3	S	yes
Q9Y2V2	CHSP1_HUMAN	Q9Y2V2-3S	3	S	no
Q86WH2	RASF3_HUMAN	Q86WH2-3S	3	S	yes
P25788	PSA3_HUMAN	P25788-3S	3	S	no
Q15796	SMAD2_HUMAN	Q15796-3S	3	S	no
O96007	MOC2B_HUMAN	O96007-3S	3	S	no
Q9NYL2	MLTK_HUMAN	Q9NYL2-3S	3	S	yes
P62820	RAB1A_HUMAN	P62820-3S	3	S	no
A1A5D9	BICR2_HUMAN	A1A5D9-3S	3	S	no
P51397	DAP1_HUMAN	P51397-3S	3	S	yes
P55055	NR1H2_HUMAN	P55055-3S	3	S	no
P55055	NR1H2_HUMAN	P55055-25S	25	S	no
P55055	NR1H2_HUMAN	P55055-27S	27	S	no
Q8WVV9	HNRLL_HUMAN	Q8WVV9-3S	3	S	no
Q8WVV9	HNRLL_HUMAN	Q8WVV9-4S	4	S	no
Q8WVV9	HNRLL_HUMAN	Q8WVV9-5S	5	S	no
Q8WVV9	HNRLL_HUMAN	Q8WVV9-7S	7	S	no
P67870	CSK2B_HUMAN	P67870-3S	3	S	yes
A8MXV4	NUD19_HUMAN	A8MXV4-3S	3	S	no
Q00839	HNRPU_HUMAN	Q00839-3S	3	S	yes
P22307	NLTP_HUMAN	P22307-3S	3	S	no
Q15172	2A5A_HUMAN	Q15172-3S	3	S	no
Q9UIU6	SIX4_HUMAN	Q9UIU6-3S	3	S	yes
Q8WVV9	HNRLL_HUMAN	Q8WVV9-11T	11	T	no
Q16537	2A5E_HUMAN	Q16537-7T	7	T	yes
Q16537	2A5E_HUMAN	Q16537-10S	10	S	yes
Q9UEY8	ADDG_HUMAN	Q9UEY8-6S	6	S	no
Q9UEY8	ADDG_HUMAN	Q9UEY8-12T	12	T	yes
P67809	YBOX1_HUMAN	P67809-7T	7	T	yes
P67809	YBOX1_HUMAN	P67809-25T	25	T	no
Q9Y2V2	CHSP1_HUMAN	Q9Y2V2-17S	17	S	yes
Q9Y2V2	CHSP1_HUMAN	Q9Y2V2-23T	23	T	yes
Q9Y2V2	CHSP1_HUMAN	Q9Y2V2-26S	26	S	yes
Q86WH2	RASF3_HUMAN	Q86WH2-5Y	5	Y	no
Q86WH2	RASF3_HUMAN	Q86WH2-7S	7	S	yes
P25788	PSA3_HUMAN	P25788-16S	16	S	yes
P84022	SMAD3_HUMAN	P84022-8T	8	T	yes
Q15796	SMAD2_HUMAN	Q15796-8T	8	T	yes
Q9H190	SDCB2_HUMAN	Q9H190-7S	7	S	yes
P62820	RAB1A_HUMAN	P62820-8Y	8	Y	yes
A1A5D9	BICR2_HUMAN	A1A5D9-15S	15	S	no
A1A5D9	BICR2_HUMAN	A1A5D9-19S	19	S	no
P55055	NR1H2_HUMAN	P55055-11T	11	T	yes
P67870	CSK2B_HUMAN	P67870-4S	4	S	yes
P37837	TALDO_HUMAN	P37837-4S	4	S	yes
Q00839	HNRPU_HUMAN	Q00839-4S	4	S	yes
P22307	NLTP_HUMAN	P22307-4S	4	S	no
Q15172	2A5A_HUMAN	Q15172-5S	5	S	yes
Q9UIU6	SIX4_HUMAN	Q9UIU6-5S	5	S	yes
Q8WVV9	HNRLL_HUMAN	Q8WVV9-6S	6	S	no
Q9UIU6	SIX4_HUMAN	Q9UIU6-7T	7	T	no
Q00341	VIGLN_HUMAN	Q00341-11S	11	S	yes
P49959	MRE11_HUMAN	P49959-3T	3	T	no
Q9Y241	HIG1A_HUMAN	Q9Y241-3T	3	T	yes
Q13952	NFYC_HUMAN	Q13952-3T	3	T	no
P20340	RAB6A_HUMAN	P20340-3T	3	T	yes
O14613	BORG1_HUMAN	O14613-3T	3	T	no
P51532	SMCA4_HUMAN	P51532-3T	3	T	yes
Q96HR3	MED30_HUMAN	Q96HR3-3T	3	T	yes
P47974	TISD_HUMAN	P47974-3T	3	T	no
P07355	ANXA2_HUMAN	P07355-3T	3	T	yes
Q9Y241	HIG1A_HUMAN	Q9Y241-5T	5	T	no
Q96LR5	UB2E2_HUMAN	Q96LR5-11S	11	S	yes
Q96LR5	UB2E2_HUMAN	Q96LR5-13S	13	S	no
Q96LT7	CI072_HUMAN	Q96LT7-9S	9	S	yes
P26640	SYVC_HUMAN	P26640-5Y	5	Y	no
P52292	IMA1_HUMAN	P52292-9T	9	T	yes
Q96HR3	MED30_HUMAN	Q96HR3-9S	9	S	no
P27448	MARK3_HUMAN	P27448-5T	5	T	yes
P47974	TISD_HUMAN	P47974-4T	4	T	no
P07355	ANXA2_HUMAN	P07355-12S	12	S	yes
P86452	ZBED6_HUMAN	P86452-14S	14	S	yes
Q8N6T7	SIR6_HUMAN	Q8N6T7-10S	10	S	yes
Q9UL45	BL1S6_HUMAN	Q9UL45-14T	14	T	no
Q9UKI8	TLK1_HUMAN	Q9UKI8-6S	6	S	no
Q9UKI8	TLK1_HUMAN	Q9UKI8-7S	7	S	no
Q9UKI8	TLK1_HUMAN	Q9UKI8-9S	9	S	no
Q9UKI8	TLK1_HUMAN	Q9UKI8-15S	15	S	no
Q9UKI8	TLK1_HUMAN	Q9UKI8-22S	22	S	yes
Q9UKI8	TLK1_HUMAN	Q9UKI8-24T	24	T	no
O15400	STX7_HUMAN	O15400-3Y	3	Y	yes
Q9Y262	EIF3L_HUMAN	Q9Y262-8Y	8	Y	no
Q9Y262	EIF3L_HUMAN	Q9Y262-10S	10	S	no
Q9Y262	EIF3L_HUMAN	Q9Y262-14Y	14	Y	yes
Q9Y262	EIF3L_HUMAN	Q9Y262-17Y	17	Y	yes
Q9Y262	EIF3L_HUMAN	Q9Y262-21S	21	S	yes
O15400	STX7_HUMAN	O15400-4T	4	T	yes
P61129	ZC3H6_HUMAN	P61129-4S	4	S	no
P61129	ZC3H6_HUMAN	P61129-2T	2	T	no
Q86VP1	TAXB1_HUMAN	Q86VP1-3S	3	S	no
Q86VP1	TAXB1_HUMAN	Q86VP1-2T	2	T	no
O95402	MED26_HUMAN	O95402-7S	7	S	yes
P59998	ARPC4_HUMAN	P59998-4T	4	T	yes
O14939	PLD2_HUMAN	O14939-24S	24	S	no
Q15311	RBP1_HUMAN	Q15311-10S	10	S	no
Q15311	RBP1_HUMAN	Q15311-11S	11	S	yes
Q15311	RBP1_HUMAN	Q15311-13S	13	S	yes
Q9UH92	MLX_HUMAN	Q9UH92-7S	7	S	yes
Q9H7C9	AAMDC_HUMAN	Q9H7C9-3S	3	S	yes
Q92766	RREB1_HUMAN	Q92766-3S	3	S	no
Q5BKX5	CS054_HUMAN	Q5BKX5-6S	6	S	yes
Q5BKX5	CS054_HUMAN	Q5BKX5-14S	14	S	yes
Q53HC0	CCD92_HUMAN	Q53HC0-9Y	9	Y	no
Q53HC0	CCD92_HUMAN	Q53HC0-17S	17	S	no
Q53HC0	CCD92_HUMAN	Q53HC0-29S	29	S	no
Q92766	RREB1_HUMAN	Q92766-5S	5	S	no
Q92766	RREB1_HUMAN	Q92766-16S	16	S	no
Q9P0L1	ZKSC7_HUMAN	Q9P0L1-3T	3	T	no
Q9P0L1	ZKSC7_HUMAN	Q9P0L1-16T	16	T	no
O43491	E41L2_HUMAN	O43491-3T	3	T	no
P52294	IMA5_HUMAN	P52294-3T	3	T	yes
O43491	E41L2_HUMAN	O43491-7S	7	S	yes
P20393	NR1D1_HUMAN	P20393-22S	22	S	no
P20393	NR1D1_HUMAN	P20393-23S	23	S	yes
P20393	NR1D1_HUMAN	P20393-25S	25	S	no
Q16186	ADRM1_HUMAN	Q16186-4S	4	S	no
Q8N3R9	MPP5_HUMAN	Q8N3R9-14S	14	S	yes
Q9H3U1	UN45A_HUMAN	Q9H3U1-15T	15	T	yes
Q5VZE5	NAA35_HUMAN	Q5VZE5-6S	6	S	yes
Q9BRZ2	TRI56_HUMAN	Q9BRZ2-7S	7	S	yes
Q96S94	CCNL2_HUMAN	Q96S94-25S	25	S	yes
Q96S94	CCNL2_HUMAN	Q96S94-32S	32	S	no
Q6ZT12	UBR3_HUMAN	Q6ZT12-15S	15	S	no
O00410	IPO5_HUMAN	O00410-20S	20	S	yes
P42566	EPS15_HUMAN	P42566-8S	8	S	yes
P42566	EPS15_HUMAN	P42566-10T	10	T	no
Q96K37	S35E1_HUMAN	Q96K37-21S	21	S	yes
Q13523	PRP4B_HUMAN	Q13523-20S	20	S	yes
O43598	DNPH1_HUMAN	O43598-10S	10	S	yes
O43598	DNPH1_HUMAN	O43598-12S	12	S	yes
Q86XR8	CEP57_HUMAN	Q86XR8-12S	12	S	no
Q86XR8	CEP57_HUMAN	Q86XR8-17S	17	S	yes
Q86XR8	CEP57_HUMAN	Q86XR8-22S	22	S	no
Q9NS73	MBIP1_HUMAN	Q9NS73-12S	12	S	yes
O75427	LRCH4_HUMAN	O75427-19T	19	T	no
O75427	LRCH4_HUMAN	O75427-20T	20	T	no
Q8IZL8	PELP1_HUMAN	Q8IZL8-7S	7	S	yes
Q8IZL8	PELP1_HUMAN	Q8IZL8-10S	10	S	no
Q8IZL8	PELP1_HUMAN	Q8IZL8-21T	21	T	no
Q05397	FAK1_HUMAN	Q05397-5Y	5	Y	yes
Q05397	FAK1_HUMAN	Q05397-17S	17	S	no
Q05397	FAK1_HUMAN	Q05397-18T	18	T	no
Q9UHY8	FEZ2_HUMAN	Q9UHY8-11Y	11	Y	no
Q8N4L2	TM55A_HUMAN	Q8N4L2-18S	18	S	yes
Q8IY67	RAVR1_HUMAN	Q8IY67-8T	8	T	yes
Q8IWB7	WDFY1_HUMAN	Q8IWB7-11S	11	S	yes
Q8IWB7	WDFY1_HUMAN	Q8IWB7-12S	12	S	no
Q8IWB7	WDFY1_HUMAN	Q8IWB7-18S	18	S	no
Q9UJ14	GGT7_HUMAN	Q9UJ14-16Y	16	Y	no
Q9UJ14	GGT7_HUMAN	Q9UJ14-17S	17	S	no
Q9UJ14	GGT7_HUMAN	Q9UJ14-21Y	21	Y	yes
Q8NFH5	NUP53_HUMAN	Q8NFH5-25S	25	S	yes
O76003	GLRX3_HUMAN	O76003-18S	18	S	no
P30566	PUR8_HUMAN	P30566-12S	12	S	yes
O95249	GOSR1_HUMAN	O95249-7S	7	S	no
O95926	SYF2_HUMAN	O95926-7S	7	S	no
O95926	SYF2_HUMAN	O95926-18S	18	S	no
Q9H3Y8	PPDPF_HUMAN	Q9H3Y8-7S	7	S	no
Q9H7E9	CH033_HUMAN	Q9H7E9-23S	23	S	no
P19971	TYPH_HUMAN	P19971-6T	6	T	yes
P19971	TYPH_HUMAN	P19971-19S	19	S	yes
P19971	TYPH_HUMAN	P19971-30S	30	S	yes
O95336	6PGL_HUMAN	O95336-15S	15	S	no
Q8N594	MPND_HUMAN	Q8N594-8S	8	S	yes
Q99959	PKP2_HUMAN	Q99959-12Y	12	Y	yes
Q9UBC2	EP15R_HUMAN	Q9UBC2-19Y	19	Y	no
Q9UBB4	ATX10_HUMAN	Q9UBB4-12S	12	S	yes
Q15942	ZYX_HUMAN	Q15942-7S	7	S	yes
P45985	MP2K4_HUMAN	P45985-7S	7	S	yes
P45985	MP2K4_HUMAN	P45985-36S	36	S	no
P45985	MP2K4_HUMAN	P45985-12S	12	S	no
Q9H7Z6	KAT8_HUMAN	Q9H7Z6-34T	34	T	no
Q9NXG0	CNTLN_HUMAN	Q9NXG0-5S	5	S	yes
Q9NXG0	CNTLN_HUMAN	Q9NXG0-8S	8	S	yes
Q7L4I2	RSRC2_HUMAN	Q7L4I2-16T	16	T	yes
O75312	ZPR1_HUMAN	O75312-4S	4	S	no
Q2M2I3	FA83E_HUMAN	Q2M2I3-4S	4	S	yes
Q8ND24	RN214_HUMAN	Q8ND24-27S	27	S	yes
O75937	DNJC8_HUMAN	O75937-7S	7	S	no
O75937	DNJC8_HUMAN	O75937-24Y	24	Y	yes
P52757	CHIO_HUMAN	P52757-5S	5	S	no
P52757	CHIO_HUMAN	P52757-8S	8	S	no
P52757	CHIO_HUMAN	P52757-21Y	21	Y	yes
Q02978	M2OM_HUMAN	Q02978-4T	4	T	yes
Q9UI10	EI2BD_HUMAN	Q9UI10-12S	12	S	yes
Q9UI10	EI2BD_HUMAN	Q9UI10-14S	14	S	no
Q9H6E5	STPAP_HUMAN	Q9H6E5-10S	10	S	yes
Q9UBS0	KS6B2_HUMAN	Q9UBS0-24S	24	S	yes
Q9NX52	RHBL2_HUMAN	Q9NX52-11S	11	S	no
P09382	LEG1_HUMAN	P09382-8S	8	S	yes
Q99593	TBX5_HUMAN	Q99593-13T	13	T	yes
P42285	SK2L2_HUMAN	P42285-17S	17	S	no
P42285	SK2L2_HUMAN	P42285-19T	19	T	no
Q9P2K5	MYEF2_HUMAN	Q9P2K5-17S	17	S	yes
Q15056	IF4H_HUMAN	Q15056-6T	6	T	yes
Q15056	IF4H_HUMAN	Q15056-12Y	12	Y	yes
Q15056	IF4H_HUMAN	Q15056-7Y	7	Y	yes
Q15056	IF4H_HUMAN	Q15056-13S	13	S	yes
Q8NEM2	SHCBP_HUMAN	Q8NEM2-7T	7	T	yes
O75391	SPAG7_HUMAN	O75391-7S	7	S	no
P35219	CAH8_HUMAN	P35219-5S	5	S	yes
Q8WVC0	LEO1_HUMAN	Q8WVC0-10S	10	S	yes
Q8WVC0	LEO1_HUMAN	Q8WVC0-14S	14	S	yes
P05771	KPCB_HUMAN	P05771-11S	11	S	yes
P05771	KPCB_HUMAN	P05771-16S	16	S	no
P05771	KPCB_HUMAN	P05771-17T	17	T	yes
Q504U0	CD046_HUMAN	Q504U0-23S	23	S	no
Q504U0	CD046_HUMAN	Q504U0-26S	26	S	no
Q8TDD5	MCLN3_HUMAN	Q8TDD5-13S	13	S	no
O43772	MCAT_HUMAN	O43772-9S	9	S	yes
Q9Y2E4	DIP2C_HUMAN	Q9Y2E4-5S	5	S	yes
P07741	APT_HUMAN	P07741-4S	4	S	yes
Q04941	PLP2_HUMAN	Q04941-4S	4	S	yes
Q04941	PLP2_HUMAN	Q04941-8S	8	S	no
Q8NFQ8	TOIP2_HUMAN	Q8NFQ8-13S	13	S	yes
Q8TD22	SFXN5_HUMAN	Q8TD22-4T	4	T	no
P17252	KPCA_HUMAN	P17252-10S	10	S	yes
P17252	KPCA_HUMAN	P17252-11T	11	T	yes
P17252	KPCA_HUMAN	P17252-13S	13	S	yes
Q96NY7	CLIC6_HUMAN	Q96NY7-44S	44	S	yes
Q96EC8	YIPF6_HUMAN	Q96EC8-27S	27	S	no
Q96EC8	YIPF6_HUMAN	Q96EC8-29S	29	S	no
Q9NZ52	GGA3_HUMAN	Q9NZ52-8S	8	S	no
Q9BV68	RN126_HUMAN	Q9BV68-5S	5	S	yes
P33241	LSP1_HUMAN	P33241-6S	6	S	yes
P33241	LSP1_HUMAN	P33241-24S	24	S	yes
P33241	LSP1_HUMAN	P33241-20T	20	T	yes
Q6NUN9	ZN746_HUMAN	Q6NUN9-10S	10	S	yes
Q6NUN9	ZN746_HUMAN	Q6NUN9-13T	13	T	no
Q9Y342	PLLP_HUMAN	Q9Y342-9S	9	S	yes
Q14681	KCTD2_HUMAN	Q14681-33S	33	S	yes
Q09472	EP300_HUMAN	Q09472-12S	12	S	yes
Q9NQT5	EXOS3_HUMAN	Q9NQT5-11S	11	S	no
O94992	HEXI1_HUMAN	O94992-16S	16	S	no
Q8N108	MIER1_HUMAN	Q8N108-5S	5	S	no
Q8N108	MIER1_HUMAN	Q8N108-17S	17	S	no
O95197	RTN3_HUMAN	O95197-8T	8	T	yes
O95197	RTN3_HUMAN	O95197-10S	10	S	no
O95197	RTN3_HUMAN	O95197-12S	12	S	no
Q9UHK0	NUFP1_HUMAN	Q9UHK0-6S	6	S	no
Q9UHK0	NUFP1_HUMAN	Q9UHK0-23T	23	T	no
O00148	DX39A_HUMAN	O00148-13Y	13	Y	yes
O94832	MYO1D_HUMAN	O94832-6S	6	S	no
Q8TB36	GDAP1_HUMAN	Q8TB36-11S	11	S	yes
Q86UA6	RIP_HUMAN	Q86UA6-4S	4	S	no
Q53HC5	KLH26_HUMAN	Q53HC5-28S	28	S	no
Q86UA6	RIP_HUMAN	Q86UA6-7S	7	S	yes
Q9UKY7	CDV3_HUMAN	Q9UKY7-4T	4	T	yes
Q14151	SAFB2_HUMAN	Q14151-11S	11	S	yes
Q15424	SAFB1_HUMAN	Q15424-21S	21	S	no
Q01081	U2AF1_HUMAN	Q01081-4Y	4	Y	yes
O75410	TACC1_HUMAN	O75410-4S	4	S	yes
Q5VYS4	MEDAG_HUMAN	Q5VYS4-13S	13	S	yes
Q5VYS4	MEDAG_HUMAN	Q5VYS4-16S	16	S	no
Q5VYS4	MEDAG_HUMAN	Q5VYS4-15T	15	T	no
Q5VYS4	MEDAG_HUMAN	Q5VYS4-18S	18	S	no
Q14142	TRI14_HUMAN	Q14142-10T	10	T	yes
Q9BXR0	TGT_HUMAN	Q9BXR0-9S	9	S	yes
Q8NFU3	TSTD1_HUMAN	Q8NFU3-8S	8	S	yes
Q8IXH7	NELFD_HUMAN	Q8IXH7-34S	34	S	yes
P19525	E2AK2_HUMAN	P19525-6S	6	S	yes
P19525	E2AK2_HUMAN	P19525-16T	16	T	no
P19525	E2AK2_HUMAN	P19525-17Y	17	Y	no
P41091	IF2G_HUMAN	P41091-16S	16	S	yes
Q8NHS3	MFSD8_HUMAN	Q8NHS3-8S	8	S	no
P46108	CRK_HUMAN	P46108-11S	11	S	no
P46108	CRK_HUMAN	P46108-12S	12	S	no
Q96IX5	USMG5_HUMAN	Q96IX5-13T	13	T	yes
Q96IX5	USMG5_HUMAN	Q96IX5-10Y	10	Y	yes
Q9HC98	NEK6_HUMAN	Q9HC98-14S	14	S	no
Q9HC98	NEK6_HUMAN	Q9HC98-13S	13	S	no
Q9HC98	NEK6_HUMAN	Q9HC98-20T	20	T	no
Q9NRG1	PRDC1_HUMAN	Q9NRG1-4S	4	S	no
Q9H2V7	SPNS1_HUMAN	Q9H2V7-31T	31	T	no
Q16643	DREB_HUMAN	Q16643-5S	5	S	yes
Q16643	DREB_HUMAN	Q16643-7S	7	S	yes
Q9C0D9	EPT1_HUMAN	Q9C0D9-4Y	4	Y	no
Q96FN4	CPNE2_HUMAN	Q96FN4-6S	6	S	no
Q6ZN30	BNC2_HUMAN	Q6ZN30-7T	7	T	yes
Q96RD7	PANX1_HUMAN	Q96RD7-10Y	10	Y	yes
P11216	PYGB_HUMAN	P11216-8S	8	S	yes
Q9H4H8	FA83D_HUMAN	Q9H4H8-5S	5	S	yes
P36021	MOT8_HUMAN	P36021-8S	8	S	yes
P15882	CHIN_HUMAN	P15882-11Y	11	Y	no
Q76I76	SSH2_HUMAN	Q76I76-11T	11	T	no
P17040	ZSC20_HUMAN	P17040-12S	12	S	yes
Q8WWW0	RASF5_HUMAN	Q8WWW0-5S	5	S	no
Q96DG6	CMBL_HUMAN	Q96DG6-6Y	6	Y	yes
Q9H4Z3	PCIF1_HUMAN	Q9H4Z3-14S	14	S	yes
Q9H4Z3	PCIF1_HUMAN	Q9H4Z3-22T	22	T	yes
Q9H4Z3	PCIF1_HUMAN	Q9H4Z3-23S	23	S	yes
O43390	HNRPR_HUMAN	O43390-25T	25	T	no
Q8IV04	TB10C_HUMAN	Q8IV04-24S	24	S	no
Q9UIL8	PHF11_HUMAN	Q9UIL8-5S	5	S	yes
Q7Z3C6	ATG9A_HUMAN	Q7Z3C6-8Y	8	Y	yes
Q9HC44	GPBL1_HUMAN	Q9HC44-21S	21	S	yes
Q9HC44	GPBL1_HUMAN	Q9HC44-23T	23	T	no
Q5VV41	ARHGG_HUMAN	Q5VV41-8S	8	S	yes
Q5VV41	ARHGG_HUMAN	Q5VV41-9S	9	S	yes
Q8N5C8	TAB3_HUMAN	Q8N5C8-4S	4	S	no
P78347	GTF2I_HUMAN	P78347-8T	8	T	yes
Q8TC44	POC1B_HUMAN	Q8TC44-3S	3	S	yes
Q96AQ6	PBIP1_HUMAN	Q96AQ6-3S	3	S	no
Q9P0K8	FOXJ2_HUMAN	Q9P0K8-3S	3	S	yes
Q9P0K8	FOXJ2_HUMAN	Q9P0K8-10T	10	T	no
Q9H6D7	HAUS4_HUMAN	Q9H6D7-3S	3	S	yes
Q9C035	TRIM5_HUMAN	Q9C035-3S	3	S	yes
O15040	TCPR2_HUMAN	O15040-3S	3	S	yes
Q9H1K0	RBNS5_HUMAN	Q9H1K0-3S	3	S	yes
Q9H3P2	NELFA_HUMAN	Q9H3P2-3S	3	S	no
Q99594	TEAD3_HUMAN	Q99594-9S	9	S	yes
P41182	BCL6_HUMAN	P41182-3S	3	S	yes
Q7Z614	SNX20_HUMAN	Q7Z614-3S	3	S	yes
Q96CN4	EVI5L_HUMAN	Q96CN4-3S	3	S	no
Q86Z02	HIPK1_HUMAN	Q86Z02-3S	3	S	no
O75348	VATG1_HUMAN	O75348-3S	3	S	yes
Q7KZF4	SND1_HUMAN	Q7KZF4-3S	3	S	yes
Q9Y2R0	COA3_HUMAN	Q9Y2R0-3S	3	S	no
Q9Y530	OARD1_HUMAN	Q9Y530-3S	3	S	yes
Q13077	TRAF1_HUMAN	Q13077-5S	5	S	no
Q13077	TRAF1_HUMAN	Q13077-8S	8	S	no
O15294	OGT1_HUMAN	O15294-3S	3	S	yes
Q9BPY3	F118B_HUMAN	Q9BPY3-9S	9	S	yes
P56134	ATPK_HUMAN	P56134-3S	3	S	yes
Q9HA47	UCK1_HUMAN	Q9HA47-11S	11	S	yes
O15172	PSPHL_HUMAN	O15172-14S	14	S	no
Q96AQ6	PBIP1_HUMAN	Q96AQ6-10S	10	S	no
P50851	LRBA_HUMAN	P50851-26T	26	T	yes
P50851	LRBA_HUMAN	P50851-34S	34	S	no
Q9BXP2	S12A9_HUMAN	Q9BXP2-5S	5	S	yes
Q5JSH3	WDR44_HUMAN	Q5JSH3-23Y	23	Y	no
O43264	ZW10_HUMAN	O43264-12S	12	S	yes
P55072	TERA_HUMAN	P55072-13S	13	S	yes
P55072	TERA_HUMAN	P55072-14T	14	T	yes
O76094	SRP72_HUMAN	O76094-6S	6	S	yes
Q9UK58	CCNL1_HUMAN	Q9UK58-27S	27	S	no
Q9H1K6	MESD1_HUMAN	Q9H1K6-15S	15	S	yes
Q96HJ5	MS4A3_HUMAN	Q96HJ5-22S	22	S	no
Q96HJ5	MS4A3_HUMAN	Q96HJ5-34Y	34	Y	no
Q8TDB6	DTX3L_HUMAN	Q8TDB6-9S	9	S	yes
Q96T49	PP16B_HUMAN	Q96T49-19T	19	T	no
Q9P253	VPS18_HUMAN	Q9P253-8Y	8	Y	yes
Q9P253	VPS18_HUMAN	Q9P253-13S	13	S	yes
O60762	DPM1_HUMAN	O60762-7S	7	S	yes
Q9H0C5	BTBD1_HUMAN	Q9H0C5-32S	32	S	no
P78371	TCPB_HUMAN	P78371-5S	5	S	yes
P48643	TCPE_HUMAN	P48643-12Y	12	Y	yes
P59768	GBG2_HUMAN	P59768-6T	6	T	yes
P59768	GBG2_HUMAN	P59768-8S	8	S	yes
Q99594	TEAD3_HUMAN	Q99594-5S	5	S	no
O60503	ADCY9_HUMAN	O60503-14S	14	S	no
O60503	ADCY9_HUMAN	O60503-15T	15	T	no
O60503	ADCY9_HUMAN	O60503-21S	21	S	no
O60503	ADCY9_HUMAN	O60503-27S	27	S	no
P49356	FNTB_HUMAN	P49356-5S	5	S	no
P49356	FNTB_HUMAN	P49356-8T	8	T	no
P49356	FNTB_HUMAN	P49356-10Y	10	Y	no
Q9Y2R0	COA3_HUMAN	Q9Y2R0-4S	4	S	no
Q01658	NC2B_HUMAN	Q01658-4S	4	S	yes
Q13077	TRAF1_HUMAN	Q13077-4S	4	S	no
Q96B49	TOM6_HUMAN	Q96B49-9S	9	S	no
Q7KZF4	SND1_HUMAN	Q7KZF4-7S	7	S	yes
Q7KZF4	SND1_HUMAN	Q7KZF4-10S	10	S	yes
Q7KZF4	SND1_HUMAN	Q7KZF4-11S	11	S	no
Q7KZF4	SND1_HUMAN	Q7KZF4-18T	18	T	no
Q01658	NC2B_HUMAN	Q01658-5S	5	S	yes
Q13077	TRAF1_HUMAN	Q13077-7S	7	S	no
Q00403	TF2B_HUMAN	Q00403-4T	4	T	no
P02538	K2C6A_HUMAN	P02538-4T	4	T	no
O15254	ACOX3_HUMAN	O15254-4T	4	T	no
P02538	K2C6A_HUMAN	P02538-6T	6	T	no
Q9NVH1	DJC11_HUMAN	Q9NVH1-3T	3	T	no
Q5SSJ5	HP1B3_HUMAN	Q5SSJ5-3T	3	T	yes
Q8NFU5	IPMK_HUMAN	Q8NFU5-3T	3	T	yes
Q15637	SF01_HUMAN	Q15637-14S	14	S	yes
Q9UER7	DAXX_HUMAN	Q9UER7-6S	6	S	no
P61106	RAB14_HUMAN	P61106-8Y	8	Y	yes
Q9Y2I7	FYV1_HUMAN	Q9Y2I7-8S	8	S	no
Q8NC96	NECP1_HUMAN	Q8NC96-7Y	7	Y	no
Q15154	PCM1_HUMAN	Q15154-21S	21	S	no
O95997	PTTG1_HUMAN;PTTG2_HUMAN	O95997-6Y	6	Y	yes
Q9NZH5	PTTG1_HUMAN;PTTG2_HUMAN	Q9NZH5-6Y	6	Y	no
Q96CW5	GCP3_HUMAN	Q96CW5-8S	8	S	yes
Q9NUP7	TRM13_HUMAN	Q9NUP7-4S	4	S	no
Q5T4S7	UBR4_HUMAN	Q5T4S7-4S	4	S	no
Q9NVD7	PARVA_HUMAN	Q9NVD7-10S	10	S	yes
Q86TI2	DPP9_HUMAN	Q86TI2-4T	4	T	no
P38919	IF4A3_HUMAN	P38919-10S	10	S	yes
Q86TI2	DPP9_HUMAN	Q86TI2-8T	8	T	no
P06730	IF4E_HUMAN	P06730-8T	8	T	no
P06730	IF4E_HUMAN	P06730-17T	17	T	yes
P06730	IF4E_HUMAN	P06730-24S	24	S	yes
P46821	MAP1B_HUMAN	P46821-16S	16	S	no
Q9NRX4	PHP14_HUMAN	Q9NRX4-16S	16	S	yes
O43447	PPIH_HUMAN	O43447-6S	6	S	no
O43447	PPIH_HUMAN	O43447-7S	7	S	no
O00422	SAP18_HUMAN	O00422-8T	8	T	yes
Q2M389	WASH7_HUMAN	Q2M389-19S	19	S	yes
K7EJ46	SIM22_HUMAN	K7EJ46-4S	4	S	no
K7EJ46	SIM22_HUMAN	K7EJ46-5T	5	T	no
Q9BZD2	S29A3_HUMAN	Q9BZD2-12S	12	S	no
Q9BZD2	S29A3_HUMAN	Q9BZD2-13S	13	S	no
Q9BZD2	S29A3_HUMAN	Q9BZD2-15S	15	S	no
O95070	YIF1A_HUMAN	O95070-5S	5	S	yes
O95070	YIF1A_HUMAN	O95070-12S	12	S	yes
O60341	KDM1A_HUMAN	O60341-35S	35	S	yes
Q8WXD9	CSKI1_HUMAN	Q8WXD9-1364S	1364	S	yes
Q8WXD9	CSKI1_HUMAN	Q8WXD9-1368S	1368	S	no
Q9NQS7	INCE_HUMAN	Q9NQS7-148S	148	S	yes
Q9NQS7	INCE_HUMAN	Q9NQS7-135T	135	T	yes
Q9NQS7	INCE_HUMAN	Q9NQS7-142S	142	S	yes
Q9NQS7	INCE_HUMAN	Q9NQS7-150T	150	T	yes
Q9NQS7	INCE_HUMAN	Q9NQS7-143S	143	S	yes
Q9NQS7	INCE_HUMAN	Q9NQS7-145T	145	T	yes
Q9NQS7	INCE_HUMAN	Q9NQS7-153T	153	T	no
Q9Y4H2	IRS2_HUMAN	Q9Y4H2-714S	714	S	yes
P36578	RL4_HUMAN	P36578-365S	365	S	yes
Q6SPF0	SAMD1_HUMAN	Q6SPF0-161S	161	S	yes
Q9H9P5	UNKL_HUMAN	Q9H9P5-15S	15	S	yes
Q9H9P5	UNKL_HUMAN	Q9H9P5-19T	19	T	no
P19338	NUCL_HUMAN	P19338-184S	184	S	yes
P19338	NUCL_HUMAN	P19338-206S	206	S	yes
P19338	NUCL_HUMAN	P19338-213T	213	T	yes
P19338	NUCL_HUMAN	P19338-214T	214	T	yes
Q9P258	RCC2_HUMAN	Q9P258-16S	16	S	yes
Q9P258	RCC2_HUMAN	Q9P258-20T	20	T	yes
Q99856	ARI3A_HUMAN	Q99856-77S	77	S	yes
Q99856	ARI3A_HUMAN	Q99856-81S	81	S	yes
Q99856	ARI3A_HUMAN	Q99856-88S	88	S	yes
Q96C12	ARMC5_HUMAN	Q96C12-98S	98	S	no
Q96C12	ARMC5_HUMAN	Q96C12-101S	101	S	no
Q96C12	ARMC5_HUMAN	Q96C12-120T	120	T	no
Q96C12	ARMC5_HUMAN	Q96C12-102S	102	S	no
Q96C12	ARMC5_HUMAN	Q96C12-118S	118	S	no
Q9UPT8	ZC3H4_HUMAN	Q9UPT8-1233T	1233	T	no
Q9UPT8	ZC3H4_HUMAN	Q9UPT8-1235T	1235	T	yes
P52701	MSH6_HUMAN	P52701-41S	41	S	yes
P52701	MSH6_HUMAN	P52701-43S	43	S	yes
P52701	MSH6_HUMAN	P52701-51S	51	S	yes
P55036	PSMD4_HUMAN	P55036-242S	242	S	yes
P55036	PSMD4_HUMAN	P55036-256S	256	S	yes
P55036	PSMD4_HUMAN	P55036-253T	253	T	yes
O60346	PHLP1_HUMAN	O60346-451T	451	T	yes
O15042	SR140_HUMAN	O15042-117Y	117	Y	yes
Q9Y261	FOXA2_HUMAN	Q9Y261-283S	283	S	no
Q9Y261	FOXA2_HUMAN	Q9Y261-295S	295	S	yes
Q9Y261	FOXA2_HUMAN	Q9Y261-303S	303	S	yes
Q9Y261	FOXA2_HUMAN	Q9Y261-309S	309	S	yes
Q9Y261	FOXA2_HUMAN	Q9Y261-297T	297	T	no
Q9Y261	FOXA2_HUMAN	Q9Y261-307S	307	S	yes
Q9Y261	FOXA2_HUMAN	Q9Y261-306S	306	S	no
Q9Y261	FOXA2_HUMAN	Q9Y261-301T	301	T	yes
Q9Y4H2	IRS2_HUMAN	Q9Y4H2-162S	162	S	no
Q9Y4H2	IRS2_HUMAN	Q9Y4H2-194Y	194	Y	no
Q9Y4H2	IRS2_HUMAN	Q9Y4H2-164S	164	S	no
Q9Y4H2	IRS2_HUMAN	Q9Y4H2-166S	166	S	no
Q9Y4H2	IRS2_HUMAN	Q9Y4H2-174S	174	S	no
Q9Y4H2	IRS2_HUMAN	Q9Y4H2-184Y	184	Y	yes
Q9Y4H2	IRS2_HUMAN	Q9Y4H2-183S	183	S	no
Q9NS37	ZHANG_HUMAN	Q9NS37-50S	50	S	yes
P35221	CTNA1_HUMAN	P35221-118S	118	S	yes
Q9BRK4	LZTS2_HUMAN	Q9BRK4-570S	570	S	yes
O94992	HEXI1_HUMAN	O94992-233S	233	S	yes
O94992	HEXI1_HUMAN	O94992-237S	237	S	yes
O94992	HEXI1_HUMAN	O94992-252S	252	S	yes
O94992	HEXI1_HUMAN	O94992-236T	236	T	yes
P48634	PRC2A_HUMAN	P48634-1306S	1306	S	yes
P48634	PRC2A_HUMAN	P48634-1314S	1314	S	yes
Q8TAE8	G45IP_HUMAN	Q8TAE8-222S	222	S	yes
Q16853	AOC3_HUMAN	Q16853-117S	117	S	no
Q8NAF0	ZN579_HUMAN	Q8NAF0-482T	482	T	no
Q8NAF0	ZN579_HUMAN	Q8NAF0-483S	483	S	yes
Q13470	TNK1_HUMAN	Q13470-582S	582	S	yes
P98172	EFNB1_HUMAN	P98172-281S	281	S	yes
P98172	EFNB1_HUMAN	P98172-287S	287	S	yes
P98172	EFNB1_HUMAN	P98172-283S	283	S	yes
P98172	EFNB1_HUMAN	P98172-284T	284	T	no
Q63HK5	TSH3_HUMAN	Q63HK5-36T	36	T	yes
Q15042	RB3GP_HUMAN	Q15042-908T	908	T	yes
P20810	ICAL_HUMAN	P20810-414S	414	S	yes
P20810	ICAL_HUMAN	P20810-417S	417	S	yes
Q8N5W9	F101B_HUMAN	Q8N5W9-71S	71	S	yes
Q6T4R5	NHS_HUMAN	Q6T4R5-271S	271	S	no
P49848	TAF6_HUMAN	P49848-532S	532	S	yes
Q8NAX2	KDF1_HUMAN	Q8NAX2-337T	337	T	no
Q8NAX2	KDF1_HUMAN	Q8NAX2-349T	349	T	no
Q8NAX2	KDF1_HUMAN	Q8NAX2-341S	341	S	no
Q9NVA2	SEP11_HUMAN	Q9NVA2-407S	407	S	yes
P13224	GP1BB_HUMAN	P13224-191S	191	S	yes
P13224	GP1BB_HUMAN	P13224-193T	193	T	yes
P30305	MPIP2_HUMAN	P30305-49S	49	S	no
P30305	MPIP2_HUMAN	P30305-67S	67	S	no
P30305	MPIP2_HUMAN	P30305-69T	69	T	yes
Q9Y426	CU025_HUMAN	Q9Y426-581S	581	S	yes
Q8N423	LIRB2_HUMAN	Q8N423-562Y	562	Y	yes
Q8N423	LIRB2_HUMAN	Q8N423-567S	567	S	yes
Q8N423	LIRB2_HUMAN	Q8N423-569T	569	T	no
Q96BN8	OTUL_HUMAN	Q96BN8-56Y	56	Y	yes
Q6GYQ0	RGPA1_HUMAN	Q6GYQ0-349S	349	S	yes
P30305	MPIP2_HUMAN	P30305-50S	50	S	yes
P30305	MPIP2_HUMAN	P30305-54T	54	T	yes
P30305	MPIP2_HUMAN	P30305-58T	58	T	yes
P49006	MRP_HUMAN	P49006-148T	148	T	yes
Q8NB78	KDM1B_HUMAN	Q8NB78-247S	247	S	yes
Q03252	LMNB2_HUMAN	Q03252-23T	23	T	yes
P18206	VINC_HUMAN	P18206-656S	656	S	no
Q8IZL8	PELP1_HUMAN	Q8IZL8-25S	25	S	no
Q8IZL8	PELP1_HUMAN	Q8IZL8-28S	28	S	no
O43837	IDH3B_HUMAN	O43837-86S	86	S	no
P49585	PCY1A_HUMAN	P49585-362S	362	S	yes
Q92844	TANK_HUMAN	Q92844-354S	354	S	yes
Q92844	TANK_HUMAN	Q92844-357S	357	S	yes
Q9H019	MFR1L_HUMAN	Q9H019-223S	223	S	yes
Q05086	UBE3A_HUMAN	Q05086-210S	210	S	no
Q05086	UBE3A_HUMAN	Q05086-212S	212	S	no
Q9H019	MFR1L_HUMAN	Q9H019-224S	224	S	yes
Q9H019	MFR1L_HUMAN	Q9H019-225S	225	S	yes
Q9H019	MFR1L_HUMAN	Q9H019-234S	234	S	yes
P06753	TPM3_HUMAN	P06753-88S	88	S	yes
Q9UBQ7	GRHPR_HUMAN	Q9UBQ7-36S	36	S	yes
P29353	SHC1_HUMAN	P29353-115S	115	S	yes
Q12830	BPTF_HUMAN	Q12830-742S	742	S	yes
Q12830	BPTF_HUMAN	Q12830-739T	739	T	yes
Q96EV2	RBM33_HUMAN	Q96EV2-41S	41	S	yes
Q96EV2	RBM33_HUMAN	Q96EV2-54S	54	S	yes
P55060	XPO2_HUMAN	P55060-366S	366	S	yes
O95785	WIZ_HUMAN	O95785-1517S	1517	S	yes
O95785	WIZ_HUMAN	O95785-1521T	1521	T	yes
Q12888	TP53B_HUMAN	Q12888-1618S	1618	S	yes
Q9P2D1	CHD7_HUMAN	Q9P2D1-2956S	2956	S	yes
Q9HCE3	ZN532_HUMAN	Q9HCE3-314S	314	S	yes
Q9HCE3	ZN532_HUMAN	Q9HCE3-317S	317	S	yes
Q9UBV2	SE1L1_HUMAN	Q9UBV2-451S	451	S	no
Q9UBV2	SE1L1_HUMAN	Q9UBV2-457Y	457	Y	yes
Q9UBV2	SE1L1_HUMAN	Q9UBV2-459Y	459	Y	no
P67809	YBOX1_HUMAN	P67809-313S	313	S	yes
P67809	YBOX1_HUMAN	P67809-314S	314	S	yes
Q96QE3	ATAD5_HUMAN	Q96QE3-817S	817	S	yes
Q96QE3	ATAD5_HUMAN	Q96QE3-821S	821	S	no
O60784	TOM1_HUMAN	O60784-461S	461	S	yes
O60784	TOM1_HUMAN	O60784-462S	462	S	yes
O60784	TOM1_HUMAN	O60784-473S	473	S	yes
O60784	TOM1_HUMAN	O60784-464S	464	S	yes
P12270	TPR_HUMAN	P12270-2034S	2034	S	yes
P12270	TPR_HUMAN	P12270-2037S	2037	S	yes
P12270	TPR_HUMAN	P12270-2042T	2042	T	yes
P16383	GCFC2_HUMAN	P16383-16S	16	S	yes
P16383	GCFC2_HUMAN	P16383-17S	17	S	yes
P16383	GCFC2_HUMAN	P16383-19S	19	S	yes
Q86VQ0	LCA5_HUMAN	Q86VQ0-686S	686	S	yes
P12270	TPR_HUMAN	P12270-2048S	2048	S	yes
P12270	TPR_HUMAN	P12270-2050S	2050	S	yes
P12270	TPR_HUMAN	P12270-2054S	2054	S	yes
P12270	TPR_HUMAN	P12270-2061S	2061	S	no
P16383	GCFC2_HUMAN	P16383-25S	25	S	yes
Q9UBB5	MBD2_HUMAN	Q9UBB5-407S	407	S	yes
P80723	BASP1_HUMAN	P80723-142S	142	S	yes
Q969T9	WBP2_HUMAN	Q969T9-231Y	231	Y	yes
Q969T9	WBP2_HUMAN	Q969T9-241Y	241	Y	yes
Q8N163	CCAR2_HUMAN	Q8N163-454T	454	T	yes
Q8N163	CCAR2_HUMAN	Q8N163-461T	461	T	no
Q8N163	CCAR2_HUMAN	Q8N163-464T	464	T	no
Q8N163	CCAR2_HUMAN	Q8N163-478S	478	S	no
Q12929	EPS8_HUMAN	Q12929-298S	298	S	yes
P46821	MAP1B_HUMAN	P46821-1067T	1067	T	yes
P46821	MAP1B_HUMAN	P46821-1062Y	1062	Y	yes
P46821	MAP1B_HUMAN	P46821-1066T	1066	T	yes
P46821	MAP1B_HUMAN	P46821-1069T	1069	T	yes
Q92817	EVPL_HUMAN	Q92817-1352Y	1352	Y	yes
P06454	PTMA_HUMAN	P06454-102T	102	T	yes
P10588	NR2F6_HUMAN	P10588-32S	32	S	yes
P10588	NR2F6_HUMAN	P10588-34S	34	S	yes
P10588	NR2F6_HUMAN	P10588-40S	40	S	yes
Q02410	APBA1_HUMAN	Q02410-313S	313	S	yes
Q02410	APBA1_HUMAN	Q02410-305T	305	T	yes
Q9NW82	WDR70_HUMAN	Q9NW82-616S	616	S	yes
Q9NW82	WDR70_HUMAN	Q9NW82-621S	621	S	yes
Q9NW82	WDR70_HUMAN	Q9NW82-618Y	618	Y	yes
Q9NW82	WDR70_HUMAN	Q9NW82-625S	625	S	no
Q8IV53	DEN1C_HUMAN	Q8IV53-711S	711	S	no
Q8IV53	DEN1C_HUMAN	Q8IV53-715S	715	S	no
Q02880	TOP2B_HUMAN	Q02880-1135S	1135	S	yes
Q02880	TOP2B_HUMAN	Q02880-1139S	1139	S	yes
Q02880	TOP2B_HUMAN	Q02880-1145Y	1145	Y	no
P24385	CCND1_HUMAN	P24385-286T	286	T	yes
P24385	CCND1_HUMAN	P24385-288T	288	T	yes
Q1KMD3	HNRL2_HUMAN	Q1KMD3-185S	185	S	yes
Q1KMD3	HNRL2_HUMAN	Q1KMD3-188S	188	S	yes
Q96T51	RUFY1_HUMAN	Q96T51-63S	63	S	yes
Q9UPS8	ANR26_HUMAN	Q9UPS8-530S	530	S	yes
Q9UPS8	ANR26_HUMAN	Q9UPS8-539S	539	S	yes
O75717	WDHD1_HUMAN	O75717-826T	826	T	yes
Q6ZVM7	TM1L2_HUMAN	Q6ZVM7-479S	479	S	yes
Q8IVT5	KSR1_HUMAN	Q8IVT5-425T	425	T	yes
O15054	KDM6B_HUMAN	O15054-224S	224	S	yes
Q9NS91	RAD18_HUMAN	Q9NS91-483S	483	S	yes
Q14676	MDC1_HUMAN	Q14676-1766S	1766	S	yes
O76021	RL1D1_HUMAN	O76021-427S	427	S	yes
P35606	COPB2_HUMAN	P35606-794Y	794	Y	yes
Q14676	MDC1_HUMAN	Q14676-1775S	1775	S	yes
Q14676	MDC1_HUMAN	Q14676-1781T	1781	T	yes
Q14676	MDC1_HUMAN	Q14676-1786S	1786	S	yes
Q6Y7W6	PERQ2_HUMAN	Q6Y7W6-20S	20	S	yes
Q6Y7W6	PERQ2_HUMAN	Q6Y7W6-23S	23	S	yes
Q6Y7W6	PERQ2_HUMAN	Q6Y7W6-26S	26	S	yes
Q5TC82	RC3H1_HUMAN	Q5TC82-863S	863	S	yes
Q9Y5A7	NUB1_HUMAN	Q9Y5A7-212Y	212	Y	yes
Q8NFH5	NUP53_HUMAN	Q8NFH5-15S	15	S	no
P62258	1433E_HUMAN	P62258-210S	210	S	yes
P62258	1433E_HUMAN	P62258-213S	213	S	yes
P62258	1433E_HUMAN	P62258-214Y	214	Y	yes
P50416	CPT1A_HUMAN	P50416-429S	429	S	no
P50416	CPT1A_HUMAN	P50416-434T	434	T	no
Q9UQ35	SRRM2_HUMAN	Q9UQ35-142S	142	S	yes
Q9UQ35	SRRM2_HUMAN	Q9UQ35-144S	144	S	yes
Q9UQ35	SRRM2_HUMAN	Q9UQ35-145Y	145	Y	yes
O75385	ULK1_HUMAN	O75385-719S	719	S	yes
O75385	ULK1_HUMAN	O75385-709T	709	T	yes
O75385	ULK1_HUMAN	O75385-716S	716	S	yes
O75385	ULK1_HUMAN	O75385-717T	717	T	yes
Q8IVE3	PKHH2_HUMAN	Q8IVE3-1458S	1458	S	yes
Q9GZY8	MFF_HUMAN	Q9GZY8-21S	21	S	yes
Q9GZY8	MFF_HUMAN	Q9GZY8-23T	23	T	no
P13591	NCAM1_HUMAN	P13591-780S	780	S	yes
P13591	NCAM1_HUMAN	P13591-784S	784	S	yes
Q5PRF9	SMAG2_HUMAN	Q5PRF9-263T	263	T	no
Q5PRF9	SMAG2_HUMAN	Q5PRF9-264T	264	T	yes
Q5PRF9	SMAG2_HUMAN	Q5PRF9-271S	271	S	yes
Q5PRF9	SMAG2_HUMAN	Q5PRF9-274S	274	S	yes
Q5PRF9	SMAG2_HUMAN	Q5PRF9-275S	275	S	yes
Q5PRF9	SMAG2_HUMAN	Q5PRF9-279S	279	S	no
Q5PRF9	SMAG2_HUMAN	Q5PRF9-278S	278	S	yes
Q5PRF9	SMAG2_HUMAN	Q5PRF9-281S	281	S	no
Q5PRF9	SMAG2_HUMAN	Q5PRF9-284T	284	T	no
Q8IY92	SLX4_HUMAN	Q8IY92-884S	884	S	yes
Q8IY92	SLX4_HUMAN	Q8IY92-887S	887	S	no
O14640	DVL1_HUMAN	O14640-600S	600	S	yes
O14640	DVL1_HUMAN	O14640-602S	602	S	yes
O14640	DVL1_HUMAN	O14640-604S	604	S	yes
O14640	DVL1_HUMAN	O14640-607T	607	T	no
Q9P2Q2	FRM4A_HUMAN	Q9P2Q2-800S	800	S	yes
Q12802	AKP13_HUMAN	Q12802-1271T	1271	T	yes
Q12802	AKP13_HUMAN	Q12802-1279S	1279	S	no
Q12802	AKP13_HUMAN	Q12802-1281S	1281	S	yes
Q12802	AKP13_HUMAN	Q12802-1282S	1282	S	yes
Q12802	AKP13_HUMAN	Q12802-1289T	1289	T	no
P46379	BAG6_HUMAN	P46379-1080T	1080	T	yes
P46379	BAG6_HUMAN	P46379-1081S	1081	S	yes
P46379	BAG6_HUMAN	P46379-1084S	1084	S	yes
Q96L96	ALPK3_HUMAN	Q96L96-1390S	1390	S	yes
Q96L96	ALPK3_HUMAN	Q96L96-1394S	1394	S	yes
Q96L96	ALPK3_HUMAN	Q96L96-1384T	1384	T	yes
Q96L96	ALPK3_HUMAN	Q96L96-1392T	1392	T	no
Q15018	F175B_HUMAN	Q15018-368S	368	S	yes
Q15018	F175B_HUMAN	Q15018-372S	372	S	yes
Q15018	F175B_HUMAN	Q15018-375S	375	S	yes
Q15018	F175B_HUMAN	Q15018-377Y	377	Y	yes
Q15018	F175B_HUMAN	Q15018-384T	384	T	no
Q15018	F175B_HUMAN	Q15018-389S	389	S	no
Q86UP2	KTN1_HUMAN	Q86UP2-1305T	1305	T	no
Q86UP2	KTN1_HUMAN	Q86UP2-1313S	1313	S	yes
Q86UP2	KTN1_HUMAN	Q86UP2-1316T	1316	T	yes
Q86UP2	KTN1_HUMAN	Q86UP2-1318S	1318	S	no
Q66K89	E4F1_HUMAN	Q66K89-400S	400	S	no
Q66K89	E4F1_HUMAN	Q66K89-401S	401	S	no
Q8TE68	ES8L1_HUMAN	Q8TE68-305T	305	T	yes
Q4KMP7	TB10B_HUMAN	Q4KMP7-678S	678	S	yes
Q13613	MTMR1_HUMAN	Q13613-39S	39	S	yes
Q13613	MTMR1_HUMAN	Q13613-36T	36	T	yes
Q13613	MTMR1_HUMAN	Q13613-43S	43	S	yes
Q13613	MTMR1_HUMAN	Q13613-49S	49	S	yes
Q13613	MTMR1_HUMAN	Q13613-46T	46	T	yes
Q13613	MTMR1_HUMAN	Q13613-53S	53	S	no
P16403	H12_HUMAN	P16403-146T	146	T	yes
Q13613	MTMR1_HUMAN	Q13613-51T	51	T	yes
Q96HB5	CC120_HUMAN	Q96HB5-376S	376	S	yes
Q15124	PGM5_HUMAN	Q15124-122S	122	S	yes
Q13207	TBX2_HUMAN	Q13207-653S	653	S	yes
Q13207	TBX2_HUMAN	Q13207-657S	657	S	yes
P47736	RPGP1_HUMAN	P47736-484S	484	S	yes
P47736	RPGP1_HUMAN	P47736-486T	486	T	yes
Q9UBS0	KS6B2_HUMAN	Q9UBS0-45Y	45	Y	yes
P0CG12	CTF8A_HUMAN	P0CG12-302S	302	S	yes
Q13459	MYO9B_HUMAN	Q13459-716S	716	S	yes
Q13459	MYO9B_HUMAN	Q13459-717S	717	S	yes
Q13459	MYO9B_HUMAN	Q13459-722S	722	S	yes
Q96KM6	Z512B_HUMAN	Q96KM6-409S	409	S	yes
Q86VI3	IQGA3_HUMAN	Q86VI3-13Y	13	Y	yes
Q09472	EP300_HUMAN	Q09472-1906T	1906	T	yes
Q09472	EP300_HUMAN	Q09472-1909T	1909	T	yes
Q09472	EP300_HUMAN	Q09472-1913T	1913	T	no
Q9Y520	PRC2C_HUMAN	Q9Y520-187S	187	S	yes
Q9Y520	PRC2C_HUMAN	Q9Y520-189S	189	S	yes
Q9BZE9	ASPC1_HUMAN	Q9BZE9-500S	500	S	yes
Q9Y520	PRC2C_HUMAN	Q9Y520-190S	190	S	yes
Q9Y520	PRC2C_HUMAN	Q9Y520-191S	191	S	yes
Q9Y520	PRC2C_HUMAN	Q9Y520-203S	203	S	no
Q9Y520	PRC2C_HUMAN	Q9Y520-204T	204	T	no
Q9C026	TRIM9_HUMAN	Q9C026-60Y	60	Y	yes
Q9C026	TRIM9_HUMAN	Q9C026-62Y	62	Y	yes
Q9BZE9	ASPC1_HUMAN	Q9BZE9-502S	502	S	yes
Q13368	MPP3_HUMAN	Q13368-307S	307	S	yes
B0YJ81	HACD1_HUMAN	B0YJ81-30S	30	S	yes
B0YJ81	HACD1_HUMAN	B0YJ81-33S	33	S	yes
B0YJ81	HACD1_HUMAN	B0YJ81-32T	32	T	yes
P78371	TCPB_HUMAN	P78371-470S	470	S	yes
P04049	RAF1_HUMAN	P04049-642S	642	S	yes
P04049	RAF1_HUMAN	P04049-631T	631	T	no
P04049	RAF1_HUMAN	P04049-641T	641	T	no
P49902	5NTC_HUMAN	P49902-502S	502	S	yes
Q9H2Y7	ZN106_HUMAN	Q9H2Y7-1370S	1370	S	yes
Q9H2Y7	ZN106_HUMAN	Q9H2Y7-1372T	1372	T	yes
Q7Z628	ARHG8_HUMAN	Q7Z628-505S	505	S	no
Q7Z628	ARHG8_HUMAN	Q7Z628-508S	508	S	yes
Q9BQI3	E2AK1_HUMAN	Q9BQI3-253S	253	S	yes
Q9BQI3	E2AK1_HUMAN	Q9BQI3-258S	258	S	yes
Q96I25	SPF45_HUMAN	Q96I25-214Y	214	Y	yes
Q96I25	SPF45_HUMAN	Q96I25-222S	222	S	yes
Q96I25	SPF45_HUMAN	Q96I25-224T	224	T	yes
Q96I25	SPF45_HUMAN	Q96I25-227S	227	S	yes
Q96I25	SPF45_HUMAN	Q96I25-229S	229	S	yes
Q8TEW0	PARD3_HUMAN	Q8TEW0-801S	801	S	no
Q8TEW0	PARD3_HUMAN	Q8TEW0-809S	809	S	yes
Q8TEW0	PARD3_HUMAN	Q8TEW0-803S	803	S	no
Q8TEW0	PARD3_HUMAN	Q8TEW0-807S	807	S	yes
O95747	OXSR1_HUMAN	O95747-359S	359	S	yes
Q8NDI1	EHBP1_HUMAN	Q8NDI1-1058S	1058	S	yes
P30273	FCERG_HUMAN	P30273-61S	61	S	yes
Q9NUA8	ZBT40_HUMAN	Q9NUA8-703S	703	S	yes
Q9UKV3	ACINU_HUMAN	Q9UKV3-240S	240	S	yes
Q9UKV3	ACINU_HUMAN	Q9UKV3-243S	243	S	yes
Q9UKV3	ACINU_HUMAN	Q9UKV3-254T	254	T	yes
Q14978	NOLC1_HUMAN	Q14978-563S	563	S	yes
O75151	PHF2_HUMAN	O75151-853S	853	S	yes
Q9UPT8	ZC3H4_HUMAN	Q9UPT8-1104S	1104	S	yes
Q9UPT8	ZC3H4_HUMAN	Q9UPT8-1108S	1108	S	yes
Q9UPT8	ZC3H4_HUMAN	Q9UPT8-1106T	1106	T	yes
Q9UPT8	ZC3H4_HUMAN	Q9UPT8-1110S	1110	S	yes
Q9UPT8	ZC3H4_HUMAN	Q9UPT8-1114S	1114	S	yes
P46821	MAP1B_HUMAN	P46821-2303T	2303	T	yes
P46821	MAP1B_HUMAN	P46821-2305T	2305	T	yes
A6NKD9	CC85C_HUMAN	A6NKD9-161T	161	T	no
A6NKD9	CC85C_HUMAN	A6NKD9-165S	165	S	yes
A6NKD9	CC85C_HUMAN	A6NKD9-182S	182	S	no
A6NKD9	CC85C_HUMAN	A6NKD9-185S	185	S	yes
Q15149	PLEC_HUMAN	Q15149-2749S	2749	S	yes
Q15149	PLEC_HUMAN	Q15149-2755S	2755	S	yes
Q6PJ61	FBX46_HUMAN	Q6PJ61-190Y	190	Y	no
Q6PJ61	FBX46_HUMAN	Q6PJ61-195T	195	T	no
Q13428	TCOF_HUMAN	Q13428-906S	906	S	yes
Q9BYB0	SHAN3_HUMAN	Q9BYB0-986S	986	S	yes
O75533	SF3B1_HUMAN	O75533-36T	36	T	yes
O75533	SF3B1_HUMAN	O75533-38Y	38	Y	yes
O75533	SF3B1_HUMAN	O75533-39Y	39	Y	yes
O75533	SF3B1_HUMAN	O75533-44Y	44	Y	yes
Q9Y4K1	AIM1_HUMAN	Q9Y4K1-72S	72	S	yes
Q9Y4K1	AIM1_HUMAN	Q9Y4K1-81S	81	S	yes
Q9Y4K1	AIM1_HUMAN	Q9Y4K1-75S	75	S	yes
Q9Y4K1	AIM1_HUMAN	Q9Y4K1-84T	84	T	yes
Q9Y4K1	AIM1_HUMAN	Q9Y4K1-78S	78	S	yes
Q5T7B8	KIF24_HUMAN	Q5T7B8-911S	911	S	yes
Q12929	EPS8_HUMAN	Q12929-787S	787	S	yes
Q12929	EPS8_HUMAN	Q12929-791S	791	S	yes
Q12929	EPS8_HUMAN	Q12929-788S	788	S	no
Q12929	EPS8_HUMAN	Q12929-790S	790	S	yes
Q9H0D6	XRN2_HUMAN	Q9H0D6-670T	670	T	no
Q9H0D6	XRN2_HUMAN	Q9H0D6-678S	678	S	yes
Q6IBW4	CNDH2_HUMAN	Q6IBW4-282S	282	S	yes
Q6IBW4	CNDH2_HUMAN	Q6IBW4-284S	284	S	yes
Q8IWT3	CUL9_HUMAN	Q8IWT3-947S	947	S	yes
Q8IWT3	CUL9_HUMAN	Q8IWT3-938T	938	T	yes
P10586	PTPRF_HUMAN	P10586-1898Y	1898	Y	yes
P10586	PTPRF_HUMAN	P10586-1905Y	1905	Y	yes
P10586	PTPRF_HUMAN	P10586-1907T	1907	T	no
Q7L014	DDX46_HUMAN	Q7L014-804S	804	S	yes
Q9NRA0	SPHK2_HUMAN	Q9NRA0-484S	484	S	yes
Q9NRA0	SPHK2_HUMAN	Q9NRA0-487S	487	S	no
Q96QT4	TRPM7_HUMAN	Q96QT4-1527S	1527	S	yes
O95772	MENTO_HUMAN	O95772-204S	204	S	no
O95772	MENTO_HUMAN	O95772-210S	210	S	yes
O95772	MENTO_HUMAN	O95772-218S	218	S	yes
O95772	MENTO_HUMAN	O95772-214S	214	S	yes
O95772	MENTO_HUMAN	O95772-209Y	209	Y	no
Q96MW1	CCD43_HUMAN	Q96MW1-139T	139	T	yes
Q96MW1	CCD43_HUMAN	Q96MW1-135Y	135	Y	yes
Q96MW1	CCD43_HUMAN	Q96MW1-151S	151	S	yes
Q96MW1	CCD43_HUMAN	Q96MW1-154T	154	T	yes
P50914	RL14_HUMAN	P50914-139S	139	S	yes
Q10586	DBP_HUMAN	Q10586-86S	86	S	yes
P42858	HD_HUMAN	P42858-1177S	1177	S	yes
P42858	HD_HUMAN	P42858-1179S	1179	S	yes
P62851	RS25_HUMAN	P62851-93S	93	S	yes
O43524	FOXO3_HUMAN	O43524-280S	280	S	yes
O43524	FOXO3_HUMAN	O43524-284S	284	S	yes
O43524	FOXO3_HUMAN	O43524-286S	286	S	yes
O43524	FOXO3_HUMAN	O43524-289S	289	S	yes
Q14318	FKBP8_HUMAN	Q14318-296S	296	S	yes
O95831	AIFM1_HUMAN	O95831-116S	116	S	yes
Q9H6K5	PRR36_HUMAN	Q9H6K5-1298S	1298	S	yes
Q04637	IF4G1_HUMAN	Q04637-1238S	1238	S	yes
Q5THJ4	VP13D_HUMAN	Q5THJ4-2915S	2915	S	no
Q14978	NOLC1_HUMAN	Q14978-456S	456	S	yes
Q9P266	JCAD_HUMAN	Q9P266-719S	719	S	yes
Q9P266	JCAD_HUMAN	Q9P266-723S	723	S	yes
Q9P266	JCAD_HUMAN	Q9P266-732T	732	T	no
Q9P2G1	AKIB1_HUMAN	Q9P2G1-911S	911	S	yes
O95831	AIFM1_HUMAN	O95831-118S	118	S	yes
Q5THJ4	VP13D_HUMAN	Q5THJ4-2917S	2917	S	no
Q5THJ4	VP13D_HUMAN	Q5THJ4-2919S	2919	S	no
Q6Y7W6	PERQ2_HUMAN	Q6Y7W6-650S	650	S	yes
Q9P2G1	AKIB1_HUMAN	Q9P2G1-912S	912	S	no
Q9P2G1	AKIB1_HUMAN	Q9P2G1-913S	913	S	no
P52757	CHIO_HUMAN	P52757-211Y	211	Y	no
Q96L73	NSD1_HUMAN	Q96L73-2462T	2462	T	yes
Q01082	SPTB2_HUMAN	Q01082-436T	436	T	no
Q6KC79	NIPBL_HUMAN	Q6KC79-345Y	345	Y	yes
Q6KC79	NIPBL_HUMAN	Q6KC79-350S	350	S	yes
Q6KC79	NIPBL_HUMAN	Q6KC79-352S	352	S	yes
Q6KC79	NIPBL_HUMAN	Q6KC79-349S	349	S	yes
Q6KC79	NIPBL_HUMAN	Q6KC79-355S	355	S	no
Q6KC79	NIPBL_HUMAN	Q6KC79-356T	356	T	yes
Q99990	VGLL1_HUMAN	Q99990-116S	116	S	yes
P46063	RECQ1_HUMAN	P46063-636S	636	S	no
P46063	RECQ1_HUMAN	P46063-634S	634	S	yes
Q5VZL5	ZMYM4_HUMAN	Q5VZL5-217T	217	T	yes
Q5VZL5	ZMYM4_HUMAN	Q5VZL5-220T	220	T	yes
O94811	TPPP_HUMAN	O94811-18S	18	S	yes
O94811	TPPP_HUMAN	O94811-14T	14	T	yes
Q9Y4L1	HYOU1_HUMAN	Q9Y4L1-742S	742	S	yes
P05129	KPCG_HUMAN	P05129-655T	655	T	yes
Q14244	MAP7_HUMAN	Q14244-365S	365	S	yes
Q9UKV3	ACINU_HUMAN	Q9UKV3-1232S	1232	S	yes
Q96TA1	NIBL1_HUMAN	Q96TA1-691S	691	S	yes
Q96TA1	NIBL1_HUMAN	Q96TA1-696S	696	S	yes
Q96TA1	NIBL1_HUMAN	Q96TA1-692S	692	S	yes
Q3KP66	CA106_HUMAN	Q3KP66-551T	551	T	yes
Q9BV36	MELPH_HUMAN	Q9BV36-266S	266	S	yes
Q9BV36	MELPH_HUMAN	Q9BV36-268S	268	S	no
Q07820	MCL1_HUMAN	Q07820-121S	121	S	yes
Q8TF72	SHRM3_HUMAN	Q8TF72-1352T	1352	T	yes
A7MCY6	TBKB1_HUMAN	A7MCY6-365S	365	S	yes
Q9H7N4	SFR19_HUMAN	Q9H7N4-992S	992	S	yes
Q9H7N4	SFR19_HUMAN	Q9H7N4-998S	998	S	no
Q9H7N4	SFR19_HUMAN	Q9H7N4-989T	989	T	yes
Q9H7N4	SFR19_HUMAN	Q9H7N4-994T	994	T	yes
Q9H7N4	SFR19_HUMAN	Q9H7N4-997S	997	S	yes
Q9H7N4	SFR19_HUMAN	Q9H7N4-1001T	1001	T	yes
Q9H7N4	SFR19_HUMAN	Q9H7N4-1005S	1005	S	yes
Q5T4S7	UBR4_HUMAN	Q5T4S7-619S	619	S	yes
Q5T4S7	UBR4_HUMAN	Q5T4S7-620S	620	S	yes
O75694	NU155_HUMAN	O75694-992S	992	S	yes
O75694	NU155_HUMAN	O75694-994S	994	S	yes
O15357	SHIP2_HUMAN	O15357-958T	958	T	yes
Q9Y6H1	CHCH2_HUMAN	Q9Y6H1-41S	41	S	yes
Q9Y6H1	CHCH2_HUMAN	Q9Y6H1-45S	45	S	no
Q9Y6H1	CHCH2_HUMAN	Q9Y6H1-46S	46	S	no
Q96CF2	CHM4C_HUMAN	Q96CF2-21S	21	S	yes
P39880	CUX1_HUMAN	P39880-1332S	1332	S	no
P39880	CUX1_HUMAN	P39880-1333S	1333	S	yes
P45985	MP2K4_HUMAN	P45985-35S	35	S	no
P39880	CUX1_HUMAN	P39880-1337S	1337	S	yes
P39880	CUX1_HUMAN	P39880-1344T	1344	T	no
P39880	CUX1_HUMAN	P39880-1349S	1349	S	no
O95817	BAG3_HUMAN	O95817-406T	406	T	yes
Q9NZQ3	SPN90_HUMAN	Q9NZQ3-181T	181	T	yes
Q96N67	DOCK7_HUMAN	Q96N67-943S	943	S	no
Q96N67	DOCK7_HUMAN	Q96N67-946S	946	S	yes
Q96N67	DOCK7_HUMAN	Q96N67-948S	948	S	yes
O14492	SH2B2_HUMAN	O14492-117S	117	S	yes
O14492	SH2B2_HUMAN	O14492-118S	118	S	yes
[truncated: 86,238 more rows]

## Sheet: 3c
Data S3c. Summary of mapped KEGG pathways in the GPS library
[truncated: 30 more rows]

[truncated: 2 more sheets: 3d, 3e]
