# Supplementary material for: A data-independent acquisition-based global phosphoproteomics system enables deep profiling
Source: Nat Commun. 2021 May 5;12:2539. doi: 10.1038/s41467-021-22759-z (PMC8099862; doi:10.1038/s41467-021-22759-z)
Supplement: Supplementary file 7 — Supplementary Data 4 [file 41467_2021_22759_MOESM7_ESM.xlsx]

## Sheet: Supplementary Data 4 summary
	Supplementary Data 4. Summary of quantification results from single-shot and fractionation DDA.
	Data S4a. Phosphoproteomic quantification by singleshot DDA in PC9 cells
	Data S4b. Phosphoproteomic quantification by singleshot DDA in CL68 cells
	Data S4c. Phosphoproteomic quantification by fractionation DDA in PC9 cells
	Data S4d. Phosphoproteomic quantification by fractionation DDA in CL68 cells

## Sheet: 4a
Data S4a. Phosphoproteomic quantification by singleshot DDA in PC9 cells
Accession-site	Proteins	Positions within proteins	Leading proteins	Protein	Localization prob	Amino acid	Intensity PC9-DDA_01	Intensity PC9-DDA_02	Intensity PC9-DDA_03
A0AVK6_S102	sp|A0AVK6|E2F8_HUMAN	102	sp|A0AVK6|E2F8_HUMAN	sp|A0AVK6|E2F8_HUMAN	1	S	178430000	132100000	155260000
A0AVK6_S71	sp|A0AVK6|E2F8_HUMAN	71	sp|A0AVK6|E2F8_HUMAN	sp|A0AVK6|E2F8_HUMAN	1	S	45039000	54825000	60101000
A0AVK6_S358	sp|A0AVK6|E2F8_HUMAN	358	sp|A0AVK6|E2F8_HUMAN	sp|A0AVK6|E2F8_HUMAN	0.883879	S	92654000		108270000
A0FGR8_S755	sp|A0FGR8|ESYT2_HUMAN	755	sp|A0FGR8|ESYT2_HUMAN	sp|A0FGR8|ESYT2_HUMAN	0.986176	S	966830000	154090000	992590000
A0FGR8_S758	sp|A0FGR8|ESYT2_HUMAN	758	sp|A0FGR8|ESYT2_HUMAN	sp|A0FGR8|ESYT2_HUMAN	0.999999	S	996810000	909860000	836610000
A0FGR8_S761	sp|A0FGR8|ESYT2_HUMAN	761	sp|A0FGR8|ESYT2_HUMAN	sp|A0FGR8|ESYT2_HUMAN	0.999997	S	734670000	752280000	657900000
A0FGR8_S691	sp|A0FGR8|ESYT2_HUMAN	691	sp|A0FGR8|ESYT2_HUMAN	sp|A0FGR8|ESYT2_HUMAN	0.974066	S	65137000	84082000	104070000
A0FGR8_S693	sp|A0FGR8|ESYT2_HUMAN	693	sp|A0FGR8|ESYT2_HUMAN	sp|A0FGR8|ESYT2_HUMAN	0.979139	S	112820000	44153000	112620000
A0FGR8_S699	sp|A0FGR8|ESYT2_HUMAN	699	sp|A0FGR8|ESYT2_HUMAN	sp|A0FGR8|ESYT2_HUMAN	0.499843	S
A0FGR8_S704	sp|A0FGR8|ESYT2_HUMAN	704	sp|A0FGR8|ESYT2_HUMAN	sp|A0FGR8|ESYT2_HUMAN	0.53065	S
A0FGR8_S736	sp|A0FGR8|ESYT2_HUMAN	736	sp|A0FGR8|ESYT2_HUMAN	sp|A0FGR8|ESYT2_HUMAN	0.769752	S		112810000
A0FGR8_S737	sp|A0FGR8|ESYT2_HUMAN	737	sp|A0FGR8|ESYT2_HUMAN	sp|A0FGR8|ESYT2_HUMAN	0.949114	S	21917000	80083000	30307000
A0FGR8_S738	sp|A0FGR8|ESYT2_HUMAN	738	sp|A0FGR8|ESYT2_HUMAN	sp|A0FGR8|ESYT2_HUMAN	0.504108	S	66698000
A0FGR8_S739	sp|A0FGR8|ESYT2_HUMAN	739	sp|A0FGR8|ESYT2_HUMAN	sp|A0FGR8|ESYT2_HUMAN	0.976203	S	66698000	33223000	30767000
A0FGR8_S743	sp|A0FGR8|ESYT2_HUMAN	743	sp|A0FGR8|ESYT2_HUMAN	sp|A0FGR8|ESYT2_HUMAN	0.999993	S	33732000	33223000	30767000
A0FGR9_S591	sp|A0FGR9|ESYT3_HUMAN	591	sp|A0FGR9|ESYT3_HUMAN	sp|A0FGR9|ESYT3_HUMAN	0.698244	S		18648000
A0JLT2_S194	sp|A0JLT2|MED19_HUMAN	194	sp|A0JLT2|MED19_HUMAN	sp|A0JLT2|MED19_HUMAN	0.870792	S	45061000	49522000	29718000
A0JLT2_S196	sp|A0JLT2|MED19_HUMAN	196	sp|A0JLT2|MED19_HUMAN	sp|A0JLT2|MED19_HUMAN	0.612347	S		16894000
A0JNW5_S414	sp|A0JNW5|UH1BL_HUMAN	414	sp|A0JNW5|UH1BL_HUMAN	sp|A0JNW5|UH1BL_HUMAN	0.999974	S	62178000
A0JNW5_S418	sp|A0JNW5|UH1BL_HUMAN	418	sp|A0JNW5|UH1BL_HUMAN	sp|A0JNW5|UH1BL_HUMAN	0.985184	S	62178000
A0JNW5_S935	sp|A0JNW5|UH1BL_HUMAN	935	sp|A0JNW5|UH1BL_HUMAN	sp|A0JNW5|UH1BL_HUMAN	0.999979	S	30964000		32146000
A0JNW5_S889	sp|A0JNW5|UH1BL_HUMAN	889	sp|A0JNW5|UH1BL_HUMAN	sp|A0JNW5|UH1BL_HUMAN	0.439372	S
A0JNW5_S891	sp|A0JNW5|UH1BL_HUMAN	891	sp|A0JNW5|UH1BL_HUMAN	sp|A0JNW5|UH1BL_HUMAN	0.961798	S	42557000		37894000
A0MZ66_S493	sp|A0MZ66|SHOT1_HUMAN	493	sp|A0MZ66|SHOT1_HUMAN	sp|A0MZ66|SHOT1_HUMAN	0.771294	S	77484000
A0MZ66_S494	sp|A0MZ66|SHOT1_HUMAN	494	sp|A0MZ66|SHOT1_HUMAN	sp|A0MZ66|SHOT1_HUMAN	0.905777	S		65455000	68919000
A0MZ66_S249	sp|A0MZ66|SHOT1_HUMAN	249	sp|A0MZ66|SHOT1_HUMAN	sp|A0MZ66|SHOT1_HUMAN	0.999919	S		20148000	15211000
A0MZ66_S467	sp|A0MZ66|SHOT1_HUMAN	467	sp|A0MZ66|SHOT1_HUMAN	sp|A0MZ66|SHOT1_HUMAN	0.999838	S		13453000
A0MZ66_S506	sp|A0MZ66|SHOT1_HUMAN	506	sp|A0MZ66|SHOT1_HUMAN	sp|A0MZ66|SHOT1_HUMAN	1	S	58638000	44738000	47445000
A0PK00_S69	sp|A0PK00|T120B_HUMAN	69	sp|A0PK00|T120B_HUMAN	sp|A0PK00|T120B_HUMAN	1	S		9766000
A1A4S6_S643	sp|A1A4S6|RHG10_HUMAN	643	sp|A1A4S6|RHG10_HUMAN	sp|A1A4S6|RHG10_HUMAN	0.874542	S	88588000	62107000	75055000
A1A5D9_S36	sp|A1A5D9|BICR2_HUMAN	36	sp|A1A5D9|BICR2_HUMAN	sp|A1A5D9|BICR2_HUMAN	1	S	62777000	59869000
A1L020_S308	sp|A1L020|MEX3A_HUMAN	308	sp|A1L020|MEX3A_HUMAN	sp|A1L020|MEX3A_HUMAN	0.998335	S
A1L170_S223	sp|A1L170|CA226_HUMAN	223	sp|A1L170|CA226_HUMAN	sp|A1L170|CA226_HUMAN	0.998283	S	46490000	20116000	29056000
A1L170_S249	sp|A1L170|CA226_HUMAN	249	sp|A1L170|CA226_HUMAN	sp|A1L170|CA226_HUMAN	1	S	33302000	31705000	29475000
A1L170_S18	sp|A1L170|CA226_HUMAN	18	sp|A1L170|CA226_HUMAN	sp|A1L170|CA226_HUMAN	0.999999	S		10433000	13151000
A1L170_S258	sp|A1L170|CA226_HUMAN	258	sp|A1L170|CA226_HUMAN	sp|A1L170|CA226_HUMAN	0.967094	S	38963000	36819000	38401000
A1L170_S198	sp|A1L170|CA226_HUMAN	198	sp|A1L170|CA226_HUMAN	sp|A1L170|CA226_HUMAN	0.989491	S	9356900	11406000	12480000
A1L390_S576	sp|A1L390|PKHG3_HUMAN	576	sp|A1L390|PKHG3_HUMAN	sp|A1L390|PKHG3_HUMAN	0.998822	S			45488000
A1L390_S577	sp|A1L390|PKHG3_HUMAN	577	sp|A1L390|PKHG3_HUMAN	sp|A1L390|PKHG3_HUMAN	0.998849	S			45488000
A1L390_S433	sp|A1L390|PKHG3_HUMAN	433	sp|A1L390|PKHG3_HUMAN	sp|A1L390|PKHG3_HUMAN	0.993675	S	98406000	90731000	97853000
A1L390_S962	sp|A1L390|PKHG3_HUMAN	962	sp|A1L390|PKHG3_HUMAN	sp|A1L390|PKHG3_HUMAN	0.5	S		69852000
A1L390_S614	sp|A1L390|PKHG3_HUMAN	614	sp|A1L390|PKHG3_HUMAN	sp|A1L390|PKHG3_HUMAN	0.929061	S	69532000	61975000	56782000
A1L390_S1154	sp|A1L390|PKHG3_HUMAN	1154	sp|A1L390|PKHG3_HUMAN	sp|A1L390|PKHG3_HUMAN	0.498307	S
A1L390_S1168	sp|A1L390|PKHG3_HUMAN	1168	sp|A1L390|PKHG3_HUMAN	sp|A1L390|PKHG3_HUMAN	0.499923	S			162340000
A1L390_S1169	sp|A1L390|PKHG3_HUMAN	1169	sp|A1L390|PKHG3_HUMAN	sp|A1L390|PKHG3_HUMAN	0.499923	S			162340000
A1L390_S76	sp|A1L390|PKHG3_HUMAN	76	sp|A1L390|PKHG3_HUMAN	sp|A1L390|PKHG3_HUMAN	0.999999	S	50141000	48484000	51222000
A1L390_S823	sp|A1L390|PKHG3_HUMAN	823	sp|A1L390|PKHG3_HUMAN	sp|A1L390|PKHG3_HUMAN	0.466802	S
A1L390_S827	sp|A1L390|PKHG3_HUMAN	827	sp|A1L390|PKHG3_HUMAN	sp|A1L390|PKHG3_HUMAN	0.978751	S			25420000
A1L390_S1037	sp|A1L390|PKHG3_HUMAN	1037	sp|A1L390|PKHG3_HUMAN	sp|A1L390|PKHG3_HUMAN	1	S	179520000	121320000	148270000
A1L390_S1040	sp|A1L390|PKHG3_HUMAN	1040	sp|A1L390|PKHG3_HUMAN	sp|A1L390|PKHG3_HUMAN	1	S	178560000	179890000	205810000
A1L390_S741	sp|A1L390|PKHG3_HUMAN	741	sp|A1L390|PKHG3_HUMAN	sp|A1L390|PKHG3_HUMAN	0.997266	S	75682000	57566000	56535000
A1L390_S1079	sp|A1L390|PKHG3_HUMAN	1079	sp|A1L390|PKHG3_HUMAN	sp|A1L390|PKHG3_HUMAN	0.539346	S	22206000	31849000	29086000
A1L390_S1081	sp|A1L390|PKHG3_HUMAN	1081	sp|A1L390|PKHG3_HUMAN	sp|A1L390|PKHG3_HUMAN	0.800365	S	37419000	26537000
A1L390_S640	sp|A1L390|PKHG3_HUMAN	640	sp|A1L390|PKHG3_HUMAN	sp|A1L390|PKHG3_HUMAN	0.999051	S	18847000	15527000
A1L390_S643	sp|A1L390|PKHG3_HUMAN	643	sp|A1L390|PKHG3_HUMAN	sp|A1L390|PKHG3_HUMAN	1	S	172460000	151980000	118940000
A1L390_S647	sp|A1L390|PKHG3_HUMAN	647	sp|A1L390|PKHG3_HUMAN	sp|A1L390|PKHG3_HUMAN	0.999908	S		5996500
A1X283_S528	sp|A1X283|SPD2B_HUMAN	528	sp|A1X283|SPD2B_HUMAN	sp|A1X283|SPD2B_HUMAN	0.999977	S	73688000	51175000
A1X283_S291	sp|A1X283|SPD2B_HUMAN	291	sp|A1X283|SPD2B_HUMAN	sp|A1X283|SPD2B_HUMAN	0.952021	S	15171000	13087000	12459000
A2A2Y4_S414	sp|A2A2Y4|FRMD3_HUMAN	414	sp|A2A2Y4|FRMD3_HUMAN	sp|A2A2Y4|FRMD3_HUMAN	0.720571	S			80660000
A2A2Y4_S415	sp|A2A2Y4|FRMD3_HUMAN	415	sp|A2A2Y4|FRMD3_HUMAN	sp|A2A2Y4|FRMD3_HUMAN	0.637074	S	77359000
A2A3K4_S438	sp|A2A3K4|PTPC1_HUMAN	438	sp|A2A3K4|PTPC1_HUMAN	sp|A2A3K4|PTPC1_HUMAN	0.999976	S			29073000
A2AJT9_S78	sp|A2AJT9|CX023_HUMAN	78	sp|A2AJT9|CX023_HUMAN	sp|A2AJT9|CX023_HUMAN	0.999554	S	62072000	69202000	57966000
A2AJT9_S80	sp|A2AJT9|CX023_HUMAN	80	sp|A2AJT9|CX023_HUMAN	sp|A2AJT9|CX023_HUMAN	0.999989	S	62072000	69202000	57966000
A2AJT9_S15	sp|A2AJT9|CX023_HUMAN	15	sp|A2AJT9|CX023_HUMAN	sp|A2AJT9|CX023_HUMAN	1	S	18112000		16463000
A2AJT9_S17	sp|A2AJT9|CX023_HUMAN	17	sp|A2AJT9|CX023_HUMAN	sp|A2AJT9|CX023_HUMAN	1	S	18112000		16463000
A2RU67_S62	sp|A2RU67|K1467_HUMAN	62	sp|A2RU67|K1467_HUMAN	sp|A2RU67|K1467_HUMAN	0.999997	S	335340000	273230000	299940000
A2VDJ0_S1093	sp|A2VDJ0|T131L_HUMAN	1093	sp|A2VDJ0|T131L_HUMAN	sp|A2VDJ0|T131L_HUMAN	0.887025	S		58447000	82622000
A3KN83_S689	sp|A3KN83|SBNO1_HUMAN	689	sp|A3KN83|SBNO1_HUMAN	sp|A3KN83|SBNO1_HUMAN	0.709981	S		15725000
A3KN83_S692	sp|A3KN83|SBNO1_HUMAN	692	sp|A3KN83|SBNO1_HUMAN	sp|A3KN83|SBNO1_HUMAN	0.490161	S
A3KN83_S214	sp|A3KN83|SBNO1_HUMAN	214	sp|A3KN83|SBNO1_HUMAN	sp|A3KN83|SBNO1_HUMAN	0.99994	S	33088000	29986000	29785000
A3KN83_S794	sp|A3KN83|SBNO1_HUMAN	794	sp|A3KN83|SBNO1_HUMAN	sp|A3KN83|SBNO1_HUMAN	0.999584	S	44327000	33152000	42087000
A5PL33_S253	sp|A5PL33|KRBA1_HUMAN	253	sp|A5PL33|KRBA1_HUMAN	sp|A5PL33|KRBA1_HUMAN	1	S	7974200	7202000
A5YM69_S445	sp|A5YM69|ARG35_HUMAN	445	sp|A5YM69|ARG35_HUMAN	sp|A5YM69|ARG35_HUMAN	1	S	142540000	120060000	127380000
A5YM69_S450	sp|A5YM69|ARG35_HUMAN	450	sp|A5YM69|ARG35_HUMAN	sp|A5YM69|ARG35_HUMAN	1	S	71269000	57372000	65409000
A5YM69_S184	sp|A5YM69|ARG35_HUMAN	184	sp|A5YM69|ARG35_HUMAN	sp|A5YM69|ARG35_HUMAN	1	S	308810000	337890000	325870000
A6ND36_S4	sp|A6ND36|FA83G_HUMAN	4	sp|A6ND36|FA83G_HUMAN	sp|A6ND36|FA83G_HUMAN	1	S	13689000		16559000
A6ND36_S760	sp|A6ND36|FA83G_HUMAN	760	sp|A6ND36|FA83G_HUMAN	sp|A6ND36|FA83G_HUMAN	1	S	133300000	115810000	103890000
A6ND36_S610	sp|A6ND36|FA83G_HUMAN	610	sp|A6ND36|FA83G_HUMAN	sp|A6ND36|FA83G_HUMAN	0.979967	S	13052000	12290000	14577000
A6ND36_S127	sp|A6ND36|FA83G_HUMAN	127	sp|A6ND36|FA83G_HUMAN	sp|A6ND36|FA83G_HUMAN	1	S		31602000	34242000
A6NDB9_S155	sp|A6NDB9|PALM3_HUMAN	155	sp|A6NDB9|PALM3_HUMAN	sp|A6NDB9|PALM3_HUMAN	0.749159	S	20222000
A6NDB9_S375	sp|A6NDB9|PALM3_HUMAN	375	sp|A6NDB9|PALM3_HUMAN	sp|A6NDB9|PALM3_HUMAN	1	S	39333000	62352000	30967000
A6NDB9_S260	sp|A6NDB9|PALM3_HUMAN	260	sp|A6NDB9|PALM3_HUMAN	sp|A6NDB9|PALM3_HUMAN	1	S	5145500
A6NDB9_S436	sp|A6NDB9|PALM3_HUMAN	436	sp|A6NDB9|PALM3_HUMAN	sp|A6NDB9|PALM3_HUMAN	0.5	S		10376000
A6NDB9_S439	sp|A6NDB9|PALM3_HUMAN	439	sp|A6NDB9|PALM3_HUMAN	sp|A6NDB9|PALM3_HUMAN	0.5	S		10376000
A6NDB9_S302	sp|A6NDB9|PALM3_HUMAN	302	sp|A6NDB9|PALM3_HUMAN	sp|A6NDB9|PALM3_HUMAN	0.904638	S		88175000	86132000
A6NDB9_S303	sp|A6NDB9|PALM3_HUMAN	303	sp|A6NDB9|PALM3_HUMAN	sp|A6NDB9|PALM3_HUMAN	0.709913	S	102780000
A6NEL2_S271	sp|A6NEL2|SWAHB_HUMAN	271	sp|A6NEL2|SWAHB_HUMAN	sp|A6NEL2|SWAHB_HUMAN	1	S		8848100	6115400
A6NEL2_S761	sp|A6NEL2|SWAHB_HUMAN	761	sp|A6NEL2|SWAHB_HUMAN	sp|A6NEL2|SWAHB_HUMAN	0.897627	S
A6NFI3_S10	sp|A6NFI3|ZN316_HUMAN	10	sp|A6NFI3|ZN316_HUMAN	sp|A6NFI3|ZN316_HUMAN	0.999963	S	133460000	174910000	182890000
A6NFI3_S112	sp|A6NFI3|ZN316_HUMAN	112	sp|A6NFI3|ZN316_HUMAN	sp|A6NFI3|ZN316_HUMAN	1	S	11505000		10234000
A6NHR9_S1697	sp|A6NHR9|SMHD1_HUMAN	1697	sp|A6NHR9|SMHD1_HUMAN	sp|A6NHR9|SMHD1_HUMAN	1	S		24168000	21137000
A6NJL1_S295	sp|A6NJL1|ZSA5B_HUMAN;sp|Q9BUG6|ZSA5A_HUMAN	295;296	sp|A6NJL1|ZSA5B_HUMAN	sp|A6NJL1|ZSA5B_HUMAN	0.879117	S	25269000	30404000	24459000
A6NKD9_S213	sp|A6NKD9|CC85C_HUMAN	213	sp|A6NKD9|CC85C_HUMAN	sp|A6NKD9|CC85C_HUMAN	0.482838	S
A6NKD9_S216	sp|A6NKD9|CC85C_HUMAN	216	sp|A6NKD9|CC85C_HUMAN	sp|A6NKD9|CC85C_HUMAN	0.691741	S		173430000
A6NKD9_S258	sp|A6NKD9|CC85C_HUMAN	258	sp|A6NKD9|CC85C_HUMAN	sp|A6NKD9|CC85C_HUMAN	0.999569	S			7185300
A6NKD9_S246	sp|A6NKD9|CC85C_HUMAN	246	sp|A6NKD9|CC85C_HUMAN	sp|A6NKD9|CC85C_HUMAN	0.999842	S	53321000	47996000	83878000
A6NKF1_S402	sp|A6NKF1|SAC31_HUMAN	402	sp|A6NKF1|SAC31_HUMAN	sp|A6NKF1|SAC31_HUMAN	0.999992	S	121680000	121520000	115120000
A6QL63_S65	sp|A6QL63|BTBDB_HUMAN	65	sp|A6QL63|BTBDB_HUMAN	sp|A6QL63|BTBDB_HUMAN	0.99995	S		48374000
Q5JPF3_S698	sp|Q5JPF3|AN36C_HUMAN;sp|A6QL64|AN36A_HUMAN	698;664	sp|Q5JPF3|AN36C_HUMAN	sp|Q5JPF3|AN36C_HUMAN	0.540056	S
A7E2S9_S5	sp|A7E2S9|A30BL_HUMAN	5	sp|A7E2S9|A30BL_HUMAN	sp|A7E2S9|A30BL_HUMAN	1	S			33334000
A7E2V4_S1155	sp|A7E2V4|ZSWM8_HUMAN	1155	sp|A7E2V4|ZSWM8_HUMAN	sp|A7E2V4|ZSWM8_HUMAN	0.499102	S
A7E2V4_S1156	sp|A7E2V4|ZSWM8_HUMAN	1156	sp|A7E2V4|ZSWM8_HUMAN	sp|A7E2V4|ZSWM8_HUMAN	0.532901	S	71561000
A7E2V4_S1092	sp|A7E2V4|ZSWM8_HUMAN	1092	sp|A7E2V4|ZSWM8_HUMAN	sp|A7E2V4|ZSWM8_HUMAN	0.957347	S	78998000	55631000	62020000
A7KAX9_S952	sp|A7KAX9|RHG32_HUMAN	952	sp|A7KAX9|RHG32_HUMAN	sp|A7KAX9|RHG32_HUMAN	0.855317	S	10863000
A7KAX9_S1220	sp|A7KAX9|RHG32_HUMAN	1220	sp|A7KAX9|RHG32_HUMAN	sp|A7KAX9|RHG32_HUMAN	0.99957	S	13105000	19522000	13590000
A7KAX9_S1234	sp|A7KAX9|RHG32_HUMAN	1234	sp|A7KAX9|RHG32_HUMAN	sp|A7KAX9|RHG32_HUMAN	0.94711	S	39420000	25423000	29734000
A7KAX9_S871	sp|A7KAX9|RHG32_HUMAN	871	sp|A7KAX9|RHG32_HUMAN	sp|A7KAX9|RHG32_HUMAN	0.950307	S	256610000	236560000	250840000
A7KAX9_S43	sp|A7KAX9|RHG32_HUMAN	43	sp|A7KAX9|RHG32_HUMAN	sp|A7KAX9|RHG32_HUMAN	0.719431	S	19743000	25325000
A7KAX9_S44	sp|A7KAX9|RHG32_HUMAN	44	sp|A7KAX9|RHG32_HUMAN	sp|A7KAX9|RHG32_HUMAN	0.818716	S	19743000	25325000	21419000
A7KAX9_S47	sp|A7KAX9|RHG32_HUMAN	47	sp|A7KAX9|RHG32_HUMAN	sp|A7KAX9|RHG32_HUMAN	0.961409	S	19743000	25325000	21419000
A7KAX9_S1203	sp|A7KAX9|RHG32_HUMAN	1203	sp|A7KAX9|RHG32_HUMAN	sp|A7KAX9|RHG32_HUMAN	1	S
A7KAX9_S706	sp|A7KAX9|RHG32_HUMAN	706	sp|A7KAX9|RHG32_HUMAN	sp|A7KAX9|RHG32_HUMAN	0.999963	S	266120000	348200000	470070000
A7KAX9_S730	sp|A7KAX9|RHG32_HUMAN	730	sp|A7KAX9|RHG32_HUMAN	sp|A7KAX9|RHG32_HUMAN	0.333333	S
A7KAX9_S731	sp|A7KAX9|RHG32_HUMAN	731	sp|A7KAX9|RHG32_HUMAN	sp|A7KAX9|RHG32_HUMAN	0.333333	S
A7KAX9_S732	sp|A7KAX9|RHG32_HUMAN	732	sp|A7KAX9|RHG32_HUMAN	sp|A7KAX9|RHG32_HUMAN	0.333333	S
A7KAX9_S892	sp|A7KAX9|RHG32_HUMAN	892	sp|A7KAX9|RHG32_HUMAN	sp|A7KAX9|RHG32_HUMAN	1	S	234520000	245230000	201880000
A8CG34_S291	sp|A8CG34|P121C_HUMAN;sp|Q6PJE2|POZP3_HUMAN;sp|Q96HA1|P121A_HUMAN	291;49;314	sp|A8CG34|P121C_HUMAN;sp|Q96HA1|P121A_HUMAN	sp|A8CG34|P121C_HUMAN	0.999988	S	18387000	26343000	24878000
A8CG34_S357	sp|A8CG34|P121C_HUMAN;sp|Q96HA1|P121A_HUMAN	357;380	sp|A8CG34|P121C_HUMAN;sp|Q96HA1|P121A_HUMAN	sp|A8CG34|P121C_HUMAN	0.591039	S	10475000
A8CG34_S322	sp|A8CG34|P121C_HUMAN	322	sp|A8CG34|P121C_HUMAN	sp|A8CG34|P121C_HUMAN	0.792543	S		21015000	62086000
A8CG34_S323	sp|A8CG34|P121C_HUMAN	323	sp|A8CG34|P121C_HUMAN	sp|A8CG34|P121C_HUMAN	0.747554	S	52559000	60336000	91124000
A8CG34_S325	sp|A8CG34|P121C_HUMAN	325	sp|A8CG34|P121C_HUMAN	sp|A8CG34|P121C_HUMAN	0.790299	S	52559000	60336000	91124000
A8CG34_S328	sp|A8CG34|P121C_HUMAN	328	sp|A8CG34|P121C_HUMAN	sp|A8CG34|P121C_HUMAN	0.854383	S	24945000		30640000
A8CG34_S441	sp|A8CG34|P121C_HUMAN	441	sp|A8CG34|P121C_HUMAN	sp|A8CG34|P121C_HUMAN	0.661491	S		32374000
A8CG34_S442	sp|A8CG34|P121C_HUMAN	442	sp|A8CG34|P121C_HUMAN	sp|A8CG34|P121C_HUMAN	0.635092	S			28197000
A8CG34_S443	sp|A8CG34|P121C_HUMAN	443	sp|A8CG34|P121C_HUMAN	sp|A8CG34|P121C_HUMAN	0.579938	S			28197000
A8CG34_S368	sp|A8CG34|P121C_HUMAN	368	sp|A8CG34|P121C_HUMAN	sp|A8CG34|P121C_HUMAN	0.32274	S
A8CG34_S369	sp|A8CG34|P121C_HUMAN	369	sp|A8CG34|P121C_HUMAN	sp|A8CG34|P121C_HUMAN	0.391763	S
A8CG34_S370	sp|A8CG34|P121C_HUMAN	370	sp|A8CG34|P121C_HUMAN	sp|A8CG34|P121C_HUMAN	0.978148	S	40461000	35257000	70949000
A8CG34_S372	sp|A8CG34|P121C_HUMAN	372	sp|A8CG34|P121C_HUMAN	sp|A8CG34|P121C_HUMAN	0.461173	S
A8CG34_S373	sp|A8CG34|P121C_HUMAN	373	sp|A8CG34|P121C_HUMAN	sp|A8CG34|P121C_HUMAN	0.762865	S	42966000		36641000
A8MPP1_S204	sp|A8MPP1|D11L8_HUMAN;sp|Q96FC9|DDX11_HUMAN	204;204	sp|A8MPP1|D11L8_HUMAN	sp|A8MPP1|D11L8_HUMAN	0.999875	S	42717000
A8MUU9_S321	sp|A8MUU9|YV023_HUMAN;sp|Q9UF83|YM012_HUMAN	321;519	sp|A8MUU9|YV023_HUMAN	sp|A8MUU9|YV023_HUMAN	0.993281	S			19509000
A8MW92_S584	sp|A8MW92|P20L1_HUMAN	584	sp|A8MW92|P20L1_HUMAN	sp|A8MW92|P20L1_HUMAN	0.998915	S	7418800		7280100
B2CW77_S90	sp|B2CW77|KILIN_HUMAN	90	sp|B2CW77|KILIN_HUMAN	sp|B2CW77|KILIN_HUMAN	0.934349	S	29411000
B2RBV5_S18	sp|B2RBV5|MRUPP_HUMAN	18	sp|B2RBV5|MRUPP_HUMAN	sp|B2RBV5|MRUPP_HUMAN	0.99951	S	43088000	44441000	40306000
B2RBV5_S33	sp|B2RBV5|MRUPP_HUMAN	33	sp|B2RBV5|MRUPP_HUMAN	sp|B2RBV5|MRUPP_HUMAN	1	S	9893300	10224000	8390800
B2RTY4_S1230	sp|B2RTY4|MYO9A_HUMAN	1230	sp|B2RTY4|MYO9A_HUMAN	sp|B2RTY4|MYO9A_HUMAN	1	S	32694000	25608000	28251000
B2RTY4_S1358	sp|B2RTY4|MYO9A_HUMAN	1358	sp|B2RTY4|MYO9A_HUMAN	sp|B2RTY4|MYO9A_HUMAN	0.999999	S		9548100	7247200
B2RTY4_S1299	sp|B2RTY4|MYO9A_HUMAN	1299	sp|B2RTY4|MYO9A_HUMAN	sp|B2RTY4|MYO9A_HUMAN	0.99807	S	38572000	35792000	39136000
B2RTY4_S1317	sp|B2RTY4|MYO9A_HUMAN	1317	sp|B2RTY4|MYO9A_HUMAN	sp|B2RTY4|MYO9A_HUMAN	0.99991	S	7640400		14742000
Q99613_S11	sp|Q99613|EIF3C_HUMAN;sp|B5ME19|EIFCL_HUMAN	11;11	sp|Q99613|EIF3C_HUMAN	sp|Q99613|EIF3C_HUMAN	0.929825	S	63252000		66333000
Q99613_S39	sp|Q99613|EIF3C_HUMAN;sp|B5ME19|EIFCL_HUMAN	39;39	sp|Q99613|EIF3C_HUMAN	sp|Q99613|EIF3C_HUMAN	1	S	515440000	514400000	455510000
B7Z1M9_S128	sp|B7Z1M9|C2D4D_HUMAN	128	sp|B7Z1M9|C2D4D_HUMAN	sp|B7Z1M9|C2D4D_HUMAN	1	S			5567800
B7Z6K7_S472	sp|B7Z6K7|ZN814_HUMAN	472	sp|B7Z6K7|ZN814_HUMAN	sp|B7Z6K7|ZN814_HUMAN	0.98445	S	9204800
B7Z6K7_S87	sp|B7Z6K7|ZN814_HUMAN;sp|Q9H707|ZN552_HUMAN	87;86	sp|B7Z6K7|ZN814_HUMAN	sp|B7Z6K7|ZN814_HUMAN	0.999999	S		2158300
B7ZBB8_S86	sp|B7ZBB8|PP13G_HUMAN	86	sp|B7ZBB8|PP13G_HUMAN	sp|B7ZBB8|PP13G_HUMAN	0.99977	S	112040000	115520000	116480000
B7ZC32_S251	sp|B7ZC32|KIF28_HUMAN	251	sp|B7ZC32|KIF28_HUMAN	sp|B7ZC32|KIF28_HUMAN	0.999725	S	10846000	11896000	14352000
C9JI98_S175	sp|C9JI98|TM238_HUMAN	175	sp|C9JI98|TM238_HUMAN	sp|C9JI98|TM238_HUMAN	1	S	73941000	85173000	94584000
C9JLW8_S21	sp|C9JLW8|F195B_HUMAN	21	sp|C9JLW8|F195B_HUMAN	sp|C9JLW8|F195B_HUMAN	0.999848	S	491690000	571000000	540660000
C9JLW8_S18	sp|C9JLW8|F195B_HUMAN	18	sp|C9JLW8|F195B_HUMAN	sp|C9JLW8|F195B_HUMAN	0.953823	S	68547000	67895000	67836000
Q13765_S166	sp|Q13765|NACA_HUMAN;sp|E9PAV3|NACAM_HUMAN	166;2029	sp|Q13765|NACA_HUMAN	sp|Q13765|NACA_HUMAN	0.979515	S		7065800000	6316700000
O00116_S589	sp|O00116|ADAS_HUMAN	589	sp|O00116|ADAS_HUMAN	sp|O00116|ADAS_HUMAN	0.999347	S		6729100	9400600
O00139_S585	sp|O00139|KIF2A_HUMAN	585	sp|O00139|KIF2A_HUMAN	sp|O00139|KIF2A_HUMAN	0.605492	S		30309000
O00139_S586	sp|O00139|KIF2A_HUMAN	586	sp|O00139|KIF2A_HUMAN	sp|O00139|KIF2A_HUMAN	0.754541	S			32019000
O00139_S484	sp|O00139|KIF2A_HUMAN	484	sp|O00139|KIF2A_HUMAN	sp|O00139|KIF2A_HUMAN	1	S	9410200		12750000
O00148_S25	sp|O00148|DX39A_HUMAN	25	sp|O00148|DX39A_HUMAN	sp|O00148|DX39A_HUMAN	0.60392	S	199800000	176710000
O00148_S37	sp|O00148|DX39A_HUMAN	37	sp|O00148|DX39A_HUMAN	sp|O00148|DX39A_HUMAN	0.999794	S	19726000	9591000	17394000
O00148_S40	sp|O00148|DX39A_HUMAN	40	sp|O00148|DX39A_HUMAN	sp|O00148|DX39A_HUMAN	0.999999	S	28938000	38058000	42520000
O00151_S90	sp|O00151|PDLI1_HUMAN	90	sp|O00151|PDLI1_HUMAN	sp|O00151|PDLI1_HUMAN	1	S	192210000	203970000	222700000
O00159_S408	sp|O00159|MYO1C_HUMAN	408	sp|O00159|MYO1C_HUMAN	sp|O00159|MYO1C_HUMAN	0.999889	S	204740000	153750000	179900000
O00159_S410	sp|O00159|MYO1C_HUMAN	410	sp|O00159|MYO1C_HUMAN	sp|O00159|MYO1C_HUMAN	0.916673	S		11444000
O00159_S864	sp|O00159|MYO1C_HUMAN	864	sp|O00159|MYO1C_HUMAN	sp|O00159|MYO1C_HUMAN	0.999982	S	24688000	21884000	22679000
O00161_S20	sp|O00161|SNP23_HUMAN	20	sp|O00161|SNP23_HUMAN	sp|O00161|SNP23_HUMAN	0.986291	S	13116000
O00161_S5	sp|O00161|SNP23_HUMAN	5	sp|O00161|SNP23_HUMAN	sp|O00161|SNP23_HUMAN	0.944515	S			7355900
O00161_S110	sp|O00161|SNP23_HUMAN	110	sp|O00161|SNP23_HUMAN	sp|O00161|SNP23_HUMAN	0.999778	S	42166000	43771000	45506000
O00178_S44	sp|O00178|GTPB1_HUMAN	44	sp|O00178|GTPB1_HUMAN	sp|O00178|GTPB1_HUMAN	1	S
O00178_S47	sp|O00178|GTPB1_HUMAN	47	sp|O00178|GTPB1_HUMAN	sp|O00178|GTPB1_HUMAN	1	S
O00178_S69	sp|O00178|GTPB1_HUMAN	69	sp|O00178|GTPB1_HUMAN	sp|O00178|GTPB1_HUMAN	0.999986	S	12774000	14550000	16078000
O00178_S12	sp|O00178|GTPB1_HUMAN	12	sp|O00178|GTPB1_HUMAN	sp|O00178|GTPB1_HUMAN	0.599557	S		6767200
O00178_S24	sp|O00178|GTPB1_HUMAN	24	sp|O00178|GTPB1_HUMAN	sp|O00178|GTPB1_HUMAN	0.79687	S	103460000	129170000	137280000
O00178_S25	sp|O00178|GTPB1_HUMAN	25	sp|O00178|GTPB1_HUMAN	sp|O00178|GTPB1_HUMAN	0.755351	S	171220000	141370000	172780000
O00186_S323	sp|O00186|STXB3_HUMAN	323	sp|O00186|STXB3_HUMAN	sp|O00186|STXB3_HUMAN	0.750391	S			9246800
O00192_S871	sp|O00192|ARVC_HUMAN	871	sp|O00192|ARVC_HUMAN	sp|O00192|ARVC_HUMAN	0.499998	S
O00192_S915	sp|O00192|ARVC_HUMAN	915	sp|O00192|ARVC_HUMAN	sp|O00192|ARVC_HUMAN	0.993587	S	25576000	24787000	18684000
O00193_S15	sp|O00193|SMAP_HUMAN	15	sp|O00193|SMAP_HUMAN	sp|O00193|SMAP_HUMAN	0.523958	S			2558700000
O00193_S17	sp|O00193|SMAP_HUMAN	17	sp|O00193|SMAP_HUMAN	sp|O00193|SMAP_HUMAN	0.999967	S	315120000	265630000	276700000
O00203_S276	sp|O00203|AP3B1_HUMAN	276	sp|O00203|AP3B1_HUMAN	sp|O00203|AP3B1_HUMAN	1	S	9892700	931600000	910660000
O00204_S318	sp|O00204|ST2B1_HUMAN	318	sp|O00204|ST2B1_HUMAN	sp|O00204|ST2B1_HUMAN	0.791906	S		79413000
O00204_S324	sp|O00204|ST2B1_HUMAN	324	sp|O00204|ST2B1_HUMAN	sp|O00204|ST2B1_HUMAN	0.916111	S	69873000
O00220_S463	sp|O00220|TR10A_HUMAN	463	sp|O00220|TR10A_HUMAN	sp|O00220|TR10A_HUMAN	0.999691	S		20429000	3168400
O00220_S466	sp|O00220|TR10A_HUMAN	466	sp|O00220|TR10A_HUMAN	sp|O00220|TR10A_HUMAN	1	S	53459000	84097000	47849000
O00220_S424	sp|O00220|TR10A_HUMAN	424	sp|O00220|TR10A_HUMAN	sp|O00220|TR10A_HUMAN	0.999986	S	4467600	6725500
O00221_S157	sp|O00221|IKBE_HUMAN	157	sp|O00221|IKBE_HUMAN	sp|O00221|IKBE_HUMAN	0.998994	S	33397000		25062000
O00231_S14	sp|O00231|PSD11_HUMAN	14	sp|O00231|PSD11_HUMAN	sp|O00231|PSD11_HUMAN	0.999999	S	29693000	28427000	19876000
O00232_S332	sp|O00232|PSD12_HUMAN	332	sp|O00232|PSD12_HUMAN	sp|O00232|PSD12_HUMAN	0.988946	S		23573000	29422000
O00244_S47	sp|O00244|ATOX1_HUMAN	47	sp|O00244|ATOX1_HUMAN	sp|O00244|ATOX1_HUMAN	0.990246	S	21959000	7457600	12790000
O00264_S181	sp|O00264|PGRC1_HUMAN	181	sp|O00264|PGRC1_HUMAN	sp|O00264|PGRC1_HUMAN	1	S	221320000	273410000	204190000
O00267_S666	sp|O00267|SPT5H_HUMAN	666	sp|O00267|SPT5H_HUMAN	sp|O00267|SPT5H_HUMAN	1	S	451210000	403860000	573480000
O00273_S315	sp|O00273|DFFA_HUMAN	315	sp|O00273|DFFA_HUMAN	sp|O00273|DFFA_HUMAN	1	S		61728000
O00291_S319	sp|O00291|HIP1_HUMAN	319	sp|O00291|HIP1_HUMAN	sp|O00291|HIP1_HUMAN	0.602032	S			36404000
O00291_S320	sp|O00291|HIP1_HUMAN	320	sp|O00291|HIP1_HUMAN	sp|O00291|HIP1_HUMAN	0.679735	S	50752000	38578000
O00299_S156	sp|O00299|CLIC1_HUMAN	156	sp|O00299|CLIC1_HUMAN	sp|O00299|CLIC1_HUMAN	0.926306	S	58527000
O00303_S258	sp|O00303|EIF3F_HUMAN	258	sp|O00303|EIF3F_HUMAN	sp|O00303|EIF3F_HUMAN	1	S	65179000	68590000	63002000
O00410_S652	sp|O00410|IPO5_HUMAN	652	sp|O00410|IPO5_HUMAN	sp|O00410|IPO5_HUMAN	0.856732	S		64127000
O00418_S18	sp|O00418|EF2K_HUMAN	18	sp|O00418|EF2K_HUMAN	sp|O00418|EF2K_HUMAN	1	S	195820000	174340000	151270000
O00418_S470	sp|O00418|EF2K_HUMAN	470	sp|O00418|EF2K_HUMAN	sp|O00418|EF2K_HUMAN	1	S	29131000	46723000	20954000
O00418_S474	sp|O00418|EF2K_HUMAN	474	sp|O00418|EF2K_HUMAN	sp|O00418|EF2K_HUMAN	0.970821	S		22974000
O00418_S72	sp|O00418|EF2K_HUMAN	72	sp|O00418|EF2K_HUMAN	sp|O00418|EF2K_HUMAN	0.98621	S	139730000	105320000	121230000
O00418_S74	sp|O00418|EF2K_HUMAN	74	sp|O00418|EF2K_HUMAN	sp|O00418|EF2K_HUMAN	0.999918	S	129490000	105320000	111870000
O00418_S78	sp|O00418|EF2K_HUMAN	78	sp|O00418|EF2K_HUMAN	sp|O00418|EF2K_HUMAN	0.999999	S
O00429_S529	sp|O00429|DNM1L_HUMAN	529	sp|O00429|DNM1L_HUMAN	sp|O00429|DNM1L_HUMAN	0.938762	S	5801000		5979600
O00443_S60	sp|O00443|P3C2A_HUMAN	60	sp|O00443|P3C2A_HUMAN	sp|O00443|P3C2A_HUMAN	0.65918	S			11199000
O00443_S108	sp|O00443|P3C2A_HUMAN	108	sp|O00443|P3C2A_HUMAN	sp|O00443|P3C2A_HUMAN	0.998335	S	9303900	10444000	8883100
O00443_S338	sp|O00443|P3C2A_HUMAN	338	sp|O00443|P3C2A_HUMAN	sp|O00443|P3C2A_HUMAN	1	S	76645000	71734000	72111000
O00443_S259	sp|O00443|P3C2A_HUMAN	259	sp|O00443|P3C2A_HUMAN	sp|O00443|P3C2A_HUMAN	1	S	107990000	76387000	77833000
O00488_S133	sp|O00488|ZN593_HUMAN	133	sp|O00488|ZN593_HUMAN	sp|O00488|ZN593_HUMAN	0.497727	S
O00499_S296	sp|O00499|BIN1_HUMAN	296	sp|O00499|BIN1_HUMAN	sp|O00499|BIN1_HUMAN	1	S	265230000	244110000	183310000
O00499_S298	sp|O00499|BIN1_HUMAN	298	sp|O00499|BIN1_HUMAN	sp|O00499|BIN1_HUMAN	1	S	270490000	277050000	214770000
O00499_S303	sp|O00499|BIN1_HUMAN	303	sp|O00499|BIN1_HUMAN	sp|O00499|BIN1_HUMAN	1	S	190150000	201270000	199120000
O00499_S331	sp|O00499|BIN1_HUMAN	331	sp|O00499|BIN1_HUMAN	sp|O00499|BIN1_HUMAN	0.725063	S		20586000
O00505_S56	sp|O00505|IMA4_HUMAN	56	sp|O00505|IMA4_HUMAN	sp|O00505|IMA4_HUMAN	1	S	14940000
O00505_S60	sp|O00505|IMA4_HUMAN	60	sp|O00505|IMA4_HUMAN	sp|O00505|IMA4_HUMAN	1	S	1044500000	1071400000	985710000
O00512_S687	sp|O00512|BCL9_HUMAN	687	sp|O00512|BCL9_HUMAN	sp|O00512|BCL9_HUMAN	0.986153	S	116870000	118200000	120840000
O00512_S104	sp|O00512|BCL9_HUMAN	104	sp|O00512|BCL9_HUMAN	sp|O00512|BCL9_HUMAN	0.999986	S	36330000	40832000	36359000
O00515_S272	sp|O00515|LAD1_HUMAN	272	sp|O00515|LAD1_HUMAN	sp|O00515|LAD1_HUMAN	0.999862	S	25116000		21805000
O00515_S177	sp|O00515|LAD1_HUMAN	177	sp|O00515|LAD1_HUMAN	sp|O00515|LAD1_HUMAN	1	S	150600000	141670000	112200000
O00515_S355	sp|O00515|LAD1_HUMAN	355	sp|O00515|LAD1_HUMAN	sp|O00515|LAD1_HUMAN	0.814098	S	111270000		98345000
O00515_S356	sp|O00515|LAD1_HUMAN	356	sp|O00515|LAD1_HUMAN	sp|O00515|LAD1_HUMAN	0.999772	S	626210000	199130000	526560000
O00515_S121	sp|O00515|LAD1_HUMAN	121	sp|O00515|LAD1_HUMAN	sp|O00515|LAD1_HUMAN	1	S	167310000	135060000	126790000
O00515_S123	sp|O00515|LAD1_HUMAN	123	sp|O00515|LAD1_HUMAN	sp|O00515|LAD1_HUMAN	1	S	167310000	135060000	126790000
O00515_S64	sp|O00515|LAD1_HUMAN	64	sp|O00515|LAD1_HUMAN	sp|O00515|LAD1_HUMAN	1	S	204950000	185810000	185300000
O00515_S38	sp|O00515|LAD1_HUMAN	38	sp|O00515|LAD1_HUMAN	sp|O00515|LAD1_HUMAN	0.999518	S	370180000	297640000	330670000
O00515_S394	sp|O00515|LAD1_HUMAN	394	sp|O00515|LAD1_HUMAN	sp|O00515|LAD1_HUMAN	0.999572	S	21178000	17414000	13003000
O00526_S136	sp|O00526|UPK2_HUMAN	136	sp|O00526|UPK2_HUMAN	sp|O00526|UPK2_HUMAN	1	S		6084100	19448000
O00526_S118	sp|O00526|UPK2_HUMAN	118	sp|O00526|UPK2_HUMAN	sp|O00526|UPK2_HUMAN	0.956763	S
O00541_S307	sp|O00541|PESC_HUMAN	307	sp|O00541|PESC_HUMAN	sp|O00541|PESC_HUMAN	0.999422	S		28371000	24617000
O00559_S36	sp|O00559|RCAS1_HUMAN	36	sp|O00559|RCAS1_HUMAN	sp|O00559|RCAS1_HUMAN	1	S	2863700000	3358700000	2982500000
O00560_S6	sp|O00560|SDCB1_HUMAN	6	sp|O00560|SDCB1_HUMAN	sp|O00560|SDCB1_HUMAN	1	S	51474000	59413000	65927000
O00562_S373	sp|O00562|PITM1_HUMAN	373	sp|O00562|PITM1_HUMAN	sp|O00562|PITM1_HUMAN	1	S	152790000	159190000	155820000
O00566_S163	sp|O00566|MPP10_HUMAN	163	sp|O00566|MPP10_HUMAN	sp|O00566|MPP10_HUMAN	1	S	397400000	401340000	426920000
O00566_S167	sp|O00566|MPP10_HUMAN	167	sp|O00566|MPP10_HUMAN	sp|O00566|MPP10_HUMAN	1	S	379020000	401340000	426920000
O00566_S171	sp|O00566|MPP10_HUMAN	171	sp|O00566|MPP10_HUMAN	sp|O00566|MPP10_HUMAN	1	S	397400000	396190000	420080000
O00567_S519	sp|O00567|NOP56_HUMAN	519	sp|O00567|NOP56_HUMAN	sp|O00567|NOP56_HUMAN	0.999994	S	858170000	721270000	923690000
O00567_S520	sp|O00567|NOP56_HUMAN	520	sp|O00567|NOP56_HUMAN	sp|O00567|NOP56_HUMAN	0.999995	S	676560000	783460000	753980000
O00567_S569	sp|O00567|NOP56_HUMAN	569	sp|O00567|NOP56_HUMAN	sp|O00567|NOP56_HUMAN	1	S	284770000	223920000	214340000
O00567_S570	sp|O00567|NOP56_HUMAN	570	sp|O00567|NOP56_HUMAN	sp|O00567|NOP56_HUMAN	1	S	610710000	498670000	470240000
O00567_S563	sp|O00567|NOP56_HUMAN	563	sp|O00567|NOP56_HUMAN	sp|O00567|NOP56_HUMAN	1	S	388240000	233850000	100220000
O00567_S511	sp|O00567|NOP56_HUMAN	511	sp|O00567|NOP56_HUMAN	sp|O00567|NOP56_HUMAN	0.489115	S
O00567_S513	sp|O00567|NOP56_HUMAN	513	sp|O00567|NOP56_HUMAN	sp|O00567|NOP56_HUMAN	0.962483	S	78562000	74410000	125160000
O00567_S461	sp|O00567|NOP56_HUMAN	461	sp|O00567|NOP56_HUMAN	sp|O00567|NOP56_HUMAN	0.562029	S			54982000
O00567_S462	sp|O00567|NOP56_HUMAN	462	sp|O00567|NOP56_HUMAN	sp|O00567|NOP56_HUMAN	0.441415	S
O00567_S465	sp|O00567|NOP56_HUMAN	465	sp|O00567|NOP56_HUMAN	sp|O00567|NOP56_HUMAN	0.528137	S		35512000
O00567_S466	sp|O00567|NOP56_HUMAN	466	sp|O00567|NOP56_HUMAN	sp|O00567|NOP56_HUMAN	0.672864	S		35512000	11379000
O00567_S467	sp|O00567|NOP56_HUMAN	467	sp|O00567|NOP56_HUMAN	sp|O00567|NOP56_HUMAN	0.678705	S	126270000	35512000	49845000
O00567_S537	sp|O00567|NOP56_HUMAN	537	sp|O00567|NOP56_HUMAN	sp|O00567|NOP56_HUMAN	0.64765	S	74294000	56165000
O00571_S594	sp|O00571|DDX3X_HUMAN;sp|O15523|DDX3Y_HUMAN	594;592	sp|O00571|DDX3X_HUMAN	sp|O00571|DDX3X_HUMAN	1	S		435520000	457940000
O00571_S131	sp|O00571|DDX3X_HUMAN	131	sp|O00571|DDX3X_HUMAN	sp|O00571|DDX3X_HUMAN	1	S	17455000
O00592_S529	sp|O00592|PODXL_HUMAN	529	sp|O00592|PODXL_HUMAN	sp|O00592|PODXL_HUMAN	0.999969	S	27689000	39579000	40312000
O00592_S519	sp|O00592|PODXL_HUMAN	519	sp|O00592|PODXL_HUMAN	sp|O00592|PODXL_HUMAN	0.745353	S	31383000	20808000	20843000
O00629_S60	sp|O00629|IMA3_HUMAN	60	sp|O00629|IMA3_HUMAN	sp|O00629|IMA3_HUMAN	1	S	155880000	151440000	164710000
O00712_S410	sp|O00712|NFIB_HUMAN	410	sp|O00712|NFIB_HUMAN	sp|O00712|NFIB_HUMAN	0.68492	S			46031000
O00712_S328	sp|O00712|NFIB_HUMAN	328	sp|O00712|NFIB_HUMAN	sp|O00712|NFIB_HUMAN	0.977056	S	47042000
O00712_S332	sp|O00712|NFIB_HUMAN	332	sp|O00712|NFIB_HUMAN	sp|O00712|NFIB_HUMAN	0.495742	S
O00712_S333	sp|O00712|NFIB_HUMAN	333	sp|O00712|NFIB_HUMAN	sp|O00712|NFIB_HUMAN	0.495742	S
O00712_S284	sp|O00712|NFIB_HUMAN	284	sp|O00712|NFIB_HUMAN	sp|O00712|NFIB_HUMAN	0.734615	S	43846000		41699000
O00712_S294	sp|O00712|NFIB_HUMAN	294	sp|O00712|NFIB_HUMAN	sp|O00712|NFIB_HUMAN	0.530319	S			69728000
O00712_S295	sp|O00712|NFIB_HUMAN	295	sp|O00712|NFIB_HUMAN	sp|O00712|NFIB_HUMAN	0.819607	S	137030000	67797000	41699000
O00750_S85	sp|O00750|P3C2B_HUMAN	85	sp|O00750|P3C2B_HUMAN	sp|O00750|P3C2B_HUMAN	0.526157	S	70124000
O00750_S87	sp|O00750|P3C2B_HUMAN	87	sp|O00750|P3C2B_HUMAN	sp|O00750|P3C2B_HUMAN	0.479491	S
O00750_S141	sp|O00750|P3C2B_HUMAN	141	sp|O00750|P3C2B_HUMAN	sp|O00750|P3C2B_HUMAN	0.410743	S
O14495_S297	sp|O14495|LPP3_HUMAN	297	sp|O14495|LPP3_HUMAN	sp|O14495|LPP3_HUMAN	1	S	12106000	22233000	21189000
O14497_S604	sp|O14497|ARI1A_HUMAN	604	sp|O14497|ARI1A_HUMAN	sp|O14497|ARI1A_HUMAN	0.987076	S	23232000		20569000
O14497_S772	sp|O14497|ARI1A_HUMAN	772	sp|O14497|ARI1A_HUMAN	sp|O14497|ARI1A_HUMAN	0.972308	S	8959200
O14497_S232	sp|O14497|ARI1A_HUMAN	232	sp|O14497|ARI1A_HUMAN	sp|O14497|ARI1A_HUMAN	0.705314	S	14732000	16469000
O14497_S233	sp|O14497|ARI1A_HUMAN	233	sp|O14497|ARI1A_HUMAN	sp|O14497|ARI1A_HUMAN	0.681923	S		28626000	26227000
O14497_S1182	sp|O14497|ARI1A_HUMAN	1182	sp|O14497|ARI1A_HUMAN	sp|O14497|ARI1A_HUMAN	0.78975	S			72480000
O14497_S1184	sp|O14497|ARI1A_HUMAN	1184	sp|O14497|ARI1A_HUMAN	sp|O14497|ARI1A_HUMAN	0.942054	S	79978000	64618000
O14497_S382	sp|O14497|ARI1A_HUMAN	382	sp|O14497|ARI1A_HUMAN	sp|O14497|ARI1A_HUMAN	0.97609	S	31997000	28296000	22392000
O14497_S1600	sp|O14497|ARI1A_HUMAN	1600	sp|O14497|ARI1A_HUMAN	sp|O14497|ARI1A_HUMAN	0.715871	S		45205000
O14497_S1604	sp|O14497|ARI1A_HUMAN	1604	sp|O14497|ARI1A_HUMAN	sp|O14497|ARI1A_HUMAN	0.995986	S	26250000	10231000	12504000
O14497_S1754	sp|O14497|ARI1A_HUMAN	1754	sp|O14497|ARI1A_HUMAN	sp|O14497|ARI1A_HUMAN	0.551151	S	27265000		34690000
O14497_S1755	sp|O14497|ARI1A_HUMAN	1755	sp|O14497|ARI1A_HUMAN	sp|O14497|ARI1A_HUMAN	0.99419	S	49149000	48051000	53715000
O14523_S660	sp|O14523|C2C2L_HUMAN	660	sp|O14523|C2C2L_HUMAN	sp|O14523|C2C2L_HUMAN	0.759431	S	274390000	292050000	277020000
O14523_S662	sp|O14523|C2C2L_HUMAN	662	sp|O14523|C2C2L_HUMAN	sp|O14523|C2C2L_HUMAN	0.999731	S		64279000	57651000
O14523_S464	sp|O14523|C2C2L_HUMAN	464	sp|O14523|C2C2L_HUMAN	sp|O14523|C2C2L_HUMAN	0.928948	S	95847000	27469000	34057000
O14523_S468	sp|O14523|C2C2L_HUMAN	468	sp|O14523|C2C2L_HUMAN	sp|O14523|C2C2L_HUMAN	0.948916	S	95847000	27469000	34057000
O14524_S368	sp|O14524|NEMP1_HUMAN	368	sp|O14524|NEMP1_HUMAN	sp|O14524|NEMP1_HUMAN	0.995039	S	9113600		8775300
O14530_S188	sp|O14530|TXND9_HUMAN	188	sp|O14530|TXND9_HUMAN	sp|O14530|TXND9_HUMAN	0.999999	S	61877000	52874000	54260000
O14545_S325	sp|O14545|TRAD1_HUMAN	325	sp|O14545|TRAD1_HUMAN	sp|O14545|TRAD1_HUMAN	0.367112	S
O14545_S327	sp|O14545|TRAD1_HUMAN	327	sp|O14545|TRAD1_HUMAN	sp|O14545|TRAD1_HUMAN	0.712273	S	1039500000	927910000	911480000
O14545_S415	sp|O14545|TRAD1_HUMAN	415	sp|O14545|TRAD1_HUMAN	sp|O14545|TRAD1_HUMAN	0.996126	S	1122200000	1168500000	1030100000
O14578_S1971	sp|O14578|CTRO_HUMAN	1971	sp|O14578|CTRO_HUMAN	sp|O14578|CTRO_HUMAN	1	S	42606000
O14578_S1582	sp|O14578|CTRO_HUMAN	1582	sp|O14578|CTRO_HUMAN	sp|O14578|CTRO_HUMAN	1	S
O14578_S480	sp|O14578|CTRO_HUMAN	480	sp|O14578|CTRO_HUMAN	sp|O14578|CTRO_HUMAN	1	S	210570000	162700000	154090000
O14578_S440	sp|O14578|CTRO_HUMAN	440	sp|O14578|CTRO_HUMAN	sp|O14578|CTRO_HUMAN	0.999831	S	303240000	324350000	269580000
O14579_S10	sp|O14579|COPE_HUMAN	10	sp|O14579|COPE_HUMAN	sp|O14579|COPE_HUMAN	0.679709	S		29934000
O14579_S13	sp|O14579|COPE_HUMAN	13	sp|O14579|COPE_HUMAN	sp|O14579|COPE_HUMAN	0.920054	S	33950000		23968000
O14579_S99	sp|O14579|COPE_HUMAN	99	sp|O14579|COPE_HUMAN	sp|O14579|COPE_HUMAN	1	S		310980000
O14613_S141	sp|O14613|BORG1_HUMAN	141	sp|O14613|BORG1_HUMAN	sp|O14613|BORG1_HUMAN	0.999994	S	113020000	85050000	76875000
O14617_S658	sp|O14617|AP3D1_HUMAN	658	sp|O14617|AP3D1_HUMAN	sp|O14617|AP3D1_HUMAN	1	S	104340000	44166000	76372000
O14617_S829	sp|O14617|AP3D1_HUMAN	829	sp|O14617|AP3D1_HUMAN	sp|O14617|AP3D1_HUMAN	0.9986	S	103960000	105480000	90455000
O14639_S214	sp|O14639|ABLM1_HUMAN	214	sp|O14639|ABLM1_HUMAN	sp|O14639|ABLM1_HUMAN	0.455215	S
O14639_S215	sp|O14639|ABLM1_HUMAN	215	sp|O14639|ABLM1_HUMAN	sp|O14639|ABLM1_HUMAN	0.360756	S
O14639_S216	sp|O14639|ABLM1_HUMAN	216	sp|O14639|ABLM1_HUMAN	sp|O14639|ABLM1_HUMAN	0.873903	S	35688000		30609000
O14639_S706	sp|O14639|ABLM1_HUMAN	706	sp|O14639|ABLM1_HUMAN	sp|O14639|ABLM1_HUMAN	1	S	32153000	31340000	25755000
O14639_S586	sp|O14639|ABLM1_HUMAN	586	sp|O14639|ABLM1_HUMAN	sp|O14639|ABLM1_HUMAN	0.824184	S	64244000	77167000	61980000
O14639_S587	sp|O14639|ABLM1_HUMAN	587	sp|O14639|ABLM1_HUMAN	sp|O14639|ABLM1_HUMAN	0.991747	S	231750000	253870000	245460000
O14639_S452	sp|O14639|ABLM1_HUMAN	452	sp|O14639|ABLM1_HUMAN	sp|O14639|ABLM1_HUMAN	0.999631	S	74600000	81491000	81646000
O14639_S655	sp|O14639|ABLM1_HUMAN	655	sp|O14639|ABLM1_HUMAN	sp|O14639|ABLM1_HUMAN	0.99989	S	298410000	265230000	296010000
O14639_S431	sp|O14639|ABLM1_HUMAN	431	sp|O14639|ABLM1_HUMAN	sp|O14639|ABLM1_HUMAN	0.999955	S	709110000	677190000	739520000
O14639_S435	sp|O14639|ABLM1_HUMAN	435	sp|O14639|ABLM1_HUMAN	sp|O14639|ABLM1_HUMAN	0.958133	S			48358000
O14639_S352	sp|O14639|ABLM1_HUMAN	352	sp|O14639|ABLM1_HUMAN	sp|O14639|ABLM1_HUMAN	0.937412	S		8283400	6656600
O14639_S353	sp|O14639|ABLM1_HUMAN	353	sp|O14639|ABLM1_HUMAN	sp|O14639|ABLM1_HUMAN	0.633965	S			24034000
O14639_S362	sp|O14639|ABLM1_HUMAN	362	sp|O14639|ABLM1_HUMAN	sp|O14639|ABLM1_HUMAN	0.366655	S
O14639_S363	sp|O14639|ABLM1_HUMAN	363	sp|O14639|ABLM1_HUMAN	sp|O14639|ABLM1_HUMAN	0.366663	S
O14639_S367	sp|O14639|ABLM1_HUMAN	367	sp|O14639|ABLM1_HUMAN	sp|O14639|ABLM1_HUMAN	0.826281	S		33540000	40320000
O14640_S194	sp|O14640|DVL1_HUMAN	194	sp|O14640|DVL1_HUMAN	sp|O14640|DVL1_HUMAN	0.997283	S		34891000	44233000
O14641_S211	sp|O14641|DVL2_HUMAN	211	sp|O14641|DVL2_HUMAN	sp|O14641|DVL2_HUMAN	0.919194	S		26070000	23503000
O14646_S1673	sp|O14646|CHD1_HUMAN	1673	sp|O14646|CHD1_HUMAN	sp|O14646|CHD1_HUMAN	0.577594	S			18357000
O14646_S1677	sp|O14646|CHD1_HUMAN	1677	sp|O14646|CHD1_HUMAN	sp|O14646|CHD1_HUMAN	0.970979	S	46979000	69429000	44142000
O14646_S1683	sp|O14646|CHD1_HUMAN	1683	sp|O14646|CHD1_HUMAN	sp|O14646|CHD1_HUMAN	0.999435	S	94760000	89393000	107940000
O14646_S1687	sp|O14646|CHD1_HUMAN	1687	sp|O14646|CHD1_HUMAN	sp|O14646|CHD1_HUMAN	0.930818	S	319860000	244710000	170780000
O14646_S1384	sp|O14646|CHD1_HUMAN	1384	sp|O14646|CHD1_HUMAN	sp|O14646|CHD1_HUMAN	0.440861	S
O14646_S1385	sp|O14646|CHD1_HUMAN	1385	sp|O14646|CHD1_HUMAN	sp|O14646|CHD1_HUMAN	0.958032	S	116730000	82987000	85872000
O14646_S215	sp|O14646|CHD1_HUMAN	215	sp|O14646|CHD1_HUMAN	sp|O14646|CHD1_HUMAN	0.999999	S
O14646_S216	sp|O14646|CHD1_HUMAN	216	sp|O14646|CHD1_HUMAN	sp|O14646|CHD1_HUMAN	0.999999	S
O14646_S1689	sp|O14646|CHD1_HUMAN	1689	sp|O14646|CHD1_HUMAN	sp|O14646|CHD1_HUMAN	1	S	237300000	191140000	270860000
O14646_S89	sp|O14646|CHD1_HUMAN	89	sp|O14646|CHD1_HUMAN	sp|O14646|CHD1_HUMAN	0.644961	S			124830000
O14646_S90	sp|O14646|CHD1_HUMAN	90	sp|O14646|CHD1_HUMAN	sp|O14646|CHD1_HUMAN	0.847051	S	116880000	123870000
O14646_S1040	sp|O14646|CHD1_HUMAN	1040	sp|O14646|CHD1_HUMAN	sp|O14646|CHD1_HUMAN	1	S	33246000	35920000	29707000
O14647_S1386	sp|O14647|CHD2_HUMAN	1386	sp|O14647|CHD2_HUMAN	sp|O14647|CHD2_HUMAN	1	S	24874000	16213000
O14647_S1364	sp|O14647|CHD2_HUMAN	1364	sp|O14647|CHD2_HUMAN	sp|O14647|CHD2_HUMAN	0.667295	S		90099000
O14647_S1365	sp|O14647|CHD2_HUMAN	1365	sp|O14647|CHD2_HUMAN	sp|O14647|CHD2_HUMAN	0.899164	S	93667000		69439000
O14647_S1728	sp|O14647|CHD2_HUMAN	1728	sp|O14647|CHD2_HUMAN	sp|O14647|CHD2_HUMAN	0.999999	S		22985000	28728000
O14681_S326	sp|O14681|EI24_HUMAN	326	sp|O14681|EI24_HUMAN	sp|O14681|EI24_HUMAN	1	S	111180000	87539000	80866000
O14681_S330	sp|O14681|EI24_HUMAN	330	sp|O14681|EI24_HUMAN	sp|O14681|EI24_HUMAN	1	S	111180000	87539000	80866000
O14684_S61	sp|O14684|PTGES_HUMAN	61	sp|O14684|PTGES_HUMAN	sp|O14684|PTGES_HUMAN	0.998027	S	33257000		23850000
O14686_S2274	sp|O14686|KMT2D_HUMAN	2274	sp|O14686|KMT2D_HUMAN	sp|O14686|KMT2D_HUMAN	0.999851	S	16991000	15105000	18845000
O14686_S2260	sp|O14686|KMT2D_HUMAN	2260	sp|O14686|KMT2D_HUMAN	sp|O14686|KMT2D_HUMAN	1	S
O14686_S373	sp|O14686|KMT2D_HUMAN	373	sp|O14686|KMT2D_HUMAN	sp|O14686|KMT2D_HUMAN	0.998265	S	26199000	22032000	37792000
O14686_S4849	sp|O14686|KMT2D_HUMAN	4849	sp|O14686|KMT2D_HUMAN	sp|O14686|KMT2D_HUMAN	0.999996	S	35485000	50215000	37151000
O14686_S1151	sp|O14686|KMT2D_HUMAN	1151	sp|O14686|KMT2D_HUMAN	sp|O14686|KMT2D_HUMAN	1	S	32397000	25711000	27983000
O14686_S4822	sp|O14686|KMT2D_HUMAN	4822	sp|O14686|KMT2D_HUMAN	sp|O14686|KMT2D_HUMAN	1	S	30792000	36325000	32958000
O14686_S2296	sp|O14686|KMT2D_HUMAN	2296	sp|O14686|KMT2D_HUMAN	sp|O14686|KMT2D_HUMAN	0.693509	S	60992000
O14686_S2298	sp|O14686|KMT2D_HUMAN	2298	sp|O14686|KMT2D_HUMAN	sp|O14686|KMT2D_HUMAN	0.438527	S
O14686_S2309	sp|O14686|KMT2D_HUMAN	2309	sp|O14686|KMT2D_HUMAN	sp|O14686|KMT2D_HUMAN	0.595299	S		10234000
O14686_S45	sp|O14686|KMT2D_HUMAN	45	sp|O14686|KMT2D_HUMAN	sp|O14686|KMT2D_HUMAN	0.460693	S
O14686_S46	sp|O14686|KMT2D_HUMAN	46	sp|O14686|KMT2D_HUMAN	sp|O14686|KMT2D_HUMAN	0.355124	S
O14686_S1671	sp|O14686|KMT2D_HUMAN	1671	sp|O14686|KMT2D_HUMAN	sp|O14686|KMT2D_HUMAN	1	S	220260000	137110000	117280000
O14686_S2640	sp|O14686|KMT2D_HUMAN	2640	sp|O14686|KMT2D_HUMAN	sp|O14686|KMT2D_HUMAN	0.999494	S	32740000	23829000	21626000
O14686_S4359	sp|O14686|KMT2D_HUMAN	4359	sp|O14686|KMT2D_HUMAN	sp|O14686|KMT2D_HUMAN	1	S		70692000	87417000
O14713_S41	sp|O14713|ITBP1_HUMAN	41	sp|O14713|ITBP1_HUMAN	sp|O14713|ITBP1_HUMAN	0.996711	S	37964000	39226000	32324000
O14730_S112	sp|O14730|RIOK3_HUMAN	112	sp|O14730|RIOK3_HUMAN	sp|O14730|RIOK3_HUMAN	0.999888	S		8011700	6418900
O14737_S119	sp|O14737|PDCD5_HUMAN	119	sp|O14737|PDCD5_HUMAN	sp|O14737|PDCD5_HUMAN	1	S	381700000	321600000	329320000
O14745_S280	sp|O14745|NHRF1_HUMAN	280	sp|O14745|NHRF1_HUMAN	sp|O14745|NHRF1_HUMAN	1	S	310340000	425280000	517850000
O14745_S269	sp|O14745|NHRF1_HUMAN	269	sp|O14745|NHRF1_HUMAN	sp|O14745|NHRF1_HUMAN	1	S	47568000	50727000	51118000
O14745_S290	sp|O14745|NHRF1_HUMAN	290	sp|O14745|NHRF1_HUMAN	sp|O14745|NHRF1_HUMAN	0.996808	S	38432000	34857000	23052000
O14757_S301	sp|O14757|CHK1_HUMAN	301	sp|O14757|CHK1_HUMAN	sp|O14757|CHK1_HUMAN	0.997417	S	55047000
O14757_S331	sp|O14757|CHK1_HUMAN	331	sp|O14757|CHK1_HUMAN	sp|O14757|CHK1_HUMAN	0.879581	S	25521000	31741000	30351000
O14757_S280	sp|O14757|CHK1_HUMAN	280	sp|O14757|CHK1_HUMAN	sp|O14757|CHK1_HUMAN	0.998819	S	107340000	77704000	74029000
O14757_S286	sp|O14757|CHK1_HUMAN	286	sp|O14757|CHK1_HUMAN	sp|O14757|CHK1_HUMAN	0.921458	S	60391000	56258000	49992000
O14770_S196	sp|O14770|MEIS2_HUMAN	196	sp|O14770|MEIS2_HUMAN	sp|O14770|MEIS2_HUMAN	0.422266	S
O14770_S198	sp|O14770|MEIS2_HUMAN	198	sp|O14770|MEIS2_HUMAN	sp|O14770|MEIS2_HUMAN	0.977042	S	29056000	33043000	27738000
O14776_S833	sp|O14776|TCRG1_HUMAN	833	sp|O14776|TCRG1_HUMAN	sp|O14776|TCRG1_HUMAN	0.425776	S
O14776_S834	sp|O14776|TCRG1_HUMAN	834	sp|O14776|TCRG1_HUMAN	sp|O14776|TCRG1_HUMAN	0.425776	S
O14776_S638	sp|O14776|TCRG1_HUMAN	638	sp|O14776|TCRG1_HUMAN	sp|O14776|TCRG1_HUMAN	1	S	25074000	17972000
O14777_S69	sp|O14777|NDC80_HUMAN	69	sp|O14777|NDC80_HUMAN	sp|O14777|NDC80_HUMAN	1	S	22694000	12410000	19704000
O14818_S11	sp|O14818|PSA7_HUMAN;sp|Q8TAA3|PSA7L_HUMAN	11;13	sp|O14818|PSA7_HUMAN	sp|O14818|PSA7_HUMAN	1	S	30792000	27728000	40063000
O14828_S32	sp|O14828|SCAM3_HUMAN	32	sp|O14828|SCAM3_HUMAN	sp|O14828|SCAM3_HUMAN	1	S	98505000	76783000	93929000
O14828_S76	sp|O14828|SCAM3_HUMAN	76	sp|O14828|SCAM3_HUMAN	sp|O14828|SCAM3_HUMAN	0.999997	S	514930000	397090000	547410000
O14867_S196	sp|O14867|BACH1_HUMAN	196	sp|O14867|BACH1_HUMAN	sp|O14867|BACH1_HUMAN	0.999999	S	42299000	46890000	46777000
O14874_S31	sp|O14874|BCKD_HUMAN	31	sp|O14874|BCKD_HUMAN	sp|O14874|BCKD_HUMAN	0.928799	S		35135000	51740000
O14874_S33	sp|O14874|BCKD_HUMAN	33	sp|O14874|BCKD_HUMAN	sp|O14874|BCKD_HUMAN	0.451052	S
O14896_S47	sp|O14896|IRF6_HUMAN	47	sp|O14896|IRF6_HUMAN	sp|O14896|IRF6_HUMAN	1	S	22593000		9476600
O14896_S424	sp|O14896|IRF6_HUMAN	424	sp|O14896|IRF6_HUMAN	sp|O14896|IRF6_HUMAN	0.966154	S	26945000	26647000	34836000
O14901_S165	sp|O14901|KLF11_HUMAN	165	sp|O14901|KLF11_HUMAN	sp|O14901|KLF11_HUMAN	0.647985	S	11012000
O14907_S61	sp|O14907|TX1B3_HUMAN	61	sp|O14907|TX1B3_HUMAN	sp|O14907|TX1B3_HUMAN	1	S	49565000	41286000	52340000
O14924_S195	sp|O14924|RGS12_HUMAN	195	sp|O14924|RGS12_HUMAN	sp|O14924|RGS12_HUMAN	0.999829	S			12004000
O14924_S661	sp|O14924|RGS12_HUMAN	661	sp|O14924|RGS12_HUMAN	sp|O14924|RGS12_HUMAN	1	S		14949000
O14924_S671	sp|O14924|RGS12_HUMAN	671	sp|O14924|RGS12_HUMAN	sp|O14924|RGS12_HUMAN	0.993083	S	19025000	27337000	23249000
O14929_S361	sp|O14929|HAT1_HUMAN	361	sp|O14929|HAT1_HUMAN	sp|O14929|HAT1_HUMAN	1	S	35156000	27388000	22237000
O14939_S134	sp|O14939|PLD2_HUMAN	134	sp|O14939|PLD2_HUMAN	sp|O14939|PLD2_HUMAN	0.997641	S		7874900	8938000
O14939_S484	sp|O14939|PLD2_HUMAN	484	sp|O14939|PLD2_HUMAN	sp|O14939|PLD2_HUMAN	0.996775	S	46550000	36325000	38070000
P19105_S19	sp|P19105|ML12A_HUMAN;sp|O14950|ML12B_HUMAN;sp|P24844|MYL9_HUMAN	19;20;20	sp|P19105|ML12A_HUMAN	sp|P19105|ML12A_HUMAN	1	S	1322800000	1088700000	1194800000
O14974_S299	sp|O14974|MYPT1_HUMAN	299	sp|O14974|MYPT1_HUMAN	sp|O14974|MYPT1_HUMAN	1	S	81369000	74740000	68515000
O14974_S445	sp|O14974|MYPT1_HUMAN	445	sp|O14974|MYPT1_HUMAN	sp|O14974|MYPT1_HUMAN	1	S	1008200000	1007800000	1061600000
O14974_S507	sp|O14974|MYPT1_HUMAN	507	sp|O14974|MYPT1_HUMAN	sp|O14974|MYPT1_HUMAN	0.994304	S	166880000	111320000	100760000
O14974_S509	sp|O14974|MYPT1_HUMAN	509	sp|O14974|MYPT1_HUMAN	sp|O14974|MYPT1_HUMAN	0.973553	S	11229000	21176000	19330000
O14974_S995	sp|O14974|MYPT1_HUMAN	995	sp|O14974|MYPT1_HUMAN	sp|O14974|MYPT1_HUMAN	1	S	19449000	16400000
O14974_S910	sp|O14974|MYPT1_HUMAN	910	sp|O14974|MYPT1_HUMAN	sp|O14974|MYPT1_HUMAN	0.999956	S	135550000	152170000	140670000
O14974_S871	sp|O14974|MYPT1_HUMAN	871	sp|O14974|MYPT1_HUMAN	sp|O14974|MYPT1_HUMAN	0.98776	S	243880000	249670000	218910000
O14974_S903	sp|O14974|MYPT1_HUMAN	903	sp|O14974|MYPT1_HUMAN	sp|O14974|MYPT1_HUMAN	0.987522	S	30473000	35160000
O14976_S829	sp|O14976|GAK_HUMAN	829	sp|O14976|GAK_HUMAN	sp|O14976|GAK_HUMAN	0.999493	S	33342000		23922000
O14979_S241	sp|O14979|HNRDL_HUMAN	241	sp|O14979|HNRDL_HUMAN	sp|O14979|HNRDL_HUMAN	0.838885	S		100060000
O14979_S300	sp|O14979|HNRDL_HUMAN	300	sp|O14979|HNRDL_HUMAN	sp|O14979|HNRDL_HUMAN	1	S	8776700		8041200
O14980_S1031	sp|O14980|XPO1_HUMAN	1031	sp|O14980|XPO1_HUMAN	sp|O14980|XPO1_HUMAN	0.93025	S		13055000	18583000
O14980_S391	sp|O14980|XPO1_HUMAN	391	sp|O14980|XPO1_HUMAN	sp|O14980|XPO1_HUMAN	0.995654	S	26119000	23356000	28518000
O15013_S1284	sp|O15013|ARHGA_HUMAN	1284	sp|O15013|ARHGA_HUMAN	sp|O15013|ARHGA_HUMAN	0.939703	S	501350000	521720000	467290000
O15013_S1285	sp|O15013|ARHGA_HUMAN	1285	sp|O15013|ARHGA_HUMAN	sp|O15013|ARHGA_HUMAN	0.839858	S	24540000	31168000
O15013_S1287	sp|O15013|ARHGA_HUMAN	1287	sp|O15013|ARHGA_HUMAN	sp|O15013|ARHGA_HUMAN	0.957261	S	371120000	374240000	333100000
O15013_S1289	sp|O15013|ARHGA_HUMAN	1289	sp|O15013|ARHGA_HUMAN	sp|O15013|ARHGA_HUMAN	0.414778	S
O15013_S379	sp|O15013|ARHGA_HUMAN	379	sp|O15013|ARHGA_HUMAN	sp|O15013|ARHGA_HUMAN	1	S		23014000
O15014_S758	sp|O15014|ZN609_HUMAN	758	sp|O15014|ZN609_HUMAN	sp|O15014|ZN609_HUMAN	1	S	100550000	94227000	77770000
O15014_S1055	sp|O15014|ZN609_HUMAN	1055	sp|O15014|ZN609_HUMAN	sp|O15014|ZN609_HUMAN	0.999916	S	30997000	28728000	34206000
O15014_S358	sp|O15014|ZN609_HUMAN	358	sp|O15014|ZN609_HUMAN	sp|O15014|ZN609_HUMAN	0.994937	S	35935000	41875000	30939000
O15014_S576	sp|O15014|ZN609_HUMAN	576	sp|O15014|ZN609_HUMAN	sp|O15014|ZN609_HUMAN	0.999975	S		135910000	116830000
O15014_S578	sp|O15014|ZN609_HUMAN	578	sp|O15014|ZN609_HUMAN	sp|O15014|ZN609_HUMAN	0.999213	S		116850000	116830000
O15014_S467	sp|O15014|ZN609_HUMAN	467	sp|O15014|ZN609_HUMAN	sp|O15014|ZN609_HUMAN	0.999979	S		27795000	25335000
O15015_S521	sp|O15015|ZN646_HUMAN	521	sp|O15015|ZN646_HUMAN	sp|O15015|ZN646_HUMAN	1	S			8014900
O15020_S2171	sp|O15020|SPTN2_HUMAN	2171	sp|O15020|SPTN2_HUMAN	sp|O15020|SPTN2_HUMAN	1	S	57806000	44856000	79960000
O15021_S867	sp|O15021|MAST4_HUMAN;sp|Q6P0Q8|MAST2_HUMAN	867;806	sp|O15021|MAST4_HUMAN;sp|Q6P0Q8|MAST2_HUMAN	sp|Q6P0Q8|MAST2_HUMAN	0.976664	S			17886000
O15021_S1863	sp|O15021|MAST4_HUMAN	1863	sp|O15021|MAST4_HUMAN	sp|O15021|MAST4_HUMAN	0.999836	S	40626000	31235000	26342000
O15021_S1470	sp|O15021|MAST4_HUMAN	1470	sp|O15021|MAST4_HUMAN	sp|O15021|MAST4_HUMAN	0.999517	S	55126000	39433000	35335000
O15021_S1373	sp|O15021|MAST4_HUMAN	1373	sp|O15021|MAST4_HUMAN	sp|O15021|MAST4_HUMAN	1	S	17435000	18925000	19355000
O15021_S2523	sp|O15021|MAST4_HUMAN	2523	sp|O15021|MAST4_HUMAN	sp|O15021|MAST4_HUMAN	0.999742	S			6092500
O15021_S1295	sp|O15021|MAST4_HUMAN	1295	sp|O15021|MAST4_HUMAN	sp|O15021|MAST4_HUMAN	0.940012	S	15407000
O15021_S1825	sp|O15021|MAST4_HUMAN	1825	sp|O15021|MAST4_HUMAN	sp|O15021|MAST4_HUMAN	0.999345	S	36047000	50443000	39422000
O15021_S1782	sp|O15021|MAST4_HUMAN	1782	sp|O15021|MAST4_HUMAN	sp|O15021|MAST4_HUMAN	0.999133	S		24112000
O15027_S1905	sp|O15027|SC16A_HUMAN	1905	sp|O15027|SC16A_HUMAN	sp|O15027|SC16A_HUMAN	0.945469	S		21895000	26211000
O15027_S1127	sp|O15027|SC16A_HUMAN	1127	sp|O15027|SC16A_HUMAN	sp|O15027|SC16A_HUMAN	1	S	54878000		15348000
O15027_S1149	sp|O15027|SC16A_HUMAN	1149	sp|O15027|SC16A_HUMAN	sp|O15027|SC16A_HUMAN	0.999929	S	504850000	437150000	487040000
O15027_S411	sp|O15027|SC16A_HUMAN	411	sp|O15027|SC16A_HUMAN	sp|O15027|SC16A_HUMAN	0.957345	S	138730000	149460000	134470000
O15027_S417	sp|O15027|SC16A_HUMAN	417	sp|O15027|SC16A_HUMAN	sp|O15027|SC16A_HUMAN	0.999107	S	138730000	137240000	134470000
O15027_S1844	sp|O15027|SC16A_HUMAN	1844	sp|O15027|SC16A_HUMAN	sp|O15027|SC16A_HUMAN	1	S	44462000	45575000	46337000
O15027_S1859	sp|O15027|SC16A_HUMAN	1859	sp|O15027|SC16A_HUMAN	sp|O15027|SC16A_HUMAN	0.881207	S		15311000
O15027_S136	sp|O15027|SC16A_HUMAN	136	sp|O15027|SC16A_HUMAN	sp|O15027|SC16A_HUMAN	1	S	97260000	107600000	113420000
O15027_S1786	sp|O15027|SC16A_HUMAN	1786	sp|O15027|SC16A_HUMAN	sp|O15027|SC16A_HUMAN	1	S	53863000	57417000	76095000
O15027_S390	sp|O15027|SC16A_HUMAN	390	sp|O15027|SC16A_HUMAN	sp|O15027|SC16A_HUMAN	0.511691	S		179950000
O15027_S391	sp|O15027|SC16A_HUMAN	391	sp|O15027|SC16A_HUMAN	sp|O15027|SC16A_HUMAN	0.987514	S	114510000	120850000	124110000
O15027_S1190	sp|O15027|SC16A_HUMAN	1190	sp|O15027|SC16A_HUMAN	sp|O15027|SC16A_HUMAN	0.999958	S
O15027_S1191	sp|O15027|SC16A_HUMAN	1191	sp|O15027|SC16A_HUMAN	sp|O15027|SC16A_HUMAN	0.999225	S	82539000	51985000	66419000
O15027_S1220	sp|O15027|SC16A_HUMAN	1220	sp|O15027|SC16A_HUMAN	sp|O15027|SC16A_HUMAN	0.999867	S	44405000	59551000	55630000
O15027_S1178	sp|O15027|SC16A_HUMAN	1178	sp|O15027|SC16A_HUMAN	sp|O15027|SC16A_HUMAN	0.980137	S			38881000
O15027_S1181	sp|O15027|SC16A_HUMAN	1181	sp|O15027|SC16A_HUMAN	sp|O15027|SC16A_HUMAN	0.892567	S	41916000
O15027_S1258	sp|O15027|SC16A_HUMAN	1258	sp|O15027|SC16A_HUMAN	sp|O15027|SC16A_HUMAN	0.742495	S		58358000
O15027_S1259	sp|O15027|SC16A_HUMAN	1259	sp|O15027|SC16A_HUMAN	sp|O15027|SC16A_HUMAN	0.635586	S	90317000	96672000
O15027_S1263	sp|O15027|SC16A_HUMAN	1263	sp|O15027|SC16A_HUMAN	sp|O15027|SC16A_HUMAN	0.37815	S
O15027_S1044	sp|O15027|SC16A_HUMAN	1044	sp|O15027|SC16A_HUMAN	sp|O15027|SC16A_HUMAN	0.5	S	28855000	29671000	25286000
O15027_S1045	sp|O15027|SC16A_HUMAN	1045	sp|O15027|SC16A_HUMAN	sp|O15027|SC16A_HUMAN	0.676227	S	34513000	23755000	26526000
O15033_S327	sp|O15033|AREL1_HUMAN	327	sp|O15033|AREL1_HUMAN	sp|O15033|AREL1_HUMAN	0.885524	S	55327000	56586000
O15033_S337	sp|O15033|AREL1_HUMAN	337	sp|O15033|AREL1_HUMAN	sp|O15033|AREL1_HUMAN	0.999149	S	49726000	31382000	40454000
O15037_S10	sp|O15037|KHNYN_HUMAN	10	sp|O15037|KHNYN_HUMAN	sp|O15037|KHNYN_HUMAN	1	S	99900000	66825000	70864000
O15040_S448	sp|O15040|TCPR2_HUMAN	448	sp|O15040|TCPR2_HUMAN	sp|O15040|TCPR2_HUMAN	0.540573	S		3886100	6044900
O15040_S449	sp|O15040|TCPR2_HUMAN	449	sp|O15040|TCPR2_HUMAN	sp|O15040|TCPR2_HUMAN	0.5	S			6044900
O15042_S67	sp|O15042|SR140_HUMAN	67	sp|O15042|SR140_HUMAN	sp|O15042|SR140_HUMAN	0.999993	S	287160000	281490000	262990000
O15042_S485	sp|O15042|SR140_HUMAN	485	sp|O15042|SR140_HUMAN	sp|O15042|SR140_HUMAN	0.91387	S	99390000	93061000	78484000
O15042_S747	sp|O15042|SR140_HUMAN	747	sp|O15042|SR140_HUMAN	sp|O15042|SR140_HUMAN	0.5	S	18295000
O15047_S532	sp|O15047|SET1A_HUMAN	532	sp|O15047|SET1A_HUMAN	sp|O15047|SET1A_HUMAN	0.372057	S
O15047_S534	sp|O15047|SET1A_HUMAN	534	sp|O15047|SET1A_HUMAN	sp|O15047|SET1A_HUMAN	0.303925	S
O15047_S565	sp|O15047|SET1A_HUMAN	565	sp|O15047|SET1A_HUMAN	sp|O15047|SET1A_HUMAN	0.499776	S
O15047_S915	sp|O15047|SET1A_HUMAN	915	sp|O15047|SET1A_HUMAN	sp|O15047|SET1A_HUMAN	0.5	S	22278000		20243000
O15047_S470	sp|O15047|SET1A_HUMAN	470	sp|O15047|SET1A_HUMAN	sp|O15047|SET1A_HUMAN	0.995637	S	203110000	256980000	195640000
O15055_S786	sp|O15055|PER2_HUMAN	786	sp|O15055|PER2_HUMAN	sp|O15055|PER2_HUMAN	1	S		11854000	13354000
O15056_S1124	sp|O15056|SYNJ2_HUMAN	1124	sp|O15056|SYNJ2_HUMAN	sp|O15056|SYNJ2_HUMAN	0.999752	S	17774000	11808000
O15062_S234	sp|O15062|ZBTB5_HUMAN	234	sp|O15062|ZBTB5_HUMAN	sp|O15062|ZBTB5_HUMAN	0.999403	S	6753100	8676800	11519000
O15062_S371	sp|O15062|ZBTB5_HUMAN	371	sp|O15062|ZBTB5_HUMAN	sp|O15062|ZBTB5_HUMAN	0.996547	S		16174000
O15063_S945	sp|O15063|K0355_HUMAN	945	sp|O15063|K0355_HUMAN	sp|O15063|K0355_HUMAN	0.366604	S
O15063_S946	sp|O15063|K0355_HUMAN	946	sp|O15063|K0355_HUMAN	sp|O15063|K0355_HUMAN	0.366604	S
O15068_S975	sp|O15068|MCF2L_HUMAN	975	sp|O15068|MCF2L_HUMAN	sp|O15068|MCF2L_HUMAN	0.478434	S
O15075_S726	sp|O15075|DCLK1_HUMAN	726	sp|O15075|DCLK1_HUMAN	sp|O15075|DCLK1_HUMAN	0.722516	S			20501000
O15075_S330	sp|O15075|DCLK1_HUMAN	330	sp|O15075|DCLK1_HUMAN	sp|O15075|DCLK1_HUMAN	0.79624	S	19455000
O15075_S334	sp|O15075|DCLK1_HUMAN	334	sp|O15075|DCLK1_HUMAN	sp|O15075|DCLK1_HUMAN	0.565733	S	19455000
O15075_S337	sp|O15075|DCLK1_HUMAN	337	sp|O15075|DCLK1_HUMAN	sp|O15075|DCLK1_HUMAN	0.987705	S	53225000	23644000	24980000
O15075_S363	sp|O15075|DCLK1_HUMAN	363	sp|O15075|DCLK1_HUMAN	sp|O15075|DCLK1_HUMAN	0.525118	S	44501000
O15084_S1011	sp|O15084|ANR28_HUMAN	1011	sp|O15084|ANR28_HUMAN	sp|O15084|ANR28_HUMAN	0.999973	S	90947000	69653000	84437000
O15085_S1295	sp|O15085|ARHGB_HUMAN	1295	sp|O15085|ARHGB_HUMAN	sp|O15085|ARHGB_HUMAN	0.999874	S		58703000	64605000
O15085_S251	sp|O15085|ARHGB_HUMAN	251	sp|O15085|ARHGB_HUMAN	sp|O15085|ARHGB_HUMAN	0.946508	S		32922000
O15085_S1457	sp|O15085|ARHGB_HUMAN	1457	sp|O15085|ARHGB_HUMAN	sp|O15085|ARHGB_HUMAN	0.793719	S			25157000
O15085_S1458	sp|O15085|ARHGB_HUMAN	1458	sp|O15085|ARHGB_HUMAN	sp|O15085|ARHGB_HUMAN	0.990186	S	114370000	143510000	142200000
O15085_S633	sp|O15085|ARHGB_HUMAN	633	sp|O15085|ARHGB_HUMAN	sp|O15085|ARHGB_HUMAN	0.499981	S		10823000
O15085_S635	sp|O15085|ARHGB_HUMAN	635	sp|O15085|ARHGB_HUMAN	sp|O15085|ARHGB_HUMAN	0.889758	S		10823000
O15085_S1480	sp|O15085|ARHGB_HUMAN	1480	sp|O15085|ARHGB_HUMAN	sp|O15085|ARHGB_HUMAN	0.997059	S	28292000		17208000
O15117_S558	sp|O15117|FYB_HUMAN	558	sp|O15117|FYB_HUMAN	sp|O15117|FYB_HUMAN	0.99982	S
O15126_S2	sp|O15126|SCAM1_HUMAN	2	sp|O15126|SCAM1_HUMAN	sp|O15126|SCAM1_HUMAN	0.999988	S	13384000		14830000
O15151_S340	sp|O15151|MDM4_HUMAN	340	sp|O15151|MDM4_HUMAN	sp|O15151|MDM4_HUMAN	0.447537	S
O15151_S342	sp|O15151|MDM4_HUMAN	342	sp|O15151|MDM4_HUMAN	sp|O15151|MDM4_HUMAN	0.757013	S			12298000
O15155_S48	sp|O15155|BET1_HUMAN	48	sp|O15155|BET1_HUMAN	sp|O15155|BET1_HUMAN	0.991952	S		21914000
O15155_S50	sp|O15155|BET1_HUMAN	50	sp|O15155|BET1_HUMAN	sp|O15155|BET1_HUMAN	0.999993	S	200790000	175880000	190900000
O15164_S654	sp|O15164|TIF1A_HUMAN	654	sp|O15164|TIF1A_HUMAN	sp|O15164|TIF1A_HUMAN	1	S	54045000	37989000	67611000
O15164_S811	sp|O15164|TIF1A_HUMAN	811	sp|O15164|TIF1A_HUMAN	sp|O15164|TIF1A_HUMAN	1	S	330370000	497560000	500700000
O15169_S75	sp|O15169|AXIN1_HUMAN	75	sp|O15169|AXIN1_HUMAN	sp|O15169|AXIN1_HUMAN	0.958002	S		6536800
O15169_S77	sp|O15169|AXIN1_HUMAN	77	sp|O15169|AXIN1_HUMAN	sp|O15169|AXIN1_HUMAN	0.967198	S	46884000	48113000	47960000
O15173_S104	sp|O15173|PGRC2_HUMAN	104	sp|O15173|PGRC2_HUMAN	sp|O15173|PGRC2_HUMAN	1	S	13432000	8857300	9756300
O15173_S208	sp|O15173|PGRC2_HUMAN	208	sp|O15173|PGRC2_HUMAN	sp|O15173|PGRC2_HUMAN	0.999998	S	85412000	97720000	94229000
O15195_S773	sp|O15195|VILL_HUMAN	773	sp|O15195|VILL_HUMAN	sp|O15195|VILL_HUMAN	1	S	14239000	29102000	11943000
O15211_S409	sp|O15211|RGL2_HUMAN	409	sp|O15211|RGL2_HUMAN	sp|O15211|RGL2_HUMAN	1	S	12167000		7295000
O15213_S149	sp|O15213|WDR46_HUMAN	149	sp|O15213|WDR46_HUMAN	sp|O15213|WDR46_HUMAN	0.999997	S			10999000
O15226_S618	sp|O15226|NKRF_HUMAN	618	sp|O15226|NKRF_HUMAN	sp|O15226|NKRF_HUMAN	0.999698	S	33898000	40950000	24296000
O15231_S64	sp|O15231|ZN185_HUMAN	64	sp|O15231|ZN185_HUMAN	sp|O15231|ZN185_HUMAN	0.999918	S	191780000	169590000	179760000
O15231_S465	sp|O15231|ZN185_HUMAN	465	sp|O15231|ZN185_HUMAN	sp|O15231|ZN185_HUMAN	0.999933	S	2365900000	2351600000	3116300000
O15231_S468	sp|O15231|ZN185_HUMAN	468	sp|O15231|ZN185_HUMAN	sp|O15231|ZN185_HUMAN	0.99339	S	13309000	20988000	25958000
O15231_S469	sp|O15231|ZN185_HUMAN	469	sp|O15231|ZN185_HUMAN	sp|O15231|ZN185_HUMAN	0.61978	S		20988000
O15231_S446	sp|O15231|ZN185_HUMAN	446	sp|O15231|ZN185_HUMAN	sp|O15231|ZN185_HUMAN	0.525695	S			180810000
O15231_S452	sp|O15231|ZN185_HUMAN	452	sp|O15231|ZN185_HUMAN	sp|O15231|ZN185_HUMAN	0.536313	S	271440000	372510000
O15231_S453	sp|O15231|ZN185_HUMAN	453	sp|O15231|ZN185_HUMAN	sp|O15231|ZN185_HUMAN	0.99999	S	224660000	180380000	599200000
O15231_S512	sp|O15231|ZN185_HUMAN	512	sp|O15231|ZN185_HUMAN	sp|O15231|ZN185_HUMAN	0.499991	S	145830000		106700000
O15231_S519	sp|O15231|ZN185_HUMAN	519	sp|O15231|ZN185_HUMAN	sp|O15231|ZN185_HUMAN	0.999005	S	570030000	457030000	505950000
O15231_S153	sp|O15231|ZN185_HUMAN	153	sp|O15231|ZN185_HUMAN	sp|O15231|ZN185_HUMAN	0.752385	S	202270000	291150000	274400000
O15231_S155	sp|O15231|ZN185_HUMAN	155	sp|O15231|ZN185_HUMAN	sp|O15231|ZN185_HUMAN	0.482946	S
O15231_S601	sp|O15231|ZN185_HUMAN	601	sp|O15231|ZN185_HUMAN	sp|O15231|ZN185_HUMAN	0.603734	S		10161000
O15234_S363	sp|O15234|CASC3_HUMAN	363	sp|O15234|CASC3_HUMAN	sp|O15234|CASC3_HUMAN	0.999848	S	31013000	45664000	31075000
O15234_S373	sp|O15234|CASC3_HUMAN	373	sp|O15234|CASC3_HUMAN	sp|O15234|CASC3_HUMAN	0.694132	S		21926000
O15234_S148	sp|O15234|CASC3_HUMAN	148	sp|O15234|CASC3_HUMAN	sp|O15234|CASC3_HUMAN	1	S	711320000	642560000	622650000
O15234_S265	sp|O15234|CASC3_HUMAN	265	sp|O15234|CASC3_HUMAN	sp|O15234|CASC3_HUMAN	0.988037	S	44780000
O15258_S95	sp|O15258|RER1_HUMAN	95	sp|O15258|RER1_HUMAN	sp|O15258|RER1_HUMAN	0.978696	S			41489000
O15264_S350	sp|O15264|MK13_HUMAN	350	sp|O15264|MK13_HUMAN	sp|O15264|MK13_HUMAN	1	S	22369000		21968000
O15297_S40	sp|O15297|PPM1D_HUMAN	40	sp|O15297|PPM1D_HUMAN	sp|O15297|PPM1D_HUMAN	0.854669	S		24003000
O15320_S590	sp|O15320|CTGE5_HUMAN	590	sp|O15320|CTGE5_HUMAN	sp|O15320|CTGE5_HUMAN	0.976837	S			54157000
O15320_S594	sp|O15320|CTGE5_HUMAN	594	sp|O15320|CTGE5_HUMAN	sp|O15320|CTGE5_HUMAN	0.928143	S	27192000
O15320_S596	sp|O15320|CTGE5_HUMAN	596	sp|O15320|CTGE5_HUMAN	sp|O15320|CTGE5_HUMAN	0.95888	S		26036000	54157000
O15320_S522	sp|O15320|CTGE5_HUMAN	522	sp|O15320|CTGE5_HUMAN	sp|O15320|CTGE5_HUMAN	0.626928	S		18130000
O15320_S137	sp|O15320|CTGE5_HUMAN;sp|P0CG41|CTGE8_HUMAN;sp|A4D2H0|CTGEF_HUMAN;sp|A4FU28|CTGE9_HUMAN;sp|Q8IX94|CTGE4_HUMAN;sp|Q86UF2|CTGE6_HUMAN	137;138;138;138;138;138	sp|O15320|CTGE5_HUMAN;sp|Q8IX94|CTGE4_HUMAN	sp|O15320|CTGE5_HUMAN	0.985927	S	96617000	80909000	60181000
O15320_S139	sp|O15320|CTGE5_HUMAN;sp|P0CG41|CTGE8_HUMAN;sp|A4D2H0|CTGEF_HUMAN;sp|A4FU28|CTGE9_HUMAN;sp|Q8IX94|CTGE4_HUMAN;sp|Q86UF2|CTGE6_HUMAN	139;140;140;140;140;140	sp|O15320|CTGE5_HUMAN;sp|Q8IX94|CTGE4_HUMAN	sp|O15320|CTGE5_HUMAN	0.65347	S	11011000	14890000	9848200
O15320_S635	sp|O15320|CTGE5_HUMAN;sp|Q96RT6|CTGE2_HUMAN	635;604	sp|O15320|CTGE5_HUMAN	sp|O15320|CTGE5_HUMAN	1	S	77238000	75883000	78805000
O15320_S647	sp|O15320|CTGE5_HUMAN;sp|Q96RT6|CTGE2_HUMAN	647;616	sp|O15320|CTGE5_HUMAN	sp|O15320|CTGE5_HUMAN	1	S	16888000	16384000	17379000
O15327_S496	sp|O15327|INP4B_HUMAN	496	sp|O15327|INP4B_HUMAN	sp|O15327|INP4B_HUMAN	0.966675	S	28801000	36458000	28757000
O15344_S511	sp|O15344|TRI18_HUMAN	511	sp|O15344|TRI18_HUMAN	sp|O15344|TRI18_HUMAN	0.892374	S	23466000	20340000	13614000
O15355_S527	sp|O15355|PPM1G_HUMAN	527	sp|O15355|PPM1G_HUMAN	sp|O15355|PPM1G_HUMAN	0.975857	S		11188000	14578000
O15372_S183	sp|O15372|EIF3H_HUMAN	183	sp|O15372|EIF3H_HUMAN	sp|O15372|EIF3H_HUMAN	1	S	48270000	53996000	63292000
O15379_S74	sp|O15379|HDAC3_HUMAN	74	sp|O15379|HDAC3_HUMAN	sp|O15379|HDAC3_HUMAN	0.989239	S	18207000	24801000
O15381_S191	sp|O15381|NVL_HUMAN	191	sp|O15381|NVL_HUMAN	sp|O15381|NVL_HUMAN	1	S	13223000	12600000	8391200
O15400_S129	sp|O15400|STX7_HUMAN	129	sp|O15400|STX7_HUMAN	sp|O15400|STX7_HUMAN	0.979894	S	20247000	17317000	23765000
O15400_S131	sp|O15400|STX7_HUMAN	131	sp|O15400|STX7_HUMAN	sp|O15400|STX7_HUMAN	0.825868	S	32380000
O15417_S1857	sp|O15417|TNC18_HUMAN	1857	sp|O15417|TNC18_HUMAN	sp|O15417|TNC18_HUMAN	1	S	122520000	131270000	144780000
O15417_S2543	sp|O15417|TNC18_HUMAN	2543	sp|O15417|TNC18_HUMAN	sp|O15417|TNC18_HUMAN	0.804158	S			76050000
O15417_S1989	sp|O15417|TNC18_HUMAN	1989	sp|O15417|TNC18_HUMAN	sp|O15417|TNC18_HUMAN	0.999992	S	21890000
O15417_S2033	sp|O15417|TNC18_HUMAN	2033	sp|O15417|TNC18_HUMAN	sp|O15417|TNC18_HUMAN	1	S	12747000	14055000	11185000
O15417_S1579	sp|O15417|TNC18_HUMAN	1579	sp|O15417|TNC18_HUMAN	sp|O15417|TNC18_HUMAN	1	S	18469000
O15417_S1127	sp|O15417|TNC18_HUMAN	1127	sp|O15417|TNC18_HUMAN	sp|O15417|TNC18_HUMAN	1	S	43110000	55392000	68122000
O15417_S1136	sp|O15417|TNC18_HUMAN	1136	sp|O15417|TNC18_HUMAN	sp|O15417|TNC18_HUMAN	0.996192	S	43110000	55392000	68122000
O15417_S2471	sp|O15417|TNC18_HUMAN;sp|Q9P281|BAHC1_HUMAN	2471;2217	sp|O15417|TNC18_HUMAN;sp|Q9P281|BAHC1_HUMAN	sp|O15417|TNC18_HUMAN	0.623572	S			14564000
O15427_S436	sp|O15427|MOT4_HUMAN	436	sp|O15427|MOT4_HUMAN	sp|O15427|MOT4_HUMAN	1	S	133850000	115990000	119570000
O15427_S464	sp|O15427|MOT4_HUMAN	464	sp|O15427|MOT4_HUMAN	sp|O15427|MOT4_HUMAN	0.972583	S	19810000	15135000	22820000
O15438_S884	sp|O15438|MRP3_HUMAN	884	sp|O15438|MRP3_HUMAN	sp|O15438|MRP3_HUMAN	0.933174	S	22435000	28524000	23506000
O15438_S281	sp|O15438|MRP3_HUMAN	281	sp|O15438|MRP3_HUMAN	sp|O15438|MRP3_HUMAN	1	S	52254000	76400000	68031000
O15440_S14	sp|O15440|MRP5_HUMAN	14	sp|O15440|MRP5_HUMAN	sp|O15440|MRP5_HUMAN	0.986859	S	14415000	16593000	25629000
O15440_S558	sp|O15440|MRP5_HUMAN	558	sp|O15440|MRP5_HUMAN	sp|O15440|MRP5_HUMAN	0.999509	S	61860000
O15440_S505	sp|O15440|MRP5_HUMAN	505	sp|O15440|MRP5_HUMAN	sp|O15440|MRP5_HUMAN	0.712846	S	18068000
O15440_S509	sp|O15440|MRP5_HUMAN	509	sp|O15440|MRP5_HUMAN	sp|O15440|MRP5_HUMAN	1	S	92578000	87129000	106760000
O15446_S285	sp|O15446|RPA34_HUMAN	285	sp|O15446|RPA34_HUMAN	sp|O15446|RPA34_HUMAN	0.777623	S	52725000	53197000	56579000
O15446_S172	sp|O15446|RPA34_HUMAN	172	sp|O15446|RPA34_HUMAN	sp|O15446|RPA34_HUMAN	0.749275	S	12474000	15685000	10742000
O15504_S104	sp|O15504|NUPL2_HUMAN	104	sp|O15504|NUPL2_HUMAN	sp|O15504|NUPL2_HUMAN	0.673871	S	18204000
O15504_S106	sp|O15504|NUPL2_HUMAN	106	sp|O15504|NUPL2_HUMAN	sp|O15504|NUPL2_HUMAN	0.996683	S	91356000	61211000	70583000
Q6A1A2_S214	sp|Q6A1A2|PDPK2_HUMAN;sp|O15530|PDPK1_HUMAN	214;241	sp|Q6A1A2|PDPK2_HUMAN	sp|Q6A1A2|PDPK2_HUMAN	1	S	360910000	375030000	405690000
O15541_S84	sp|O15541|R113A_HUMAN	84	sp|O15541|R113A_HUMAN	sp|O15541|R113A_HUMAN	1	S	497580000	572030000	529840000
O15541_S85	sp|O15541|R113A_HUMAN	85	sp|O15541|R113A_HUMAN	sp|O15541|R113A_HUMAN	1	S	497580000	572030000	529840000
O15541_S6	sp|O15541|R113A_HUMAN	6	sp|O15541|R113A_HUMAN	sp|O15541|R113A_HUMAN	0.999999	S		5027900
O15541_S253	sp|O15541|R113A_HUMAN	253	sp|O15541|R113A_HUMAN	sp|O15541|R113A_HUMAN	1	S	882770000	708460000	779400000
O43143_S15	sp|O43143|DHX15_HUMAN	15	sp|O43143|DHX15_HUMAN	sp|O43143|DHX15_HUMAN	0.999789	S
O43149_S240	sp|O43149|ZZEF1_HUMAN	240	sp|O43149|ZZEF1_HUMAN	sp|O43149|ZZEF1_HUMAN	0.925168	S		20651000	19263000
O43149_S2443	sp|O43149|ZZEF1_HUMAN	2443	sp|O43149|ZZEF1_HUMAN	sp|O43149|ZZEF1_HUMAN	0.901047	S			18347000
O43149_S2444	sp|O43149|ZZEF1_HUMAN	2444	sp|O43149|ZZEF1_HUMAN	sp|O43149|ZZEF1_HUMAN	0.910407	S	233200000	262120000	237590000
O43149_S1518	sp|O43149|ZZEF1_HUMAN	1518	sp|O43149|ZZEF1_HUMAN	sp|O43149|ZZEF1_HUMAN	0.805019	S	33914000	30859000	30315000
O43150_S701	sp|O43150|ASAP2_HUMAN	701	sp|O43150|ASAP2_HUMAN	sp|O43150|ASAP2_HUMAN	1	S	555510000	570060000	458390000
O43150_S822	sp|O43150|ASAP2_HUMAN	822	sp|O43150|ASAP2_HUMAN	sp|O43150|ASAP2_HUMAN	0.999919	S	60470000	95816000	88060000
O43156_S459	sp|O43156|TTI1_HUMAN	459	sp|O43156|TTI1_HUMAN	sp|O43156|TTI1_HUMAN	1	S	19580000		19784000
O43159_S58	sp|O43159|RRP8_HUMAN	58	sp|O43159|RRP8_HUMAN	sp|O43159|RRP8_HUMAN	0.737938	S		29750000	24662000
O43159_S62	sp|O43159|RRP8_HUMAN	62	sp|O43159|RRP8_HUMAN	sp|O43159|RRP8_HUMAN	1	S	244570000	240710000	233920000
O43159_S64	sp|O43159|RRP8_HUMAN	64	sp|O43159|RRP8_HUMAN	sp|O43159|RRP8_HUMAN	1	S	244570000	240710000	233920000
O43159_S223	sp|O43159|RRP8_HUMAN	223	sp|O43159|RRP8_HUMAN	sp|O43159|RRP8_HUMAN	1	S	89345000	80691000	81335000
O43166_S1700	sp|O43166|SI1L1_HUMAN	1700	sp|O43166|SI1L1_HUMAN	sp|O43166|SI1L1_HUMAN	0.521152	S			63965000
O43166_S1708	sp|O43166|SI1L1_HUMAN	1708	sp|O43166|SI1L1_HUMAN	sp|O43166|SI1L1_HUMAN	0.999973	S	62691000	64109000
O43166_S1711	sp|O43166|SI1L1_HUMAN	1711	sp|O43166|SI1L1_HUMAN	sp|O43166|SI1L1_HUMAN	0.999383	S	62691000	64109000
O43166_S1713	sp|O43166|SI1L1_HUMAN	1713	sp|O43166|SI1L1_HUMAN	sp|O43166|SI1L1_HUMAN	0.492074	S
O43166_S1603	sp|O43166|SI1L1_HUMAN	1603	sp|O43166|SI1L1_HUMAN	sp|O43166|SI1L1_HUMAN	0.999954	S	29979000
O43166_S1621	sp|O43166|SI1L1_HUMAN	1621	sp|O43166|SI1L1_HUMAN	sp|O43166|SI1L1_HUMAN	0.960684	S	17993000	18890000
O43166_S93	sp|O43166|SI1L1_HUMAN	93	sp|O43166|SI1L1_HUMAN	sp|O43166|SI1L1_HUMAN	0.316303	S
O43166_S94	sp|O43166|SI1L1_HUMAN	94	sp|O43166|SI1L1_HUMAN	sp|O43166|SI1L1_HUMAN	0.308705	S
O43166_S96	sp|O43166|SI1L1_HUMAN	96	sp|O43166|SI1L1_HUMAN	sp|O43166|SI1L1_HUMAN	0.308705	S
O43166_S97	sp|O43166|SI1L1_HUMAN	97	sp|O43166|SI1L1_HUMAN	sp|O43166|SI1L1_HUMAN	0.308705	S
O43166_S208	sp|O43166|SI1L1_HUMAN	208	sp|O43166|SI1L1_HUMAN	sp|O43166|SI1L1_HUMAN	0.998326	S	41800000	157140000	177440000
O43166_S211	sp|O43166|SI1L1_HUMAN	211	sp|O43166|SI1L1_HUMAN	sp|O43166|SI1L1_HUMAN	0.98165	S		125070000	145340000
O43166_S1564	sp|O43166|SI1L1_HUMAN	1564	sp|O43166|SI1L1_HUMAN	sp|O43166|SI1L1_HUMAN	0.540672	S		37097000
O43166_S1565	sp|O43166|SI1L1_HUMAN	1565	sp|O43166|SI1L1_HUMAN	sp|O43166|SI1L1_HUMAN	0.59484	S		37097000	28662000
O43166_S1568	sp|O43166|SI1L1_HUMAN	1568	sp|O43166|SI1L1_HUMAN	sp|O43166|SI1L1_HUMAN	0.998995	S	19347000	37097000	28662000
O43166_S162	sp|O43166|SI1L1_HUMAN	162	sp|O43166|SI1L1_HUMAN	sp|O43166|SI1L1_HUMAN	0.68235	S	202890000
O43166_S310	sp|O43166|SI1L1_HUMAN	310	sp|O43166|SI1L1_HUMAN	sp|O43166|SI1L1_HUMAN	0.74451	S		14599000
O43166_S311	sp|O43166|SI1L1_HUMAN	311	sp|O43166|SI1L1_HUMAN	sp|O43166|SI1L1_HUMAN	0.761455	S			9214300
O43166_S255	sp|O43166|SI1L1_HUMAN	255	sp|O43166|SI1L1_HUMAN	sp|O43166|SI1L1_HUMAN	0.977339	S			39617000
O43166_S1549	sp|O43166|SI1L1_HUMAN	1549	sp|O43166|SI1L1_HUMAN	sp|O43166|SI1L1_HUMAN	0.99971	S	248860000	218800000	217980000
O43166_S1390	sp|O43166|SI1L1_HUMAN	1390	sp|O43166|SI1L1_HUMAN	sp|O43166|SI1L1_HUMAN	0.982008	S		27567000	24755000
O43166_S1391	sp|O43166|SI1L1_HUMAN	1391	sp|O43166|SI1L1_HUMAN	sp|O43166|SI1L1_HUMAN	0.504845	S		25645000
O43166_S1393	sp|O43166|SI1L1_HUMAN	1393	sp|O43166|SI1L1_HUMAN	sp|O43166|SI1L1_HUMAN	0.99981	S	55711000	62280000	57014000
O43166_S1149	sp|O43166|SI1L1_HUMAN	1149	sp|O43166|SI1L1_HUMAN	sp|O43166|SI1L1_HUMAN	0.979523	S	35114000	29409000	25706000
O43166_S1270	sp|O43166|SI1L1_HUMAN	1270	sp|O43166|SI1L1_HUMAN	sp|O43166|SI1L1_HUMAN	1	S	156060000	65834000	96860000
O43166_S1632	sp|O43166|SI1L1_HUMAN	1632	sp|O43166|SI1L1_HUMAN	sp|O43166|SI1L1_HUMAN	0.993372	S	36292000	22956000
O43166_S288	sp|O43166|SI1L1_HUMAN	288	sp|O43166|SI1L1_HUMAN	sp|O43166|SI1L1_HUMAN	0.999827	S	283950000	188590000	198170000
O43166_S1645	sp|O43166|SI1L1_HUMAN	1645	sp|O43166|SI1L1_HUMAN	sp|O43166|SI1L1_HUMAN	0.9999	S	45273000	39828000	45809000
O43166_S1647	sp|O43166|SI1L1_HUMAN	1647	sp|O43166|SI1L1_HUMAN	sp|O43166|SI1L1_HUMAN	0.999869	S	135300000	112170000	120070000
O43166_S1649	sp|O43166|SI1L1_HUMAN	1649	sp|O43166|SI1L1_HUMAN	sp|O43166|SI1L1_HUMAN	0.60172	S	15125000
O43166_S1650	sp|O43166|SI1L1_HUMAN	1650	sp|O43166|SI1L1_HUMAN	sp|O43166|SI1L1_HUMAN	0.996885	S	135300000	112170000	120070000
O43166_S174	sp|O43166|SI1L1_HUMAN	174	sp|O43166|SI1L1_HUMAN	sp|O43166|SI1L1_HUMAN	0.497846	S
O43166_S176	sp|O43166|SI1L1_HUMAN	176	sp|O43166|SI1L1_HUMAN	sp|O43166|SI1L1_HUMAN	0.661398	S	23373000	70917000	20400000
O43166_S193	sp|O43166|SI1L1_HUMAN	193	sp|O43166|SI1L1_HUMAN	sp|O43166|SI1L1_HUMAN	0.957216	S	23373000	20415000	20400000
O43166_S318	sp|O43166|SI1L1_HUMAN	318	sp|O43166|SI1L1_HUMAN	sp|O43166|SI1L1_HUMAN	0.999698	S	34059000
O43166_S1442	sp|O43166|SI1L1_HUMAN	1442	sp|O43166|SI1L1_HUMAN	sp|O43166|SI1L1_HUMAN	0.5	S			128670000
O43166_S1443	sp|O43166|SI1L1_HUMAN	1443	sp|O43166|SI1L1_HUMAN	sp|O43166|SI1L1_HUMAN	0.5	S			128670000
O43166_S1585	sp|O43166|SI1L1_HUMAN	1585	sp|O43166|SI1L1_HUMAN	sp|O43166|SI1L1_HUMAN	1	S	765990000	735550000	705900000
O43166_S1365	sp|O43166|SI1L1_HUMAN	1365	sp|O43166|SI1L1_HUMAN	sp|O43166|SI1L1_HUMAN	0.572801	S	129920000		104740000
O43166_S1366	sp|O43166|SI1L1_HUMAN	1366	sp|O43166|SI1L1_HUMAN	sp|O43166|SI1L1_HUMAN	0.966536	S	43069000
O43166_S1367	sp|O43166|SI1L1_HUMAN	1367	sp|O43166|SI1L1_HUMAN	sp|O43166|SI1L1_HUMAN	0.852188	S	98303000		115420000
O43172_S483	sp|O43172|PRP4_HUMAN	483	sp|O43172|PRP4_HUMAN	sp|O43172|PRP4_HUMAN	0.999996	S	31951000	25830000	38029000
O43187_S143	sp|O43187|IRAK2_HUMAN	143	sp|O43187|IRAK2_HUMAN	sp|O43187|IRAK2_HUMAN	0.61827	S	26361000		17392000
O43187_S144	sp|O43187|IRAK2_HUMAN	144	sp|O43187|IRAK2_HUMAN	sp|O43187|IRAK2_HUMAN	0.49995	S	26361000		17392000
O43194_S427	sp|O43194|GPR39_HUMAN	427	sp|O43194|GPR39_HUMAN	sp|O43194|GPR39_HUMAN	0.999957	S	54131000	48844000	62181000
O43194_S430	sp|O43194|GPR39_HUMAN	430	sp|O43194|GPR39_HUMAN	sp|O43194|GPR39_HUMAN	1	S			10139000
O43237_S194	sp|O43237|DC1L2_HUMAN	194	sp|O43237|DC1L2_HUMAN	sp|O43237|DC1L2_HUMAN	1	S
O43237_S203	sp|O43237|DC1L2_HUMAN	203	sp|O43237|DC1L2_HUMAN	sp|O43237|DC1L2_HUMAN	0.615577	S			12113000
O43290_S448	sp|O43290|SNUT1_HUMAN	448	sp|O43290|SNUT1_HUMAN	sp|O43290|SNUT1_HUMAN	1	S	935090000	879090000	826700000
O43290_S591	sp|O43290|SNUT1_HUMAN	591	sp|O43290|SNUT1_HUMAN	sp|O43290|SNUT1_HUMAN	0.423032	S
O43290_S598	sp|O43290|SNUT1_HUMAN	598	sp|O43290|SNUT1_HUMAN	sp|O43290|SNUT1_HUMAN	0.820662	S	82481000		76883000
O43290_S789	sp|O43290|SNUT1_HUMAN	789	sp|O43290|SNUT1_HUMAN	sp|O43290|SNUT1_HUMAN	0.806829	S
O43293_S311	sp|O43293|DAPK3_HUMAN	311	sp|O43293|DAPK3_HUMAN	sp|O43293|DAPK3_HUMAN	0.513673	S
O43293_S312	sp|O43293|DAPK3_HUMAN	312	sp|O43293|DAPK3_HUMAN	sp|O43293|DAPK3_HUMAN	0.822217	S	14617000
O43301_S22	sp|O43301|HS12A_HUMAN	22	sp|O43301|HS12A_HUMAN	sp|O43301|HS12A_HUMAN	0.485203	S
O43301_S23	sp|O43301|HS12A_HUMAN	23	sp|O43301|HS12A_HUMAN	sp|O43301|HS12A_HUMAN	0.485203	S
O43303_S641	sp|O43303|CP110_HUMAN	641	sp|O43303|CP110_HUMAN	sp|O43303|CP110_HUMAN	1	S
O43303_S370	sp|O43303|CP110_HUMAN	370	sp|O43303|CP110_HUMAN	sp|O43303|CP110_HUMAN	0.650414	S		24104000	21991000
O43303_S372	sp|O43303|CP110_HUMAN	372	sp|O43303|CP110_HUMAN	sp|O43303|CP110_HUMAN	0.499943	S	20592000
O43306_S576	sp|O43306|ADCY6_HUMAN	576	sp|O43306|ADCY6_HUMAN	sp|O43306|ADCY6_HUMAN	1	S	10076000	10883000	18057000
O43310_S299	sp|O43310|CTIF_HUMAN	299	sp|O43310|CTIF_HUMAN	sp|O43310|CTIF_HUMAN	0.998184	S	188340000	154290000	160230000
O43310_S18	sp|O43310|CTIF_HUMAN	18	sp|O43310|CTIF_HUMAN	sp|O43310|CTIF_HUMAN	1	S		9747800
O43314_S38	sp|O43314|VIP2_HUMAN	38	sp|O43314|VIP2_HUMAN	sp|O43314|VIP2_HUMAN	1	S
O43314_S982	sp|O43314|VIP2_HUMAN	982	sp|O43314|VIP2_HUMAN	sp|O43314|VIP2_HUMAN	0.736255	S		39524000	48436000
O43318_S417	sp|O43318|M3K7_HUMAN	417	sp|O43318|M3K7_HUMAN	sp|O43318|M3K7_HUMAN	0.953156	S	17388000	16287000	18344000
O43318_S389	sp|O43318|M3K7_HUMAN	389	sp|O43318|M3K7_HUMAN	sp|O43318|M3K7_HUMAN	1	S	18733000	22422000	15760000
O43318_S439	sp|O43318|M3K7_HUMAN	439	sp|O43318|M3K7_HUMAN	sp|O43318|M3K7_HUMAN	1	S	488720000	419710000	419980000
O43353_S355	sp|O43353|RIPK2_HUMAN	355	sp|O43353|RIPK2_HUMAN	sp|O43353|RIPK2_HUMAN	0.493425	S
O43353_S357	sp|O43353|RIPK2_HUMAN	357	sp|O43353|RIPK2_HUMAN	sp|O43353|RIPK2_HUMAN	0.493425	S
O43353_S363	sp|O43353|RIPK2_HUMAN	363	sp|O43353|RIPK2_HUMAN	sp|O43353|RIPK2_HUMAN	1	S	13312000	15498000
O43353_S531	sp|O43353|RIPK2_HUMAN	531	sp|O43353|RIPK2_HUMAN	sp|O43353|RIPK2_HUMAN	0.999286	S	28416000	16019000	15993000
O43379_S1144	sp|O43379|WDR62_HUMAN	1144	sp|O43379|WDR62_HUMAN	sp|O43379|WDR62_HUMAN	0.977174	S	238060000	213260000	151000000
O43379_S1123	sp|O43379|WDR62_HUMAN	1123	sp|O43379|WDR62_HUMAN	sp|O43379|WDR62_HUMAN	1	S	41719000	25746000	30216000
O43379_S1048	sp|O43379|WDR62_HUMAN	1048	sp|O43379|WDR62_HUMAN	sp|O43379|WDR62_HUMAN	0.415893	S
O43379_S1049	sp|O43379|WDR62_HUMAN	1049	sp|O43379|WDR62_HUMAN	sp|O43379|WDR62_HUMAN	0.600118	S			261330000
O43379_S1070	sp|O43379|WDR62_HUMAN	1070	sp|O43379|WDR62_HUMAN	sp|O43379|WDR62_HUMAN	0.999978	S	176380000	107710000	142700000
O43379_S1228	sp|O43379|WDR62_HUMAN	1228	sp|O43379|WDR62_HUMAN	sp|O43379|WDR62_HUMAN	0.999902	S	186490000	195460000	176530000
O43379_S49	sp|O43379|WDR62_HUMAN	49	sp|O43379|WDR62_HUMAN	sp|O43379|WDR62_HUMAN	0.32973	S
O43379_S1405	sp|O43379|WDR62_HUMAN	1405	sp|O43379|WDR62_HUMAN	sp|O43379|WDR62_HUMAN	0.99286	S	33300000	36198000	31406000
O43390_S252	sp|O43390|HNRPR_HUMAN;sp|O60506|HNRPQ_HUMAN	252;249	sp|O43390|HNRPR_HUMAN;sp|O60506|HNRPQ_HUMAN	sp|O60506|HNRPQ_HUMAN	1	S	15618000	13825000	16434000
O43395_S131	sp|O43395|PRPF3_HUMAN	131	sp|O43395|PRPF3_HUMAN	sp|O43395|PRPF3_HUMAN	0.535832	S			136670000
O43395_S133	sp|O43395|PRPF3_HUMAN	133	sp|O43395|PRPF3_HUMAN	sp|O43395|PRPF3_HUMAN	0.943992	S	127020000	136950000
O43395_S609	sp|O43395|PRPF3_HUMAN	609	sp|O43395|PRPF3_HUMAN	sp|O43395|PRPF3_HUMAN	0.474841	S
O43395_S619	sp|O43395|PRPF3_HUMAN	619	sp|O43395|PRPF3_HUMAN	sp|O43395|PRPF3_HUMAN	1	S	428860000	491010000	385580000
O43396_S113	sp|O43396|TXNL1_HUMAN	113	sp|O43396|TXNL1_HUMAN	sp|O43396|TXNL1_HUMAN	0.999999	S	63693000	41110000	27401000
O43399_S19	sp|O43399|TPD54_HUMAN	19	sp|O43399|TPD54_HUMAN	sp|O43399|TPD54_HUMAN	0.548823	S		42889000
O43399_S21	sp|O43399|TPD54_HUMAN	21	sp|O43399|TPD54_HUMAN	sp|O43399|TPD54_HUMAN	0.999968	S	184480000	152280000	138880000
O43399_S12	sp|O43399|TPD54_HUMAN	12	sp|O43399|TPD54_HUMAN	sp|O43399|TPD54_HUMAN	1	S	28714000	24503000	32045000
O43399_S166	sp|O43399|TPD54_HUMAN	166	sp|O43399|TPD54_HUMAN	sp|O43399|TPD54_HUMAN	0.999995	S	2027700000	2373900000	2639200000
O43399_S96	sp|O43399|TPD54_HUMAN	96	sp|O43399|TPD54_HUMAN	sp|O43399|TPD54_HUMAN	1	S	169600000	144960000	151940000
O43422_S141	sp|O43422|P52K_HUMAN	141	sp|O43422|P52K_HUMAN	sp|O43422|P52K_HUMAN	0.996619	S		17153000
O43432_S304	sp|O43432|IF4G3_HUMAN	304	sp|O43432|IF4G3_HUMAN	sp|O43432|IF4G3_HUMAN	0.331916	S
O43432_S305	sp|O43432|IF4G3_HUMAN	305	sp|O43432|IF4G3_HUMAN	sp|O43432|IF4G3_HUMAN	0.331916	S
O43432_S1409	sp|O43432|IF4G3_HUMAN	1409	sp|O43432|IF4G3_HUMAN	sp|O43432|IF4G3_HUMAN	0.914426	S	166930000	152240000	151310000
O43432_S240	sp|O43432|IF4G3_HUMAN	240	sp|O43432|IF4G3_HUMAN	sp|O43432|IF4G3_HUMAN	1	S	14881000	10445000	11887000
O43432_S495	sp|O43432|IF4G3_HUMAN	495	sp|O43432|IF4G3_HUMAN	sp|O43432|IF4G3_HUMAN	1	S	96065000	105150000	95881000
O43432_S232	sp|O43432|IF4G3_HUMAN	232	sp|O43432|IF4G3_HUMAN	sp|O43432|IF4G3_HUMAN	0.996552	S		13790000	9959900
O43463_S391	sp|O43463|SUV91_HUMAN	391	sp|O43463|SUV91_HUMAN	sp|O43463|SUV91_HUMAN	1	S	61340000	52105000	71002000
O43474_S254	sp|O43474|KLF4_HUMAN	254	sp|O43474|KLF4_HUMAN	sp|O43474|KLF4_HUMAN	0.93414	S	27302000	26786000	35854000
O43474_S258	sp|O43474|KLF4_HUMAN	258	sp|O43474|KLF4_HUMAN	sp|O43474|KLF4_HUMAN	0.839583	S	27302000
O43482_S47	sp|O43482|MS18B_HUMAN	47	sp|O43482|MS18B_HUMAN	sp|O43482|MS18B_HUMAN	0.550167	S	93987000	89113000	80176000
O43482_S48	sp|O43482|MS18B_HUMAN	48	sp|O43482|MS18B_HUMAN	sp|O43482|MS18B_HUMAN	0.5	S		89113000	80176000
O43491_S715	sp|O43491|E41L2_HUMAN	715	sp|O43491|E41L2_HUMAN	sp|O43491|E41L2_HUMAN	1	S	344350000	440740000	519050000
O43491_S718	sp|O43491|E41L2_HUMAN	718	sp|O43491|E41L2_HUMAN	sp|O43491|E41L2_HUMAN	0.999326	S	184760000	154460000	157930000
O43491_S386	sp|O43491|E41L2_HUMAN	386	sp|O43491|E41L2_HUMAN	sp|O43491|E41L2_HUMAN	1	S	23728000	19287000	30279000
O43491_S55	sp|O43491|E41L2_HUMAN	55	sp|O43491|E41L2_HUMAN	sp|O43491|E41L2_HUMAN	0.366012	S
O43491_S57	sp|O43491|E41L2_HUMAN	57	sp|O43491|E41L2_HUMAN	sp|O43491|E41L2_HUMAN	0.366012	S
O43491_S58	sp|O43491|E41L2_HUMAN	58	sp|O43491|E41L2_HUMAN	sp|O43491|E41L2_HUMAN	0.33332	S
O43491_S682	sp|O43491|E41L2_HUMAN	682	sp|O43491|E41L2_HUMAN	sp|O43491|E41L2_HUMAN	0.610894	S		1574500000	16989000
O43491_S683	sp|O43491|E41L2_HUMAN	683	sp|O43491|E41L2_HUMAN	sp|O43491|E41L2_HUMAN	0.790501	S	1615800000		1560200000
O43491_S614	sp|O43491|E41L2_HUMAN	614	sp|O43491|E41L2_HUMAN	sp|O43491|E41L2_HUMAN	1	S	57682000	35453000	52140000
O43491_S87	sp|O43491|E41L2_HUMAN	87	sp|O43491|E41L2_HUMAN	sp|O43491|E41L2_HUMAN	0.993076	S	35713000	31096000	33739000
O43491_S402	sp|O43491|E41L2_HUMAN	402	sp|O43491|E41L2_HUMAN	sp|O43491|E41L2_HUMAN	0.956083	S	15438000
O43491_S550	sp|O43491|E41L2_HUMAN	550	sp|O43491|E41L2_HUMAN	sp|O43491|E41L2_HUMAN	1	S		10316000	10036000
O43491_S7	sp|O43491|E41L2_HUMAN	7	sp|O43491|E41L2_HUMAN	sp|O43491|E41L2_HUMAN	0.999384	S	25917000	27814000	24239000
O43491_S170	sp|O43491|E41L2_HUMAN	170	sp|O43491|E41L2_HUMAN	sp|O43491|E41L2_HUMAN	0.872158	S
O43502_S20	sp|O43502|RA51C_HUMAN	20	sp|O43502|RA51C_HUMAN	sp|O43502|RA51C_HUMAN	0.999989	S	48735000	48903000	62197000
O43524_S284	sp|O43524|FOXO3_HUMAN	284	sp|O43524|FOXO3_HUMAN	sp|O43524|FOXO3_HUMAN	0.973482	S	71138000	53109000	57444000
O43524_S7	sp|O43524|FOXO3_HUMAN	7	sp|O43524|FOXO3_HUMAN	sp|O43524|FOXO3_HUMAN	1	S	294170000	77896000	162140000
O43524_S12	sp|O43524|FOXO3_HUMAN	12	sp|O43524|FOXO3_HUMAN	sp|O43524|FOXO3_HUMAN	0.999988	S	279850000	166510000	155390000
O43524_S75	sp|O43524|FOXO3_HUMAN	75	sp|O43524|FOXO3_HUMAN	sp|O43524|FOXO3_HUMAN	0.999051	S		11771000
O43524_S299	sp|O43524|FOXO3_HUMAN	299	sp|O43524|FOXO3_HUMAN	sp|O43524|FOXO3_HUMAN	0.988794	S	12295000	126010000	6105600
O43524_S300	sp|O43524|FOXO3_HUMAN	300	sp|O43524|FOXO3_HUMAN	sp|O43524|FOXO3_HUMAN	0.836107	S			140180000
O43524_S311	sp|O43524|FOXO3_HUMAN	311	sp|O43524|FOXO3_HUMAN	sp|O43524|FOXO3_HUMAN	0.999986	S	85150000	82791000	88341000
O43524_S413	sp|O43524|FOXO3_HUMAN	413	sp|O43524|FOXO3_HUMAN	sp|O43524|FOXO3_HUMAN	0.99924	S	12430000		13449000
O43583_S73	sp|O43583|DENR_HUMAN	73	sp|O43583|DENR_HUMAN	sp|O43583|DENR_HUMAN	1	S	2617300000	2056600000	2014000000
O43598_S169	sp|O43598|DNPH1_HUMAN	169	sp|O43598|DNPH1_HUMAN	sp|O43598|DNPH1_HUMAN	0.979525	S		79175000	66674000
O43663_S554	sp|O43663|PRC1_HUMAN	554	sp|O43663|PRC1_HUMAN	sp|O43663|PRC1_HUMAN	0.99805	S			13749000
O43663_S267	sp|O43663|PRC1_HUMAN	267	sp|O43663|PRC1_HUMAN	sp|O43663|PRC1_HUMAN	0.589809	S		9879700
O43665_S33	sp|O43665|RGS10_HUMAN	33	sp|O43665|RGS10_HUMAN	sp|O43665|RGS10_HUMAN	1	S			5374100
O43683_S655	sp|O43683|BUB1_HUMAN	655	sp|O43683|BUB1_HUMAN	sp|O43683|BUB1_HUMAN	1	S	235180000	200590000	205690000
O43683_S661	sp|O43683|BUB1_HUMAN	661	sp|O43683|BUB1_HUMAN	sp|O43683|BUB1_HUMAN	1	S	94493000	62217000	60195000
O43683_S307	sp|O43683|BUB1_HUMAN	307	sp|O43683|BUB1_HUMAN	sp|O43683|BUB1_HUMAN	0.5	S	37819000
O43683_S596	sp|O43683|BUB1_HUMAN	596	sp|O43683|BUB1_HUMAN	sp|O43683|BUB1_HUMAN	1	S	266730000	254340000	305720000
O43683_S593	sp|O43683|BUB1_HUMAN	593	sp|O43683|BUB1_HUMAN	sp|O43683|BUB1_HUMAN	0.999985	S	39664000	42080000	47799000
O43684_S211	sp|O43684|BUB3_HUMAN	211	sp|O43684|BUB3_HUMAN	sp|O43684|BUB3_HUMAN	0.998088	S	27621000
O43707_S159	sp|O43707|ACTN4_HUMAN;sp|P35609|ACTN2_HUMAN;sp|Q08043|ACTN3_HUMAN;sp|P12814|ACTN1_HUMAN	159;147;154;140	sp|O43707|ACTN4_HUMAN;sp|P12814|ACTN1_HUMAN	sp|O43707|ACTN4_HUMAN	0.999907	S	79137000	66232000	65521000
O43707_S507	sp|O43707|ACTN4_HUMAN	507	sp|O43707|ACTN4_HUMAN	sp|O43707|ACTN4_HUMAN	0.781647	S	11324000
O43719_S579	sp|O43719|HTSF1_HUMAN	579	sp|O43719|HTSF1_HUMAN	sp|O43719|HTSF1_HUMAN	1	S	6045800000	5410900000	4725700000
O43719_S521	sp|O43719|HTSF1_HUMAN	521	sp|O43719|HTSF1_HUMAN	sp|O43719|HTSF1_HUMAN	1	S			21355000
O43719_S529	sp|O43719|HTSF1_HUMAN	529	sp|O43719|HTSF1_HUMAN	sp|O43719|HTSF1_HUMAN	1	S	110790000	80283000	78131000
O43719_S494	sp|O43719|HTSF1_HUMAN	494	sp|O43719|HTSF1_HUMAN	sp|O43719|HTSF1_HUMAN	0.999882	S		327420000	181270000
O43719_S498	sp|O43719|HTSF1_HUMAN	498	sp|O43719|HTSF1_HUMAN	sp|O43719|HTSF1_HUMAN	1	S	340160000	12702000	751180000
O43719_S452	sp|O43719|HTSF1_HUMAN	452	sp|O43719|HTSF1_HUMAN	sp|O43719|HTSF1_HUMAN	0.866495	S	18048000	18581000	13970000
O43719_S453	sp|O43719|HTSF1_HUMAN	453	sp|O43719|HTSF1_HUMAN	sp|O43719|HTSF1_HUMAN	0.999806	S	417050000	452600000	406060000
O43719_S479	sp|O43719|HTSF1_HUMAN	479	sp|O43719|HTSF1_HUMAN	sp|O43719|HTSF1_HUMAN	0.647273	S			12713000
O43719_S481	sp|O43719|HTSF1_HUMAN	481	sp|O43719|HTSF1_HUMAN	sp|O43719|HTSF1_HUMAN	0.999973	S	125700000	113740000	92724000
O43719_S721	sp|O43719|HTSF1_HUMAN	721	sp|O43719|HTSF1_HUMAN	sp|O43719|HTSF1_HUMAN	1	S	19096000	17546000	18515000
O43719_S713	sp|O43719|HTSF1_HUMAN	713	sp|O43719|HTSF1_HUMAN	sp|O43719|HTSF1_HUMAN	1	S	369640000	508550000	554150000
O43719_S714	sp|O43719|HTSF1_HUMAN	714	sp|O43719|HTSF1_HUMAN	sp|O43719|HTSF1_HUMAN	1	S	95390000	80517000	55753000
O43719_S702	sp|O43719|HTSF1_HUMAN	702	sp|O43719|HTSF1_HUMAN	sp|O43719|HTSF1_HUMAN	1	S	3858100000	3316600000	3345200000
O43719_S676	sp|O43719|HTSF1_HUMAN	676	sp|O43719|HTSF1_HUMAN	sp|O43719|HTSF1_HUMAN	1	S	239000000	218490000	255400000
O43719_S2	sp|O43719|HTSF1_HUMAN	2	sp|O43719|HTSF1_HUMAN	sp|O43719|HTSF1_HUMAN	0.860363	S	16081000	18040000	15071000
O43719_S445	sp|O43719|HTSF1_HUMAN	445	sp|O43719|HTSF1_HUMAN	sp|O43719|HTSF1_HUMAN	1	S	59183000	48671000	44572000
O43719_S642	sp|O43719|HTSF1_HUMAN	642	sp|O43719|HTSF1_HUMAN	sp|O43719|HTSF1_HUMAN	1	S
O43719_S616	sp|O43719|HTSF1_HUMAN	616	sp|O43719|HTSF1_HUMAN	sp|O43719|HTSF1_HUMAN	0.999909	S
O43719_S624	sp|O43719|HTSF1_HUMAN	624	sp|O43719|HTSF1_HUMAN	sp|O43719|HTSF1_HUMAN	0.999876	S
O43741_S183	sp|O43741|AAKB2_HUMAN	183	sp|O43741|AAKB2_HUMAN	sp|O43741|AAKB2_HUMAN	0.612543	S			42229000
O43741_S184	sp|O43741|AAKB2_HUMAN	184	sp|O43741|AAKB2_HUMAN	sp|O43741|AAKB2_HUMAN	0.967915	S	24525000	30832000	37108000
O43741_S39	sp|O43741|AAKB2_HUMAN	39	sp|O43741|AAKB2_HUMAN	sp|O43741|AAKB2_HUMAN	0.976601	S	27336000	24701000	37940000
O43741_S108	sp|O43741|AAKB2_HUMAN	108	sp|O43741|AAKB2_HUMAN	sp|O43741|AAKB2_HUMAN	1	S	39881000	26926000	34571000
O43752_S2	sp|O43752|STX6_HUMAN	2	sp|O43752|STX6_HUMAN	sp|O43752|STX6_HUMAN	1	S	11425000	16917000	13845000
O43765_S77	sp|O43765|SGTA_HUMAN	77	sp|O43765|SGTA_HUMAN	sp|O43765|SGTA_HUMAN	1	S	155100000	174390000	168010000
O43768_S67	sp|O43768|ENSA_HUMAN;sp|P56211|ARP19_HUMAN	67;62	sp|O43768|ENSA_HUMAN;sp|P56211|ARP19_HUMAN	sp|P56211|ARP19_HUMAN	1	S	3793800000	3976700000	4101200000
O43768_S43	sp|O43768|ENSA_HUMAN	43	sp|O43768|ENSA_HUMAN	sp|O43768|ENSA_HUMAN	0.999993	S	9433100	8333600
O43815_S373	sp|O43815|STRN_HUMAN	373	sp|O43815|STRN_HUMAN	sp|O43815|STRN_HUMAN	0.456589	S
O43815_S376	sp|O43815|STRN_HUMAN	376	sp|O43815|STRN_HUMAN	sp|O43815|STRN_HUMAN	0.265192	S
O43815_S378	sp|O43815|STRN_HUMAN	378	sp|O43815|STRN_HUMAN	sp|O43815|STRN_HUMAN	0.265192	S
O43815_S259	sp|O43815|STRN_HUMAN	259	sp|O43815|STRN_HUMAN	sp|O43815|STRN_HUMAN	0.999998	S	16045000	20402000
O43815_S245	sp|O43815|STRN_HUMAN	245	sp|O43815|STRN_HUMAN	sp|O43815|STRN_HUMAN	1	S	605080000	552190000	778660000
O43815_S227	sp|O43815|STRN_HUMAN	227	sp|O43815|STRN_HUMAN	sp|O43815|STRN_HUMAN	0.990916	S		20919000	22441000
O43815_S134	sp|O43815|STRN_HUMAN	134	sp|O43815|STRN_HUMAN	sp|O43815|STRN_HUMAN	0.378492	S
O43815_S137	sp|O43815|STRN_HUMAN	137	sp|O43815|STRN_HUMAN	sp|O43815|STRN_HUMAN	0.843559	S			144800000
O43823_S339	sp|O43823|AKAP8_HUMAN	339	sp|O43823|AKAP8_HUMAN	sp|O43823|AKAP8_HUMAN	1	S	31749000
O43823_S323	sp|O43823|AKAP8_HUMAN	323	sp|O43823|AKAP8_HUMAN	sp|O43823|AKAP8_HUMAN	1	S
O43823_S328	sp|O43823|AKAP8_HUMAN	328	sp|O43823|AKAP8_HUMAN	sp|O43823|AKAP8_HUMAN	1	S	170390000	152260000	145200000
O43847_S94	sp|O43847|NRDC_HUMAN	94	sp|O43847|NRDC_HUMAN	sp|O43847|NRDC_HUMAN	1	S	150180000	148060000	165640000
O43847_S96	sp|O43847|NRDC_HUMAN	96	sp|O43847|NRDC_HUMAN	sp|O43847|NRDC_HUMAN	1	S	15245000	14360000	17486000
O43847_S86	sp|O43847|NRDC_HUMAN	86	sp|O43847|NRDC_HUMAN	sp|O43847|NRDC_HUMAN	0.99566	S	1207300000		73674000
O43852_S44	sp|O43852|CALU_HUMAN	44	sp|O43852|CALU_HUMAN	sp|O43852|CALU_HUMAN	1	S	35334000	33609000	34403000
O43865_S66	sp|O43865|SAHH2_HUMAN	66	sp|O43865|SAHH2_HUMAN	sp|O43865|SAHH2_HUMAN	0.65911	S			13288000
O43865_S2	sp|O43865|SAHH2_HUMAN	2	sp|O43865|SAHH2_HUMAN	sp|O43865|SAHH2_HUMAN	1	S			22796000
O43900_S381	sp|O43900|PRIC3_HUMAN	381	sp|O43900|PRIC3_HUMAN	sp|O43900|PRIC3_HUMAN	0.941227	S	10136000		12326000
O43933_S1209	sp|O43933|PEX1_HUMAN	1209	sp|O43933|PEX1_HUMAN	sp|O43933|PEX1_HUMAN	0.775193	S	19008000	22945000	21753000
O43933_S1211	sp|O43933|PEX1_HUMAN	1211	sp|O43933|PEX1_HUMAN	sp|O43933|PEX1_HUMAN	0.998245	S			16486000
O60216_S175	sp|O60216|RAD21_HUMAN	175	sp|O60216|RAD21_HUMAN	sp|O60216|RAD21_HUMAN	1	S	46826000	57558000	55040000
O60216_S545	sp|O60216|RAD21_HUMAN	545	sp|O60216|RAD21_HUMAN	sp|O60216|RAD21_HUMAN	1	S
O60231_S103	sp|O60231|DHX16_HUMAN	103	sp|O60231|DHX16_HUMAN	sp|O60231|DHX16_HUMAN	1	S	305050000	9717400
O60231_S106	sp|O60231|DHX16_HUMAN	106	sp|O60231|DHX16_HUMAN	sp|O60231|DHX16_HUMAN	0.996039	S	305050000	9717400
O60231_S160	sp|O60231|DHX16_HUMAN	160	sp|O60231|DHX16_HUMAN	sp|O60231|DHX16_HUMAN	1	S	195200000	181770000	181170000
O60237_S687	sp|O60237|MYPT2_HUMAN	687	sp|O60237|MYPT2_HUMAN	sp|O60237|MYPT2_HUMAN	0.534837	S		102740000
O60238_S120	sp|O60238|BNI3L_HUMAN	120	sp|O60238|BNI3L_HUMAN	sp|O60238|BNI3L_HUMAN	0.999966	S	18191000	21095000	18909000
O60239_S421	sp|O60239|3BP5_HUMAN	421	sp|O60239|3BP5_HUMAN	sp|O60239|3BP5_HUMAN	0.769163	S	17450000
O60244_S1112	sp|O60244|MED14_HUMAN	1112	sp|O60244|MED14_HUMAN	sp|O60244|MED14_HUMAN	0.997484	S			9055100
O60244_S1119	sp|O60244|MED14_HUMAN	1119	sp|O60244|MED14_HUMAN	sp|O60244|MED14_HUMAN	0.686287	S			9055100
O60244_S617	sp|O60244|MED14_HUMAN	617	sp|O60244|MED14_HUMAN	sp|O60244|MED14_HUMAN	1	S	82862000	62819000	68433000
O60244_S1128	sp|O60244|MED14_HUMAN	1128	sp|O60244|MED14_HUMAN	sp|O60244|MED14_HUMAN	0.956185	S	27007000
O60244_S1136	sp|O60244|MED14_HUMAN	1136	sp|O60244|MED14_HUMAN	sp|O60244|MED14_HUMAN	0.736105	S	27007000
O60244_S1142	sp|O60244|MED14_HUMAN	1142	sp|O60244|MED14_HUMAN	sp|O60244|MED14_HUMAN	0.615399	S	67292000	30209000
O60244_S1144	sp|O60244|MED14_HUMAN	1144	sp|O60244|MED14_HUMAN	sp|O60244|MED14_HUMAN	0.5	S	40284000
O60245_S974	sp|O60245|PCDH7_HUMAN	974	sp|O60245|PCDH7_HUMAN	sp|O60245|PCDH7_HUMAN	0.998189	S	46611000	32672000	37059000
O60245_S1000	sp|O60245|PCDH7_HUMAN	1000	sp|O60245|PCDH7_HUMAN	sp|O60245|PCDH7_HUMAN	0.956708	S		21256000	26537000
O60245_S1011	sp|O60245|PCDH7_HUMAN	1011	sp|O60245|PCDH7_HUMAN	sp|O60245|PCDH7_HUMAN	0.789706	S		21256000	26537000
O60245_S989	sp|O60245|PCDH7_HUMAN	989	sp|O60245|PCDH7_HUMAN	sp|O60245|PCDH7_HUMAN	1	S	129410000	157210000	90189000
O60248_S37	sp|O60248|SOX15_HUMAN	37	sp|O60248|SOX15_HUMAN	sp|O60248|SOX15_HUMAN	1	S	15071000	14037000	22746000
O60256_S227	sp|O60256|KPRB_HUMAN	227	sp|O60256|KPRB_HUMAN	sp|O60256|KPRB_HUMAN	1	S	180070000	158780000	191110000
O60264_S755	sp|O60264|SMCA5_HUMAN;sp|P28370|SMCA1_HUMAN	755;770	sp|O60264|SMCA5_HUMAN;sp|P28370|SMCA1_HUMAN	sp|O60264|SMCA5_HUMAN	1	S	40042000	30937000	33247000
O60264_S66	sp|O60264|SMCA5_HUMAN	66	sp|O60264|SMCA5_HUMAN	sp|O60264|SMCA5_HUMAN	1	S	1280800000	1194500000	1364500000
O60264_S116	sp|O60264|SMCA5_HUMAN	116	sp|O60264|SMCA5_HUMAN	sp|O60264|SMCA5_HUMAN	0.909731	S	19181000	18797000	59454000
O60266_S525	sp|O60266|ADCY3_HUMAN	525	sp|O60266|ADCY3_HUMAN	sp|O60266|ADCY3_HUMAN	0.999969	S	20212000	15623000	13497000
O60271_S705	sp|O60271|JIP4_HUMAN	705	sp|O60271|JIP4_HUMAN	sp|O60271|JIP4_HUMAN	1	S	10743000	12091000	10309000
O60271_S203	sp|O60271|JIP4_HUMAN	203	sp|O60271|JIP4_HUMAN	sp|O60271|JIP4_HUMAN	1	S	208530000	200570000	206620000
O60271_S1243	sp|O60271|JIP4_HUMAN	1243	sp|O60271|JIP4_HUMAN	sp|O60271|JIP4_HUMAN	0.35752	S
O60271_S1244	sp|O60271|JIP4_HUMAN	1244	sp|O60271|JIP4_HUMAN	sp|O60271|JIP4_HUMAN	0.35752	S
O60271_S109	sp|O60271|JIP4_HUMAN	109	sp|O60271|JIP4_HUMAN	sp|O60271|JIP4_HUMAN	1	S	52215000	35426000	30392000
O60271_S238	sp|O60271|JIP4_HUMAN	238	sp|O60271|JIP4_HUMAN	sp|O60271|JIP4_HUMAN	1	S	20406000	18093000	21377000
O60271_S183	sp|O60271|JIP4_HUMAN	183	sp|O60271|JIP4_HUMAN	sp|O60271|JIP4_HUMAN	0.995384	S	63753000	177060000	166380000
O60271_S185	sp|O60271|JIP4_HUMAN	185	sp|O60271|JIP4_HUMAN	sp|O60271|JIP4_HUMAN	0.967592	S	206290000	948810000	51793000
O60271_S190	sp|O60271|JIP4_HUMAN	190	sp|O60271|JIP4_HUMAN	sp|O60271|JIP4_HUMAN	0.636965	S	19280000	12065000
O60271_S730	sp|O60271|JIP4_HUMAN	730	sp|O60271|JIP4_HUMAN	sp|O60271|JIP4_HUMAN	0.999982	S	668840000	944080000	879460000
O60271_S733	sp|O60271|JIP4_HUMAN	733	sp|O60271|JIP4_HUMAN	sp|O60271|JIP4_HUMAN	0.999622	S	831040000	1162600000	1233500000
O60271_S311	sp|O60271|JIP4_HUMAN	311	sp|O60271|JIP4_HUMAN	sp|O60271|JIP4_HUMAN	0.987109	S			13860000
O60285_S388	sp|O60285|NUAK1_HUMAN	388	sp|O60285|NUAK1_HUMAN	sp|O60285|NUAK1_HUMAN	0.945377	S	36004000	40562000	43349000
O60285_S22	sp|O60285|NUAK1_HUMAN	22	sp|O60285|NUAK1_HUMAN	sp|O60285|NUAK1_HUMAN	1	S	40356000	40057000	43576000
O60285_S411	sp|O60285|NUAK1_HUMAN	411	sp|O60285|NUAK1_HUMAN	sp|O60285|NUAK1_HUMAN	0.376236	S
O60285_S445	sp|O60285|NUAK1_HUMAN	445	sp|O60285|NUAK1_HUMAN	sp|O60285|NUAK1_HUMAN	0.991095	S	41707000	39439000	53449000
O60285_S455	sp|O60285|NUAK1_HUMAN	455	sp|O60285|NUAK1_HUMAN	sp|O60285|NUAK1_HUMAN	0.999997	S	45241000	23108000	24956000
O60291_S515	sp|O60291|MGRN1_HUMAN	515	sp|O60291|MGRN1_HUMAN	sp|O60291|MGRN1_HUMAN	1	S	13245000
O60291_S523	sp|O60291|MGRN1_HUMAN	523	sp|O60291|MGRN1_HUMAN	sp|O60291|MGRN1_HUMAN	1	S		22944000	160470000
O60291_S524	sp|O60291|MGRN1_HUMAN	524	sp|O60291|MGRN1_HUMAN	sp|O60291|MGRN1_HUMAN	1	S	35253000	80501000	53551000
O60291_S506	sp|O60291|MGRN1_HUMAN	506	sp|O60291|MGRN1_HUMAN	sp|O60291|MGRN1_HUMAN	0.744713	S		27198000	28468000
O60292_S401	sp|O60292|SI1L3_HUMAN	401	sp|O60292|SI1L3_HUMAN	sp|O60292|SI1L3_HUMAN	0.986902	S	178010000	191310000	187390000
O60292_S158	sp|O60292|SI1L3_HUMAN	158	sp|O60292|SI1L3_HUMAN	sp|O60292|SI1L3_HUMAN	1	S			23998000
O60292_S1534	sp|O60292|SI1L3_HUMAN	1534	sp|O60292|SI1L3_HUMAN	sp|O60292|SI1L3_HUMAN	0.5	S		21583000
O60292_S1382	sp|O60292|SI1L3_HUMAN	1382	sp|O60292|SI1L3_HUMAN	sp|O60292|SI1L3_HUMAN	0.996771	S		60859000	74679000
O60292_S170	sp|O60292|SI1L3_HUMAN	170	sp|O60292|SI1L3_HUMAN	sp|O60292|SI1L3_HUMAN	0.338235	S
O60292_S171	sp|O60292|SI1L3_HUMAN	171	sp|O60292|SI1L3_HUMAN	sp|O60292|SI1L3_HUMAN	0.338235	S
O60292_S172	sp|O60292|SI1L3_HUMAN	172	sp|O60292|SI1L3_HUMAN	sp|O60292|SI1L3_HUMAN	0.988446	S	138160000	136780000	140210000
O60292_S1544	sp|O60292|SI1L3_HUMAN	1544	sp|O60292|SI1L3_HUMAN	sp|O60292|SI1L3_HUMAN	0.99998	S	405410000	362460000	319370000
O60293_S998	sp|O60293|ZC3H1_HUMAN	998	sp|O60293|ZC3H1_HUMAN	sp|O60293|ZC3H1_HUMAN	1	S	30745000	29006000	28854000
O60293_S1303	sp|O60293|ZC3H1_HUMAN	1303	sp|O60293|ZC3H1_HUMAN	sp|O60293|ZC3H1_HUMAN	0.999446	S	24835000	22491000	20290000
O60293_S1304	sp|O60293|ZC3H1_HUMAN	1304	sp|O60293|ZC3H1_HUMAN	sp|O60293|ZC3H1_HUMAN	0.999211	S	24835000	22491000	20290000
O60293_S949	sp|O60293|ZC3H1_HUMAN	949	sp|O60293|ZC3H1_HUMAN	sp|O60293|ZC3H1_HUMAN	0.986382	S
O60293_S952	sp|O60293|ZC3H1_HUMAN	952	sp|O60293|ZC3H1_HUMAN	sp|O60293|ZC3H1_HUMAN	0.673376	S			9951100
O60293_S352	sp|O60293|ZC3H1_HUMAN	352	sp|O60293|ZC3H1_HUMAN	sp|O60293|ZC3H1_HUMAN	0.991738	S		245330000	230900000
O60293_S1046	sp|O60293|ZC3H1_HUMAN	1046	sp|O60293|ZC3H1_HUMAN	sp|O60293|ZC3H1_HUMAN	0.999982	S
O60303_S660	sp|O60303|K0556_HUMAN	660	sp|O60303|K0556_HUMAN	sp|O60303|K0556_HUMAN	0.999998	S	104200000	105390000	84948000
O60303_S233	sp|O60303|K0556_HUMAN	233	sp|O60303|K0556_HUMAN	sp|O60303|K0556_HUMAN	0.99654	S	47623000	58884000	47181000
O60303_S691	sp|O60303|K0556_HUMAN	691	sp|O60303|K0556_HUMAN	sp|O60303|K0556_HUMAN	0.999989	S	75465000	60460000	82479000
O60303_S777	sp|O60303|K0556_HUMAN	777	sp|O60303|K0556_HUMAN	sp|O60303|K0556_HUMAN	1	S	7347000	5669200	5565800
O60303_S252	sp|O60303|K0556_HUMAN	252	sp|O60303|K0556_HUMAN	sp|O60303|K0556_HUMAN	0.5	S	56424000
O60303_S253	sp|O60303|K0556_HUMAN	253	sp|O60303|K0556_HUMAN	sp|O60303|K0556_HUMAN	0.747378	S	56424000	54016000	62963000
O60307_S747	sp|O60307|MAST3_HUMAN	747	sp|O60307|MAST3_HUMAN	sp|O60307|MAST3_HUMAN	1	S			19621000
O60307_S146	sp|O60307|MAST3_HUMAN	146	sp|O60307|MAST3_HUMAN	sp|O60307|MAST3_HUMAN	1	S	17796000
O60307_S709	sp|O60307|MAST3_HUMAN	709	sp|O60307|MAST3_HUMAN	sp|O60307|MAST3_HUMAN	0.369593	S
O60307_S710	sp|O60307|MAST3_HUMAN	710	sp|O60307|MAST3_HUMAN	sp|O60307|MAST3_HUMAN	0.33331	S
O60307_S711	sp|O60307|MAST3_HUMAN	711	sp|O60307|MAST3_HUMAN	sp|O60307|MAST3_HUMAN	0.33331	S
O60318_S527	sp|O60318|GANP_HUMAN	527	sp|O60318|GANP_HUMAN	sp|O60318|GANP_HUMAN	0.98804	S	142830000	92533000
O60318_S538	sp|O60318|GANP_HUMAN	538	sp|O60318|GANP_HUMAN	sp|O60318|GANP_HUMAN	1	S	117810000	72471000	78034000
O60318_S430	sp|O60318|GANP_HUMAN	430	sp|O60318|GANP_HUMAN	sp|O60318|GANP_HUMAN	0.996234	S	50981000
O60333_S1658	sp|O60333|KIF1B_HUMAN	1658	sp|O60333|KIF1B_HUMAN	sp|O60333|KIF1B_HUMAN	0.565444	S	242550000	193700000	185980000
O60333_S1487	sp|O60333|KIF1B_HUMAN	1487	sp|O60333|KIF1B_HUMAN	sp|O60333|KIF1B_HUMAN	1	S	132310000	113920000	126470000
O60333_S1613	sp|O60333|KIF1B_HUMAN	1613	sp|O60333|KIF1B_HUMAN	sp|O60333|KIF1B_HUMAN	0.768045	S		12750000	9695800
O60333_S1454	sp|O60333|KIF1B_HUMAN	1454	sp|O60333|KIF1B_HUMAN	sp|O60333|KIF1B_HUMAN	0.99485	S	11119000	7703100
O60333_S1057	sp|O60333|KIF1B_HUMAN	1057	sp|O60333|KIF1B_HUMAN	sp|O60333|KIF1B_HUMAN	1	S	135380000	205990000	222500000
O60336_S1263	sp|O60336|MABP1_HUMAN	1263	sp|O60336|MABP1_HUMAN	sp|O60336|MABP1_HUMAN	0.998576	S	19583000	16003000	15712000
O60341_S69	sp|O60341|KDM1A_HUMAN	69	sp|O60341|KDM1A_HUMAN	sp|O60341|KDM1A_HUMAN	0.912625	S		12997000
O60341_S131	sp|O60341|KDM1A_HUMAN	131	sp|O60341|KDM1A_HUMAN	sp|O60341|KDM1A_HUMAN	0.992892	S	48993000
O60341_S137	sp|O60341|KDM1A_HUMAN	137	sp|O60341|KDM1A_HUMAN	sp|O60341|KDM1A_HUMAN	0.999529	S
O60341_S166	sp|O60341|KDM1A_HUMAN	166	sp|O60341|KDM1A_HUMAN	sp|O60341|KDM1A_HUMAN	1	S	151360000	136280000	136120000
O60343_S588	sp|O60343|TBCD4_HUMAN	588	sp|O60343|TBCD4_HUMAN	sp|O60343|TBCD4_HUMAN	1	S	17254000	30572000	33864000
O60343_S591	sp|O60343|TBCD4_HUMAN	591	sp|O60343|TBCD4_HUMAN	sp|O60343|TBCD4_HUMAN	1	S	56637000	57941000	48504000
O60343_S314	sp|O60343|TBCD4_HUMAN	314	sp|O60343|TBCD4_HUMAN	sp|O60343|TBCD4_HUMAN	1	S	28320000	28063000	32233000
O60343_S566	sp|O60343|TBCD4_HUMAN	566	sp|O60343|TBCD4_HUMAN	sp|O60343|TBCD4_HUMAN	0.884512	S		26413000	21609000
O60343_S569	sp|O60343|TBCD4_HUMAN	569	sp|O60343|TBCD4_HUMAN	sp|O60343|TBCD4_HUMAN	0.931958	S	399790000		328370000
O60343_S570	sp|O60343|TBCD4_HUMAN	570	sp|O60343|TBCD4_HUMAN	sp|O60343|TBCD4_HUMAN	0.968377	S		336700000
O60343_S754	sp|O60343|TBCD4_HUMAN	754	sp|O60343|TBCD4_HUMAN	sp|O60343|TBCD4_HUMAN	0.859845	S	21117000		17899000
O60346_S425	sp|O60346|PHLP1_HUMAN	425	sp|O60346|PHLP1_HUMAN	sp|O60346|PHLP1_HUMAN	1	S	24788000	17391000
O60353_S620	sp|O60353|FZD6_HUMAN	620	sp|O60353|FZD6_HUMAN	sp|O60353|FZD6_HUMAN	0.9965	S		22070000	12595000
O60353_S624	sp|O60353|FZD6_HUMAN	624	sp|O60353|FZD6_HUMAN	sp|O60353|FZD6_HUMAN	0.922066	S
O60353_S626	sp|O60353|FZD6_HUMAN	626	sp|O60353|FZD6_HUMAN	sp|O60353|FZD6_HUMAN	0.466454	S
O60353_S629	sp|O60353|FZD6_HUMAN	629	sp|O60353|FZD6_HUMAN	sp|O60353|FZD6_HUMAN	0.925767	S	45351000		46594000
O60353_S653	sp|O60353|FZD6_HUMAN	653	sp|O60353|FZD6_HUMAN	sp|O60353|FZD6_HUMAN	0.904025	S	26228000		20888000
O60353_S656	sp|O60353|FZD6_HUMAN	656	sp|O60353|FZD6_HUMAN	sp|O60353|FZD6_HUMAN	0.550356	S			20888000
O60437_S1657	sp|O60437|PEPL_HUMAN	1657	sp|O60437|PEPL_HUMAN	sp|O60437|PEPL_HUMAN	1	S	54939000	27802000	38320000
O60447_S689	sp|O60447|EVI5_HUMAN	689	sp|O60447|EVI5_HUMAN	sp|O60447|EVI5_HUMAN	0.999182	S	14597000
O60447_S776	sp|O60447|EVI5_HUMAN	776	sp|O60447|EVI5_HUMAN	sp|O60447|EVI5_HUMAN	0.969521	S		27426000
O60447_S778	sp|O60447|EVI5_HUMAN	778	sp|O60447|EVI5_HUMAN	sp|O60447|EVI5_HUMAN	0.925752	S		27426000
O60487_S208	sp|O60487|MPZL2_HUMAN	208	sp|O60487|MPZL2_HUMAN	sp|O60487|MPZL2_HUMAN	1	S	223000000	350480000	295970000
O60499_S108	sp|O60499|STX10_HUMAN	108	sp|O60499|STX10_HUMAN	sp|O60499|STX10_HUMAN	0.977707	S	7425200
O60499_S2	sp|O60499|STX10_HUMAN	2	sp|O60499|STX10_HUMAN	sp|O60499|STX10_HUMAN	1	S		5726400	7088600
O60499_S134	sp|O60499|STX10_HUMAN	134	sp|O60499|STX10_HUMAN	sp|O60499|STX10_HUMAN	0.999866	S	26659000	24723000	26738000
O60499_S143	sp|O60499|STX10_HUMAN	143	sp|O60499|STX10_HUMAN	sp|O60499|STX10_HUMAN	0.878813	S	12103000
O60502_S509	sp|O60502|OGA_HUMAN	509	sp|O60502|OGA_HUMAN	sp|O60502|OGA_HUMAN	0.792187	S			22917000
O60502_S511	sp|O60502|OGA_HUMAN	511	sp|O60502|OGA_HUMAN	sp|O60502|OGA_HUMAN	0.911536	S	35192000	33241000
O60502_S364	sp|O60502|OGA_HUMAN	364	sp|O60502|OGA_HUMAN	sp|O60502|OGA_HUMAN	1	S	201890000	222940000	245410000
O60504_S395	sp|O60504|VINEX_HUMAN	395	sp|O60504|VINEX_HUMAN	sp|O60504|VINEX_HUMAN	1	S	12288000	14372000
O60504_S544	sp|O60504|VINEX_HUMAN	544	sp|O60504|VINEX_HUMAN	sp|O60504|VINEX_HUMAN	0.685715	S	13532000
O60504_S530	sp|O60504|VINEX_HUMAN	530	sp|O60504|VINEX_HUMAN	sp|O60504|VINEX_HUMAN	0.931628	S	922370000	1074400000	1172200000
O60504_S348	sp|O60504|VINEX_HUMAN	348	sp|O60504|VINEX_HUMAN	sp|O60504|VINEX_HUMAN	1	S	10513000	11481000	21011000
O60508_S43	sp|O60508|PRP17_HUMAN	43	sp|O60508|PRP17_HUMAN	sp|O60508|PRP17_HUMAN	0.994973	S	107560000	96019000	93039000
O60508_S46	sp|O60508|PRP17_HUMAN	46	sp|O60508|PRP17_HUMAN	sp|O60508|PRP17_HUMAN	0.377893	S
O60524_S831	sp|O60524|NEMF_HUMAN	831	sp|O60524|NEMF_HUMAN	sp|O60524|NEMF_HUMAN	0.998419	S	34562000	45217000	75294000
O60524_S833	sp|O60524|NEMF_HUMAN	833	sp|O60524|NEMF_HUMAN	sp|O60524|NEMF_HUMAN	0.5	S	34562000	45217000
O60524_S417	sp|O60524|NEMF_HUMAN	417	sp|O60524|NEMF_HUMAN	sp|O60524|NEMF_HUMAN	1	S	430670000	380390000	328540000
O60566_S435	sp|O60566|BUB1B_HUMAN	435	sp|O60566|BUB1B_HUMAN	sp|O60566|BUB1B_HUMAN	0.935981	S		31715000	33892000
O60566_S367	sp|O60566|BUB1B_HUMAN	367	sp|O60566|BUB1B_HUMAN	sp|O60566|BUB1B_HUMAN	0.813535	S
O60566_S670	sp|O60566|BUB1B_HUMAN	670	sp|O60566|BUB1B_HUMAN	sp|O60566|BUB1B_HUMAN	1	S	293660000	263160000	282640000
O60566_S1043	sp|O60566|BUB1B_HUMAN	1043	sp|O60566|BUB1B_HUMAN	sp|O60566|BUB1B_HUMAN	0.982309	S	79050000	98672000	106210000
O60573_S13	sp|O60573|IF4E2_HUMAN	13	sp|O60573|IF4E2_HUMAN	sp|O60573|IF4E2_HUMAN	1	S	101180000	84622000	84185000
O60610_S22	sp|O60610|DIAP1_HUMAN	22	sp|O60610|DIAP1_HUMAN	sp|O60610|DIAP1_HUMAN	1	S	52293000	43886000	33204000
O60610_S1251	sp|O60610|DIAP1_HUMAN	1251	sp|O60610|DIAP1_HUMAN	sp|O60610|DIAP1_HUMAN	0.485693	S
O60610_S1254	sp|O60610|DIAP1_HUMAN	1254	sp|O60610|DIAP1_HUMAN	sp|O60610|DIAP1_HUMAN	0.37955	S
O60658_S386	sp|O60658|PDE8A_HUMAN;sp|O95263|PDE8B_HUMAN	386;446	sp|O60658|PDE8A_HUMAN;sp|O95263|PDE8B_HUMAN	sp|O60658|PDE8A_HUMAN	0.999291	S	16034000		16397000
O60658_S457	sp|O60658|PDE8A_HUMAN	457	sp|O60658|PDE8A_HUMAN	sp|O60658|PDE8A_HUMAN	1	S	461030000	482930000	370670000
O60664_S130	sp|O60664|PLIN3_HUMAN	130	sp|O60664|PLIN3_HUMAN	sp|O60664|PLIN3_HUMAN	0.999602	S	12402000
O60664_S241	sp|O60664|PLIN3_HUMAN	241	sp|O60664|PLIN3_HUMAN	sp|O60664|PLIN3_HUMAN	0.858839	S	5937100
O60673_S1724	sp|O60673|DPOLZ_HUMAN	1724	sp|O60673|DPOLZ_HUMAN	sp|O60673|DPOLZ_HUMAN	0.999988	S	7554400
O60675_S25	sp|O60675|MAFK_HUMAN	25	sp|O60675|MAFK_HUMAN	sp|O60675|MAFK_HUMAN	0.999999	S	35009000	16814000	19096000
O60678_S25	sp|O60678|ANM3_HUMAN	25	sp|O60678|ANM3_HUMAN	sp|O60678|ANM3_HUMAN	1	S
O60678_S27	sp|O60678|ANM3_HUMAN	27	sp|O60678|ANM3_HUMAN	sp|O60678|ANM3_HUMAN	1	S
O60684_S6	sp|O60684|IMA7_HUMAN	6	sp|O60684|IMA7_HUMAN	sp|O60684|IMA7_HUMAN	1	S	63463000	63986000	46465000
O60716_S713	sp|O60716|CTND1_HUMAN	713	sp|O60716|CTND1_HUMAN	sp|O60716|CTND1_HUMAN	1	S	5358500
O60716_S252	sp|O60716|CTND1_HUMAN	252	sp|O60716|CTND1_HUMAN	sp|O60716|CTND1_HUMAN	0.999997	S	144630000	87047000	93682000
O60716_S920	sp|O60716|CTND1_HUMAN	920	sp|O60716|CTND1_HUMAN	sp|O60716|CTND1_HUMAN	1	S	162250000	107160000	116560000
O60716_S346	sp|O60716|CTND1_HUMAN	346	sp|O60716|CTND1_HUMAN	sp|O60716|CTND1_HUMAN	1	S	984330000	1143200000	1062800000
O60716_S349	sp|O60716|CTND1_HUMAN	349	sp|O60716|CTND1_HUMAN	sp|O60716|CTND1_HUMAN	1	S	1382600000	1624300000	1673800000
O60716_S352	sp|O60716|CTND1_HUMAN	352	sp|O60716|CTND1_HUMAN	sp|O60716|CTND1_HUMAN	1	S	568790000	657330000	672290000
O60716_S230	sp|O60716|CTND1_HUMAN	230	sp|O60716|CTND1_HUMAN	sp|O60716|CTND1_HUMAN	0.998688	S	8871700000	6677500000	6917000000
O60716_S320	sp|O60716|CTND1_HUMAN	320	sp|O60716|CTND1_HUMAN	sp|O60716|CTND1_HUMAN	0.999999	S	409370000	342870000	328230000
O60716_S288	sp|O60716|CTND1_HUMAN	288	sp|O60716|CTND1_HUMAN	sp|O60716|CTND1_HUMAN	1	S
O60716_S861	sp|O60716|CTND1_HUMAN	861	sp|O60716|CTND1_HUMAN	sp|O60716|CTND1_HUMAN	0.9789	S	33024000	27829000	29034000
O60716_S862	sp|O60716|CTND1_HUMAN	862	sp|O60716|CTND1_HUMAN	sp|O60716|CTND1_HUMAN	0.508376	S	78124000		74004000
O60716_S864	sp|O60716|CTND1_HUMAN	864	sp|O60716|CTND1_HUMAN	sp|O60716|CTND1_HUMAN	0.999855	S	425340000	458680000	408750000
O60716_S168	sp|O60716|CTND1_HUMAN	168	sp|O60716|CTND1_HUMAN	sp|O60716|CTND1_HUMAN	0.524249	S		41155000
O60716_S169	sp|O60716|CTND1_HUMAN	169	sp|O60716|CTND1_HUMAN	sp|O60716|CTND1_HUMAN	0.926543	S			35440000
O60716_S171	sp|O60716|CTND1_HUMAN	171	sp|O60716|CTND1_HUMAN	sp|O60716|CTND1_HUMAN	0.985154	S	133470000	96882000	109940000
O60716_S268	sp|O60716|CTND1_HUMAN	268	sp|O60716|CTND1_HUMAN	sp|O60716|CTND1_HUMAN	1	S	5076400000	5748400000	4354100000
O60716_S269	sp|O60716|CTND1_HUMAN	269	sp|O60716|CTND1_HUMAN	sp|O60716|CTND1_HUMAN	1	S	173440000	152110000	147910000
O60716_S244	sp|O60716|CTND1_HUMAN	244	sp|O60716|CTND1_HUMAN	sp|O60716|CTND1_HUMAN	0.999998	S	13435000	12820000
O60732_S58	sp|O60732|MAGC1_HUMAN	58	sp|O60732|MAGC1_HUMAN	sp|O60732|MAGC1_HUMAN	1	S		15816000	18040000
O60732_S63	sp|O60732|MAGC1_HUMAN	63	sp|O60732|MAGC1_HUMAN	sp|O60732|MAGC1_HUMAN	0.969553	S	35015000	19174000	30922000
O60749_S185	sp|O60749|SNX2_HUMAN	185	sp|O60749|SNX2_HUMAN	sp|O60749|SNX2_HUMAN	1	S		16376000	16517000
O60762_S9	sp|O60762|DPM1_HUMAN	9	sp|O60762|DPM1_HUMAN	sp|O60762|DPM1_HUMAN	0.999982	S	1087400000	929850000	932200000
O60762_S21	sp|O60762|DPM1_HUMAN	21	sp|O60762|DPM1_HUMAN	sp|O60762|DPM1_HUMAN	1	S
O60784_S355	sp|O60784|TOM1_HUMAN	355	sp|O60784|TOM1_HUMAN	sp|O60784|TOM1_HUMAN	1	S	37198000	33104000	39558000
O60784_S160	sp|O60784|TOM1_HUMAN	160	sp|O60784|TOM1_HUMAN	sp|O60784|TOM1_HUMAN	0.999972	S	82910000	69975000	68924000
O60784_S440	sp|O60784|TOM1_HUMAN	440	sp|O60784|TOM1_HUMAN	sp|O60784|TOM1_HUMAN	0.947913	S		5498000	5522300
Q99880_S37	sp|Q99880|H2B1L_HUMAN;sp|Q99879|H2B1M_HUMAN;sp|Q99877|H2B1N_HUMAN;sp|Q93079|H2B1H_HUMAN;sp|Q5QNW6|H2B2F_HUMAN;sp|P62807|H2B1C_HUMAN;sp|P58876|H2B1D_HUMAN;sp|P57053|H2BFS_HUMAN;sp|O60814|H2B1K_HUMAN	37;37;37;37;37;37;37;37;37	sp|Q99880|H2B1L_HUMAN	sp|Q99880|H2B1L_HUMAN	0.999985	S		69692000	71423000
Q99880_S39	sp|Q99880|H2B1L_HUMAN;sp|Q99879|H2B1M_HUMAN;sp|Q99877|H2B1N_HUMAN;sp|Q93079|H2B1H_HUMAN;sp|Q5QNW6|H2B2F_HUMAN;sp|P62807|H2B1C_HUMAN;sp|P58876|H2B1D_HUMAN;sp|P57053|H2BFS_HUMAN;sp|O60814|H2B1K_HUMAN	39;39;39;39;39;39;39;39;39	sp|Q99880|H2B1L_HUMAN	sp|Q99880|H2B1L_HUMAN	0.999914	S		17239000	17236000
Q99880_S56	sp|Q99880|H2B1L_HUMAN;sp|Q99879|H2B1M_HUMAN;sp|Q99877|H2B1N_HUMAN;sp|Q93079|H2B1H_HUMAN;sp|Q5QNW6|H2B2F_HUMAN;sp|P62807|H2B1C_HUMAN;sp|P58876|H2B1D_HUMAN;sp|P57053|H2BFS_HUMAN;sp|O60814|H2B1K_HUMAN;sp|Q96A08|H2B1A_HUMAN;sp|Q16778|H2B2E_HUMAN;sp|P33778|H2B1B_HUMAN;sp|P23527|H2B1O_HUMAN;sp|P06899|H2B1J_HUMAN;sp|Q8N257|H2B3B_HUMAN	56;56;56;56;56;56;56;56;56;57;56;56;56;56;56	sp|Q99880|H2B1L_HUMAN;sp|Q16778|H2B2E_HUMAN;sp|Q8N257|H2B3B_HUMAN	sp|Q99880|H2B1L_HUMAN	0.494886	S
Q99880_S57	sp|Q99880|H2B1L_HUMAN;sp|Q99879|H2B1M_HUMAN;sp|Q99877|H2B1N_HUMAN;sp|Q93079|H2B1H_HUMAN;sp|Q5QNW6|H2B2F_HUMAN;sp|P62807|H2B1C_HUMAN;sp|P58876|H2B1D_HUMAN;sp|P57053|H2BFS_HUMAN;sp|O60814|H2B1K_HUMAN;sp|Q96A08|H2B1A_HUMAN;sp|Q16778|H2B2E_HUMAN;sp|P33778|H2B1B_HUMAN;sp|P23527|H2B1O_HUMAN;sp|P06899|H2B1J_HUMAN;sp|Q8N257|H2B3B_HUMAN	57;57;57;57;57;57;57;57;57;58;57;57;57;57;57	sp|Q99880|H2B1L_HUMAN;sp|Q16778|H2B2E_HUMAN;sp|Q8N257|H2B3B_HUMAN	sp|Q99880|H2B1L_HUMAN	0.494886	S
O60825_S466	sp|O60825|F262_HUMAN	466	sp|O60825|F262_HUMAN	sp|O60825|F262_HUMAN	0.999901	S	55949000	63013000	59810000
O60832_S485	sp|O60832|DKC1_HUMAN	485	sp|O60832|DKC1_HUMAN	sp|O60832|DKC1_HUMAN	1	S	55128000	40205000	38760000
O60832_S494	sp|O60832|DKC1_HUMAN	494	sp|O60832|DKC1_HUMAN	sp|O60832|DKC1_HUMAN	0.98676	S	1692500000	1677700000	50871000
O60832_S513	sp|O60832|DKC1_HUMAN	513	sp|O60832|DKC1_HUMAN	sp|O60832|DKC1_HUMAN	1	S	724590000	672100000	576810000
O60832_S451	sp|O60832|DKC1_HUMAN	451	sp|O60832|DKC1_HUMAN	sp|O60832|DKC1_HUMAN	1	S	2600300000	2402600000	2408800000
O60832_S453	sp|O60832|DKC1_HUMAN	453	sp|O60832|DKC1_HUMAN	sp|O60832|DKC1_HUMAN	0.999998	S	2466900000	2425600000	2305300000
O60832_S455	sp|O60832|DKC1_HUMAN	455	sp|O60832|DKC1_HUMAN	sp|O60832|DKC1_HUMAN	0.999978	S	251880000	285800000	249550000
O60832_S21	sp|O60832|DKC1_HUMAN	21	sp|O60832|DKC1_HUMAN	sp|O60832|DKC1_HUMAN	1	S	256060000	140200000	250270000
O60841_S66	sp|O60841|IF2P_HUMAN	66	sp|O60841|IF2P_HUMAN	sp|O60841|IF2P_HUMAN	1	S	13234000	15020000	12848000
O60841_S1168	sp|O60841|IF2P_HUMAN	1168	sp|O60841|IF2P_HUMAN	sp|O60841|IF2P_HUMAN	1	S	69094000	53305000	56209000
O60841_S107	sp|O60841|IF2P_HUMAN	107	sp|O60841|IF2P_HUMAN	sp|O60841|IF2P_HUMAN	1	S	66987000	53940000	30004000
O60841_S113	sp|O60841|IF2P_HUMAN	113	sp|O60841|IF2P_HUMAN	sp|O60841|IF2P_HUMAN	1	S	61325000	59800000	63702000
O60841_S164	sp|O60841|IF2P_HUMAN	164	sp|O60841|IF2P_HUMAN	sp|O60841|IF2P_HUMAN	1	S	19570000	22684000	20961000
O60841_S214	sp|O60841|IF2P_HUMAN	214	sp|O60841|IF2P_HUMAN	sp|O60841|IF2P_HUMAN	1	S	1295500000	1331300000	1457000000
O60841_S135	sp|O60841|IF2P_HUMAN	135	sp|O60841|IF2P_HUMAN	sp|O60841|IF2P_HUMAN	1	S	55092000	62123000	52090000
O60841_S137	sp|O60841|IF2P_HUMAN	137	sp|O60841|IF2P_HUMAN	sp|O60841|IF2P_HUMAN	1	S	75148000	62123000	64053000
O60869_S4	sp|O60869|EDF1_HUMAN	4	sp|O60869|EDF1_HUMAN	sp|O60869|EDF1_HUMAN	1	S	31223000		20486000
O60884_S394	sp|O60884|DNJA2_HUMAN	394	sp|O60884|DNJA2_HUMAN	sp|O60884|DNJA2_HUMAN	0.87386	S
O60884_S395	sp|O60884|DNJA2_HUMAN	395	sp|O60884|DNJA2_HUMAN	sp|O60884|DNJA2_HUMAN	0.711325	S
O60885_S1064	sp|O60885|BRD4_HUMAN	1064	sp|O60885|BRD4_HUMAN	sp|O60885|BRD4_HUMAN	0.99981	S	74840000	109820000	108390000
O60885_S1070	sp|O60885|BRD4_HUMAN	1070	sp|O60885|BRD4_HUMAN	sp|O60885|BRD4_HUMAN	0.998683	S	74840000	43161000	59123000
O60885_S1083	sp|O60885|BRD4_HUMAN	1083	sp|O60885|BRD4_HUMAN	sp|O60885|BRD4_HUMAN	0.863256	S	74840000	109820000	108390000
O60885_S1117	sp|O60885|BRD4_HUMAN	1117	sp|O60885|BRD4_HUMAN	sp|O60885|BRD4_HUMAN	1	S	135900000	134300000	119710000
O60885_S469	sp|O60885|BRD4_HUMAN	469	sp|O60885|BRD4_HUMAN	sp|O60885|BRD4_HUMAN	0.594998	S	14262000	11453000	14192000
O60885_S470	sp|O60885|BRD4_HUMAN	470	sp|O60885|BRD4_HUMAN	sp|O60885|BRD4_HUMAN	0.949946	S	40802000	45400000	43193000
O60885_S601	sp|O60885|BRD4_HUMAN	601	sp|O60885|BRD4_HUMAN	sp|O60885|BRD4_HUMAN	1	S	149910000	151160000	99317000
O60927_S73	sp|O60927|PP1RB_HUMAN	73	sp|O60927|PP1RB_HUMAN	sp|O60927|PP1RB_HUMAN	0.999566	S
O60927_S74	sp|O60927|PP1RB_HUMAN	74	sp|O60927|PP1RB_HUMAN	sp|O60927|PP1RB_HUMAN	0.999566	S
O60927_S77	sp|O60927|PP1RB_HUMAN	77	sp|O60927|PP1RB_HUMAN	sp|O60927|PP1RB_HUMAN	0.999178	S
O60934_S486	sp|O60934|NBN_HUMAN	486	sp|O60934|NBN_HUMAN	sp|O60934|NBN_HUMAN	0.332335	S
O60934_S488	sp|O60934|NBN_HUMAN	488	sp|O60934|NBN_HUMAN	sp|O60934|NBN_HUMAN	0.332335	S
O60934_S432	sp|O60934|NBN_HUMAN	432	sp|O60934|NBN_HUMAN	sp|O60934|NBN_HUMAN	0.997936	S	71213000	69598000	66923000
O60934_S604	sp|O60934|NBN_HUMAN	604	sp|O60934|NBN_HUMAN	sp|O60934|NBN_HUMAN	0.994019	S	26918000
O60934_S615	sp|O60934|NBN_HUMAN	615	sp|O60934|NBN_HUMAN	sp|O60934|NBN_HUMAN	0.564382	S	11963000
O60934_S397	sp|O60934|NBN_HUMAN	397	sp|O60934|NBN_HUMAN	sp|O60934|NBN_HUMAN	1	S	25662000	23915000	20181000
O60941_S608	sp|O60941|DTNB_HUMAN	608	sp|O60941|DTNB_HUMAN	sp|O60941|DTNB_HUMAN	1	S	49899000	40399000	36851000
O60941_S394	sp|O60941|DTNB_HUMAN	394	sp|O60941|DTNB_HUMAN	sp|O60941|DTNB_HUMAN	0.995135	S	144070000	110110000	134280000
O75030_S414	sp|O75030|MITF_HUMAN	414	sp|O75030|MITF_HUMAN	sp|O75030|MITF_HUMAN	0.994769	S	14695000	15502000
O75044_S916	sp|O75044|SRGP2_HUMAN	916	sp|O75044|SRGP2_HUMAN	sp|O75044|SRGP2_HUMAN	1	S	31664000	22819000
O75044_S795	sp|O75044|SRGP2_HUMAN	795	sp|O75044|SRGP2_HUMAN	sp|O75044|SRGP2_HUMAN	0.499986	S			62312000
O75044_S796	sp|O75044|SRGP2_HUMAN	796	sp|O75044|SRGP2_HUMAN	sp|O75044|SRGP2_HUMAN	0.716141	S	69771000	47892000
O75044_S799	sp|O75044|SRGP2_HUMAN	799	sp|O75044|SRGP2_HUMAN	sp|O75044|SRGP2_HUMAN	0.503504	S			62529000
O75044_S427	sp|O75044|SRGP2_HUMAN;sp|P0DMP2|SRG2B_HUMAN;sp|P0DJJ0|SRG2C_HUMAN	427;426;427	sp|O75044|SRGP2_HUMAN	sp|O75044|SRGP2_HUMAN	0.999933	S	10964000
O75044_S990	sp|O75044|SRGP2_HUMAN	990	sp|O75044|SRGP2_HUMAN	sp|O75044|SRGP2_HUMAN	0.978792	S	192980000	128650000	138660000
O75044_S993	sp|O75044|SRGP2_HUMAN	993	sp|O75044|SRGP2_HUMAN	sp|O75044|SRGP2_HUMAN	0.621561	S	34102000	22934000
O75044_S994	sp|O75044|SRGP2_HUMAN	994	sp|O75044|SRGP2_HUMAN	sp|O75044|SRGP2_HUMAN	0.907672	S	192980000	128650000	138660000
O75052_S371	sp|O75052|CAPON_HUMAN	371	sp|O75052|CAPON_HUMAN	sp|O75052|CAPON_HUMAN	0.999997	S		13075000	12496000
O75052_S374	sp|O75052|CAPON_HUMAN	374	sp|O75052|CAPON_HUMAN	sp|O75052|CAPON_HUMAN	0.999988	S		13075000	12496000
O75052_S266	sp|O75052|CAPON_HUMAN	266	sp|O75052|CAPON_HUMAN	sp|O75052|CAPON_HUMAN	0.998837	S	26465000	15734000	16571000
O75054_S1177	sp|O75054|IGSF3_HUMAN	1177	sp|O75054|IGSF3_HUMAN	sp|O75054|IGSF3_HUMAN	0.856978	S	130150000		140110000
O75113_S226	sp|O75113|N4BP1_HUMAN	226	sp|O75113|N4BP1_HUMAN	sp|O75113|N4BP1_HUMAN	0.694521	S		36351000
O75113_S425	sp|O75113|N4BP1_HUMAN	425	sp|O75113|N4BP1_HUMAN	sp|O75113|N4BP1_HUMAN	0.612682	S		51215000
O75113_S300	sp|O75113|N4BP1_HUMAN	300	sp|O75113|N4BP1_HUMAN	sp|O75113|N4BP1_HUMAN	1	S	144210000	157330000	185600000
O75113_S256	sp|O75113|N4BP1_HUMAN	256	sp|O75113|N4BP1_HUMAN	sp|O75113|N4BP1_HUMAN	0.331779	S
O75113_S257	sp|O75113|N4BP1_HUMAN	257	sp|O75113|N4BP1_HUMAN	sp|O75113|N4BP1_HUMAN	0.494882	S
O75113_S258	sp|O75113|N4BP1_HUMAN	258	sp|O75113|N4BP1_HUMAN	sp|O75113|N4BP1_HUMAN	0.494882	S
O75116_S425	sp|O75116|ROCK2_HUMAN	425	sp|O75116|ROCK2_HUMAN	sp|O75116|ROCK2_HUMAN	0.825236	S	27996000	29661000	22788000
O75116_S1133	sp|O75116|ROCK2_HUMAN	1133	sp|O75116|ROCK2_HUMAN	sp|O75116|ROCK2_HUMAN	0.427841	S
O75116_S1134	sp|O75116|ROCK2_HUMAN	1134	sp|O75116|ROCK2_HUMAN	sp|O75116|ROCK2_HUMAN	0.427841	S
O75122_S1012	sp|O75122|CLAP2_HUMAN	1012	sp|O75122|CLAP2_HUMAN	sp|O75122|CLAP2_HUMAN	0.49984	S
O75122_S1013	sp|O75122|CLAP2_HUMAN	1013	sp|O75122|CLAP2_HUMAN	sp|O75122|CLAP2_HUMAN	0.808674	S		43842000
O75122_S1029	sp|O75122|CLAP2_HUMAN	1029	sp|O75122|CLAP2_HUMAN	sp|O75122|CLAP2_HUMAN	0.996835	S		51843000	54659000
O75122_S952	sp|O75122|CLAP2_HUMAN	952	sp|O75122|CLAP2_HUMAN	sp|O75122|CLAP2_HUMAN	0.5	S	16298000
O75122_S955	sp|O75122|CLAP2_HUMAN	955	sp|O75122|CLAP2_HUMAN	sp|O75122|CLAP2_HUMAN	0.5	S	16298000
O75122_S14	sp|O75122|CLAP2_HUMAN	14	sp|O75122|CLAP2_HUMAN	sp|O75122|CLAP2_HUMAN	0.996479	S			34731000
O75122_S21	sp|O75122|CLAP2_HUMAN	21	sp|O75122|CLAP2_HUMAN	sp|O75122|CLAP2_HUMAN	0.496826	S
O75122_S22	sp|O75122|CLAP2_HUMAN	22	sp|O75122|CLAP2_HUMAN	sp|O75122|CLAP2_HUMAN	0.496826	S
O75122_S368	sp|O75122|CLAP2_HUMAN	368	sp|O75122|CLAP2_HUMAN	sp|O75122|CLAP2_HUMAN	0.665038	S		397960000	413330000
O75122_S370	sp|O75122|CLAP2_HUMAN	370	sp|O75122|CLAP2_HUMAN	sp|O75122|CLAP2_HUMAN	0.999355	S	627170000	520710000	541380000
O75122_S327	sp|O75122|CLAP2_HUMAN	327	sp|O75122|CLAP2_HUMAN	sp|O75122|CLAP2_HUMAN	0.954901	S	17108000		40288000
O75122_S330	sp|O75122|CLAP2_HUMAN	330	sp|O75122|CLAP2_HUMAN	sp|O75122|CLAP2_HUMAN	0.966322	S	17108000		9990000
O75122_S596	sp|O75122|CLAP2_HUMAN	596	sp|O75122|CLAP2_HUMAN	sp|O75122|CLAP2_HUMAN	0.998392	S	181090000	148720000	171170000
O75128_S741	sp|O75128|COBL_HUMAN	741	sp|O75128|COBL_HUMAN	sp|O75128|COBL_HUMAN	0.99207	S	14046000	11693000	12722000
O75128_S574	sp|O75128|COBL_HUMAN	574	sp|O75128|COBL_HUMAN	sp|O75128|COBL_HUMAN	0.999955	S	40659000	35962000	31242000
O75128_S917	sp|O75128|COBL_HUMAN	917	sp|O75128|COBL_HUMAN	sp|O75128|COBL_HUMAN	0.998439	S	57757000	22703000	37292000
O75128_S324	sp|O75128|COBL_HUMAN	324	sp|O75128|COBL_HUMAN	sp|O75128|COBL_HUMAN	1	S	22905000	24560000	31872000
O75128_S440	sp|O75128|COBL_HUMAN	440	sp|O75128|COBL_HUMAN	sp|O75128|COBL_HUMAN	0.996985	S		24607000	20510000
O75131_S242	sp|O75131|CPNE3_HUMAN	242	sp|O75131|CPNE3_HUMAN	sp|O75131|CPNE3_HUMAN	0.45937	S
O75131_S243	sp|O75131|CPNE3_HUMAN	243	sp|O75131|CPNE3_HUMAN	sp|O75131|CPNE3_HUMAN	0.45937	S
O75131_S14	sp|O75131|CPNE3_HUMAN	14	sp|O75131|CPNE3_HUMAN	sp|O75131|CPNE3_HUMAN	1	S	14066000	22942000	22983000
O75132_S255	sp|O75132|ZBED4_HUMAN	255	sp|O75132|ZBED4_HUMAN	sp|O75132|ZBED4_HUMAN	0.714817	S	14885000
O75132_S609	sp|O75132|ZBED4_HUMAN	609	sp|O75132|ZBED4_HUMAN	sp|O75132|ZBED4_HUMAN	1	S	55640000	36490000	23826000
O75140_S579	sp|O75140|DEPD5_HUMAN	579	sp|O75140|DEPD5_HUMAN	sp|O75140|DEPD5_HUMAN	0.999614	S			10569000
O75140_S502	sp|O75140|DEPD5_HUMAN	502	sp|O75140|DEPD5_HUMAN	sp|O75140|DEPD5_HUMAN	0.296101	S
O75140_S503	sp|O75140|DEPD5_HUMAN	503	sp|O75140|DEPD5_HUMAN	sp|O75140|DEPD5_HUMAN	0.296101	S
O75143_S361	sp|O75143|ATG13_HUMAN	361	sp|O75143|ATG13_HUMAN	sp|O75143|ATG13_HUMAN	1	S	17184000	18042000	20371000
O75143_S355	sp|O75143|ATG13_HUMAN	355	sp|O75143|ATG13_HUMAN	sp|O75143|ATG13_HUMAN	0.812842	S	32314000	17136000	26165000
O75143_S356	sp|O75143|ATG13_HUMAN	356	sp|O75143|ATG13_HUMAN	sp|O75143|ATG13_HUMAN	0.445559	S
O75147_S10	sp|O75147|OBSL1_HUMAN	10	sp|O75147|OBSL1_HUMAN	sp|O75147|OBSL1_HUMAN	1	S
O75151_S853	sp|O75151|PHF2_HUMAN	853	sp|O75151|PHF2_HUMAN	sp|O75151|PHF2_HUMAN	0.999999	S			18110000
O75151_S705	sp|O75151|PHF2_HUMAN	705	sp|O75151|PHF2_HUMAN	sp|O75151|PHF2_HUMAN	1	S
O75151_S882	sp|O75151|PHF2_HUMAN	882	sp|O75151|PHF2_HUMAN	sp|O75151|PHF2_HUMAN	1	S	254120000	251690000
O75151_S539	sp|O75151|PHF2_HUMAN	539	sp|O75151|PHF2_HUMAN	sp|O75151|PHF2_HUMAN	0.995375	S	45346000	53858000	55652000
O75151_S905	sp|O75151|PHF2_HUMAN	905	sp|O75151|PHF2_HUMAN	sp|O75151|PHF2_HUMAN	0.970841	S	9748100	6325500
O75151_S625	sp|O75151|PHF2_HUMAN	625	sp|O75151|PHF2_HUMAN	sp|O75151|PHF2_HUMAN	1	S		9621200	5621000
O75152_S733	sp|O75152|ZC11A_HUMAN	733	sp|O75152|ZC11A_HUMAN	sp|O75152|ZC11A_HUMAN	0.166606	S
O75152_S734	sp|O75152|ZC11A_HUMAN	734	sp|O75152|ZC11A_HUMAN	sp|O75152|ZC11A_HUMAN	0.166606	S
O75152_S735	sp|O75152|ZC11A_HUMAN	735	sp|O75152|ZC11A_HUMAN	sp|O75152|ZC11A_HUMAN	0.166606	S
O75152_S737	sp|O75152|ZC11A_HUMAN	737	sp|O75152|ZC11A_HUMAN	sp|O75152|ZC11A_HUMAN	0.239097	S
O75152_S738	sp|O75152|ZC11A_HUMAN	738	sp|O75152|ZC11A_HUMAN	sp|O75152|ZC11A_HUMAN	0.239097	S
O75152_S290	sp|O75152|ZC11A_HUMAN	290	sp|O75152|ZC11A_HUMAN	sp|O75152|ZC11A_HUMAN	0.999983	S		21259000	14081000
O75152_S758	sp|O75152|ZC11A_HUMAN	758	sp|O75152|ZC11A_HUMAN	sp|O75152|ZC11A_HUMAN	0.991902	S	482140000	502510000	473280000
O75152_S759	sp|O75152|ZC11A_HUMAN	759	sp|O75152|ZC11A_HUMAN	sp|O75152|ZC11A_HUMAN	0.611302	S			167040000
O75152_S761	sp|O75152|ZC11A_HUMAN	761	sp|O75152|ZC11A_HUMAN	sp|O75152|ZC11A_HUMAN	0.922913	S	160510000	173460000
O75152_S108	sp|O75152|ZC11A_HUMAN	108	sp|O75152|ZC11A_HUMAN	sp|O75152|ZC11A_HUMAN	0.999997	S	404060000	426310000	397330000
O75153_S664	sp|O75153|CLU_HUMAN	664	sp|O75153|CLU_HUMAN	sp|O75153|CLU_HUMAN	0.999978	S	34844000	48561000	44907000
O75157_S205	sp|O75157|T22D2_HUMAN	205	sp|O75157|T22D2_HUMAN	sp|O75157|T22D2_HUMAN	0.954127	S
O75164_S523	sp|O75164|KDM4A_HUMAN	523	sp|O75164|KDM4A_HUMAN	sp|O75164|KDM4A_HUMAN	0.998335	S	80416000	97403000	60216000
O75164_S502	sp|O75164|KDM4A_HUMAN	502	sp|O75164|KDM4A_HUMAN	sp|O75164|KDM4A_HUMAN	0.966212	S	16241000	15471000	12791000
O75164_S410	sp|O75164|KDM4A_HUMAN	410	sp|O75164|KDM4A_HUMAN	sp|O75164|KDM4A_HUMAN	0.986758	S	9512000	14757000	11102000
O75167_S522	sp|O75167|PHAR2_HUMAN	522	sp|O75167|PHAR2_HUMAN	sp|O75167|PHAR2_HUMAN	0.997702	S	17516000	14269000	19096000
O75170_S771	sp|O75170|PP6R2_HUMAN	771	sp|O75170|PP6R2_HUMAN	sp|O75170|PP6R2_HUMAN	0.999389	S			8905100
O75170_S289	sp|O75170|PP6R2_HUMAN	289	sp|O75170|PP6R2_HUMAN	sp|O75170|PP6R2_HUMAN	0.994197	S	77195000	59528000	60320000
O75175_S506	sp|O75175|CNOT3_HUMAN	506	sp|O75175|CNOT3_HUMAN	sp|O75175|CNOT3_HUMAN	0.372127	S
O75175_S507	sp|O75175|CNOT3_HUMAN	507	sp|O75175|CNOT3_HUMAN	sp|O75175|CNOT3_HUMAN	0.372127	S
O75179_S2041	sp|O75179|ANR17_HUMAN	2041	sp|O75179|ANR17_HUMAN	sp|O75179|ANR17_HUMAN	0.932455	S	53522000	53233000	29341000
O75179_S2042	sp|O75179|ANR17_HUMAN	2042	sp|O75179|ANR17_HUMAN	sp|O75179|ANR17_HUMAN	0.668966	S	32159000		73215000
O75179_S2044	sp|O75179|ANR17_HUMAN	2044	sp|O75179|ANR17_HUMAN	sp|O75179|ANR17_HUMAN	0.59937	S	32159000	53233000	91673000
O75179_S2045	sp|O75179|ANR17_HUMAN	2045	sp|O75179|ANR17_HUMAN	sp|O75179|ANR17_HUMAN	0.949261	S	106790000	112920000	29341000
O75179_S2047	sp|O75179|ANR17_HUMAN	2047	sp|O75179|ANR17_HUMAN	sp|O75179|ANR17_HUMAN	0.999032	S	106790000	112920000	121010000
O75179_S1709	sp|O75179|ANR17_HUMAN	1709	sp|O75179|ANR17_HUMAN	sp|O75179|ANR17_HUMAN	0.999905	S	9622500	8655000	8946100
O75179_S1457	sp|O75179|ANR17_HUMAN	1457	sp|O75179|ANR17_HUMAN	sp|O75179|ANR17_HUMAN	1	S	17031000	17973000	17544000
O75179_S2065	sp|O75179|ANR17_HUMAN	2065	sp|O75179|ANR17_HUMAN	sp|O75179|ANR17_HUMAN	0.536745	S		165940000
O75179_S2067	sp|O75179|ANR17_HUMAN	2067	sp|O75179|ANR17_HUMAN	sp|O75179|ANR17_HUMAN	0.988122	S	206380000		154000000
O75182_S122	sp|O75182|SIN3B_HUMAN	122	sp|O75182|SIN3B_HUMAN	sp|O75182|SIN3B_HUMAN	0.999835	S	55800000	44854000	36913000
O75182_S1003	sp|O75182|SIN3B_HUMAN	1003	sp|O75182|SIN3B_HUMAN	sp|O75182|SIN3B_HUMAN	0.389728	S
O75190_S277	sp|O75190|DNJB6_HUMAN	277	sp|O75190|DNJB6_HUMAN	sp|O75190|DNJB6_HUMAN	1	S	168220000	287240000	240530000
O75330_S20	sp|O75330|HMMR_HUMAN	20	sp|O75330|HMMR_HUMAN	sp|O75330|HMMR_HUMAN	1	S		51218000	29222000
O75351_S102	sp|O75351|VPS4B_HUMAN	102	sp|O75351|VPS4B_HUMAN	sp|O75351|VPS4B_HUMAN	0.995497	S	62671000		82939000
O75362_S662	sp|O75362|ZN217_HUMAN	662	sp|O75362|ZN217_HUMAN	sp|O75362|ZN217_HUMAN	0.699963	S	8027200
O75362_S407	sp|O75362|ZN217_HUMAN	407	sp|O75362|ZN217_HUMAN	sp|O75362|ZN217_HUMAN	0.997772	S		132560000	90835000
O75362_S974	sp|O75362|ZN217_HUMAN	974	sp|O75362|ZN217_HUMAN	sp|O75362|ZN217_HUMAN	0.524588	S	12719000
O75367_S170	sp|O75367|H2AY_HUMAN	170	sp|O75367|H2AY_HUMAN	sp|O75367|H2AY_HUMAN	0.999652	S	17978000	20717000	26423000
O75367_S173	sp|O75367|H2AY_HUMAN	173	sp|O75367|H2AY_HUMAN	sp|O75367|H2AY_HUMAN	0.753746	S	47016000		84047000
O75369_S2107	sp|O75369|FLNB_HUMAN	2107	sp|O75369|FLNB_HUMAN	sp|O75369|FLNB_HUMAN	0.999999	S	26905000	16989000	20324000
O75369_S518	sp|O75369|FLNB_HUMAN	518	sp|O75369|FLNB_HUMAN	sp|O75369|FLNB_HUMAN	0.920183	S	181690000	159140000	138490000
O75369_S1316	sp|O75369|FLNB_HUMAN	1316	sp|O75369|FLNB_HUMAN	sp|O75369|FLNB_HUMAN	0.994799	S	23627000
O75369_S1433	sp|O75369|FLNB_HUMAN	1433	sp|O75369|FLNB_HUMAN	sp|O75369|FLNB_HUMAN	1	S	11461000
O75369_S2135	sp|O75369|FLNB_HUMAN	2135	sp|O75369|FLNB_HUMAN	sp|O75369|FLNB_HUMAN	0.804185	S
O75369_S983	sp|O75369|FLNB_HUMAN	983	sp|O75369|FLNB_HUMAN	sp|O75369|FLNB_HUMAN	0.968232	S	91834000	82837000	96813000
O75369_S2478	sp|O75369|FLNB_HUMAN	2478	sp|O75369|FLNB_HUMAN	sp|O75369|FLNB_HUMAN	0.999991	S	33927000	23437000	34651000
O75369_S2481	sp|O75369|FLNB_HUMAN	2481	sp|O75369|FLNB_HUMAN	sp|O75369|FLNB_HUMAN	0.999957	S	34461000	19445000	44940000
O75369_S2325	sp|O75369|FLNB_HUMAN	2325	sp|O75369|FLNB_HUMAN	sp|O75369|FLNB_HUMAN	0.9219	S	21595000
O75369_S1528	sp|O75369|FLNB_HUMAN	1528	sp|O75369|FLNB_HUMAN	sp|O75369|FLNB_HUMAN	0.338332	S
O75369_S1529	sp|O75369|FLNB_HUMAN	1529	sp|O75369|FLNB_HUMAN	sp|O75369|FLNB_HUMAN	0.437273	S
O75369_S1505	sp|O75369|FLNB_HUMAN	1505	sp|O75369|FLNB_HUMAN	sp|O75369|FLNB_HUMAN	1	S	226850000	245580000	240730000
O75369_S2465	sp|O75369|FLNB_HUMAN	2465	sp|O75369|FLNB_HUMAN	sp|O75369|FLNB_HUMAN	1	S	29207000
O75376_S821	sp|O75376|NCOR1_HUMAN	821	sp|O75376|NCOR1_HUMAN	sp|O75376|NCOR1_HUMAN	1	S			18119000
O75376_S1472	sp|O75376|NCOR1_HUMAN	1472	sp|O75376|NCOR1_HUMAN	sp|O75376|NCOR1_HUMAN	1	S	252630000	270000000	300760000
O75376_S2436	sp|O75376|NCOR1_HUMAN	2436	sp|O75376|NCOR1_HUMAN	sp|O75376|NCOR1_HUMAN	0.78084	S			55097000
O75376_S1533	sp|O75376|NCOR1_HUMAN	1533	sp|O75376|NCOR1_HUMAN	sp|O75376|NCOR1_HUMAN	0.987731	S	54918000	59157000
O75376_S1543	sp|O75376|NCOR1_HUMAN	1543	sp|O75376|NCOR1_HUMAN	sp|O75376|NCOR1_HUMAN	0.588254	S	54918000
O75376_S1545	sp|O75376|NCOR1_HUMAN	1545	sp|O75376|NCOR1_HUMAN	sp|O75376|NCOR1_HUMAN	0.896387	S	31684000	93554000	24618000
O75376_S1263	sp|O75376|NCOR1_HUMAN	1263	sp|O75376|NCOR1_HUMAN	sp|O75376|NCOR1_HUMAN	0.999945	S	6972300
O75376_S158	sp|O75376|NCOR1_HUMAN	158	sp|O75376|NCOR1_HUMAN	sp|O75376|NCOR1_HUMAN	0.840642	S	294320000	297960000	288490000
O75376_S172	sp|O75376|NCOR1_HUMAN	172	sp|O75376|NCOR1_HUMAN	sp|O75376|NCOR1_HUMAN	0.864095	S	234460000	273490000	258850000
O75376_S2202	sp|O75376|NCOR1_HUMAN	2202	sp|O75376|NCOR1_HUMAN	sp|O75376|NCOR1_HUMAN	0.948168	S	18149000	12912000	12421000
O75376_S1195	sp|O75376|NCOR1_HUMAN	1195	sp|O75376|NCOR1_HUMAN	sp|O75376|NCOR1_HUMAN	0.669475	S	28747000	26472000	22632000
O75376_S1196	sp|O75376|NCOR1_HUMAN	1196	sp|O75376|NCOR1_HUMAN	sp|O75376|NCOR1_HUMAN	0.793641	S	405560000	285770000	277860000
O75376_S2184	sp|O75376|NCOR1_HUMAN	2184	sp|O75376|NCOR1_HUMAN	sp|O75376|NCOR1_HUMAN	0.999988	S	22240000	16237000	21766000
O75376_S1111	sp|O75376|NCOR1_HUMAN	1111	sp|O75376|NCOR1_HUMAN	sp|O75376|NCOR1_HUMAN	1	S	13159000	11203000
O75376_S2337	sp|O75376|NCOR1_HUMAN	2337	sp|O75376|NCOR1_HUMAN	sp|O75376|NCOR1_HUMAN	1	S	162060000	53522000	55449000
O75376_S2351	sp|O75376|NCOR1_HUMAN	2351	sp|O75376|NCOR1_HUMAN	sp|O75376|NCOR1_HUMAN	0.37036	S
O75376_S999	sp|O75376|NCOR1_HUMAN	999	sp|O75376|NCOR1_HUMAN	sp|O75376|NCOR1_HUMAN	1	S	169550000	163480000	146440000
O75376_S990	sp|O75376|NCOR1_HUMAN	990	sp|O75376|NCOR1_HUMAN	sp|O75376|NCOR1_HUMAN	0.298783	S
O75376_S992	sp|O75376|NCOR1_HUMAN	992	sp|O75376|NCOR1_HUMAN	sp|O75376|NCOR1_HUMAN	0.477732	S
O75376_S97	sp|O75376|NCOR1_HUMAN	97	sp|O75376|NCOR1_HUMAN	sp|O75376|NCOR1_HUMAN	0.999994	S	63205000	56237000	51468000
O75376_S2120	sp|O75376|NCOR1_HUMAN	2120	sp|O75376|NCOR1_HUMAN	sp|O75376|NCOR1_HUMAN	1	S	457050000	412060000	451810000
O75376_S1977	sp|O75376|NCOR1_HUMAN	1977	sp|O75376|NCOR1_HUMAN	sp|O75376|NCOR1_HUMAN	0.999848	S	158480000	129000000	187530000
O75376_S1981	sp|O75376|NCOR1_HUMAN	1981	sp|O75376|NCOR1_HUMAN	sp|O75376|NCOR1_HUMAN	0.910797	S	130110000	101020000	132500000
O75379_S30	sp|O75379|VAMP4_HUMAN	30	sp|O75379|VAMP4_HUMAN	sp|O75379|VAMP4_HUMAN	1	S	259470000	256490000	279960000
O75381_S282	sp|O75381|PEX14_HUMAN	282	sp|O75381|PEX14_HUMAN	sp|O75381|PEX14_HUMAN	0.999994	S	222640000	132790000	176380000
O75381_S271	sp|O75381|PEX14_HUMAN	271	sp|O75381|PEX14_HUMAN	sp|O75381|PEX14_HUMAN	0.441425	S
O75381_S274	sp|O75381|PEX14_HUMAN	274	sp|O75381|PEX14_HUMAN	sp|O75381|PEX14_HUMAN	0.788853	S	58637000
O75381_S275	sp|O75381|PEX14_HUMAN	275	sp|O75381|PEX14_HUMAN	sp|O75381|PEX14_HUMAN	0.980587	S	58637000	56642000	55410000
O75382_S7	sp|O75382|TRIM3_HUMAN	7	sp|O75382|TRIM3_HUMAN	sp|O75382|TRIM3_HUMAN	1	S		22731000	26473000
O75385_S623	sp|O75385|ULK1_HUMAN	623	sp|O75385|ULK1_HUMAN	sp|O75385|ULK1_HUMAN	0.780051	S	38138000	44651000	50368000
O75385_S469	sp|O75385|ULK1_HUMAN	469	sp|O75385|ULK1_HUMAN	sp|O75385|ULK1_HUMAN	0.955487	S	28196000	42876000	37826000
O75385_S638	sp|O75385|ULK1_HUMAN	638	sp|O75385|ULK1_HUMAN	sp|O75385|ULK1_HUMAN	0.999958	S	51747000	47258000	37147000
O75391_S114	sp|O75391|SPAG7_HUMAN	114	sp|O75391|SPAG7_HUMAN	sp|O75391|SPAG7_HUMAN	0.999882	S	46868000	48599000	56925000
O75391_S158	sp|O75391|SPAG7_HUMAN	158	sp|O75391|SPAG7_HUMAN	sp|O75391|SPAG7_HUMAN	0.923903	S
O75396_S137	sp|O75396|SC22B_HUMAN	137	sp|O75396|SC22B_HUMAN	sp|O75396|SC22B_HUMAN	1	S	478010000	397390000	440800000
O75400_S787	sp|O75400|PR40A_HUMAN	787	sp|O75400|PR40A_HUMAN	sp|O75400|PR40A_HUMAN	0.951291	S		8398000	14670000
O75400_S888	sp|O75400|PR40A_HUMAN	888	sp|O75400|PR40A_HUMAN	sp|O75400|PR40A_HUMAN	0.999999	S			7941100
O75410_S591	sp|O75410|TACC1_HUMAN	591	sp|O75410|TACC1_HUMAN	sp|O75410|TACC1_HUMAN	0.999576	S
O75410_S276	sp|O75410|TACC1_HUMAN	276	sp|O75410|TACC1_HUMAN	sp|O75410|TACC1_HUMAN	0.997848	S	211420000	218380000	239050000
O75410_S313	sp|O75410|TACC1_HUMAN	313	sp|O75410|TACC1_HUMAN	sp|O75410|TACC1_HUMAN	0.342307	S
O75410_S315	sp|O75410|TACC1_HUMAN	315	sp|O75410|TACC1_HUMAN	sp|O75410|TACC1_HUMAN	0.342307	S
O75410_S316	sp|O75410|TACC1_HUMAN	316	sp|O75410|TACC1_HUMAN	sp|O75410|TACC1_HUMAN	0.316655	S
O75420_S406	sp|O75420|PERQ1_HUMAN	406	sp|O75420|PERQ1_HUMAN	sp|O75420|PERQ1_HUMAN	0.999776	S	22227000	27447000	24817000
O75420_S638	sp|O75420|PERQ1_HUMAN	638	sp|O75420|PERQ1_HUMAN	sp|O75420|PERQ1_HUMAN	0.999073	S		27384000	23622000
O75420_S157	sp|O75420|PERQ1_HUMAN	157	sp|O75420|PERQ1_HUMAN	sp|O75420|PERQ1_HUMAN	0.990661	S		7945300
O75427_S21	sp|O75427|LRCH4_HUMAN	21	sp|O75427|LRCH4_HUMAN	sp|O75427|LRCH4_HUMAN	0.513009	S	141100000
O75427_S25	sp|O75427|LRCH4_HUMAN	25	sp|O75427|LRCH4_HUMAN	sp|O75427|LRCH4_HUMAN	0.960562	S		120400000	173630000
O75446_S131	sp|O75446|SAP30_HUMAN	131	sp|O75446|SAP30_HUMAN	sp|O75446|SAP30_HUMAN	0.999999	S	336330000	353050000	329640000
O75446_S138	sp|O75446|SAP30_HUMAN	138	sp|O75446|SAP30_HUMAN	sp|O75446|SAP30_HUMAN	0.99999	S	187290000	208510000	199810000
O75448_S862	sp|O75448|MED24_HUMAN	862	sp|O75448|MED24_HUMAN	sp|O75448|MED24_HUMAN	0.97824	S	33595000	22604000	38577000
O75448_S873	sp|O75448|MED24_HUMAN	873	sp|O75448|MED24_HUMAN	sp|O75448|MED24_HUMAN	0.991643	S	66988000	81664000	86917000
O75475_S522	sp|O75475|PSIP1_HUMAN	522	sp|O75475|PSIP1_HUMAN	sp|O75475|PSIP1_HUMAN	0.999106	S	23165000	20265000
O75475_S116	sp|O75475|PSIP1_HUMAN	116	sp|O75475|PSIP1_HUMAN	sp|O75475|PSIP1_HUMAN	0.755268	S	29072000		27447000
O75475_S129	sp|O75475|PSIP1_HUMAN	129	sp|O75475|PSIP1_HUMAN	sp|O75475|PSIP1_HUMAN	0.999988	S	119100000		36307000
O75475_S106	sp|O75475|PSIP1_HUMAN	106	sp|O75475|PSIP1_HUMAN	sp|O75475|PSIP1_HUMAN	0.97413	S	40290000	42419000	73003000
O75494_S23	sp|O75494|SRS10_HUMAN	23	sp|O75494|SRS10_HUMAN	sp|O75494|SRS10_HUMAN	0.5	S	33609000	27547000	22670000
O75494_S106	sp|O75494|SRS10_HUMAN	106	sp|O75494|SRS10_HUMAN	sp|O75494|SRS10_HUMAN	0.772393	S	25209000	9798200	10146000
O75494_S133	sp|O75494|SRS10_HUMAN	133	sp|O75494|SRS10_HUMAN	sp|O75494|SRS10_HUMAN	1	S	809680000	764330000	746120000
O75494_S131	sp|O75494|SRS10_HUMAN	131	sp|O75494|SRS10_HUMAN	sp|O75494|SRS10_HUMAN	1	S	252150000	176670000	181930000
O75494_S129	sp|O75494|SRS10_HUMAN	129	sp|O75494|SRS10_HUMAN	sp|O75494|SRS10_HUMAN	0.999805	S	26847000
O75506_S76	sp|O75506|HSBP1_HUMAN	76	sp|O75506|HSBP1_HUMAN	sp|O75506|HSBP1_HUMAN	0.712002	S		10263000
O75509_S541	sp|O75509|TNR21_HUMAN	541	sp|O75509|TNR21_HUMAN	sp|O75509|TNR21_HUMAN	1	S	242220000	228630000	218150000
O75530_S34	sp|O75530|EED_HUMAN	34	sp|O75530|EED_HUMAN	sp|O75530|EED_HUMAN	0.999998	S	146910000	207570000	177450000
O75533_S488	sp|O75533|SF3B1_HUMAN	488	sp|O75533|SF3B1_HUMAN	sp|O75533|SF3B1_HUMAN	0.997259	S	33613000	51590000
O75533_S129	sp|O75533|SF3B1_HUMAN	129	sp|O75533|SF3B1_HUMAN	sp|O75533|SF3B1_HUMAN	1	S	508620000	375570000	460230000
O75533_S349	sp|O75533|SF3B1_HUMAN	349	sp|O75533|SF3B1_HUMAN	sp|O75533|SF3B1_HUMAN	0.488508	S
O75569_S18	sp|O75569|PRKRA_HUMAN	18	sp|O75569|PRKRA_HUMAN	sp|O75569|PRKRA_HUMAN	0.999998	S	382240000	461720000	468150000
O75592_S3894	sp|O75592|MYCB2_HUMAN	3894	sp|O75592|MYCB2_HUMAN	sp|O75592|MYCB2_HUMAN	0.989243	S	24621000
O75592_S2947	sp|O75592|MYCB2_HUMAN	2947	sp|O75592|MYCB2_HUMAN	sp|O75592|MYCB2_HUMAN	1	S	25934000	27181000	25612000
O75592_S2649	sp|O75592|MYCB2_HUMAN	2649	sp|O75592|MYCB2_HUMAN	sp|O75592|MYCB2_HUMAN	0.946827	S	71060000	70671000	67580000
O75592_S2315	sp|O75592|MYCB2_HUMAN	2315	sp|O75592|MYCB2_HUMAN	sp|O75592|MYCB2_HUMAN	0.999577	S	34559000	41773000	32507000
O75592_S2833	sp|O75592|MYCB2_HUMAN	2833	sp|O75592|MYCB2_HUMAN	sp|O75592|MYCB2_HUMAN	0.999958	S	380990000	386700000	380930000
O75592_S2751	sp|O75592|MYCB2_HUMAN	2751	sp|O75592|MYCB2_HUMAN	sp|O75592|MYCB2_HUMAN	0.999958	S	12831000
O75592_S3467	sp|O75592|MYCB2_HUMAN	3467	sp|O75592|MYCB2_HUMAN	sp|O75592|MYCB2_HUMAN	1	S	280920000	247330000	231750000
O75616_S173	sp|O75616|ERAL1_HUMAN	173	sp|O75616|ERAL1_HUMAN	sp|O75616|ERAL1_HUMAN	0.999996	S	11865000
O75643_S26	sp|O75643|U520_HUMAN	26	sp|O75643|U520_HUMAN	sp|O75643|U520_HUMAN	1	S
O75643_S225	sp|O75643|U520_HUMAN	225	sp|O75643|U520_HUMAN	sp|O75643|U520_HUMAN	1	S	129340000	119200000	131290000
O75643_S457	sp|O75643|U520_HUMAN	457	sp|O75643|U520_HUMAN	sp|O75643|U520_HUMAN	1	S	12306000		13488000
O75665_S619	sp|O75665|OFD1_HUMAN	619	sp|O75665|OFD1_HUMAN	sp|O75665|OFD1_HUMAN	0.536869	S	35417000
O75665_S620	sp|O75665|OFD1_HUMAN	620	sp|O75665|OFD1_HUMAN	sp|O75665|OFD1_HUMAN	0.752956	S		32141000
O75665_S623	sp|O75665|OFD1_HUMAN	623	sp|O75665|OFD1_HUMAN	sp|O75665|OFD1_HUMAN	0.913571	S			39264000
O75665_S774	sp|O75665|OFD1_HUMAN	774	sp|O75665|OFD1_HUMAN	sp|O75665|OFD1_HUMAN	0.999467	S	13862000	16187000	20610000
O75665_S720	sp|O75665|OFD1_HUMAN	720	sp|O75665|OFD1_HUMAN	sp|O75665|OFD1_HUMAN	0.66216	S		41636000	54627000
O75665_S735	sp|O75665|OFD1_HUMAN	735	sp|O75665|OFD1_HUMAN	sp|O75665|OFD1_HUMAN	0.918969	S	38513000	36776000	31438000
O75665_S899	sp|O75665|OFD1_HUMAN	899	sp|O75665|OFD1_HUMAN	sp|O75665|OFD1_HUMAN	1	S
O75665_S63	sp|O75665|OFD1_HUMAN	63	sp|O75665|OFD1_HUMAN	sp|O75665|OFD1_HUMAN	0.999213	S	12612000		13160000
O75665_S745	sp|O75665|OFD1_HUMAN	745	sp|O75665|OFD1_HUMAN	sp|O75665|OFD1_HUMAN	0.999964	S
O75665_S669	sp|O75665|OFD1_HUMAN	669	sp|O75665|OFD1_HUMAN	sp|O75665|OFD1_HUMAN	0.999979	S	4365600		5207400
O75674_S323	sp|O75674|TM1L1_HUMAN	323	sp|O75674|TM1L1_HUMAN	sp|O75674|TM1L1_HUMAN	0.965332	S	413050000	344320000	382140000
O75676_S343	sp|O75676|KS6A4_HUMAN	343	sp|O75676|KS6A4_HUMAN	sp|O75676|KS6A4_HUMAN	0.966679	S			18176000
O75676_S347	sp|O75676|KS6A4_HUMAN	347	sp|O75676|KS6A4_HUMAN	sp|O75676|KS6A4_HUMAN	0.999953	S	110490000	112960000	134820000
O75676_S681	sp|O75676|KS6A4_HUMAN	681	sp|O75676|KS6A4_HUMAN	sp|O75676|KS6A4_HUMAN	0.499416	S		40909000
O75676_S682	sp|O75676|KS6A4_HUMAN	682	sp|O75676|KS6A4_HUMAN	sp|O75676|KS6A4_HUMAN	0.576813	S	29065000	40909000
O75683_S138	sp|O75683|SURF6_HUMAN	138	sp|O75683|SURF6_HUMAN	sp|O75683|SURF6_HUMAN	1	S	1088300000	1039100000	997410000
O75691_S2601	sp|O75691|UTP20_HUMAN	2601	sp|O75691|UTP20_HUMAN	sp|O75691|UTP20_HUMAN	1	S	18627000	12968000	13653000
O75691_S788	sp|O75691|UTP20_HUMAN	788	sp|O75691|UTP20_HUMAN	sp|O75691|UTP20_HUMAN	0.999996	S	39995000	41001000	36278000
O75694_S3	sp|O75694|NU155_HUMAN	3	sp|O75694|NU155_HUMAN	sp|O75694|NU155_HUMAN	0.578373	S	52616000	51482000	46430000
O75694_S4	sp|O75694|NU155_HUMAN	4	sp|O75694|NU155_HUMAN	sp|O75694|NU155_HUMAN	0.547716	S	52616000
O75712_S263	sp|O75712|CXB3_HUMAN	263	sp|O75712|CXB3_HUMAN	sp|O75712|CXB3_HUMAN	0.999923	S	8480300	11279000	9260600
O75717_S333	sp|O75717|WDHD1_HUMAN	333	sp|O75717|WDHD1_HUMAN	sp|O75717|WDHD1_HUMAN	1	S	212490000	228780000	228620000
O75717_S868	sp|O75717|WDHD1_HUMAN	868	sp|O75717|WDHD1_HUMAN	sp|O75717|WDHD1_HUMAN	1	S	738650000	644590000	709220000
O75717_S383	sp|O75717|WDHD1_HUMAN	383	sp|O75717|WDHD1_HUMAN	sp|O75717|WDHD1_HUMAN	1	S	525350000	558440000	545020000
O75717_S407	sp|O75717|WDHD1_HUMAN	407	sp|O75717|WDHD1_HUMAN	sp|O75717|WDHD1_HUMAN	0.999973	S	38771000	34100000
O75808_S296	sp|O75808|CAN15_HUMAN	296	sp|O75808|CAN15_HUMAN	sp|O75808|CAN15_HUMAN	1	S	23215000	29634000	30230000
O75808_S335	sp|O75808|CAN15_HUMAN	335	sp|O75808|CAN15_HUMAN	sp|O75808|CAN15_HUMAN	0.999936	S	38126000	65791000
O75808_S338	sp|O75808|CAN15_HUMAN	338	sp|O75808|CAN15_HUMAN	sp|O75808|CAN15_HUMAN	0.907643	S	43587000	35151000	34186000
O75815_S338	sp|O75815|BCAR3_HUMAN	338	sp|O75815|BCAR3_HUMAN	sp|O75815|BCAR3_HUMAN	0.915754	S	35890000		20422000
O75815_S182	sp|O75815|BCAR3_HUMAN	182	sp|O75815|BCAR3_HUMAN	sp|O75815|BCAR3_HUMAN	0.997907	S	14126000	17210000	19628000
O75815_S363	sp|O75815|BCAR3_HUMAN	363	sp|O75815|BCAR3_HUMAN	sp|O75815|BCAR3_HUMAN	0.997832	S	21060000	21752000	19153000
O75815_S290	sp|O75815|BCAR3_HUMAN	290	sp|O75815|BCAR3_HUMAN	sp|O75815|BCAR3_HUMAN	0.979985	S
O75815_S471	sp|O75815|BCAR3_HUMAN	471	sp|O75815|BCAR3_HUMAN	sp|O75815|BCAR3_HUMAN	1	S	52613000	39018000	35701000
O75815_S83	sp|O75815|BCAR3_HUMAN	83	sp|O75815|BCAR3_HUMAN	sp|O75815|BCAR3_HUMAN	1	S	49147000	63883000	53716000
O75815_S76	sp|O75815|BCAR3_HUMAN	76	sp|O75815|BCAR3_HUMAN	sp|O75815|BCAR3_HUMAN	0.98311	S		354810000	307940000
O75815_S78	sp|O75815|BCAR3_HUMAN	78	sp|O75815|BCAR3_HUMAN	sp|O75815|BCAR3_HUMAN	0.998519	S	125450000	105910000	71564000
O75815_S317	sp|O75815|BCAR3_HUMAN	317	sp|O75815|BCAR3_HUMAN	sp|O75815|BCAR3_HUMAN	0.997294	S	40235000	22216000	21490000
O75815_S32	sp|O75815|BCAR3_HUMAN	32	sp|O75815|BCAR3_HUMAN	sp|O75815|BCAR3_HUMAN	1	S	15591000	18274000	20157000
O75815_S370	sp|O75815|BCAR3_HUMAN	370	sp|O75815|BCAR3_HUMAN	sp|O75815|BCAR3_HUMAN	0.997791	S	102100000	96967000	83575000
O75815_S375	sp|O75815|BCAR3_HUMAN	375	sp|O75815|BCAR3_HUMAN	sp|O75815|BCAR3_HUMAN	1	S	35378000	36023000	28121000
O75815_S417	sp|O75815|BCAR3_HUMAN	417	sp|O75815|BCAR3_HUMAN	sp|O75815|BCAR3_HUMAN	0.483148	S
O75815_S418	sp|O75815|BCAR3_HUMAN	418	sp|O75815|BCAR3_HUMAN	sp|O75815|BCAR3_HUMAN	0.483148	S
O75815_S420	sp|O75815|BCAR3_HUMAN	420	sp|O75815|BCAR3_HUMAN	sp|O75815|BCAR3_HUMAN	0.369526	S
O75821_S264	sp|O75821|EIF3G_HUMAN	264	sp|O75821|EIF3G_HUMAN	sp|O75821|EIF3G_HUMAN	0.748236	S	26314000
O75821_S266	sp|O75821|EIF3G_HUMAN	266	sp|O75821|EIF3G_HUMAN	sp|O75821|EIF3G_HUMAN	0.761926	S			27809000
O75821_S42	sp|O75821|EIF3G_HUMAN	42	sp|O75821|EIF3G_HUMAN	sp|O75821|EIF3G_HUMAN	0.941694	S	7892700000	7706600000	9333500000
O75822_S11	sp|O75822|EIF3J_HUMAN	11	sp|O75822|EIF3J_HUMAN	sp|O75822|EIF3J_HUMAN	1	S	208000000	216780000	208660000
O75822_S13	sp|O75822|EIF3J_HUMAN	13	sp|O75822|EIF3J_HUMAN	sp|O75822|EIF3J_HUMAN	1	S	2525700000	2197000000	196340000
O75822_S20	sp|O75822|EIF3J_HUMAN	20	sp|O75822|EIF3J_HUMAN	sp|O75822|EIF3J_HUMAN	0.876206	S			13147000
O75822_S127	sp|O75822|EIF3J_HUMAN	127	sp|O75822|EIF3J_HUMAN	sp|O75822|EIF3J_HUMAN	1	S	14918000		19364000
O75864_S50	sp|O75864|PPR37_HUMAN	50	sp|O75864|PPR37_HUMAN	sp|O75864|PPR37_HUMAN	0.997786	S		30139000	29653000
O75907_S14	sp|O75907|DGAT1_HUMAN	14	sp|O75907|DGAT1_HUMAN	sp|O75907|DGAT1_HUMAN	0.65064	S	31140000	24540000	9759400
O75907_S17	sp|O75907|DGAT1_HUMAN	17	sp|O75907|DGAT1_HUMAN	sp|O75907|DGAT1_HUMAN	0.525746	S	31140000	24540000
O75909_S340	sp|O75909|CCNK_HUMAN	340	sp|O75909|CCNK_HUMAN	sp|O75909|CCNK_HUMAN	1	S	66722000	54672000	52515000
O75909_S9	sp|O75909|CCNK_HUMAN	9	sp|O75909|CCNK_HUMAN	sp|O75909|CCNK_HUMAN	0.61902	S	45325000
O75928_S498	sp|O75928|PIAS2_HUMAN	498	sp|O75928|PIAS2_HUMAN	sp|O75928|PIAS2_HUMAN	0.391085	S
O75928_S499	sp|O75928|PIAS2_HUMAN	499	sp|O75928|PIAS2_HUMAN	sp|O75928|PIAS2_HUMAN	0.830458	S	21851000	39600000	42462000
O75940_S201	sp|O75940|SPF30_HUMAN	201	sp|O75940|SPF30_HUMAN	sp|O75940|SPF30_HUMAN	0.999686	S	68867000
O75955_S385	sp|O75955|FLOT1_HUMAN	385	sp|O75955|FLOT1_HUMAN	sp|O75955|FLOT1_HUMAN	0.556045	S	22640000
O75962_S2455	sp|O75962|TRIO_HUMAN	2455	sp|O75962|TRIO_HUMAN	sp|O75962|TRIO_HUMAN	1	S	194010000	200270000	184150000
O75962_S2459	sp|O75962|TRIO_HUMAN	2459	sp|O75962|TRIO_HUMAN	sp|O75962|TRIO_HUMAN	0.999993	S	194010000	200270000	184150000
O75962_S2476	sp|O75962|TRIO_HUMAN	2476	sp|O75962|TRIO_HUMAN	sp|O75962|TRIO_HUMAN	0.601497	S	31827000	99394000	52570000
O75962_S2477	sp|O75962|TRIO_HUMAN	2477	sp|O75962|TRIO_HUMAN	sp|O75962|TRIO_HUMAN	0.994787	S	125890000	68155000	66390000
O75962_S2671	sp|O75962|TRIO_HUMAN	2671	sp|O75962|TRIO_HUMAN	sp|O75962|TRIO_HUMAN	0.997452	S	14237000	12528000
O75962_S2506	sp|O75962|TRIO_HUMAN	2506	sp|O75962|TRIO_HUMAN	sp|O75962|TRIO_HUMAN	0.831559	S		14305000
O75962_S2508	sp|O75962|TRIO_HUMAN	2508	sp|O75962|TRIO_HUMAN	sp|O75962|TRIO_HUMAN	0.709035	S			15565000
O75962_S1814	sp|O75962|TRIO_HUMAN	1814	sp|O75962|TRIO_HUMAN	sp|O75962|TRIO_HUMAN	0.564255	S			30666000
O75962_S1818	sp|O75962|TRIO_HUMAN	1818	sp|O75962|TRIO_HUMAN	sp|O75962|TRIO_HUMAN	0.912032	S	34339000	33612000
O75962_S1723	sp|O75962|TRIO_HUMAN	1723	sp|O75962|TRIO_HUMAN	sp|O75962|TRIO_HUMAN	0.721869	S	275730000	305870000	312530000
O75962_S1724	sp|O75962|TRIO_HUMAN	1724	sp|O75962|TRIO_HUMAN	sp|O75962|TRIO_HUMAN	0.975344	S	358890000	323190000	294910000
O75962_S2631	sp|O75962|TRIO_HUMAN	2631	sp|O75962|TRIO_HUMAN	sp|O75962|TRIO_HUMAN	0.999875	S	157570000	127160000	98551000
O75962_S1779	sp|O75962|TRIO_HUMAN;sp|O60229|KALRN_HUMAN	1779;1773	sp|O75962|TRIO_HUMAN	sp|O75962|TRIO_HUMAN	0.965131	S		68265000	63469000
O75970_S483	sp|O75970|MPDZ_HUMAN	483	sp|O75970|MPDZ_HUMAN	sp|O75970|MPDZ_HUMAN	1	S	112900000	123870000	107730000
O75970_S1593	sp|O75970|MPDZ_HUMAN	1593	sp|O75970|MPDZ_HUMAN	sp|O75970|MPDZ_HUMAN	0.589286	S
O75970_S1595	sp|O75970|MPDZ_HUMAN	1595	sp|O75970|MPDZ_HUMAN	sp|O75970|MPDZ_HUMAN	0.914282	S	14857000
O75970_S1078	sp|O75970|MPDZ_HUMAN	1078	sp|O75970|MPDZ_HUMAN	sp|O75970|MPDZ_HUMAN	1	S	6477600
O75970_S354	sp|O75970|MPDZ_HUMAN	354	sp|O75970|MPDZ_HUMAN	sp|O75970|MPDZ_HUMAN	0.573426	S	40968000
O75971_S96	sp|O75971|SNPC5_HUMAN	96	sp|O75971|SNPC5_HUMAN	sp|O75971|SNPC5_HUMAN	0.816915	S
O76003_S117	sp|O76003|GLRX3_HUMAN	117	sp|O76003|GLRX3_HUMAN	sp|O76003|GLRX3_HUMAN	0.713079	S			45582000
O76003_S118	sp|O76003|GLRX3_HUMAN	118	sp|O76003|GLRX3_HUMAN	sp|O76003|GLRX3_HUMAN	0.479704	S
O76021_S427	sp|O76021|RL1D1_HUMAN	427	sp|O76021|RL1D1_HUMAN	sp|O76021|RL1D1_HUMAN	0.973039	S	18033000
O76021_S361	sp|O76021|RL1D1_HUMAN	361	sp|O76021|RL1D1_HUMAN	sp|O76021|RL1D1_HUMAN	0.999919	S	2793100000	2823300000	3259000000
O76021_S92	sp|O76021|RL1D1_HUMAN	92	sp|O76021|RL1D1_HUMAN	sp|O76021|RL1D1_HUMAN	0.999997	S	24883000	32111000	26957000
O76024_S32	sp|O76024|WFS1_HUMAN	32	sp|O76024|WFS1_HUMAN	sp|O76024|WFS1_HUMAN	0.999993	S	42297000	37232000	27028000
O76031_S617	sp|O76031|CLPX_HUMAN	617	sp|O76031|CLPX_HUMAN	sp|O76031|CLPX_HUMAN	1	S	13250000
O76039_S407	sp|O76039|CDKL5_HUMAN	407	sp|O76039|CDKL5_HUMAN	sp|O76039|CDKL5_HUMAN	0.999986	S	5747900	4972600	6261100
O76064_S157	sp|O76064|RNF8_HUMAN	157	sp|O76064|RNF8_HUMAN	sp|O76064|RNF8_HUMAN	1	S	15198000	13929000	20681000
O76074_S86	sp|O76074|PDE5A_HUMAN	86	sp|O76074|PDE5A_HUMAN	sp|O76074|PDE5A_HUMAN	1	S	32612000	32035000	28415000
O76080_S48	sp|O76080|ZFAN5_HUMAN	48	sp|O76080|ZFAN5_HUMAN	sp|O76080|ZFAN5_HUMAN	1	S	31818000	31392000	33379000
O76094_S620	sp|O76094|SRP72_HUMAN	620	sp|O76094|SRP72_HUMAN	sp|O76094|SRP72_HUMAN	0.539203	S
O76094_S621	sp|O76094|SRP72_HUMAN	621	sp|O76094|SRP72_HUMAN	sp|O76094|SRP72_HUMAN	0.952568	S		109850000	104500000
O76094_S625	sp|O76094|SRP72_HUMAN	625	sp|O76094|SRP72_HUMAN	sp|O76094|SRP72_HUMAN	0.883192	S		109850000	104500000
O94762_S727	sp|O94762|RECQ5_HUMAN	727	sp|O94762|RECQ5_HUMAN	sp|O94762|RECQ5_HUMAN	0.999996	S	17246000	25022000	19572000
O94762_S815	sp|O94762|RECQ5_HUMAN	815	sp|O94762|RECQ5_HUMAN	sp|O94762|RECQ5_HUMAN	1	S	514330000	403810000	415200000
O94763_S372	sp|O94763|RMP_HUMAN	372	sp|O94763|RMP_HUMAN	sp|O94763|RMP_HUMAN	0.98667	S	73326000	70378000	54768000
O94763_S442	sp|O94763|RMP_HUMAN	442	sp|O94763|RMP_HUMAN	sp|O94763|RMP_HUMAN	0.999897	S	83484000	85118000	82356000
O94776_S54	sp|O94776|MTA2_HUMAN	54	sp|O94776|MTA2_HUMAN	sp|O94776|MTA2_HUMAN	0.971349	S	23119000	29927000
O94782_S42	sp|O94782|UBP1_HUMAN	42	sp|O94782|UBP1_HUMAN	sp|O94782|UBP1_HUMAN	0.999866	S	12964000	16322000	13617000
O94782_S66	sp|O94782|UBP1_HUMAN	66	sp|O94782|UBP1_HUMAN	sp|O94782|UBP1_HUMAN	0.5176	S	79494000
O94782_S67	sp|O94782|UBP1_HUMAN	67	sp|O94782|UBP1_HUMAN	sp|O94782|UBP1_HUMAN	0.916548	S		64665000	49612000
O94782_S768	sp|O94782|UBP1_HUMAN	768	sp|O94782|UBP1_HUMAN	sp|O94782|UBP1_HUMAN	0.775927	S		8486100
O94782_S770	sp|O94782|UBP1_HUMAN	770	sp|O94782|UBP1_HUMAN	sp|O94782|UBP1_HUMAN	0.463012	S
O94782_S772	sp|O94782|UBP1_HUMAN	772	sp|O94782|UBP1_HUMAN	sp|O94782|UBP1_HUMAN	0.722911	S
O94782_S466	sp|O94782|UBP1_HUMAN	466	sp|O94782|UBP1_HUMAN	sp|O94782|UBP1_HUMAN	0.347443	S
O94782_S475	sp|O94782|UBP1_HUMAN	475	sp|O94782|UBP1_HUMAN	sp|O94782|UBP1_HUMAN	0.999992	S	121120000	121050000	119640000
O94782_S327	sp|O94782|UBP1_HUMAN	327	sp|O94782|UBP1_HUMAN	sp|O94782|UBP1_HUMAN	1	S	72946000	47572000	52632000
O94804_S450	sp|O94804|STK10_HUMAN	450	sp|O94804|STK10_HUMAN	sp|O94804|STK10_HUMAN	0.999944	S	228820000	258940000	194700000
O94804_S454	sp|O94804|STK10_HUMAN	454	sp|O94804|STK10_HUMAN	sp|O94804|STK10_HUMAN	0.99915	S	338730000	303030000	303210000
O94804_S514	sp|O94804|STK10_HUMAN	514	sp|O94804|STK10_HUMAN	sp|O94804|STK10_HUMAN	0.999968	S	20597000	17843000
O94804_S13	sp|O94804|STK10_HUMAN	13	sp|O94804|STK10_HUMAN	sp|O94804|STK10_HUMAN	0.966189	S	35841000	42695000	35418000
O94804_S438	sp|O94804|STK10_HUMAN	438	sp|O94804|STK10_HUMAN	sp|O94804|STK10_HUMAN	1	S	405130000	375920000	389110000
O94804_S191	sp|O94804|STK10_HUMAN	191	sp|O94804|STK10_HUMAN	sp|O94804|STK10_HUMAN	0.986062	S	35229000		22082000
O94804_S417	sp|O94804|STK10_HUMAN	417	sp|O94804|STK10_HUMAN	sp|O94804|STK10_HUMAN	0.999396	S		13895000	11073000
O94806_S364	sp|O94806|KPCD3_HUMAN	364	sp|O94806|KPCD3_HUMAN	sp|O94806|KPCD3_HUMAN	1	S		19618000	16442000
O94806_S27	sp|O94806|KPCD3_HUMAN	27	sp|O94806|KPCD3_HUMAN	sp|O94806|KPCD3_HUMAN	0.850139	S	117180000	116330000	131730000
O94806_S30	sp|O94806|KPCD3_HUMAN	30	sp|O94806|KPCD3_HUMAN	sp|O94806|KPCD3_HUMAN	0.807296	S	117180000	116330000	131730000
O94806_S31	sp|O94806|KPCD3_HUMAN	31	sp|O94806|KPCD3_HUMAN	sp|O94806|KPCD3_HUMAN	0.666667	S	104980000	72113000	77806000
O94806_S735	sp|O94806|KPCD3_HUMAN;sp|Q15139|KPCD1_HUMAN	735;742	sp|O94806|KPCD3_HUMAN	sp|O94806|KPCD3_HUMAN	1	S	31216000	25795000	29609000
O94808_S244	sp|O94808|GFPT2_HUMAN	244	sp|O94808|GFPT2_HUMAN	sp|O94808|GFPT2_HUMAN	0.998634	S	162610000	124930000	148510000
O94826_S91	sp|O94826|TOM70_HUMAN	91	sp|O94826|TOM70_HUMAN	sp|O94826|TOM70_HUMAN	1	S	4637400000	4759600000	4474100000
O94826_S110	sp|O94826|TOM70_HUMAN	110	sp|O94826|TOM70_HUMAN	sp|O94826|TOM70_HUMAN	1	S	154530000	117150000	131300000
O94826_S434	sp|O94826|TOM70_HUMAN	434	sp|O94826|TOM70_HUMAN	sp|O94826|TOM70_HUMAN	1	S	9412600		7373700
O94827_S959	sp|O94827|PKHG5_HUMAN	959	sp|O94827|PKHG5_HUMAN	sp|O94827|PKHG5_HUMAN	0.999752	S		43077000	53292000
O94842_S178	sp|O94842|TOX4_HUMAN	178	sp|O94842|TOX4_HUMAN	sp|O94842|TOX4_HUMAN	0.995841	S	321820000	333640000	272440000
O94842_S182	sp|O94842|TOX4_HUMAN	182	sp|O94842|TOX4_HUMAN	sp|O94842|TOX4_HUMAN	0.926767	S	321820000	333640000	272440000
O94854_S666	sp|O94854|K0754_HUMAN	666	sp|O94854|K0754_HUMAN	sp|O94854|K0754_HUMAN	0.999879	S	24891000	22437000	24225000
O94854_S181	sp|O94854|K0754_HUMAN	181	sp|O94854|K0754_HUMAN	sp|O94854|K0754_HUMAN	0.99999	S	75483000	71139000	78453000
O94854_S35	sp|O94854|K0754_HUMAN	35	sp|O94854|K0754_HUMAN	sp|O94854|K0754_HUMAN	0.558937	S			46510000
O94854_S42	sp|O94854|K0754_HUMAN	42	sp|O94854|K0754_HUMAN	sp|O94854|K0754_HUMAN	0.774704	S	48089000	50039000	95672000
O94854_S25	sp|O94854|K0754_HUMAN	25	sp|O94854|K0754_HUMAN	sp|O94854|K0754_HUMAN	0.909833	S	21749000	31177000
O94854_S77	sp|O94854|K0754_HUMAN	77	sp|O94854|K0754_HUMAN	sp|O94854|K0754_HUMAN	1	S	33303000	24386000	20676000
O94854_S64	sp|O94854|K0754_HUMAN	64	sp|O94854|K0754_HUMAN	sp|O94854|K0754_HUMAN	1	S			5137200
O94864_S108	sp|O94864|ST65G_HUMAN	108	sp|O94864|ST65G_HUMAN	sp|O94864|ST65G_HUMAN	0.999994	S	323920000	323740000	368100000
O94868_S669	sp|O94868|FCSD2_HUMAN	669	sp|O94868|FCSD2_HUMAN	sp|O94868|FCSD2_HUMAN	0.654012	S
O94868_S675	sp|O94868|FCSD2_HUMAN	675	sp|O94868|FCSD2_HUMAN	sp|O94868|FCSD2_HUMAN	0.793077	S
O94875_S299	sp|O94875|SRBS2_HUMAN	299	sp|O94875|SRBS2_HUMAN	sp|O94875|SRBS2_HUMAN	0.356003	S
O94875_S157	sp|O94875|SRBS2_HUMAN	157	sp|O94875|SRBS2_HUMAN	sp|O94875|SRBS2_HUMAN	0.999992	S		2643900
O94875_S278	sp|O94875|SRBS2_HUMAN	278	sp|O94875|SRBS2_HUMAN	sp|O94875|SRBS2_HUMAN	0.774815	S		138990000	133310000
O94876_S414	sp|O94876|TMCC1_HUMAN	414	sp|O94876|TMCC1_HUMAN	sp|O94876|TMCC1_HUMAN	0.79158	S	41721000	43403000
O94876_S382	sp|O94876|TMCC1_HUMAN	382	sp|O94876|TMCC1_HUMAN	sp|O94876|TMCC1_HUMAN	1	S	124010000	143370000	123520000
O94876_S479	sp|O94876|TMCC1_HUMAN	479	sp|O94876|TMCC1_HUMAN	sp|O94876|TMCC1_HUMAN	0.918468	S			12357000
O94880_S59	sp|O94880|PHF14_HUMAN	59	sp|O94880|PHF14_HUMAN	sp|O94880|PHF14_HUMAN	0.83821	S	28739000	31547000
O94880_S61	sp|O94880|PHF14_HUMAN	61	sp|O94880|PHF14_HUMAN	sp|O94880|PHF14_HUMAN	0.483231	S
O94880_S835	sp|O94880|PHF14_HUMAN	835	sp|O94880|PHF14_HUMAN	sp|O94880|PHF14_HUMAN	1	S	6017200	5908700	5683000
O94880_S280	sp|O94880|PHF14_HUMAN	280	sp|O94880|PHF14_HUMAN	sp|O94880|PHF14_HUMAN	0.92509	S	83867000		69644000
O94880_S290	sp|O94880|PHF14_HUMAN	290	sp|O94880|PHF14_HUMAN	sp|O94880|PHF14_HUMAN	0.963686	S	23659000	30544000	29387000
O94880_S294	sp|O94880|PHF14_HUMAN	294	sp|O94880|PHF14_HUMAN	sp|O94880|PHF14_HUMAN	0.926868	S	33228000	28212000	36814000
O94880_S296	sp|O94880|PHF14_HUMAN	296	sp|O94880|PHF14_HUMAN	sp|O94880|PHF14_HUMAN	0.327847	S
O94880_S302	sp|O94880|PHF14_HUMAN	302	sp|O94880|PHF14_HUMAN	sp|O94880|PHF14_HUMAN	1	S	127830000	114160000	126300000
O94880_S84	sp|O94880|PHF14_HUMAN	84	sp|O94880|PHF14_HUMAN	sp|O94880|PHF14_HUMAN	1	S	58310000
O94880_S91	sp|O94880|PHF14_HUMAN	91	sp|O94880|PHF14_HUMAN	sp|O94880|PHF14_HUMAN	0.846674	S		15440000	7327800
O94885_S507	sp|O94885|SASH1_HUMAN	507	sp|O94885|SASH1_HUMAN	sp|O94885|SASH1_HUMAN	0.999979	S	21323000	14450000	14628000
O94885_S614	sp|O94885|SASH1_HUMAN	614	sp|O94885|SASH1_HUMAN	sp|O94885|SASH1_HUMAN	1	S	17462000	24927000	19080000
O94885_S320	sp|O94885|SASH1_HUMAN	320	sp|O94885|SASH1_HUMAN	sp|O94885|SASH1_HUMAN	0.962885	S		14645000	16070000
O94885_S721	sp|O94885|SASH1_HUMAN	721	sp|O94885|SASH1_HUMAN	sp|O94885|SASH1_HUMAN	0.999666	S	181260000	222190000	204430000
O94885_S90	sp|O94885|SASH1_HUMAN	90	sp|O94885|SASH1_HUMAN	sp|O94885|SASH1_HUMAN	0.999801	S	78213000
O94885_S837	sp|O94885|SASH1_HUMAN	837	sp|O94885|SASH1_HUMAN	sp|O94885|SASH1_HUMAN	0.52625	S			128020000
O94885_S813	sp|O94885|SASH1_HUMAN	813	sp|O94885|SASH1_HUMAN	sp|O94885|SASH1_HUMAN	0.999998	S	22984000	22437000	19144000
O94885_S407	sp|O94885|SASH1_HUMAN	407	sp|O94885|SASH1_HUMAN	sp|O94885|SASH1_HUMAN	0.999961	S	40573000		41766000
O94886_S739	sp|O94886|CSCL1_HUMAN	739	sp|O94886|CSCL1_HUMAN	sp|O94886|CSCL1_HUMAN	0.972522	S		37886000	31886000
O94887_S428	sp|O94887|FARP2_HUMAN	428	sp|O94887|FARP2_HUMAN	sp|O94887|FARP2_HUMAN	0.673233	S	28501000
O94887_S439	sp|O94887|FARP2_HUMAN	439	sp|O94887|FARP2_HUMAN	sp|O94887|FARP2_HUMAN	0.999993	S	123170000	121990000	136880000
O94888_S280	sp|O94888|UBXN7_HUMAN	280	sp|O94888|UBXN7_HUMAN	sp|O94888|UBXN7_HUMAN	0.996393	S	49442000	37896000	48437000
O94888_S288	sp|O94888|UBXN7_HUMAN	288	sp|O94888|UBXN7_HUMAN	sp|O94888|UBXN7_HUMAN	1	S	158460000	160320000	143610000
O94901_S48	sp|O94901|SUN1_HUMAN	48	sp|O94901|SUN1_HUMAN	sp|O94901|SUN1_HUMAN	1	S	41896000	50332000	44215000
O94913_S705	sp|O94913|PCF11_HUMAN	705	sp|O94913|PCF11_HUMAN	sp|O94913|PCF11_HUMAN	1	S	44973000	42281000	42537000
O94913_S1493	sp|O94913|PCF11_HUMAN	1493	sp|O94913|PCF11_HUMAN	sp|O94913|PCF11_HUMAN	0.781205	S	315790000		387380000
O94913_S777	sp|O94913|PCF11_HUMAN	777	sp|O94913|PCF11_HUMAN	sp|O94913|PCF11_HUMAN	1	S	6660200	11757000
O94913_S1520	sp|O94913|PCF11_HUMAN	1520	sp|O94913|PCF11_HUMAN	sp|O94913|PCF11_HUMAN	1	S	68341000	57181000	48384000
O94913_S489	sp|O94913|PCF11_HUMAN	489	sp|O94913|PCF11_HUMAN	sp|O94913|PCF11_HUMAN	0.993452	S	40312000	93221000	34214000
O94913_S494	sp|O94913|PCF11_HUMAN	494	sp|O94913|PCF11_HUMAN	sp|O94913|PCF11_HUMAN	1	S	131050000	198110000	117930000
O94913_S487	sp|O94913|PCF11_HUMAN	487	sp|O94913|PCF11_HUMAN	sp|O94913|PCF11_HUMAN	0.5	S	40312000	93221000
O94913_S728	sp|O94913|PCF11_HUMAN	728	sp|O94913|PCF11_HUMAN	sp|O94913|PCF11_HUMAN	0.998041	S	35678000	29750000	15029000
O94915_S1957	sp|O94915|FRYL_HUMAN	1957	sp|O94915|FRYL_HUMAN	sp|O94915|FRYL_HUMAN	0.978963	S			7384200
O94915_S1914	sp|O94915|FRYL_HUMAN	1914	sp|O94915|FRYL_HUMAN	sp|O94915|FRYL_HUMAN	0.499981	S			43874000
O94915_S1921	sp|O94915|FRYL_HUMAN	1921	sp|O94915|FRYL_HUMAN	sp|O94915|FRYL_HUMAN	0.378169	S
O94915_S2332	sp|O94915|FRYL_HUMAN	2332	sp|O94915|FRYL_HUMAN	sp|O94915|FRYL_HUMAN	0.693408	S	38370000		27627000
O94915_S2272	sp|O94915|FRYL_HUMAN	2272	sp|O94915|FRYL_HUMAN	sp|O94915|FRYL_HUMAN	0.998163	S	131670000	144580000	166930000
O94916_S560	sp|O94916|NFAT5_HUMAN	560	sp|O94916|NFAT5_HUMAN	sp|O94916|NFAT5_HUMAN	0.547172	S		39348000
O94916_S561	sp|O94916|NFAT5_HUMAN	561	sp|O94916|NFAT5_HUMAN	sp|O94916|NFAT5_HUMAN	0.842755	S	40815000	39348000	39571000
O94916_S145	sp|O94916|NFAT5_HUMAN	145	sp|O94916|NFAT5_HUMAN	sp|O94916|NFAT5_HUMAN	0.999962	S	9674400	11636000	11516000
O94921_S24	sp|O94921|CDK14_HUMAN	24	sp|O94921|CDK14_HUMAN	sp|O94921|CDK14_HUMAN	0.99983	S	62307000	62419000	68102000
O94921_S78	sp|O94921|CDK14_HUMAN	78	sp|O94921|CDK14_HUMAN	sp|O94921|CDK14_HUMAN	0.993309	S		8177400	7592500
O94921_S95	sp|O94921|CDK14_HUMAN	95	sp|O94921|CDK14_HUMAN	sp|O94921|CDK14_HUMAN	1	S	33973000	23828000	23293000
O94929_S567	sp|O94929|ABLM3_HUMAN	567	sp|O94929|ABLM3_HUMAN	sp|O94929|ABLM3_HUMAN	0.99997	S	68346000	74283000	82472000
O94929_S503	sp|O94929|ABLM3_HUMAN	503	sp|O94929|ABLM3_HUMAN	sp|O94929|ABLM3_HUMAN	1	S	405170000	325810000	282950000
O94929_S504	sp|O94929|ABLM3_HUMAN	504	sp|O94929|ABLM3_HUMAN	sp|O94929|ABLM3_HUMAN	1	S	22059000	19938000	27934000
O94929_S163	sp|O94929|ABLM3_HUMAN	163	sp|O94929|ABLM3_HUMAN	sp|O94929|ABLM3_HUMAN	1	S	12198000		19935000
O94929_S388	sp|O94929|ABLM3_HUMAN	388	sp|O94929|ABLM3_HUMAN	sp|O94929|ABLM3_HUMAN	0.999431	S	25798000	38087000	25368000
O94929_S372	sp|O94929|ABLM3_HUMAN	372	sp|O94929|ABLM3_HUMAN	sp|O94929|ABLM3_HUMAN	1	S	46321000	43466000	42589000
O94929_S373	sp|O94929|ABLM3_HUMAN	373	sp|O94929|ABLM3_HUMAN	sp|O94929|ABLM3_HUMAN	0.999999	S	46321000	43466000	42589000
O94929_S280	sp|O94929|ABLM3_HUMAN	280	sp|O94929|ABLM3_HUMAN	sp|O94929|ABLM3_HUMAN	0.38065	S
O94929_S282	sp|O94929|ABLM3_HUMAN	282	sp|O94929|ABLM3_HUMAN	sp|O94929|ABLM3_HUMAN	0.837844	S	21934000
O94929_S585	sp|O94929|ABLM3_HUMAN	585	sp|O94929|ABLM3_HUMAN	sp|O94929|ABLM3_HUMAN	0.999571	S	138830000	83575000	92527000
O94929_S408	sp|O94929|ABLM3_HUMAN	408	sp|O94929|ABLM3_HUMAN	sp|O94929|ABLM3_HUMAN	0.698448	S		215430000
O94929_S409	sp|O94929|ABLM3_HUMAN	409	sp|O94929|ABLM3_HUMAN	sp|O94929|ABLM3_HUMAN	0.958954	S	51364000	33302000	47330000
O94929_S576	sp|O94929|ABLM3_HUMAN	576	sp|O94929|ABLM3_HUMAN	sp|O94929|ABLM3_HUMAN	1	S		22116000	20333000
O94929_S599	sp|O94929|ABLM3_HUMAN	599	sp|O94929|ABLM3_HUMAN	sp|O94929|ABLM3_HUMAN	0.999996	S	59904000	59433000	93816000
O94929_S607	sp|O94929|ABLM3_HUMAN	607	sp|O94929|ABLM3_HUMAN	sp|O94929|ABLM3_HUMAN	0.999642	S	8216000		7786300
O94929_S466	sp|O94929|ABLM3_HUMAN	466	sp|O94929|ABLM3_HUMAN	sp|O94929|ABLM3_HUMAN	0.254057	S
O94929_S469	sp|O94929|ABLM3_HUMAN	469	sp|O94929|ABLM3_HUMAN	sp|O94929|ABLM3_HUMAN	0.454121	S
O94929_S472	sp|O94929|ABLM3_HUMAN	472	sp|O94929|ABLM3_HUMAN	sp|O94929|ABLM3_HUMAN	0.600271	S		15550000
O94929_S476	sp|O94929|ABLM3_HUMAN	476	sp|O94929|ABLM3_HUMAN	sp|O94929|ABLM3_HUMAN	0.974516	S		69431000
O94929_S483	sp|O94929|ABLM3_HUMAN	483	sp|O94929|ABLM3_HUMAN	sp|O94929|ABLM3_HUMAN	0.405218	S
O94929_S493	sp|O94929|ABLM3_HUMAN	493	sp|O94929|ABLM3_HUMAN	sp|O94929|ABLM3_HUMAN	0.97349	S		15550000	430120000
O94953_S566	sp|O94953|KDM4B_HUMAN	566	sp|O94953|KDM4B_HUMAN	sp|O94953|KDM4B_HUMAN	0.9931	S
O94964_S926	sp|O94964|SOGA1_HUMAN	926	sp|O94964|SOGA1_HUMAN	sp|O94964|SOGA1_HUMAN	0.963632	S	41040000
O94972_S454	sp|O94972|TRI37_HUMAN	454	sp|O94972|TRI37_HUMAN	sp|O94972|TRI37_HUMAN	0.999999	S	21275000
O94972_S450	sp|O94972|TRI37_HUMAN	450	sp|O94972|TRI37_HUMAN	sp|O94972|TRI37_HUMAN	0.55816	S		29400000
O94979_S799	sp|O94979|SC31A_HUMAN	799	sp|O94979|SC31A_HUMAN	sp|O94979|SC31A_HUMAN	1	S	504390000	399910000	288520000
O94979_S527	sp|O94979|SC31A_HUMAN	527	sp|O94979|SC31A_HUMAN	sp|O94979|SC31A_HUMAN	0.999012	S	31450000	39321000
O94986_S133	sp|O94986|CE152_HUMAN	133	sp|O94986|CE152_HUMAN	sp|O94986|CE152_HUMAN	0.863941	S	34791000	35923000	29605000
O94986_S1461	sp|O94986|CE152_HUMAN	1461	sp|O94986|CE152_HUMAN	sp|O94986|CE152_HUMAN	1	S	159010000	147890000	86295000
O94988_S888	sp|O94988|FA13A_HUMAN	888	sp|O94988|FA13A_HUMAN	sp|O94988|FA13A_HUMAN	0.995187	S	17649000	22928000	11859000
O94992_S233	sp|O94992|HEXI1_HUMAN	233	sp|O94992|HEXI1_HUMAN	sp|O94992|HEXI1_HUMAN	0.66651	S
O94992_S237	sp|O94992|HEXI1_HUMAN	237	sp|O94992|HEXI1_HUMAN	sp|O94992|HEXI1_HUMAN	0.66651	S
O95049_S106	sp|O95049|ZO3_HUMAN	106	sp|O95049|ZO3_HUMAN	sp|O95049|ZO3_HUMAN	0.557841	S		29117000
O95049_S112	sp|O95049|ZO3_HUMAN	112	sp|O95049|ZO3_HUMAN	sp|O95049|ZO3_HUMAN	0.94738	S		29117000	31805000
O95049_S368	sp|O95049|ZO3_HUMAN	368	sp|O95049|ZO3_HUMAN	sp|O95049|ZO3_HUMAN	0.901457	S	27927000	18211000	12203000
O95049_S369	sp|O95049|ZO3_HUMAN	369	sp|O95049|ZO3_HUMAN	sp|O95049|ZO3_HUMAN	0.750222	S	27927000	18211000	12203000
O95049_S371	sp|O95049|ZO3_HUMAN	371	sp|O95049|ZO3_HUMAN	sp|O95049|ZO3_HUMAN	0.666664	S	27927000		12203000
O95049_S203	sp|O95049|ZO3_HUMAN	203	sp|O95049|ZO3_HUMAN	sp|O95049|ZO3_HUMAN	1	S	24773000	22078000	21950000
O95049_S164	sp|O95049|ZO3_HUMAN	164	sp|O95049|ZO3_HUMAN	sp|O95049|ZO3_HUMAN	1	S	7986800		10749000
O95049_S169	sp|O95049|ZO3_HUMAN	169	sp|O95049|ZO3_HUMAN	sp|O95049|ZO3_HUMAN	0.809875	S		8011800
O95049_S346	sp|O95049|ZO3_HUMAN	346	sp|O95049|ZO3_HUMAN	sp|O95049|ZO3_HUMAN	0.999855	S		24570000	24366000
O95049_S905	sp|O95049|ZO3_HUMAN	905	sp|O95049|ZO3_HUMAN	sp|O95049|ZO3_HUMAN	1	S
O95049_S906	sp|O95049|ZO3_HUMAN	906	sp|O95049|ZO3_HUMAN	sp|O95049|ZO3_HUMAN	1	S
O95067_S92	sp|O95067|CCNB2_HUMAN	92	sp|O95067|CCNB2_HUMAN	sp|O95067|CCNB2_HUMAN	0.991605	S			50132000
O95071_S2241	sp|O95071|UBR5_HUMAN	2241	sp|O95071|UBR5_HUMAN	sp|O95071|UBR5_HUMAN	1	S	78575000	63078000	66562000
O95071_S1308	sp|O95071|UBR5_HUMAN	1308	sp|O95071|UBR5_HUMAN	sp|O95071|UBR5_HUMAN	0.999677	S	21023000	30029000	17767000
O95071_S1755	sp|O95071|UBR5_HUMAN	1755	sp|O95071|UBR5_HUMAN	sp|O95071|UBR5_HUMAN	0.489326	S
O95071_S2486	sp|O95071|UBR5_HUMAN	2486	sp|O95071|UBR5_HUMAN	sp|O95071|UBR5_HUMAN	1	S	48831000	41164000	36902000
O95071_S110	sp|O95071|UBR5_HUMAN	110	sp|O95071|UBR5_HUMAN	sp|O95071|UBR5_HUMAN	0.999749	S	30442000	26820000	29188000
O95104_S154	sp|O95104|SFR15_HUMAN	154	sp|O95104|SFR15_HUMAN	sp|O95104|SFR15_HUMAN	0.999641	S	111800000	89711000	81716000
O95149_S350	sp|O95149|SPN1_HUMAN	350	sp|O95149|SPN1_HUMAN	sp|O95149|SPN1_HUMAN	0.999831	S	172960000	130880000	127200000
O95149_S75	sp|O95149|SPN1_HUMAN	75	sp|O95149|SPN1_HUMAN	sp|O95149|SPN1_HUMAN	0.999998	S	55159000	40341000	56534000
O95155_S238	sp|O95155|UBE4B_HUMAN	238	sp|O95155|UBE4B_HUMAN	sp|O95155|UBE4B_HUMAN	0.992355	S	44176000	32195000	36895000
O95155_S65	sp|O95155|UBE4B_HUMAN	65	sp|O95155|UBE4B_HUMAN	sp|O95155|UBE4B_HUMAN	0.733933	S		27867000
O95155_S1265	sp|O95155|UBE4B_HUMAN	1265	sp|O95155|UBE4B_HUMAN	sp|O95155|UBE4B_HUMAN	0.995407	S	18003000	27920000	28601000
O95155_S124	sp|O95155|UBE4B_HUMAN	124	sp|O95155|UBE4B_HUMAN	sp|O95155|UBE4B_HUMAN	1	S	20405000	17022000	26203000
O95155_S105	sp|O95155|UBE4B_HUMAN	105	sp|O95155|UBE4B_HUMAN	sp|O95155|UBE4B_HUMAN	0.999992	S	97200000	100790000	97541000
O95155_S83	sp|O95155|UBE4B_HUMAN	83	sp|O95155|UBE4B_HUMAN	sp|O95155|UBE4B_HUMAN	0.644314	S	68236000
O95155_S84	sp|O95155|UBE4B_HUMAN	84	sp|O95155|UBE4B_HUMAN	sp|O95155|UBE4B_HUMAN	0.841318	S		55004000	55595000
O95155_S87	sp|O95155|UBE4B_HUMAN	87	sp|O95155|UBE4B_HUMAN	sp|O95155|UBE4B_HUMAN	0.635223	S			55595000
O95155_S88	sp|O95155|UBE4B_HUMAN	88	sp|O95155|UBE4B_HUMAN	sp|O95155|UBE4B_HUMAN	0.781913	S	174980000	55004000
O95163_S867	sp|O95163|ELP1_HUMAN	867	sp|O95163|ELP1_HUMAN	sp|O95163|ELP1_HUMAN	1	S	67892000	86479000	83777000
O95171_S289	sp|O95171|SCEL_HUMAN	289	sp|O95171|SCEL_HUMAN	sp|O95171|SCEL_HUMAN	1	S	145770000	131560000	140250000
O95171_S292	sp|O95171|SCEL_HUMAN	292	sp|O95171|SCEL_HUMAN	sp|O95171|SCEL_HUMAN	0.823892	S	49661000		57172000
O95171_S312	sp|O95171|SCEL_HUMAN	312	sp|O95171|SCEL_HUMAN	sp|O95171|SCEL_HUMAN	0.999987	S	260290000	315050000	251320000
O95171_S389	sp|O95171|SCEL_HUMAN	389	sp|O95171|SCEL_HUMAN	sp|O95171|SCEL_HUMAN	1	S	269120000	313220000	396020000
O95171_S10	sp|O95171|SCEL_HUMAN	10	sp|O95171|SCEL_HUMAN	sp|O95171|SCEL_HUMAN	0.999988	S			9447800
O95171_S347	sp|O95171|SCEL_HUMAN	347	sp|O95171|SCEL_HUMAN	sp|O95171|SCEL_HUMAN	0.999999	S	35542000		16460000
O95171_S475	sp|O95171|SCEL_HUMAN	475	sp|O95171|SCEL_HUMAN	sp|O95171|SCEL_HUMAN	1	S	985770000	860990000	925640000
O95171_S429	sp|O95171|SCEL_HUMAN	429	sp|O95171|SCEL_HUMAN	sp|O95171|SCEL_HUMAN	0.97411	S	7498500
O95171_S344	sp|O95171|SCEL_HUMAN	344	sp|O95171|SCEL_HUMAN	sp|O95171|SCEL_HUMAN	0.440737	S
O95171_S91	sp|O95171|SCEL_HUMAN	91	sp|O95171|SCEL_HUMAN	sp|O95171|SCEL_HUMAN	0.999943	S	218320000	204330000	186160000
O95197_S23	sp|O95197|RTN3_HUMAN	23	sp|O95197|RTN3_HUMAN	sp|O95197|RTN3_HUMAN	0.817303	S		332550000
O95197_S30	sp|O95197|RTN3_HUMAN	30	sp|O95197|RTN3_HUMAN	sp|O95197|RTN3_HUMAN	0.998564	S	730550000	682280000	739880000
O95197_S243	sp|O95197|RTN3_HUMAN	243	sp|O95197|RTN3_HUMAN	sp|O95197|RTN3_HUMAN	0.915998	S			8363100
O95197_S246	sp|O95197|RTN3_HUMAN	246	sp|O95197|RTN3_HUMAN	sp|O95197|RTN3_HUMAN	0.999893	S	19523000
O95197_S229	sp|O95197|RTN3_HUMAN	229	sp|O95197|RTN3_HUMAN	sp|O95197|RTN3_HUMAN	0.818344	S		95172000	46031000
O95208_S173	sp|O95208|EPN2_HUMAN	173	sp|O95208|EPN2_HUMAN	sp|O95208|EPN2_HUMAN	0.99841	S	208170000	180480000	169010000
O95208_S486	sp|O95208|EPN2_HUMAN	486	sp|O95208|EPN2_HUMAN	sp|O95208|EPN2_HUMAN	0.329113	S
O95218_S120	sp|O95218|ZRAB2_HUMAN	120	sp|O95218|ZRAB2_HUMAN	sp|O95218|ZRAB2_HUMAN	1	S	7524100000	6509300000	6293900000
O95218_S153	sp|O95218|ZRAB2_HUMAN	153	sp|O95218|ZRAB2_HUMAN	sp|O95218|ZRAB2_HUMAN	1	S
O95218_S181	sp|O95218|ZRAB2_HUMAN	181	sp|O95218|ZRAB2_HUMAN	sp|O95218|ZRAB2_HUMAN	1	S	90626000	129990000	153940000
O95218_S188	sp|O95218|ZRAB2_HUMAN	188	sp|O95218|ZRAB2_HUMAN	sp|O95218|ZRAB2_HUMAN	1	S	3899500000	3702900000	3444100000
O95218_S193	sp|O95218|ZRAB2_HUMAN	193	sp|O95218|ZRAB2_HUMAN	sp|O95218|ZRAB2_HUMAN	1	S	42870000	35441000	34022000
O95222_S89	sp|O95222|OR6A2_HUMAN	89	sp|O95222|OR6A2_HUMAN	sp|O95222|OR6A2_HUMAN	1	S	20383000		9336200
O95232_S425	sp|O95232|LC7L3_HUMAN	425	sp|O95232|LC7L3_HUMAN	sp|O95232|LC7L3_HUMAN	0.999853	S		10103000	12436000
O95232_S431	sp|O95232|LC7L3_HUMAN	431	sp|O95232|LC7L3_HUMAN	sp|O95232|LC7L3_HUMAN	0.999937	S	95307000	75658000	79399000
O95235_S49	sp|O95235|KI20A_HUMAN	49	sp|O95235|KI20A_HUMAN	sp|O95235|KI20A_HUMAN	0.936599	S
O95239_S1225	sp|O95239|KIF4A_HUMAN;sp|Q2VIQ3|KIF4B_HUMAN	1225;1227	sp|O95239|KIF4A_HUMAN	sp|O95239|KIF4A_HUMAN	0.999996	S	264760000	246500000	226220000
O95239_S1016	sp|O95239|KIF4A_HUMAN	1016	sp|O95239|KIF4A_HUMAN	sp|O95239|KIF4A_HUMAN	0.499873	S
O95239_S1017	sp|O95239|KIF4A_HUMAN	1017	sp|O95239|KIF4A_HUMAN	sp|O95239|KIF4A_HUMAN	0.499873	S
O95239_S1038	sp|O95239|KIF4A_HUMAN;sp|Q2VIQ3|KIF4B_HUMAN	1038;1038	sp|O95239|KIF4A_HUMAN	sp|O95239|KIF4A_HUMAN	1	S	76315000	60073000	63533000
O95239_S815	sp|O95239|KIF4A_HUMAN	815	sp|O95239|KIF4A_HUMAN	sp|O95239|KIF4A_HUMAN	0.972292	S		14549000	15885000
O95239_S951	sp|O95239|KIF4A_HUMAN	951	sp|O95239|KIF4A_HUMAN	sp|O95239|KIF4A_HUMAN	0.999984	S	8990200
O95239_S953	sp|O95239|KIF4A_HUMAN	953	sp|O95239|KIF4A_HUMAN	sp|O95239|KIF4A_HUMAN	0.999671	S	8990200
O95239_S801	sp|O95239|KIF4A_HUMAN	801	sp|O95239|KIF4A_HUMAN	sp|O95239|KIF4A_HUMAN	1	S	502210000	664300000	677020000
O95243_S428	sp|O95243|MBD4_HUMAN	428	sp|O95243|MBD4_HUMAN	sp|O95243|MBD4_HUMAN	1	S
O95243_S318	sp|O95243|MBD4_HUMAN	318	sp|O95243|MBD4_HUMAN	sp|O95243|MBD4_HUMAN	0.99669	S	62769000	54133000
O95248_S1077	sp|O95248|MTMR5_HUMAN	1077	sp|O95248|MTMR5_HUMAN	sp|O95248|MTMR5_HUMAN	1	S	10172000	14174000	8806600
O95248_S1140	sp|O95248|MTMR5_HUMAN	1140	sp|O95248|MTMR5_HUMAN	sp|O95248|MTMR5_HUMAN	0.675027	S	19775000	13843000	23541000
O95248_S1120	sp|O95248|MTMR5_HUMAN	1120	sp|O95248|MTMR5_HUMAN	sp|O95248|MTMR5_HUMAN	0.984983	S	10890000	12348000	10306000
O95248_S1746	sp|O95248|MTMR5_HUMAN	1746	sp|O95248|MTMR5_HUMAN	sp|O95248|MTMR5_HUMAN	0.493662	S
O95248_S1748	sp|O95248|MTMR5_HUMAN	1748	sp|O95248|MTMR5_HUMAN	sp|O95248|MTMR5_HUMAN	0.277048	S
O95251_S162	sp|O95251|KAT7_HUMAN	162	sp|O95251|KAT7_HUMAN	sp|O95251|KAT7_HUMAN	0.807873	S	17559000	9071900	8751400
O95251_S57	sp|O95251|KAT7_HUMAN	57	sp|O95251|KAT7_HUMAN	sp|O95251|KAT7_HUMAN	0.702247	S		9318700
O95251_S124	sp|O95251|KAT7_HUMAN	124	sp|O95251|KAT7_HUMAN	sp|O95251|KAT7_HUMAN	0.919959	S		163900000	144300000
O95251_S99	sp|O95251|KAT7_HUMAN	99	sp|O95251|KAT7_HUMAN	sp|O95251|KAT7_HUMAN	0.499514	S
O95251_S100	sp|O95251|KAT7_HUMAN	100	sp|O95251|KAT7_HUMAN	sp|O95251|KAT7_HUMAN	0.752317	S		63580000
O95251_S111	sp|O95251|KAT7_HUMAN	111	sp|O95251|KAT7_HUMAN	sp|O95251|KAT7_HUMAN	0.999432	S	60431000	59251000	51125000
O95263_S517	sp|O95263|PDE8B_HUMAN	517	sp|O95263|PDE8B_HUMAN	sp|O95263|PDE8B_HUMAN	0.999961	S	77142000	24649000	70198000
O95292_S156	sp|O95292|VAPB_HUMAN	156	sp|O95292|VAPB_HUMAN	sp|O95292|VAPB_HUMAN	0.993142	S	116390000	129970000	96431000
O95292_S158	sp|O95292|VAPB_HUMAN	158	sp|O95292|VAPB_HUMAN	sp|O95292|VAPB_HUMAN	0.998827	S	90717000	74164000	68443000
O95292_S160	sp|O95292|VAPB_HUMAN	160	sp|O95292|VAPB_HUMAN	sp|O95292|VAPB_HUMAN	0.999968	S	225920000	152320000	136770000
O95295_S133	sp|O95295|SNAPN_HUMAN	133	sp|O95295|SNAPN_HUMAN	sp|O95295|SNAPN_HUMAN	1	S	54834000	56742000	65764000
O95297_S208	sp|O95297|MPZL1_HUMAN	208	sp|O95297|MPZL1_HUMAN	sp|O95297|MPZL1_HUMAN	0.52441	S	70885000
O95297_S210	sp|O95297|MPZL1_HUMAN	210	sp|O95297|MPZL1_HUMAN	sp|O95297|MPZL1_HUMAN	0.996629	S	455660000	437840000	410580000
O95297_S219	sp|O95297|MPZL1_HUMAN	219	sp|O95297|MPZL1_HUMAN	sp|O95297|MPZL1_HUMAN	0.990681	S	93667000	70610000	72043000
O95297_S221	sp|O95297|MPZL1_HUMAN	221	sp|O95297|MPZL1_HUMAN	sp|O95297|MPZL1_HUMAN	0.991604	S	47973000		36220000
O95336_S49	sp|O95336|6PGL_HUMAN	49	sp|O95336|6PGL_HUMAN	sp|O95336|6PGL_HUMAN	0.999637	S	18569000	10628000	18131000
O95359_S2512	sp|O95359|TACC2_HUMAN	2512	sp|O95359|TACC2_HUMAN	sp|O95359|TACC2_HUMAN	0.999991	S	74671000	83918000	80511000
O95359_S2317	sp|O95359|TACC2_HUMAN	2317	sp|O95359|TACC2_HUMAN	sp|O95359|TACC2_HUMAN	0.997129	S	149930000	182230000	202270000
O95359_S2321	sp|O95359|TACC2_HUMAN	2321	sp|O95359|TACC2_HUMAN	sp|O95359|TACC2_HUMAN	0.999996	S	149930000	182230000	202270000
O95359_S2359	sp|O95359|TACC2_HUMAN	2359	sp|O95359|TACC2_HUMAN	sp|O95359|TACC2_HUMAN	1	S	109410000	92020000	94312000
O95359_S2567	sp|O95359|TACC2_HUMAN	2567	sp|O95359|TACC2_HUMAN	sp|O95359|TACC2_HUMAN	0.550425	S			75800000
O95359_S2569	sp|O95359|TACC2_HUMAN	2569	sp|O95359|TACC2_HUMAN	sp|O95359|TACC2_HUMAN	0.930937	S	59177000	52251000	74046000
O95361_S27	sp|O95361|TRI16_HUMAN	27	sp|O95361|TRI16_HUMAN	sp|O95361|TRI16_HUMAN	0.634016	S		30686000
O95361_S60	sp|O95361|TRI16_HUMAN	60	sp|O95361|TRI16_HUMAN	sp|O95361|TRI16_HUMAN	0.499761	S
O95361_S62	sp|O95361|TRI16_HUMAN	62	sp|O95361|TRI16_HUMAN	sp|O95361|TRI16_HUMAN	0.499761	S
O95365_S337	sp|O95365|ZBT7A_HUMAN	337	sp|O95365|ZBT7A_HUMAN	sp|O95365|ZBT7A_HUMAN	0.956514	S		16898000	25272000
O95365_S525	sp|O95365|ZBT7A_HUMAN	525	sp|O95365|ZBT7A_HUMAN	sp|O95365|ZBT7A_HUMAN	0.541728	S			38461000
O95365_S526	sp|O95365|ZBT7A_HUMAN	526	sp|O95365|ZBT7A_HUMAN	sp|O95365|ZBT7A_HUMAN	0.851014	S	11743000	19364000
O95365_S549	sp|O95365|ZBT7A_HUMAN	549	sp|O95365|ZBT7A_HUMAN	sp|O95365|ZBT7A_HUMAN	1	S	329860000	235380000	235070000
O95382_S984	sp|O95382|M3K6_HUMAN	984	sp|O95382|M3K6_HUMAN	sp|O95382|M3K6_HUMAN	0.999994	S	107400000	95416000	101170000
O95394_S64	sp|O95394|AGM1_HUMAN	64	sp|O95394|AGM1_HUMAN	sp|O95394|AGM1_HUMAN	0.99866	S	139440000	118780000	72935000
O95400_S49	sp|O95400|CD2B2_HUMAN	49	sp|O95400|CD2B2_HUMAN	sp|O95400|CD2B2_HUMAN	0.999941	S
O95400_S60	sp|O95400|CD2B2_HUMAN	60	sp|O95400|CD2B2_HUMAN	sp|O95400|CD2B2_HUMAN	0.288286	S
O95400_S61	sp|O95400|CD2B2_HUMAN	61	sp|O95400|CD2B2_HUMAN	sp|O95400|CD2B2_HUMAN	0.288286	S
O95402_S447	sp|O95402|MED26_HUMAN	447	sp|O95402|MED26_HUMAN	sp|O95402|MED26_HUMAN	1	S	19361000	20432000	15484000
O95402_S361	sp|O95402|MED26_HUMAN	361	sp|O95402|MED26_HUMAN	sp|O95402|MED26_HUMAN	1	S	48512000	39956000	52009000
O95405_S306	sp|O95405|ZFYV9_HUMAN	306	sp|O95405|ZFYV9_HUMAN	sp|O95405|ZFYV9_HUMAN	0.999485	S	25906000		22943000
O95425_S50	sp|O95425|SVIL_HUMAN	50	sp|O95425|SVIL_HUMAN	sp|O95425|SVIL_HUMAN	1	S	69841000	72062000	62569000
O95425_S673	sp|O95425|SVIL_HUMAN	673	sp|O95425|SVIL_HUMAN	sp|O95425|SVIL_HUMAN	0.855536	S
O95425_S675	sp|O95425|SVIL_HUMAN	675	sp|O95425|SVIL_HUMAN	sp|O95425|SVIL_HUMAN	0.62502	S	16935000	17007000	19048000
O95425_S238	sp|O95425|SVIL_HUMAN	238	sp|O95425|SVIL_HUMAN	sp|O95425|SVIL_HUMAN	0.99992	S	85694000	64912000	72058000
O95425_S245	sp|O95425|SVIL_HUMAN	245	sp|O95425|SVIL_HUMAN	sp|O95425|SVIL_HUMAN	1	S	1570100000	1070200000	1073500000
O95425_S193	sp|O95425|SVIL_HUMAN	193	sp|O95425|SVIL_HUMAN	sp|O95425|SVIL_HUMAN	0.560532	S	21932000	10717000	13522000
O95425_S194	sp|O95425|SVIL_HUMAN	194	sp|O95425|SVIL_HUMAN	sp|O95425|SVIL_HUMAN	0.499941	S		10717000
O95425_S913	sp|O95425|SVIL_HUMAN	913	sp|O95425|SVIL_HUMAN	sp|O95425|SVIL_HUMAN	0.707907	S		27260000
O95425_S914	sp|O95425|SVIL_HUMAN	914	sp|O95425|SVIL_HUMAN	sp|O95425|SVIL_HUMAN	0.768409	S	27520000
O95425_S920	sp|O95425|SVIL_HUMAN	920	sp|O95425|SVIL_HUMAN	sp|O95425|SVIL_HUMAN	0.994004	S	279570000		265020000
O95425_S1225	sp|O95425|SVIL_HUMAN	1225	sp|O95425|SVIL_HUMAN	sp|O95425|SVIL_HUMAN	0.909673	S			6372200
O95425_S261	sp|O95425|SVIL_HUMAN	261	sp|O95425|SVIL_HUMAN	sp|O95425|SVIL_HUMAN	0.9996	S	60898000	69403000	41602000
O95425_S263	sp|O95425|SVIL_HUMAN	263	sp|O95425|SVIL_HUMAN	sp|O95425|SVIL_HUMAN	0.834205	S			37622000
O95425_S270	sp|O95425|SVIL_HUMAN	270	sp|O95425|SVIL_HUMAN	sp|O95425|SVIL_HUMAN	1	S	252180000	282500000	303730000
O95425_S221	sp|O95425|SVIL_HUMAN	221	sp|O95425|SVIL_HUMAN	sp|O95425|SVIL_HUMAN	1	S	267200000	290260000	282510000
O95425_S707	sp|O95425|SVIL_HUMAN	707	sp|O95425|SVIL_HUMAN	sp|O95425|SVIL_HUMAN	1	S	472220000	408850000	379030000
O95425_S547	sp|O95425|SVIL_HUMAN	547	sp|O95425|SVIL_HUMAN	sp|O95425|SVIL_HUMAN	0.974997	S
O95425_S1322	sp|O95425|SVIL_HUMAN	1322	sp|O95425|SVIL_HUMAN	sp|O95425|SVIL_HUMAN	1	S	117740000	95574000	113220000
O95425_S1120	sp|O95425|SVIL_HUMAN	1120	sp|O95425|SVIL_HUMAN	sp|O95425|SVIL_HUMAN	0.989607	S	321030000	326050000	300520000
O95425_S86	sp|O95425|SVIL_HUMAN	86	sp|O95425|SVIL_HUMAN	sp|O95425|SVIL_HUMAN	0.998791	S		47052000	47623000
O95425_S968	sp|O95425|SVIL_HUMAN	968	sp|O95425|SVIL_HUMAN	sp|O95425|SVIL_HUMAN	1	S	13103000	13349000	15517000
O95433_S218	sp|O95433|AHSA1_HUMAN	218	sp|O95433|AHSA1_HUMAN	sp|O95433|AHSA1_HUMAN	0.986959	S	17563000
O95433_S258	sp|O95433|AHSA1_HUMAN	258	sp|O95433|AHSA1_HUMAN	sp|O95433|AHSA1_HUMAN	0.999999	S	26628000	24520000	33730000
O95453_S619	sp|O95453|PARN_HUMAN	619	sp|O95453|PARN_HUMAN	sp|O95453|PARN_HUMAN	1	S	1012600000	824260000	788380000
O95453_S572	sp|O95453|PARN_HUMAN	572	sp|O95453|PARN_HUMAN	sp|O95453|PARN_HUMAN	0.554315	S	41792000
O95453_S583	sp|O95453|PARN_HUMAN	583	sp|O95453|PARN_HUMAN	sp|O95453|PARN_HUMAN	0.312405	S
O95453_S587	sp|O95453|PARN_HUMAN	587	sp|O95453|PARN_HUMAN	sp|O95453|PARN_HUMAN	0.417893	S
O95453_S557	sp|O95453|PARN_HUMAN	557	sp|O95453|PARN_HUMAN	sp|O95453|PARN_HUMAN	0.999953	S		31277000	35162000
O95453_S628	sp|O95453|PARN_HUMAN	628	sp|O95453|PARN_HUMAN	sp|O95453|PARN_HUMAN	0.57551	S	50890000	47151000
O95466_S184	sp|O95466|FMNL1_HUMAN	184	sp|O95466|FMNL1_HUMAN	sp|O95466|FMNL1_HUMAN	0.999999	S	106560000		94762000
O95466_S624	sp|O95466|FMNL1_HUMAN	624	sp|O95466|FMNL1_HUMAN	sp|O95466|FMNL1_HUMAN	1	S	43304000	42302000	47854000
O95477_S884	sp|O95477|ABCA1_HUMAN	884	sp|O95477|ABCA1_HUMAN	sp|O95477|ABCA1_HUMAN	0.99995	S			11545000
O95484_S201	sp|O95484|CLD9_HUMAN	201	sp|O95484|CLD9_HUMAN	sp|O95484|CLD9_HUMAN	0.997848	S	14866000	30447000
O95490_S1374	sp|O95490|AGRL2_HUMAN	1374	sp|O95490|AGRL2_HUMAN	sp|O95490|AGRL2_HUMAN	0.997194	S	37124000	34360000	30556000
O95490_S1253	sp|O95490|AGRL2_HUMAN	1253	sp|O95490|AGRL2_HUMAN	sp|O95490|AGRL2_HUMAN	0.98752	S		21238000	15262000
O95490_S1430	sp|O95490|AGRL2_HUMAN	1430	sp|O95490|AGRL2_HUMAN	sp|O95490|AGRL2_HUMAN	1	S	323100000	347280000	357060000
O95490_S1334	sp|O95490|AGRL2_HUMAN	1334	sp|O95490|AGRL2_HUMAN	sp|O95490|AGRL2_HUMAN	0.999634	S	15324000
O95544_S64	sp|O95544|NADK_HUMAN	64	sp|O95544|NADK_HUMAN	sp|O95544|NADK_HUMAN	0.999999	S	22098000	17830000	19149000
O95544_S46	sp|O95544|NADK_HUMAN	46	sp|O95544|NADK_HUMAN	sp|O95544|NADK_HUMAN	0.985403	S		10936000
O95544_S48	sp|O95544|NADK_HUMAN	48	sp|O95544|NADK_HUMAN	sp|O95544|NADK_HUMAN	0.99993	S	63527000	62589000	61958000
O95551_S95	sp|O95551|TYDP2_HUMAN	95	sp|O95551|TYDP2_HUMAN	sp|O95551|TYDP2_HUMAN	0.777519	S	14734000	19960000
O95573_S683	sp|O95573|ACSL3_HUMAN	683	sp|O95573|ACSL3_HUMAN	sp|O95573|ACSL3_HUMAN	0.999979	S	102760000
O95613_S2177	sp|O95613|PCNT_HUMAN	2177	sp|O95613|PCNT_HUMAN	sp|O95613|PCNT_HUMAN	1	S		18633000	19821000
O95613_S1653	sp|O95613|PCNT_HUMAN	1653	sp|O95613|PCNT_HUMAN	sp|O95613|PCNT_HUMAN	1	S	95878000	65229000	82366000
O95613_S2191	sp|O95613|PCNT_HUMAN	2191	sp|O95613|PCNT_HUMAN	sp|O95613|PCNT_HUMAN	0.427419	S
O95613_S2192	sp|O95613|PCNT_HUMAN	2192	sp|O95613|PCNT_HUMAN	sp|O95613|PCNT_HUMAN	0.616718	S			17202000
O95625_S1050	sp|O95625|ZBT11_HUMAN	1050	sp|O95625|ZBT11_HUMAN	sp|O95625|ZBT11_HUMAN	1	S	46286000	37962000	33465000
O95628_S432	sp|O95628|CNOT4_HUMAN	432	sp|O95628|CNOT4_HUMAN	sp|O95628|CNOT4_HUMAN	0.755187	S	26077000	21013000
O95628_S255	sp|O95628|CNOT4_HUMAN	255	sp|O95628|CNOT4_HUMAN	sp|O95628|CNOT4_HUMAN	0.514769	S			6172400
O95628_S324	sp|O95628|CNOT4_HUMAN	324	sp|O95628|CNOT4_HUMAN	sp|O95628|CNOT4_HUMAN	1	S	27378000	25647000	25007000
O95644_S359	sp|O95644|NFAC1_HUMAN	359	sp|O95644|NFAC1_HUMAN	sp|O95644|NFAC1_HUMAN	1	S	27818000	23939000	26485000
O95671_S239	sp|O95671|ASML_HUMAN	239	sp|O95671|ASML_HUMAN	sp|O95671|ASML_HUMAN	1	S	1160300000	1156900000	1194800000
O95671_S421	sp|O95671|ASML_HUMAN	421	sp|O95671|ASML_HUMAN	sp|O95671|ASML_HUMAN	0.939831	S		17030000	43065000
O95674_S21	sp|O95674|CDS2_HUMAN	21	sp|O95674|CDS2_HUMAN	sp|O95674|CDS2_HUMAN	0.988606	S	159530000	159370000	151090000
O95674_S23	sp|O95674|CDS2_HUMAN	23	sp|O95674|CDS2_HUMAN	sp|O95674|CDS2_HUMAN	0.5	S	14248000	20595000
O95674_S33	sp|O95674|CDS2_HUMAN	33	sp|O95674|CDS2_HUMAN	sp|O95674|CDS2_HUMAN	0.999602	S	281390000	226440000	233940000
O95674_S35	sp|O95674|CDS2_HUMAN	35	sp|O95674|CDS2_HUMAN	sp|O95674|CDS2_HUMAN	0.30585	S
O95674_S37	sp|O95674|CDS2_HUMAN	37	sp|O95674|CDS2_HUMAN	sp|O95674|CDS2_HUMAN	0.30585	S
O95677_S361	sp|O95677|EYA4_HUMAN	361	sp|O95677|EYA4_HUMAN	sp|O95677|EYA4_HUMAN	0.999998	S		26297000	35208000
O95677_S37	sp|O95677|EYA4_HUMAN	37	sp|O95677|EYA4_HUMAN	sp|O95677|EYA4_HUMAN	0.73613	S	17653000
O95677_S131	sp|O95677|EYA4_HUMAN	131	sp|O95677|EYA4_HUMAN	sp|O95677|EYA4_HUMAN	0.995342	S			87933000
O95684_S156	sp|O95684|FR1OP_HUMAN	156	sp|O95684|FR1OP_HUMAN	sp|O95684|FR1OP_HUMAN	1	S	218000000	183240000	178750000
O95684_S160	sp|O95684|FR1OP_HUMAN	160	sp|O95684|FR1OP_HUMAN	sp|O95684|FR1OP_HUMAN	1	S	277690000	247860000	213580000
O95696_S128	sp|O95696|BRD1_HUMAN	128	sp|O95696|BRD1_HUMAN	sp|O95696|BRD1_HUMAN	0.999943	S	77209000	87732000	89368000
O95696_S801	sp|O95696|BRD1_HUMAN	801	sp|O95696|BRD1_HUMAN	sp|O95696|BRD1_HUMAN	0.559395	S			27794000
O95696_S1052	sp|O95696|BRD1_HUMAN	1052	sp|O95696|BRD1_HUMAN	sp|O95696|BRD1_HUMAN	0.983276	S	221270000	254120000	186530000
O95696_S1055	sp|O95696|BRD1_HUMAN	1055	sp|O95696|BRD1_HUMAN	sp|O95696|BRD1_HUMAN	1	S	221270000	254120000	186530000
O95714_S2928	sp|O95714|HERC2_HUMAN	2928	sp|O95714|HERC2_HUMAN	sp|O95714|HERC2_HUMAN	1	S	11386000
O95714_S1577	sp|O95714|HERC2_HUMAN;sp|Q9BVR0|HRC23_HUMAN	1577;304	sp|O95714|HERC2_HUMAN	sp|O95714|HERC2_HUMAN	1	S	82224000	55486000	71150000
O95714_S1588	sp|O95714|HERC2_HUMAN;sp|Q9BVR0|HRC23_HUMAN	1588;315	sp|O95714|HERC2_HUMAN	sp|O95714|HERC2_HUMAN	1	S	125780000	91742000	99915000
O95747_S339	sp|O95747|OXSR1_HUMAN	339	sp|O95747|OXSR1_HUMAN	sp|O95747|OXSR1_HUMAN	0.999996	S
O95772_S210	sp|O95772|MENTO_HUMAN	210	sp|O95772|MENTO_HUMAN	sp|O95772|MENTO_HUMAN	0.769936	S	102450000	97796000
O95772_S214	sp|O95772|MENTO_HUMAN	214	sp|O95772|MENTO_HUMAN	sp|O95772|MENTO_HUMAN	0.99439	S	102450000	97796000
O95772_S218	sp|O95772|MENTO_HUMAN	218	sp|O95772|MENTO_HUMAN	sp|O95772|MENTO_HUMAN	0.998744	S	102450000	97796000
O95772_S193	sp|O95772|MENTO_HUMAN	193	sp|O95772|MENTO_HUMAN	sp|O95772|MENTO_HUMAN	1	S	62467000	58428000	67579000
O95782_S655	sp|O95782|AP2A1_HUMAN	655	sp|O95782|AP2A1_HUMAN	sp|O95782|AP2A1_HUMAN	0.669477	S		61374000
O95785_S1006	sp|O95785|WIZ_HUMAN	1006	sp|O95785|WIZ_HUMAN	sp|O95785|WIZ_HUMAN	0.999228	S	88677000	72911000	97321000
O95785_S1010	sp|O95785|WIZ_HUMAN	1010	sp|O95785|WIZ_HUMAN	sp|O95785|WIZ_HUMAN	0.916516	S	51517000		71370000
O95785_S1012	sp|O95785|WIZ_HUMAN	1012	sp|O95785|WIZ_HUMAN	sp|O95785|WIZ_HUMAN	0.999835	S	154510000	217220000	175640000
O95785_S1017	sp|O95785|WIZ_HUMAN	1017	sp|O95785|WIZ_HUMAN	sp|O95785|WIZ_HUMAN	1	S	169530000	185120000	208210000
O95785_S1127	sp|O95785|WIZ_HUMAN	1127	sp|O95785|WIZ_HUMAN	sp|O95785|WIZ_HUMAN	0.958135	S			40891000
O95785_S1134	sp|O95785|WIZ_HUMAN	1134	sp|O95785|WIZ_HUMAN	sp|O95785|WIZ_HUMAN	1	S	57939000	45306000	45873000
O95785_S996	sp|O95785|WIZ_HUMAN	996	sp|O95785|WIZ_HUMAN	sp|O95785|WIZ_HUMAN	0.975049	S	89281000	104650000	107220000
O95793_S176	sp|O95793|STAU1_HUMAN	176	sp|O95793|STAU1_HUMAN	sp|O95793|STAU1_HUMAN	1	S	35876000		25856000
O95793_S390	sp|O95793|STAU1_HUMAN	390	sp|O95793|STAU1_HUMAN	sp|O95793|STAU1_HUMAN	0.998578	S	107010000	101020000	100990000
O95801_S51	sp|O95801|TTC4_HUMAN	51	sp|O95801|TTC4_HUMAN	sp|O95801|TTC4_HUMAN	1	S	69373000	60461000	56680000
O95801_S243	sp|O95801|TTC4_HUMAN	243	sp|O95801|TTC4_HUMAN	sp|O95801|TTC4_HUMAN	0.979843	S	99601000	90236000	90696000
O95801_S10	sp|O95801|TTC4_HUMAN	10	sp|O95801|TTC4_HUMAN	sp|O95801|TTC4_HUMAN	0.760306	S			15153000
O95817_S173	sp|O95817|BAG3_HUMAN	173	sp|O95817|BAG3_HUMAN	sp|O95817|BAG3_HUMAN	0.999889	S	37825000	30119000	33806000
O95817_S194	sp|O95817|BAG3_HUMAN	194	sp|O95817|BAG3_HUMAN	sp|O95817|BAG3_HUMAN	0.646206	S			265650000
O95817_S195	sp|O95817|BAG3_HUMAN	195	sp|O95817|BAG3_HUMAN	sp|O95817|BAG3_HUMAN	0.968797	S	242250000	206640000	182790000
O95817_S289	sp|O95817|BAG3_HUMAN	289	sp|O95817|BAG3_HUMAN	sp|O95817|BAG3_HUMAN	0.999945	S	140630000	108600000	106890000
O95817_S291	sp|O95817|BAG3_HUMAN	291	sp|O95817|BAG3_HUMAN	sp|O95817|BAG3_HUMAN	0.918693	S	13584000		14343000
O95817_S377	sp|O95817|BAG3_HUMAN	377	sp|O95817|BAG3_HUMAN	sp|O95817|BAG3_HUMAN	0.997946	S		19441000	19218000
O95817_S385	sp|O95817|BAG3_HUMAN	385	sp|O95817|BAG3_HUMAN	sp|O95817|BAG3_HUMAN	0.484013	S
O95817_S386	sp|O95817|BAG3_HUMAN	386	sp|O95817|BAG3_HUMAN	sp|O95817|BAG3_HUMAN	0.484013	S
O95819_S800	sp|O95819|M4K4_HUMAN	800	sp|O95819|M4K4_HUMAN	sp|O95819|M4K4_HUMAN	0.989113	S	49017000
O95819_S805	sp|O95819|M4K4_HUMAN	805	sp|O95819|M4K4_HUMAN	sp|O95819|M4K4_HUMAN	0.999675	S		125720000	131820000
O95819_S855	sp|O95819|M4K4_HUMAN	855	sp|O95819|M4K4_HUMAN	sp|O95819|M4K4_HUMAN	0.767886	S	67098000	74666000	64417000
O95819_S830	sp|O95819|M4K4_HUMAN	830	sp|O95819|M4K4_HUMAN	sp|O95819|M4K4_HUMAN	0.944598	S	21125000	16229000	19752000
O95831_S268	sp|O95831|AIFM1_HUMAN	268	sp|O95831|AIFM1_HUMAN	sp|O95831|AIFM1_HUMAN	0.999975	S	156690000	171560000	162540000
O95835_S1111	sp|O95835|LATS1_HUMAN	1111	sp|O95835|LATS1_HUMAN	sp|O95835|LATS1_HUMAN	0.994218	S			23725000
O95835_S464	sp|O95835|LATS1_HUMAN	464	sp|O95835|LATS1_HUMAN	sp|O95835|LATS1_HUMAN	0.999733	S	68981000	60233000	53256000
O95857_S143	sp|O95857|TSN13_HUMAN	143	sp|O95857|TSN13_HUMAN	sp|O95857|TSN13_HUMAN	0.999999	S		52945000	66736000
O95983_S37	sp|O95983|MBD3_HUMAN	37	sp|O95983|MBD3_HUMAN	sp|O95983|MBD3_HUMAN	0.816725	S	13029000	16151000	16125000
O95983_S56	sp|O95983|MBD3_HUMAN	56	sp|O95983|MBD3_HUMAN	sp|O95983|MBD3_HUMAN	0.999994	S	29494000
Q9NZH5_S165	sp|Q9NZH5|PTTG2_HUMAN;sp|O95997|PTTG1_HUMAN	165;165	sp|Q9NZH5|PTTG2_HUMAN	sp|Q9NZH5|PTTG2_HUMAN	1	S	10316000		10062000
O96007_S20	sp|O96007|MOC2B_HUMAN	20	sp|O96007|MOC2B_HUMAN	sp|O96007|MOC2B_HUMAN	1	S	40125000	35404000	41813000
O96013_S181	sp|O96013|PAK4_HUMAN	181	sp|O96013|PAK4_HUMAN	sp|O96013|PAK4_HUMAN	0.999965	S	89147000	81175000	70496000
O96013_S474	sp|O96013|PAK4_HUMAN	474	sp|O96013|PAK4_HUMAN	sp|O96013|PAK4_HUMAN	0.999995	S	34714000	18117000	21589000
O96017_S260	sp|O96017|CHK2_HUMAN	260	sp|O96017|CHK2_HUMAN	sp|O96017|CHK2_HUMAN	1	S			13053000
O96017_S379	sp|O96017|CHK2_HUMAN	379	sp|O96017|CHK2_HUMAN	sp|O96017|CHK2_HUMAN	0.948541	S	27043000	25863000	27389000
O96019_S233	sp|O96019|ACL6A_HUMAN	233	sp|O96019|ACL6A_HUMAN	sp|O96019|ACL6A_HUMAN	1	S	574450000	477080000	468230000
O96019_S86	sp|O96019|ACL6A_HUMAN	86	sp|O96019|ACL6A_HUMAN	sp|O96019|ACL6A_HUMAN	1	S	7445600
O96020_S21	sp|O96020|CCNE2_HUMAN	21	sp|O96020|CCNE2_HUMAN	sp|O96020|CCNE2_HUMAN	0.998585	S	36780000	28819000
O96028_S380	sp|O96028|NSD2_HUMAN	380	sp|O96028|NSD2_HUMAN	sp|O96028|NSD2_HUMAN	0.897552	S			14968000
O96028_S121	sp|O96028|NSD2_HUMAN	121	sp|O96028|NSD2_HUMAN	sp|O96028|NSD2_HUMAN	0.993767	S		32797000	26416000
O96028_S407	sp|O96028|NSD2_HUMAN	407	sp|O96028|NSD2_HUMAN	sp|O96028|NSD2_HUMAN	0.988069	S	11297000		14144000
O96028_S408	sp|O96028|NSD2_HUMAN	408	sp|O96028|NSD2_HUMAN	sp|O96028|NSD2_HUMAN	0.994979	S	34935000	16414000	31157000
P00367_S128	sp|P00367|DHE3_HUMAN;sp|P49448|DHE4_HUMAN	128;128	sp|P00367|DHE3_HUMAN	sp|P00367|DHE3_HUMAN	1	S	10329000	9473400	10255000
P00441_S99	sp|P00441|SODC_HUMAN	99	sp|P00441|SODC_HUMAN	sp|P00441|SODC_HUMAN	0.997849	S	55669000
P00519_S683	sp|P00519|ABL1_HUMAN	683	sp|P00519|ABL1_HUMAN	sp|P00519|ABL1_HUMAN	0.672569	S			14266000
P00519_S569	sp|P00519|ABL1_HUMAN	569	sp|P00519|ABL1_HUMAN	sp|P00519|ABL1_HUMAN	1	S	119190000	147800000	118140000
P00533_S1025	sp|P00533|EGFR_HUMAN	1025	sp|P00533|EGFR_HUMAN	sp|P00533|EGFR_HUMAN	0.389525	S
P00533_S1026	sp|P00533|EGFR_HUMAN	1026	sp|P00533|EGFR_HUMAN	sp|P00533|EGFR_HUMAN	0.526673	S	34868000
P00533_S1028	sp|P00533|EGFR_HUMAN	1028	sp|P00533|EGFR_HUMAN	sp|P00533|EGFR_HUMAN	0.403799	S
P00533_S1030	sp|P00533|EGFR_HUMAN	1030	sp|P00533|EGFR_HUMAN	sp|P00533|EGFR_HUMAN	0.28397	S
P00533_S1153	sp|P00533|EGFR_HUMAN	1153	sp|P00533|EGFR_HUMAN	sp|P00533|EGFR_HUMAN	0.838313	S		114510000	108210000
P00533_S695	sp|P00533|EGFR_HUMAN	695	sp|P00533|EGFR_HUMAN	sp|P00533|EGFR_HUMAN	0.969264	S		16264000
P00533_S1166	sp|P00533|EGFR_HUMAN	1166	sp|P00533|EGFR_HUMAN	sp|P00533|EGFR_HUMAN	1	S	116500000	103290000	99654000
P00533_S991	sp|P00533|EGFR_HUMAN	991	sp|P00533|EGFR_HUMAN	sp|P00533|EGFR_HUMAN	0.999975	S	97463000	90341000	79648000
P00533_S1064	sp|P00533|EGFR_HUMAN	1064	sp|P00533|EGFR_HUMAN	sp|P00533|EGFR_HUMAN	1	S	30693000	50452000	40764000
P00533_S1037	sp|P00533|EGFR_HUMAN	1037	sp|P00533|EGFR_HUMAN	sp|P00533|EGFR_HUMAN	0.65668	S	42965000
P00533_S1039	sp|P00533|EGFR_HUMAN	1039	sp|P00533|EGFR_HUMAN	sp|P00533|EGFR_HUMAN	0.998449	S	29289000		47083000
P00533_S1042	sp|P00533|EGFR_HUMAN	1042	sp|P00533|EGFR_HUMAN	sp|P00533|EGFR_HUMAN	0.873954	S	43246000	5375600	47083000
P00533_S1045	sp|P00533|EGFR_HUMAN	1045	sp|P00533|EGFR_HUMAN	sp|P00533|EGFR_HUMAN	0.773896	S		5375600	32463000
P00533_S1081	sp|P00533|EGFR_HUMAN	1081	sp|P00533|EGFR_HUMAN	sp|P00533|EGFR_HUMAN	0.691439	S	155540000	916840000
P00558_S203	sp|P00558|PGK1_HUMAN	203	sp|P00558|PGK1_HUMAN	sp|P00558|PGK1_HUMAN	1	S	29436000	18525000	35420000
P01106_S281	sp|P01106|MYC_HUMAN	281	sp|P01106|MYC_HUMAN	sp|P01106|MYC_HUMAN	0.997881	S	100730000	74503000	57341000
P01106_S293	sp|P01106|MYC_HUMAN	293	sp|P01106|MYC_HUMAN	sp|P01106|MYC_HUMAN	0.975564	S	100730000	74503000	57341000
P30447_S352	sp|P30447|1A23_HUMAN;sp|P10316|1A69_HUMAN;sp|P05534|1A24_HUMAN;sp|P01892|1A02_HUMAN;sp|P01891|1A68_HUMAN;sp|Q09160|1A80_HUMAN	352;352;352;352;352;352	sp|P30447|1A23_HUMAN	sp|P30447|1A23_HUMAN	0.98196	S	49725000	49730000	44756000
P30447_S356	sp|P30447|1A23_HUMAN;sp|P10316|1A69_HUMAN;sp|P05534|1A24_HUMAN;sp|P01892|1A02_HUMAN;sp|P01891|1A68_HUMAN;sp|Q09160|1A80_HUMAN	356;356;356;356;356;356	sp|P30447|1A23_HUMAN	sp|P30447|1A23_HUMAN	0.965293	S	250510000	108140000	121610000
P30447_S359	sp|P30447|1A23_HUMAN;sp|P10316|1A69_HUMAN;sp|P05534|1A24_HUMAN;sp|P01892|1A02_HUMAN;sp|P01891|1A68_HUMAN;sp|Q09160|1A80_HUMAN	359;359;359;359;359;359	sp|P30447|1A23_HUMAN	sp|P30447|1A23_HUMAN	0.936651	S	124030000		83738000
P02545_S301	sp|P02545|LMNA_HUMAN	301	sp|P02545|LMNA_HUMAN	sp|P02545|LMNA_HUMAN	0.999988	S	49398000	31805000	45334000
P02545_S303	sp|P02545|LMNA_HUMAN	303	sp|P02545|LMNA_HUMAN	sp|P02545|LMNA_HUMAN	0.611118	S		31567000
P02545_S66	sp|P02545|LMNA_HUMAN	66	sp|P02545|LMNA_HUMAN	sp|P02545|LMNA_HUMAN	0.999843	S		18658000
P02545_S107	sp|P02545|LMNA_HUMAN	107	sp|P02545|LMNA_HUMAN	sp|P02545|LMNA_HUMAN	1	S	84815000	109440000	94304000
P02545_S390	sp|P02545|LMNA_HUMAN	390	sp|P02545|LMNA_HUMAN	sp|P02545|LMNA_HUMAN	0.999999	S	863460000	706000000	655430000
P02545_S392	sp|P02545|LMNA_HUMAN	392	sp|P02545|LMNA_HUMAN	sp|P02545|LMNA_HUMAN	0.999662	S	863460000	706000000	655430000
P02545_S212	sp|P02545|LMNA_HUMAN	212	sp|P02545|LMNA_HUMAN	sp|P02545|LMNA_HUMAN	0.993754	S		30080000
P02545_S458	sp|P02545|LMNA_HUMAN	458	sp|P02545|LMNA_HUMAN	sp|P02545|LMNA_HUMAN	1	S	362500000	231190000	226240000
P02545_S463	sp|P02545|LMNA_HUMAN	463	sp|P02545|LMNA_HUMAN	sp|P02545|LMNA_HUMAN	1	S	25011000	20299000	26826000
P02545_S12	sp|P02545|LMNA_HUMAN	12	sp|P02545|LMNA_HUMAN	sp|P02545|LMNA_HUMAN	0.99999	S	46487000	55322000	47231000
P02545_S22	sp|P02545|LMNA_HUMAN	22	sp|P02545|LMNA_HUMAN	sp|P02545|LMNA_HUMAN	0.784348	S	157480000	131730000	156080000
P02545_S628	sp|P02545|LMNA_HUMAN	628	sp|P02545|LMNA_HUMAN	sp|P02545|LMNA_HUMAN	0.999983	S	358220000	388400000	390520000
P02545_S636	sp|P02545|LMNA_HUMAN	636	sp|P02545|LMNA_HUMAN	sp|P02545|LMNA_HUMAN	0.999961	S	48670000	53680000	54298000
P02545_S533	sp|P02545|LMNA_HUMAN	533	sp|P02545|LMNA_HUMAN	sp|P02545|LMNA_HUMAN	0.995343	S	25602000	17035000
P02686_S112	sp|P02686|MBP_HUMAN	112	sp|P02686|MBP_HUMAN	sp|P02686|MBP_HUMAN	0.919301	S	77118000	63287000	71853000
P02686_S114	sp|P02686|MBP_HUMAN	114	sp|P02686|MBP_HUMAN	sp|P02686|MBP_HUMAN	0.560335	S	25193000
P02686_S40	sp|P02686|MBP_HUMAN	40	sp|P02686|MBP_HUMAN	sp|P02686|MBP_HUMAN	0.980354	S	19734000	22204000	23325000
P02751_S2384	sp|P02751|FINC_HUMAN	2384	sp|P02751|FINC_HUMAN	sp|P02751|FINC_HUMAN	1	S	66482000	53963000	53142000
P02794_S179	sp|P02794|FRIH_HUMAN	179	sp|P02794|FRIH_HUMAN	sp|P02794|FRIH_HUMAN	0.998525	S	29791000	23432000	19684000
P04049_S642	sp|P04049|RAF1_HUMAN	642	sp|P04049|RAF1_HUMAN	sp|P04049|RAF1_HUMAN	0.986674	S	531110000	421170000
P04049_S29	sp|P04049|RAF1_HUMAN	29	sp|P04049|RAF1_HUMAN	sp|P04049|RAF1_HUMAN	0.997076	S	246950000	223360000	257070000
P04049_S357	sp|P04049|RAF1_HUMAN;sp|P15056|BRAF_HUMAN	357;465	sp|P04049|RAF1_HUMAN;sp|P15056|BRAF_HUMAN	sp|P04049|RAF1_HUMAN	0.999762	S	19987000	22740000	21726000
P04049_S289	sp|P04049|RAF1_HUMAN	289	sp|P04049|RAF1_HUMAN	sp|P04049|RAF1_HUMAN	0.616082	S	41126000	42841000	42861000
P04049_S295	sp|P04049|RAF1_HUMAN	295	sp|P04049|RAF1_HUMAN	sp|P04049|RAF1_HUMAN	0.49833	S
P04049_S296	sp|P04049|RAF1_HUMAN	296	sp|P04049|RAF1_HUMAN	sp|P04049|RAF1_HUMAN	0.836082	S	185690000		173550000
P04049_S301	sp|P04049|RAF1_HUMAN	301	sp|P04049|RAF1_HUMAN	sp|P04049|RAF1_HUMAN	0.972999	S	185690000	161450000	173550000
P04049_S259	sp|P04049|RAF1_HUMAN	259	sp|P04049|RAF1_HUMAN	sp|P04049|RAF1_HUMAN	0.962097	S	28718000	35056000	31820000
P04075_S36	sp|P04075|ALDOA_HUMAN	36	sp|P04075|ALDOA_HUMAN	sp|P04075|ALDOA_HUMAN	0.787995	S	73036000	128310000	132340000
P04075_S39	sp|P04075|ALDOA_HUMAN	39	sp|P04075|ALDOA_HUMAN	sp|P04075|ALDOA_HUMAN	0.998627	S	218490000	213360000	234190000
P04075_S46	sp|P04075|ALDOA_HUMAN	46	sp|P04075|ALDOA_HUMAN	sp|P04075|ALDOA_HUMAN	1	S	50996000	47432000	31451000
P04150_S267	sp|P04150|GCR_HUMAN	267	sp|P04150|GCR_HUMAN	sp|P04150|GCR_HUMAN	0.521489	S
P04150_S203	sp|P04150|GCR_HUMAN	203	sp|P04150|GCR_HUMAN	sp|P04150|GCR_HUMAN	0.986381	S	23282000
P04183_S231	sp|P04183|KITH_HUMAN	231	sp|P04183|KITH_HUMAN	sp|P04183|KITH_HUMAN	1	S	182940000	169100000	154600000
P04183_S13	sp|P04183|KITH_HUMAN	13	sp|P04183|KITH_HUMAN	sp|P04183|KITH_HUMAN	0.859201	S	181750000	160930000	165190000
P04406_S210	sp|P04406|G3P_HUMAN	210	sp|P04406|G3P_HUMAN	sp|P04406|G3P_HUMAN	0.72641	S		11734000
P04406_S83	sp|P04406|G3P_HUMAN	83	sp|P04406|G3P_HUMAN	sp|P04406|G3P_HUMAN	1	S	247350000	189250000	191640000
P04406_S241	sp|P04406|G3P_HUMAN	241	sp|P04406|G3P_HUMAN	sp|P04406|G3P_HUMAN	0.999724	S
P04626_S998	sp|P04626|ERBB2_HUMAN	998	sp|P04626|ERBB2_HUMAN	sp|P04626|ERBB2_HUMAN	0.996869	S	17059000	18631000	23803000
P04637_S116	sp|P04637|P53_HUMAN	116	sp|P04637|P53_HUMAN	sp|P04637|P53_HUMAN	0.855346	S		8090500
P04637_S6	sp|P04637|P53_HUMAN	6	sp|P04637|P53_HUMAN	sp|P04637|P53_HUMAN	0.921351	S			23132000
P04637_S9	sp|P04637|P53_HUMAN	9	sp|P04637|P53_HUMAN	sp|P04637|P53_HUMAN	0.61462	S
P04637_S15	sp|P04637|P53_HUMAN	15	sp|P04637|P53_HUMAN	sp|P04637|P53_HUMAN	0.996355	S	1588500000	1489700000	1704200000
P04792_S199	sp|P04792|HSPB1_HUMAN	199	sp|P04792|HSPB1_HUMAN	sp|P04792|HSPB1_HUMAN	0.999869	S	53819000	47918000	43175000
P04792_S15	sp|P04792|HSPB1_HUMAN	15	sp|P04792|HSPB1_HUMAN	sp|P04792|HSPB1_HUMAN	1	S	31505000	28872000	38578000
P04792_S82	sp|P04792|HSPB1_HUMAN	82	sp|P04792|HSPB1_HUMAN	sp|P04792|HSPB1_HUMAN	0.999999	S	2854200000	2785800000	2703800000
P04818_S114	sp|P04818|TYSY_HUMAN	114	sp|P04818|TYSY_HUMAN	sp|P04818|TYSY_HUMAN	0.999993	S			9920500
P04920_S144	sp|P04920|B3A2_HUMAN	144	sp|P04920|B3A2_HUMAN	sp|P04920|B3A2_HUMAN	0.702865	S	30846000	91488000
P04920_S243	sp|P04920|B3A2_HUMAN	243	sp|P04920|B3A2_HUMAN	sp|P04920|B3A2_HUMAN	0.999739	S	23759000	33636000	18585000
P04920_S443	sp|P04920|B3A2_HUMAN	443	sp|P04920|B3A2_HUMAN	sp|P04920|B3A2_HUMAN	0.99429	S	93089000
P04920_S446	sp|P04920|B3A2_HUMAN	446	sp|P04920|B3A2_HUMAN	sp|P04920|B3A2_HUMAN	0.831619	S	93089000
P04920_S113	sp|P04920|B3A2_HUMAN	113	sp|P04920|B3A2_HUMAN	sp|P04920|B3A2_HUMAN	0.979211	S		67398000	71503000
P04920_S132	sp|P04920|B3A2_HUMAN	132	sp|P04920|B3A2_HUMAN	sp|P04920|B3A2_HUMAN	0.999236	S		19053000
P04920_S170	sp|P04920|B3A2_HUMAN	170	sp|P04920|B3A2_HUMAN	sp|P04920|B3A2_HUMAN	0.822597	S	46171000	40536000	40915000
P04920_S173	sp|P04920|B3A2_HUMAN	173	sp|P04920|B3A2_HUMAN	sp|P04920|B3A2_HUMAN	0.956769	S	46171000	40536000	40915000
P05023_S16	sp|P05023|AT1A1_HUMAN	16	sp|P05023|AT1A1_HUMAN	sp|P05023|AT1A1_HUMAN	1	S	48035000	54923000	38100000
P05023_S47	sp|P05023|AT1A1_HUMAN	47	sp|P05023|AT1A1_HUMAN	sp|P05023|AT1A1_HUMAN	0.999987	S	18427000
P05023_S217	sp|P05023|AT1A1_HUMAN;sp|P13637|AT1A3_HUMAN;sp|P50993|AT1A2_HUMAN;sp|P20648|ATP4A_HUMAN	217;207;215;228	sp|P05023|AT1A1_HUMAN	sp|P05023|AT1A1_HUMAN	0.846507	S			12832000
P05114_S86	sp|P05114|HMGN1_HUMAN	86	sp|P05114|HMGN1_HUMAN	sp|P05114|HMGN1_HUMAN	0.991788	S	119750000	28630000	112360000
P05114_S89	sp|P05114|HMGN1_HUMAN	89	sp|P05114|HMGN1_HUMAN	sp|P05114|HMGN1_HUMAN	0.998989	S	225560000	169350000	143470000
P10696_S111	sp|P10696|PPBN_HUMAN;sp|P05187|PPB1_HUMAN	111;114	sp|P10696|PPBN_HUMAN	sp|P10696|PPBN_HUMAN	0.998497	S	72560000	90278000	97625000
P05198_S110	sp|P05198|IF2A_HUMAN	110	sp|P05198|IF2A_HUMAN	sp|P05198|IF2A_HUMAN	0.999965	S		11398000	7335900
P05204_S29	sp|P05204|HMGN2_HUMAN;sp|Q15651|HMGN3_HUMAN	29;31	sp|P05204|HMGN2_HUMAN	sp|P05204|HMGN2_HUMAN	1	S		38897000	40272000
P05386_S101	sp|P05386|RLA1_HUMAN	101	sp|P05386|RLA1_HUMAN	sp|P05386|RLA1_HUMAN	1	S			316410000
P05386_S104	sp|P05386|RLA1_HUMAN	104	sp|P05386|RLA1_HUMAN	sp|P05386|RLA1_HUMAN	1	S	4818100000	3758200000	4510600000
P05387_S102	sp|P05387|RLA2_HUMAN	102	sp|P05387|RLA2_HUMAN	sp|P05387|RLA2_HUMAN	1	S			316410000
P05387_S105	sp|P05387|RLA2_HUMAN	105	sp|P05387|RLA2_HUMAN	sp|P05387|RLA2_HUMAN	1	S	4818100000	3758200000	4510600000
P05387_S86	sp|P05387|RLA2_HUMAN	86	sp|P05387|RLA2_HUMAN	sp|P05387|RLA2_HUMAN	0.999568	S	31214000	34896000	34173000
Q8NHW5_S304	sp|Q8NHW5|RLA0L_HUMAN;sp|P05388|RLA0_HUMAN	304;304	sp|Q8NHW5|RLA0L_HUMAN	sp|Q8NHW5|RLA0L_HUMAN	1	S	73929000	61563000	70080000
Q8NHW5_S307	sp|Q8NHW5|RLA0L_HUMAN;sp|P05388|RLA0_HUMAN	307;307	sp|Q8NHW5|RLA0L_HUMAN	sp|Q8NHW5|RLA0L_HUMAN	1	S	221200000	174820000	211530000
P05412_S243	sp|P05412|JUN_HUMAN	243	sp|P05412|JUN_HUMAN	sp|P05412|JUN_HUMAN	0.999808	S	53142000	53937000	52984000
P05412_S73	sp|P05412|JUN_HUMAN;sp|P17535|JUND_HUMAN	73;100	sp|P05412|JUN_HUMAN;sp|P17535|JUND_HUMAN	sp|P05412|JUN_HUMAN	1	S	3058600000	2438100000	2544300000
P05412_S63	sp|P05412|JUN_HUMAN	63	sp|P05412|JUN_HUMAN	sp|P05412|JUN_HUMAN	0.999994	S	763340000	673580000	751070000
P05455_S366	sp|P05455|LA_HUMAN	366	sp|P05455|LA_HUMAN	sp|P05455|LA_HUMAN	1	S	798210000	859290000	775690000
P05455_S92	sp|P05455|LA_HUMAN	92	sp|P05455|LA_HUMAN	sp|P05455|LA_HUMAN	0.997184	S	124710000	172340000	176130000
P05455_S94	sp|P05455|LA_HUMAN	94	sp|P05455|LA_HUMAN	sp|P05455|LA_HUMAN	0.685215	S		73621000
P05783_S60	sp|P05783|K1C18_HUMAN	60	sp|P05783|K1C18_HUMAN	sp|P05783|K1C18_HUMAN	1	S	31373000	26277000	24449000
P05783_S93	sp|P05783|K1C18_HUMAN	93	sp|P05783|K1C18_HUMAN	sp|P05783|K1C18_HUMAN	0.999977	S	33219000	42625000	34089000
P05783_S398	sp|P05783|K1C18_HUMAN	398	sp|P05783|K1C18_HUMAN	sp|P05783|K1C18_HUMAN	0.826416	S	22424000	29550000
P05783_S399	sp|P05783|K1C18_HUMAN	399	sp|P05783|K1C18_HUMAN	sp|P05783|K1C18_HUMAN	0.900677	S	319350000	271970000	359420000
P05783_S401	sp|P05783|K1C18_HUMAN	401	sp|P05783|K1C18_HUMAN	sp|P05783|K1C18_HUMAN	0.967126	S	86597000	95303000	107080000
P05783_S30	sp|P05783|K1C18_HUMAN	30	sp|P05783|K1C18_HUMAN	sp|P05783|K1C18_HUMAN	0.600138	S			80479000
P05783_S31	sp|P05783|K1C18_HUMAN	31	sp|P05783|K1C18_HUMAN	sp|P05783|K1C18_HUMAN	0.952077	S		39311000	32475000
P05783_S34	sp|P05783|K1C18_HUMAN	34	sp|P05783|K1C18_HUMAN	sp|P05783|K1C18_HUMAN	0.989144	S	224590000	230610000	21086000
P05783_S42	sp|P05783|K1C18_HUMAN	42	sp|P05783|K1C18_HUMAN	sp|P05783|K1C18_HUMAN	0.954332	S	836040000	875190000	898820000
P05783_S44	sp|P05783|K1C18_HUMAN	44	sp|P05783|K1C18_HUMAN	sp|P05783|K1C18_HUMAN	0.590118	S		5361900
P05783_S47	sp|P05783|K1C18_HUMAN	47	sp|P05783|K1C18_HUMAN	sp|P05783|K1C18_HUMAN	0.527305	S			10476000
P05783_S49	sp|P05783|K1C18_HUMAN	49	sp|P05783|K1C18_HUMAN	sp|P05783|K1C18_HUMAN	0.594602	S			10476000
P05783_S15	sp|P05783|K1C18_HUMAN	15	sp|P05783|K1C18_HUMAN	sp|P05783|K1C18_HUMAN	0.999576	S	881350000	1031400000	1127500000
P05783_S18	sp|P05783|K1C18_HUMAN	18	sp|P05783|K1C18_HUMAN	sp|P05783|K1C18_HUMAN	1	S	742300000	731110000	637350000
P05783_S7	sp|P05783|K1C18_HUMAN	7	sp|P05783|K1C18_HUMAN	sp|P05783|K1C18_HUMAN	0.957933	S	126850000	8979400000	8197200000
P05783_S10	sp|P05783|K1C18_HUMAN	10	sp|P05783|K1C18_HUMAN	sp|P05783|K1C18_HUMAN	0.999449	S	8020400000	466450000	337650000
P05783_S305	sp|P05783|K1C18_HUMAN;CON__H-INV:HIT000015463	305;205	sp|P05783|K1C18_HUMAN	sp|P05783|K1C18_HUMAN	1	S	22492000	21914000	18191000
P06241_S21	sp|P06241|FYN_HUMAN	21	sp|P06241|FYN_HUMAN	sp|P06241|FYN_HUMAN	1	S	40931000	25179000	21535000
P06400_S608	sp|P06400|RB_HUMAN	608	sp|P06400|RB_HUMAN	sp|P06400|RB_HUMAN	0.899995	S	410680000	410410000	381270000
P06400_S612	sp|P06400|RB_HUMAN	612	sp|P06400|RB_HUMAN	sp|P06400|RB_HUMAN	0.99933	S	235740000	177460000	137020000
P06400_S794	sp|P06400|RB_HUMAN	794	sp|P06400|RB_HUMAN	sp|P06400|RB_HUMAN	0.519227	S		64310000
P06400_S795	sp|P06400|RB_HUMAN	795	sp|P06400|RB_HUMAN	sp|P06400|RB_HUMAN	0.996522	S	89284000	96141000	72090000
P06400_S807	sp|P06400|RB_HUMAN	807	sp|P06400|RB_HUMAN	sp|P06400|RB_HUMAN	1	S	279630000	269700000	327720000
P06400_S811	sp|P06400|RB_HUMAN	811	sp|P06400|RB_HUMAN	sp|P06400|RB_HUMAN	0.999999	S	258510000	239150000	302560000
P06400_S37	sp|P06400|RB_HUMAN	37	sp|P06400|RB_HUMAN	sp|P06400|RB_HUMAN	1	S	156700000	121490000	140280000
P06400_S788	sp|P06400|RB_HUMAN	788	sp|P06400|RB_HUMAN	sp|P06400|RB_HUMAN	0.999998	S	57318000	64310000	75910000
P06400_S249	sp|P06400|RB_HUMAN	249	sp|P06400|RB_HUMAN	sp|P06400|RB_HUMAN	1	S	296020000	335760000	300300000
P06400_S350	sp|P06400|RB_HUMAN	350	sp|P06400|RB_HUMAN	sp|P06400|RB_HUMAN	0.822111	S		25066000
P06454_S2	sp|P06454|PTMA_HUMAN	2	sp|P06454|PTMA_HUMAN	sp|P06454|PTMA_HUMAN	1	S		21732000	18435000
P06454_S9	sp|P06454|PTMA_HUMAN	9	sp|P06454|PTMA_HUMAN	sp|P06454|PTMA_HUMAN	0.732203	S			10906000
P06733_S40	sp|P06733|ENOA_HUMAN;sp|P13929|ENOB_HUMAN;sp|P09104|ENOG_HUMAN	40;40;40	sp|P06733|ENOA_HUMAN	sp|P06733|ENOA_HUMAN	0.956995	S	49564000	49894000	70638000
P06733_S27	sp|P06733|ENOA_HUMAN	27	sp|P06733|ENOA_HUMAN	sp|P06733|ENOA_HUMAN	0.921045	S		37930000
P06733_S419	sp|P06733|ENOA_HUMAN	419	sp|P06733|ENOA_HUMAN	sp|P06733|ENOA_HUMAN	1	S			10465000
P06733_S254	sp|P06733|ENOA_HUMAN	254	sp|P06733|ENOA_HUMAN	sp|P06733|ENOA_HUMAN	1	S	78844000	89883000	75531000
P06733_S263	sp|P06733|ENOA_HUMAN	263	sp|P06733|ENOA_HUMAN	sp|P06733|ENOA_HUMAN	1	S	64943000	49089000	56928000
P06733_S79	sp|P06733|ENOA_HUMAN	79	sp|P06733|ENOA_HUMAN	sp|P06733|ENOA_HUMAN	1	S	22416000	17747000	13890000
P06748_S125	sp|P06748|NPM_HUMAN	125	sp|P06748|NPM_HUMAN	sp|P06748|NPM_HUMAN	1	S	7856900000	9140600000	8749900000
P06748_S70	sp|P06748|NPM_HUMAN	70	sp|P06748|NPM_HUMAN	sp|P06748|NPM_HUMAN	1	S	1579500000	1337800000	1557400000
P06748_S4	sp|P06748|NPM_HUMAN	4	sp|P06748|NPM_HUMAN	sp|P06748|NPM_HUMAN	1	S	7172800000	7163200000	7483100000
P06748_S10	sp|P06748|NPM_HUMAN	10	sp|P06748|NPM_HUMAN	sp|P06748|NPM_HUMAN	1	S	1846200000	1770700000	1850900000
P06748_S260	sp|P06748|NPM_HUMAN	260	sp|P06748|NPM_HUMAN	sp|P06748|NPM_HUMAN	1	S	36217000	30525000	25315000
P06748_S242	sp|P06748|NPM_HUMAN	242	sp|P06748|NPM_HUMAN	sp|P06748|NPM_HUMAN	0.743784	S		8716000	7705600
P06748_S243	sp|P06748|NPM_HUMAN	243	sp|P06748|NPM_HUMAN	sp|P06748|NPM_HUMAN	0.995905	S	359900000	257840000	274940000
P06748_S137	sp|P06748|NPM_HUMAN	137	sp|P06748|NPM_HUMAN	sp|P06748|NPM_HUMAN	0.99961	S	145310000	79387000	68018000
P06748_S139	sp|P06748|NPM_HUMAN	139	sp|P06748|NPM_HUMAN	sp|P06748|NPM_HUMAN	0.999996	S	102690000	101270000	86123000
P06748_S254	sp|P06748|NPM_HUMAN	254	sp|P06748|NPM_HUMAN	sp|P06748|NPM_HUMAN	1	S	18410000		17595000
P06748_S88	sp|P06748|NPM_HUMAN	88	sp|P06748|NPM_HUMAN	sp|P06748|NPM_HUMAN	0.919959	S	15007000	12923000	16520000
P06753_S88	sp|P06753|TPM3_HUMAN	88	sp|P06753|TPM3_HUMAN	sp|P06753|TPM3_HUMAN	1	S		19130000
Q16778_S37	sp|Q16778|H2B2E_HUMAN;sp|P33778|H2B1B_HUMAN;sp|P23527|H2B1O_HUMAN;sp|P06899|H2B1J_HUMAN;sp|Q6DRA6|H2B2D_HUMAN;sp|Q6DN03|H2B2C_HUMAN;sp|Q8N257|H2B3B_HUMAN	37;37;37;37;37;37;37	sp|Q16778|H2B2E_HUMAN;sp|Q8N257|H2B3B_HUMAN	sp|Q16778|H2B2E_HUMAN	0.999742	S	27758000	22699000	32300000
Q16778_S39	sp|Q16778|H2B2E_HUMAN;sp|P33778|H2B1B_HUMAN;sp|P23527|H2B1O_HUMAN;sp|P06899|H2B1J_HUMAN;sp|Q6DRA6|H2B2D_HUMAN;sp|Q6DN03|H2B2C_HUMAN;sp|Q8N257|H2B3B_HUMAN	39;39;39;39;39;39;39	sp|Q16778|H2B2E_HUMAN;sp|Q8N257|H2B3B_HUMAN	sp|Q16778|H2B2E_HUMAN	0.998671	S	14893000		15005000
P07195_S44	sp|P07195|LDHB_HUMAN	44	sp|P07195|LDHB_HUMAN	sp|P07195|LDHB_HUMAN	1	S			12783000
P07196_S472	sp|P07196|NFL_HUMAN	472	sp|P07196|NFL_HUMAN	sp|P07196|NFL_HUMAN	1	S			6789700
P07199_S156	sp|P07199|CENPB_HUMAN	156	sp|P07199|CENPB_HUMAN	sp|P07199|CENPB_HUMAN	0.991709	S		16542000	11835000
P07355_S184	sp|P07355|ANXA2_HUMAN	184	sp|P07355|ANXA2_HUMAN	sp|P07355|ANXA2_HUMAN	1	S	6172500	6097700	5708800
P07355_S164	sp|P07355|ANXA2_HUMAN;sp|A6NMY6|AXA2L_HUMAN	164;164	sp|P07355|ANXA2_HUMAN	sp|P07355|ANXA2_HUMAN	0.969391	S	66873000	71369000	77551000
P07355_S127	sp|P07355|ANXA2_HUMAN;sp|A6NMY6|AXA2L_HUMAN	127;127	sp|P07355|ANXA2_HUMAN	sp|P07355|ANXA2_HUMAN	1	S	66518000	46543000	57486000
P07355_S12	sp|P07355|ANXA2_HUMAN;sp|A6NMY6|AXA2L_HUMAN	12;12	sp|P07355|ANXA2_HUMAN	sp|P07355|ANXA2_HUMAN	0.999999	S	97352000	83167000	92666000
P07355_S2	sp|P07355|ANXA2_HUMAN;sp|A6NMY6|AXA2L_HUMAN	2;2	sp|P07355|ANXA2_HUMAN	sp|P07355|ANXA2_HUMAN	0.90012	S	317720000	348680000	369700000
P07437_S40	sp|P07437|TBB5_HUMAN	40	sp|P07437|TBB5_HUMAN	sp|P07437|TBB5_HUMAN	0.999726	S	38370000	28290000	44025000
P07814_S882	sp|P07814|SYEP_HUMAN	882	sp|P07814|SYEP_HUMAN	sp|P07814|SYEP_HUMAN	0.862069	S	129110000	123420000	121510000
P07814_S883	sp|P07814|SYEP_HUMAN	883	sp|P07814|SYEP_HUMAN	sp|P07814|SYEP_HUMAN	0.418232	S
P07814_S885	sp|P07814|SYEP_HUMAN	885	sp|P07814|SYEP_HUMAN	sp|P07814|SYEP_HUMAN	0.711569	S	2616500000	54711000	91793000
P07814_S886	sp|P07814|SYEP_HUMAN	886	sp|P07814|SYEP_HUMAN	sp|P07814|SYEP_HUMAN	0.732413	S	525840000	709430000	704790000
P07900_S231	sp|P07900|HS90A_HUMAN	231	sp|P07900|HS90A_HUMAN	sp|P07900|HS90A_HUMAN	1	S	6417200000	1222600000	3279900000
P07900_S263	sp|P07900|HS90A_HUMAN;sp|Q58FG0|HS905_HUMAN	263;89	sp|P07900|HS90A_HUMAN	sp|P07900|HS90A_HUMAN	1	S	306540000	295700000	280450000
P07900_S641	sp|P07900|HS90A_HUMAN	641	sp|P07900|HS90A_HUMAN	sp|P07900|HS90A_HUMAN	0.999999	S	59184000	59024000	71078000
P07900_S453	sp|P07900|HS90A_HUMAN	453	sp|P07900|HS90A_HUMAN	sp|P07900|HS90A_HUMAN	1	S	19337000	32842000	21120000
P07900_S709	sp|P07900|HS90A_HUMAN	709	sp|P07900|HS90A_HUMAN	sp|P07900|HS90A_HUMAN	0.777402	S	39499000	42586000	34665000
P07900_S595	sp|P07900|HS90A_HUMAN	595	sp|P07900|HS90A_HUMAN	sp|P07900|HS90A_HUMAN	0.711419	S			16972000
P07900_S315	sp|P07900|HS90A_HUMAN;sp|P08238|HS90B_HUMAN	315;307	sp|P07900|HS90A_HUMAN;sp|P08238|HS90B_HUMAN	sp|P07900|HS90A_HUMAN	0.996275	S	103970000	126580000	150970000
P07900_S476	sp|P07900|HS90A_HUMAN	476	sp|P07900|HS90A_HUMAN	sp|P07900|HS90A_HUMAN	1	S	67900000	64445000	68098000
P07910_S209	sp|P07910|HNRPC_HUMAN;sp|P0DMR1|HNRC4_HUMAN;sp|O60812|HNRC1_HUMAN;sp|B7ZW38|HNRC3_HUMAN;sp|B2RXH8|HNRC2_HUMAN	209;196;196;196;196	sp|P07910|HNRPC_HUMAN	sp|P07910|HNRPC_HUMAN	1	S		4661300
P07910_S115	sp|P07910|HNRPC_HUMAN	115	sp|P07910|HNRPC_HUMAN	sp|P07910|HNRPC_HUMAN	0.446414	S
P07910_S238	sp|P07910|HNRPC_HUMAN	238	sp|P07910|HNRPC_HUMAN	sp|P07910|HNRPC_HUMAN	0.698793	S	11018000
P07910_S239	sp|P07910|HNRPC_HUMAN	239	sp|P07910|HNRPC_HUMAN	sp|P07910|HNRPC_HUMAN	0.400077	S
P07910_S240	sp|P07910|HNRPC_HUMAN	240	sp|P07910|HNRPC_HUMAN	sp|P07910|HNRPC_HUMAN	0.400077	S
P07910_S241	sp|P07910|HNRPC_HUMAN	241	sp|P07910|HNRPC_HUMAN	sp|P07910|HNRPC_HUMAN	0.396396	S
P07919_S61	sp|P07919|QCR6_HUMAN	61	sp|P07919|QCR6_HUMAN	sp|P07919|QCR6_HUMAN	0.994616	S	20765000	18176000	15669000
P07947_S111	sp|P07947|YES_HUMAN	111	sp|P07947|YES_HUMAN	sp|P07947|YES_HUMAN	1	S	7380100	9793300
P07948_S11	sp|P07948|LYN_HUMAN	11	sp|P07948|LYN_HUMAN	sp|P07948|LYN_HUMAN	1	S	198760000	174830000	200410000
P07948_S13	sp|P07948|LYN_HUMAN	13	sp|P07948|LYN_HUMAN	sp|P07948|LYN_HUMAN	1	S	61986000	63321000	81110000
P08047_S2	sp|P08047|SP1_HUMAN	2	sp|P08047|SP1_HUMAN	sp|P08047|SP1_HUMAN	1	S	13992000	15718000	10865000
P08047_S7	sp|P08047|SP1_HUMAN	7	sp|P08047|SP1_HUMAN	sp|P08047|SP1_HUMAN	0.999973	S	19188000	30139000	22447000
P08048_S270	sp|P08048|ZFY_HUMAN;sp|P17010|ZFX_HUMAN	270;274	sp|P08048|ZFY_HUMAN	sp|P08048|ZFY_HUMAN	0.999943	S	61694000	82582000
P08195_S165	sp|P08195|4F2_HUMAN	165	sp|P08195|4F2_HUMAN	sp|P08195|4F2_HUMAN	0.999998	S	123710000	153000000	126740000
P08238_S255	sp|P08238|HS90B_HUMAN;sp|Q58FF8|H90B2_HUMAN	255;177	sp|P08238|HS90B_HUMAN;sp|Q58FF8|H90B2_HUMAN	sp|P08238|HS90B_HUMAN	1	S	210330000	143280000	186820000
P08238_S261	sp|P08238|HS90B_HUMAN;sp|Q58FF8|H90B2_HUMAN	261;183	sp|P08238|HS90B_HUMAN;sp|Q58FF8|H90B2_HUMAN	sp|P08238|HS90B_HUMAN	1	S	15248000		12410000
P08238_S532	sp|P08238|HS90B_HUMAN;sp|Q58FF7|H90B3_HUMAN;sp|Q58FF8|H90B2_HUMAN	532;405;305	sp|P08238|HS90B_HUMAN;sp|Q58FF8|H90B2_HUMAN	sp|P08238|HS90B_HUMAN	0.995478	S		16431000
P08238_S226	sp|P08238|HS90B_HUMAN;sp|Q58FF7|H90B3_HUMAN	226;205	sp|P08238|HS90B_HUMAN	sp|P08238|HS90B_HUMAN	1	S	692020000	499730000	538440000
P08238_S445	sp|P08238|HS90B_HUMAN	445	sp|P08238|HS90B_HUMAN	sp|P08238|HS90B_HUMAN	0.991747	S	6619800	10907000
P08240_S296	sp|P08240|SRPR_HUMAN	296	sp|P08240|SRPR_HUMAN	sp|P08240|SRPR_HUMAN	0.333246	S
P08240_S297	sp|P08240|SRPR_HUMAN	297	sp|P08240|SRPR_HUMAN	sp|P08240|SRPR_HUMAN	0.479436	S
P08240_S298	sp|P08240|SRPR_HUMAN	298	sp|P08240|SRPR_HUMAN	sp|P08240|SRPR_HUMAN	0.479436	S
P08559_S232	sp|P08559|ODPA_HUMAN	232	sp|P08559|ODPA_HUMAN	sp|P08559|ODPA_HUMAN	0.975085	S	54381000	46060000	44286000
P08559_S293	sp|P08559|ODPA_HUMAN;sp|P29803|ODPAT_HUMAN	293;291	sp|P08559|ODPA_HUMAN	sp|P08559|ODPA_HUMAN	0.999774	S	2710000000	2521800000	2242800000
P08559_S300	sp|P08559|ODPA_HUMAN;sp|P29803|ODPAT_HUMAN	300;298	sp|P08559|ODPA_HUMAN	sp|P08559|ODPA_HUMAN	0.999997	S	40700000	42486000	44876000
P08581_S990	sp|P08581|MET_HUMAN	990	sp|P08581|MET_HUMAN	sp|P08581|MET_HUMAN	0.999529	S	47815000	61325000	43816000
P08581_S997	sp|P08581|MET_HUMAN	997	sp|P08581|MET_HUMAN	sp|P08581|MET_HUMAN	1	S	49055000	19793000	45696000
P08581_S1000	sp|P08581|MET_HUMAN	1000	sp|P08581|MET_HUMAN	sp|P08581|MET_HUMAN	1	S	33541000		27271000
P08621_S320	sp|P08621|RU17_HUMAN	320	sp|P08621|RU17_HUMAN	sp|P08621|RU17_HUMAN	1	S
P08621_S226	sp|P08621|RU17_HUMAN	226	sp|P08621|RU17_HUMAN	sp|P08621|RU17_HUMAN	1	S	198510000	143080000	146920000
P08651_S333	sp|P08651|NFIC_HUMAN	333	sp|P08651|NFIC_HUMAN	sp|P08651|NFIC_HUMAN	1	S	96081000	46107000	73748000
P08651_S339	sp|P08651|NFIC_HUMAN	339	sp|P08651|NFIC_HUMAN	sp|P08651|NFIC_HUMAN	0.995192	S	49050000	46107000	38886000
P08651_S343	sp|P08651|NFIC_HUMAN	343	sp|P08651|NFIC_HUMAN	sp|P08651|NFIC_HUMAN	0.917634	S		139900000
P08651_S322	sp|P08651|NFIC_HUMAN	322	sp|P08651|NFIC_HUMAN	sp|P08651|NFIC_HUMAN	0.600837	S	365740000
P08651_S323	sp|P08651|NFIC_HUMAN	323	sp|P08651|NFIC_HUMAN	sp|P08651|NFIC_HUMAN	0.984253	S	318330000	273370000	329890000
P08651_S305	sp|P08651|NFIC_HUMAN	305	sp|P08651|NFIC_HUMAN	sp|P08651|NFIC_HUMAN	0.495791	S
P08670_S459	sp|P08670|VIME_HUMAN	459	sp|P08670|VIME_HUMAN	sp|P08670|VIME_HUMAN	0.938853	S	21062000	26663000	28053000
P08670_S55	sp|P08670|VIME_HUMAN	55	sp|P08670|VIME_HUMAN	sp|P08670|VIME_HUMAN	0.990707	S	43177000	81253000	85114000
P08708_S113	sp|P08708|RS17_HUMAN	113	sp|P08708|RS17_HUMAN	sp|P08708|RS17_HUMAN	0.999865	S	1174000000	1090200000	1320500000
P09234_S17	sp|P09234|RU1C_HUMAN	17	sp|P09234|RU1C_HUMAN	sp|P09234|RU1C_HUMAN	0.999937	S	342780000	335130000	350890000
P09382_S30	sp|P09382|LEG1_HUMAN	30	sp|P09382|LEG1_HUMAN	sp|P09382|LEG1_HUMAN	1	S	7193700
P09429_S35	sp|P09429|HMGB1_HUMAN	35	sp|P09429|HMGB1_HUMAN	sp|P09429|HMGB1_HUMAN	1	S	60156000	46640000	48392000
P09543_S170	sp|P09543|CN37_HUMAN	170	sp|P09543|CN37_HUMAN	sp|P09543|CN37_HUMAN	1	S	23986000	27206000	26487000
P09543_S9	sp|P09543|CN37_HUMAN	9	sp|P09543|CN37_HUMAN	sp|P09543|CN37_HUMAN	0.940547	S	16164000		9703500
P09603_S533	sp|P09603|CSF1_HUMAN	533	sp|P09603|CSF1_HUMAN	sp|P09603|CSF1_HUMAN	1	S	29112000	28519000	32251000
P09651_S95	sp|P09651|ROA1_HUMAN;sp|Q32P51|RA1L2_HUMAN	95;95	sp|P09651|ROA1_HUMAN	sp|P09651|ROA1_HUMAN	0.999948	S	10927000
P09651_S363	sp|P09651|ROA1_HUMAN	363	sp|P09651|ROA1_HUMAN	sp|P09651|ROA1_HUMAN	0.722154	S		9989900
P09651_S364	sp|P09651|ROA1_HUMAN	364	sp|P09651|ROA1_HUMAN	sp|P09651|ROA1_HUMAN	0.548635	S	15005000		17814000
P09651_S4	sp|P09651|ROA1_HUMAN	4	sp|P09651|ROA1_HUMAN	sp|P09651|ROA1_HUMAN	0.999891	S	367350000	226390000	236290000
P09651_S6	sp|P09651|ROA1_HUMAN	6	sp|P09651|ROA1_HUMAN	sp|P09651|ROA1_HUMAN	1	S	10208000000	8257900000	8950100000
P09651_S2	sp|P09651|ROA1_HUMAN	2	sp|P09651|ROA1_HUMAN	sp|P09651|ROA1_HUMAN	0.965359	S	16520000	342820000	14595000
P09651_S337	sp|P09651|ROA1_HUMAN;sp|Q32P51|RA1L2_HUMAN	337;285	sp|P09651|ROA1_HUMAN	sp|P09651|ROA1_HUMAN	0.499999	S		311800000
P09651_S338	sp|P09651|ROA1_HUMAN;sp|Q32P51|RA1L2_HUMAN	338;286	sp|P09651|ROA1_HUMAN	sp|P09651|ROA1_HUMAN	0.810169	S	305870000	311800000
P09661_S197	sp|P09661|RU2A_HUMAN	197	sp|P09661|RU2A_HUMAN	sp|P09661|RU2A_HUMAN	1	S	25433000	17748000
P09848_S1188	sp|P09848|LPH_HUMAN	1188	sp|P09848|LPH_HUMAN	sp|P09848|LPH_HUMAN	0.793585	S	7315900	6746900	8525500
P09874_S782	sp|P09874|PARP1_HUMAN	782	sp|P09874|PARP1_HUMAN	sp|P09874|PARP1_HUMAN	1	S	44247000	51239000	46046000
P09884_S186	sp|P09884|DPOLA_HUMAN	186	sp|P09884|DPOLA_HUMAN	sp|P09884|DPOLA_HUMAN	0.999995	S	80222000	107330000	109250000
P0C1Z6_S249	sp|P0C1Z6|TFPT_HUMAN	249	sp|P0C1Z6|TFPT_HUMAN	sp|P0C1Z6|TFPT_HUMAN	0.999766	S	25776000	32005000	36806000
P0C1Z6_S252	sp|P0C1Z6|TFPT_HUMAN	252	sp|P0C1Z6|TFPT_HUMAN	sp|P0C1Z6|TFPT_HUMAN	1	S	239870000	238030000	290150000
P0C1Z6_S180	sp|P0C1Z6|TFPT_HUMAN	180	sp|P0C1Z6|TFPT_HUMAN	sp|P0C1Z6|TFPT_HUMAN	1	S	43106000	35656000	35373000
P0C264_S6	sp|P0C264|SBK3_HUMAN	6	sp|P0C264|SBK3_HUMAN	sp|P0C264|SBK3_HUMAN	0.998928	S	16442000	16863000
P0C7T5_S284	sp|P0C7T5|ATX1L_HUMAN	284	sp|P0C7T5|ATX1L_HUMAN	sp|P0C7T5|ATX1L_HUMAN	0.999799	S			10450000
P0C7T5_S62	sp|P0C7T5|ATX1L_HUMAN	62	sp|P0C7T5|ATX1L_HUMAN	sp|P0C7T5|ATX1L_HUMAN	0.999999	S		33015000	31418000
P0CAP2_S178	sp|P0CAP2|GRL1A_HUMAN;sp|Q9BZD3|GCOM2_HUMAN	178;178	sp|P0CAP2|GRL1A_HUMAN	sp|P0CAP2|GRL1A_HUMAN	0.473705	S
P0CAP2_S179	sp|P0CAP2|GRL1A_HUMAN;sp|Q9BZD3|GCOM2_HUMAN	179;179	sp|P0CAP2|GRL1A_HUMAN	sp|P0CAP2|GRL1A_HUMAN	0.758584	S	50166000	62815000	47900000
P0CAP2_S364	sp|P0CAP2|GRL1A_HUMAN;sp|Q9BZD3|GCOM2_HUMAN	364;364	sp|P0CAP2|GRL1A_HUMAN	sp|P0CAP2|GRL1A_HUMAN	0.776084	S	17149000
P62987_S65	sp|P62987|RL40_HUMAN;sp|P62979|RS27A_HUMAN;sp|P0CG47|UBB_HUMAN;sp|P0CG48|UBC_HUMAN	65;65;65;65	sp|P62987|RL40_HUMAN	sp|P62987|RL40_HUMAN	0.957377	S	25434000
P62987_S57	sp|P62987|RL40_HUMAN;sp|P62979|RS27A_HUMAN;sp|P0CG47|UBB_HUMAN;sp|P0CG48|UBC_HUMAN	57;57;57;57	sp|P62987|RL40_HUMAN	sp|P62987|RL40_HUMAN	0.99999	S	113540000	119260000	122700000
P0DJ93_S50	sp|P0DJ93|SIM13_HUMAN	50	sp|P0DJ93|SIM13_HUMAN	sp|P0DJ93|SIM13_HUMAN	0.917939	S
P0DJ93_S58	sp|P0DJ93|SIM13_HUMAN	58	sp|P0DJ93|SIM13_HUMAN	sp|P0DJ93|SIM13_HUMAN	0.940157	S
P0DJ93_S60	sp|P0DJ93|SIM13_HUMAN	60	sp|P0DJ93|SIM13_HUMAN	sp|P0DJ93|SIM13_HUMAN	0.805741	S
P10070_S236	sp|P10070|GLI2_HUMAN	236	sp|P10070|GLI2_HUMAN	sp|P10070|GLI2_HUMAN	0.999337	S	4594000	4452100	5244600
P10070_S149	sp|P10070|GLI2_HUMAN	149	sp|P10070|GLI2_HUMAN	sp|P10070|GLI2_HUMAN	1	S	11298000	11223000	12939000
P10070_S835	sp|P10070|GLI2_HUMAN	835	sp|P10070|GLI2_HUMAN	sp|P10070|GLI2_HUMAN	0.362547	S
Q9Y3L5_S66	sp|Q9Y3L5|RAP2C_HUMAN;sp|P61225|RAP2B_HUMAN;sp|P10114|RAP2A_HUMAN	66;66;66	sp|Q9Y3L5|RAP2C_HUMAN	sp|Q9Y3L5|RAP2C_HUMAN	0.999726	S	19132000	17167000	16859000
P10243_S458	sp|P10243|MYBA_HUMAN	458	sp|P10243|MYBA_HUMAN	sp|P10243|MYBA_HUMAN	0.979749	S	11022000		8522200
P10244_S282	sp|P10244|MYBB_HUMAN	282	sp|P10244|MYBB_HUMAN	sp|P10244|MYBB_HUMAN	0.999427	S	25932000	21452000	21296000
P10244_S20	sp|P10244|MYBB_HUMAN	20	sp|P10244|MYBB_HUMAN	sp|P10244|MYBB_HUMAN	0.90288	S		28283000
P10244_S421	sp|P10244|MYBB_HUMAN	421	sp|P10244|MYBB_HUMAN	sp|P10244|MYBB_HUMAN	0.980947	S		13654000
P10412_S36	sp|P10412|H14_HUMAN;sp|P16403|H12_HUMAN;sp|P16402|H13_HUMAN	36;36;37	sp|P10412|H14_HUMAN;sp|P16402|H13_HUMAN	sp|P16402|H13_HUMAN	0.999805	S			9230700
P10412_S2	sp|P10412|H14_HUMAN	2	sp|P10412|H14_HUMAN	sp|P10412|H14_HUMAN	0.876259	S	30777000	29256000
P10588_S40	sp|P10588|NR2F6_HUMAN	40	sp|P10588|NR2F6_HUMAN	sp|P10588|NR2F6_HUMAN	0.998535	S	76230000	60699000	54293000
P10636_S713	sp|P10636|TAU_HUMAN	713	sp|P10636|TAU_HUMAN	sp|P10636|TAU_HUMAN	0.99894	S	35099000
P10636_S721	sp|P10636|TAU_HUMAN	721	sp|P10636|TAU_HUMAN	sp|P10636|TAU_HUMAN	0.482106	S
P10644_S83	sp|P10644|KAP0_HUMAN	83	sp|P10644|KAP0_HUMAN	sp|P10644|KAP0_HUMAN	1	S	56714000	53505000	38081000
P10644_S380	sp|P10644|KAP0_HUMAN	380	sp|P10644|KAP0_HUMAN	sp|P10644|KAP0_HUMAN	0.999945	S			8577400
P10644_S77	sp|P10644|KAP0_HUMAN	77	sp|P10644|KAP0_HUMAN	sp|P10644|KAP0_HUMAN	0.916671	S		21747000
P10809_S488	sp|P10809|CH60_HUMAN	488	sp|P10809|CH60_HUMAN	sp|P10809|CH60_HUMAN	1	S	15562000	12374000	12832000
P10809_S67	sp|P10809|CH60_HUMAN	67	sp|P10809|CH60_HUMAN	sp|P10809|CH60_HUMAN	0.980477	S	12767000
P10809_S70	sp|P10809|CH60_HUMAN	70	sp|P10809|CH60_HUMAN	sp|P10809|CH60_HUMAN	0.999947	S	740070000	654810000	737340000
P11137_S1155	sp|P11137|MTAP2_HUMAN	1155	sp|P11137|MTAP2_HUMAN	sp|P11137|MTAP2_HUMAN	0.997259	S	370800000		303560000
P11137_S233	sp|P11137|MTAP2_HUMAN	233	sp|P11137|MTAP2_HUMAN	sp|P11137|MTAP2_HUMAN	0.999967	S		6145900
P11137_S1782	sp|P11137|MTAP2_HUMAN	1782	sp|P11137|MTAP2_HUMAN	sp|P11137|MTAP2_HUMAN	0.999989	S	603400000	439870000	520770000
P11137_S1786	sp|P11137|MTAP2_HUMAN	1786	sp|P11137|MTAP2_HUMAN	sp|P11137|MTAP2_HUMAN	1	S	167430000	539060000	581310000
P11137_S1787	sp|P11137|MTAP2_HUMAN	1787	sp|P11137|MTAP2_HUMAN	sp|P11137|MTAP2_HUMAN	1	S	104590000	87612000	223470000
P11137_S1790	sp|P11137|MTAP2_HUMAN	1790	sp|P11137|MTAP2_HUMAN	sp|P11137|MTAP2_HUMAN	1	S	540930000	358330000	581310000
P11137_S788	sp|P11137|MTAP2_HUMAN	788	sp|P11137|MTAP2_HUMAN	sp|P11137|MTAP2_HUMAN	1	S	59460000	57052000	63387000
P11137_S285	sp|P11137|MTAP2_HUMAN	285	sp|P11137|MTAP2_HUMAN	sp|P11137|MTAP2_HUMAN	1	S	231720000	231170000	233840000
P11137_S1347	sp|P11137|MTAP2_HUMAN	1347	sp|P11137|MTAP2_HUMAN	sp|P11137|MTAP2_HUMAN	1	S	217630000	240410000	251060000
P11137_S1353	sp|P11137|MTAP2_HUMAN	1353	sp|P11137|MTAP2_HUMAN	sp|P11137|MTAP2_HUMAN	0.999995	S	251230000	266730000	280600000
P11137_S136	sp|P11137|MTAP2_HUMAN	136	sp|P11137|MTAP2_HUMAN	sp|P11137|MTAP2_HUMAN	0.97426	S	219750000	195830000	174050000
P11137_S140	sp|P11137|MTAP2_HUMAN	140	sp|P11137|MTAP2_HUMAN	sp|P11137|MTAP2_HUMAN	0.940004	S	219750000	195830000	174050000
P11137_S610	sp|P11137|MTAP2_HUMAN	610	sp|P11137|MTAP2_HUMAN	sp|P11137|MTAP2_HUMAN	0.999877	S	18569000	20570000	18401000
P11137_S725	sp|P11137|MTAP2_HUMAN	725	sp|P11137|MTAP2_HUMAN	sp|P11137|MTAP2_HUMAN	0.999867	S	111490000	108740000	95594000
P11137_S738	sp|P11137|MTAP2_HUMAN	738	sp|P11137|MTAP2_HUMAN	sp|P11137|MTAP2_HUMAN	0.936917	S	50467000	48832000	62934000
P11137_S1562	sp|P11137|MTAP2_HUMAN	1562	sp|P11137|MTAP2_HUMAN	sp|P11137|MTAP2_HUMAN	0.803727	S		13488000
P11137_S821	sp|P11137|MTAP2_HUMAN	821	sp|P11137|MTAP2_HUMAN	sp|P11137|MTAP2_HUMAN	0.999952	S	274850000	278800000
P11137_S311	sp|P11137|MTAP2_HUMAN	311	sp|P11137|MTAP2_HUMAN	sp|P11137|MTAP2_HUMAN	0.972617	S	18278000
P11137_S833	sp|P11137|MTAP2_HUMAN	833	sp|P11137|MTAP2_HUMAN	sp|P11137|MTAP2_HUMAN	0.999959	S	132380000	96423000	103760000
P11137_S1324	sp|P11137|MTAP2_HUMAN	1324	sp|P11137|MTAP2_HUMAN	sp|P11137|MTAP2_HUMAN	1	S	59572000	75777000	67661000
P11137_S1640	sp|P11137|MTAP2_HUMAN	1640	sp|P11137|MTAP2_HUMAN	sp|P11137|MTAP2_HUMAN	1	S	25506000	22784000	30142000
P11137_S1653	sp|P11137|MTAP2_HUMAN	1653	sp|P11137|MTAP2_HUMAN	sp|P11137|MTAP2_HUMAN	1	S	14358000		20610000
P11137_S1130	sp|P11137|MTAP2_HUMAN	1130	sp|P11137|MTAP2_HUMAN	sp|P11137|MTAP2_HUMAN	0.843524	S			51423000
P11137_S1133	sp|P11137|MTAP2_HUMAN	1133	sp|P11137|MTAP2_HUMAN	sp|P11137|MTAP2_HUMAN	0.864872	S	161110000	117190000	121550000
P11137_S1134	sp|P11137|MTAP2_HUMAN	1134	sp|P11137|MTAP2_HUMAN	sp|P11137|MTAP2_HUMAN	0.491875	S
P11137_S881	sp|P11137|MTAP2_HUMAN	881	sp|P11137|MTAP2_HUMAN	sp|P11137|MTAP2_HUMAN	0.940817	S	211890000	228670000
P11137_S886	sp|P11137|MTAP2_HUMAN	886	sp|P11137|MTAP2_HUMAN	sp|P11137|MTAP2_HUMAN	0.712197	S			235620000
P11142_S541	sp|P11142|HSP7C_HUMAN	541	sp|P11142|HSP7C_HUMAN	sp|P11142|HSP7C_HUMAN	0.999955	S	35435000	28615000	29740000
P11166_S490	sp|P11166|GTR1_HUMAN	490	sp|P11166|GTR1_HUMAN	sp|P11166|GTR1_HUMAN	1	S	17703000	16663000	15888000
P11171_S188	sp|P11171|41_HUMAN	188	sp|P11171|41_HUMAN	sp|P11171|41_HUMAN	1	S	88600000	75602000	83223000
P11171_S191	sp|P11171|41_HUMAN	191	sp|P11171|41_HUMAN	sp|P11171|41_HUMAN	0.999959	S	77668000	67356000	78324000
P11171_S84	sp|P11171|41_HUMAN	84	sp|P11171|41_HUMAN	sp|P11171|41_HUMAN	0.631823	S		3342200
P11171_S85	sp|P11171|41_HUMAN	85	sp|P11171|41_HUMAN	sp|P11171|41_HUMAN	0.966955	S	19039000	18383000	25396000
P11171_S712	sp|P11171|41_HUMAN	712	sp|P11171|41_HUMAN	sp|P11171|41_HUMAN	0.985242	S	44450000	37885000	34559000
P11171_S542	sp|P11171|41_HUMAN	542	sp|P11171|41_HUMAN	sp|P11171|41_HUMAN	1	S			7060200
P11274_S122	sp|P11274|BCR_HUMAN	122	sp|P11274|BCR_HUMAN	sp|P11274|BCR_HUMAN	1	S	114820000	98953000	88174000
P11274_S235	sp|P11274|BCR_HUMAN	235	sp|P11274|BCR_HUMAN	sp|P11274|BCR_HUMAN	0.493935	S
P11274_S236	sp|P11274|BCR_HUMAN	236	sp|P11274|BCR_HUMAN	sp|P11274|BCR_HUMAN	0.493935	S
P11274_S238	sp|P11274|BCR_HUMAN	238	sp|P11274|BCR_HUMAN	sp|P11274|BCR_HUMAN	0.288579	S
P11274_S239	sp|P11274|BCR_HUMAN	239	sp|P11274|BCR_HUMAN	sp|P11274|BCR_HUMAN	0.288579	S
P11274_S459	sp|P11274|BCR_HUMAN	459	sp|P11274|BCR_HUMAN	sp|P11274|BCR_HUMAN	0.999085	S	538960000	506600000	527400000
P11274_S461	sp|P11274|BCR_HUMAN	461	sp|P11274|BCR_HUMAN	sp|P11274|BCR_HUMAN	0.588192	S		57843000
P11274_S462	sp|P11274|BCR_HUMAN	462	sp|P11274|BCR_HUMAN	sp|P11274|BCR_HUMAN	0.599702	S	85767000		72238000
P11274_S1264	sp|P11274|BCR_HUMAN	1264	sp|P11274|BCR_HUMAN	sp|P11274|BCR_HUMAN	0.999383	S	17674000	17435000	13732000
P11387_S111	sp|P11387|TOP1_HUMAN	111	sp|P11387|TOP1_HUMAN	sp|P11387|TOP1_HUMAN	0.805879	S	36566000		72448000
P11387_S112	sp|P11387|TOP1_HUMAN	112	sp|P11387|TOP1_HUMAN	sp|P11387|TOP1_HUMAN	0.84333	S		32605000	72448000
P11387_S2	sp|P11387|TOP1_HUMAN	2	sp|P11387|TOP1_HUMAN	sp|P11387|TOP1_HUMAN	0.999828	S
P11387_S10	sp|P11387|TOP1_HUMAN	10	sp|P11387|TOP1_HUMAN	sp|P11387|TOP1_HUMAN	1	S	402790000	466810000	441960000
P11388_S1106	sp|P11388|TOP2A_HUMAN	1106	sp|P11388|TOP2A_HUMAN	sp|P11388|TOP2A_HUMAN	1	S	14370000	11664000	11239000
P11388_S1374	sp|P11388|TOP2A_HUMAN	1374	sp|P11388|TOP2A_HUMAN	sp|P11388|TOP2A_HUMAN	1	S	58167000	49296000	51660000
P11388_S1377	sp|P11388|TOP2A_HUMAN	1377	sp|P11388|TOP2A_HUMAN	sp|P11388|TOP2A_HUMAN	1	S	813960000	739150000	751130000
P11388_S1495	sp|P11388|TOP2A_HUMAN	1495	sp|P11388|TOP2A_HUMAN	sp|P11388|TOP2A_HUMAN	0.999984	S	27123000	29714000	34539000
P11388_S1504	sp|P11388|TOP2A_HUMAN	1504	sp|P11388|TOP2A_HUMAN	sp|P11388|TOP2A_HUMAN	1	S	13726000	16120000	13196000
P11388_S1391	sp|P11388|TOP2A_HUMAN	1391	sp|P11388|TOP2A_HUMAN	sp|P11388|TOP2A_HUMAN	0.722492	S		19600000	70954000
P11388_S1392	sp|P11388|TOP2A_HUMAN	1392	sp|P11388|TOP2A_HUMAN	sp|P11388|TOP2A_HUMAN	0.951454	S	63686000	51363000	70954000
P11388_S1393	sp|P11388|TOP2A_HUMAN	1393	sp|P11388|TOP2A_HUMAN	sp|P11388|TOP2A_HUMAN	0.985144	S	167340000	164450000	200690000
P11388_S1247	sp|P11388|TOP2A_HUMAN	1247	sp|P11388|TOP2A_HUMAN	sp|P11388|TOP2A_HUMAN	1	S	883660000	750480000	782980000
P11388_S1491	sp|P11388|TOP2A_HUMAN	1491	sp|P11388|TOP2A_HUMAN	sp|P11388|TOP2A_HUMAN	0.974335	S
P11388_S1213	sp|P11388|TOP2A_HUMAN	1213	sp|P11388|TOP2A_HUMAN	sp|P11388|TOP2A_HUMAN	1	S	71939000	45554000	62084000
P11388_S1525	sp|P11388|TOP2A_HUMAN	1525	sp|P11388|TOP2A_HUMAN	sp|P11388|TOP2A_HUMAN	1	S	2822700000	2919000000	2808400000
P11441_S90	sp|P11441|UBL4A_HUMAN	90	sp|P11441|UBL4A_HUMAN	sp|P11441|UBL4A_HUMAN	1	S	24172000	22456000	20476000
P11532_S3623	sp|P11532|DMD_HUMAN	3623	sp|P11532|DMD_HUMAN	sp|P11532|DMD_HUMAN	0.999922	S	12752000	13613000	17987000
P11532_S3624	sp|P11532|DMD_HUMAN	3624	sp|P11532|DMD_HUMAN	sp|P11532|DMD_HUMAN	0.996965	S		11192000
P11717_S2400	sp|P11717|MPRI_HUMAN	2400	sp|P11717|MPRI_HUMAN	sp|P11717|MPRI_HUMAN	0.543473	S	26223000		24203000
P11717_S2401	sp|P11717|MPRI_HUMAN	2401	sp|P11717|MPRI_HUMAN	sp|P11717|MPRI_HUMAN	0.799035	S		21266000	24203000
P11717_S2409	sp|P11717|MPRI_HUMAN	2409	sp|P11717|MPRI_HUMAN	sp|P11717|MPRI_HUMAN	0.999298	S	1530500000	1376200000	1620200000
P11717_S2479	sp|P11717|MPRI_HUMAN	2479	sp|P11717|MPRI_HUMAN	sp|P11717|MPRI_HUMAN	1	S	36257000	31670000	39672000
P11717_S2484	sp|P11717|MPRI_HUMAN	2484	sp|P11717|MPRI_HUMAN	sp|P11717|MPRI_HUMAN	1	S	1806200000	1892700000	1833500000
P11766_S351	sp|P11766|ADHX_HUMAN	351	sp|P11766|ADHX_HUMAN	sp|P11766|ADHX_HUMAN	0.999755	S		8393900
P11831_S224	sp|P11831|SRF_HUMAN	224	sp|P11831|SRF_HUMAN	sp|P11831|SRF_HUMAN	0.971166	S	78835000	67323000
P11831_S228	sp|P11831|SRF_HUMAN	228	sp|P11831|SRF_HUMAN	sp|P11831|SRF_HUMAN	0.412618	S
P11940_S315	sp|P11940|PABP1_HUMAN	315	sp|P11940|PABP1_HUMAN	sp|P11940|PABP1_HUMAN	0.999999	S	13284000	10581000	14293000
P11940_S341	sp|P11940|PABP1_HUMAN;sp|Q4VXU2|PAP1L_HUMAN;sp|Q9H361|PABP3_HUMAN;sp|Q13310|PABP4_HUMAN	341;341;341;341	sp|P11940|PABP1_HUMAN;sp|Q13310|PABP4_HUMAN	sp|P11940|PABP1_HUMAN	0.634895	S			24263000
P11940_S96	sp|P11940|PABP1_HUMAN;sp|Q4VXU2|PAP1L_HUMAN;sp|Q96DU9|PABP5_HUMAN	96;96;103	sp|P11940|PABP1_HUMAN	sp|P11940|PABP1_HUMAN	1	S
P12036_S782	sp|P12036|NFH_HUMAN	782	sp|P12036|NFH_HUMAN	sp|P12036|NFH_HUMAN	1	S			10631000
P12081_S27	sp|P12081|SYHC_HUMAN	27	sp|P12081|SYHC_HUMAN	sp|P12081|SYHC_HUMAN	1	S	11032000
P12268_S416	sp|P12268|IMDH2_HUMAN	416	sp|P12268|IMDH2_HUMAN	sp|P12268|IMDH2_HUMAN	1	S	34472000	28820000	33721000
P12268_S122	sp|P12268|IMDH2_HUMAN	122	sp|P12268|IMDH2_HUMAN	sp|P12268|IMDH2_HUMAN	1	S	23645000	28157000	38296000
P12270_S2034	sp|P12270|TPR_HUMAN	2034	sp|P12270|TPR_HUMAN	sp|P12270|TPR_HUMAN	0.521291	S	22679000
P12270_S2048	sp|P12270|TPR_HUMAN	2048	sp|P12270|TPR_HUMAN	sp|P12270|TPR_HUMAN	0.899653	S	86536000	107300000	110670000
P12270_S1185	sp|P12270|TPR_HUMAN	1185	sp|P12270|TPR_HUMAN	sp|P12270|TPR_HUMAN	0.999014	S	177220000	185800000	169790000
P12270_S379	sp|P12270|TPR_HUMAN	379	sp|P12270|TPR_HUMAN	sp|P12270|TPR_HUMAN	0.968148	S	22441000	24864000	23705000
P12270_S2136	sp|P12270|TPR_HUMAN	2136	sp|P12270|TPR_HUMAN	sp|P12270|TPR_HUMAN	0.431024	S
P12270_S523	sp|P12270|TPR_HUMAN	523	sp|P12270|TPR_HUMAN	sp|P12270|TPR_HUMAN	0.906547	S			14344000
P12270_S631	sp|P12270|TPR_HUMAN	631	sp|P12270|TPR_HUMAN	sp|P12270|TPR_HUMAN	0.396078	S
P12270_S632	sp|P12270|TPR_HUMAN	632	sp|P12270|TPR_HUMAN	sp|P12270|TPR_HUMAN	0.396078	S
P12270_S640	sp|P12270|TPR_HUMAN	640	sp|P12270|TPR_HUMAN	sp|P12270|TPR_HUMAN	0.494798	S
P12270_S2155	sp|P12270|TPR_HUMAN	2155	sp|P12270|TPR_HUMAN	sp|P12270|TPR_HUMAN	1	S	2833600000	3028900000	3314700000
P12270_S1838	sp|P12270|TPR_HUMAN	1838	sp|P12270|TPR_HUMAN	sp|P12270|TPR_HUMAN	0.757626	S		30376000
P12270_S1462	sp|P12270|TPR_HUMAN	1462	sp|P12270|TPR_HUMAN	sp|P12270|TPR_HUMAN	0.537229	S		22747000
P12429_S167	sp|P12429|ANXA3_HUMAN	167	sp|P12429|ANXA3_HUMAN	sp|P12429|ANXA3_HUMAN	1	S	10714000	12055000	6378300
P12694_S337	sp|P12694|ODBA_HUMAN	337	sp|P12694|ODBA_HUMAN	sp|P12694|ODBA_HUMAN	0.961513	S	76800000	75493000	77935000
P12694_S347	sp|P12694|ODBA_HUMAN	347	sp|P12694|ODBA_HUMAN	sp|P12694|ODBA_HUMAN	0.999999	S	133020000	126690000	77935000
P12830_S793	sp|P12830|CADH1_HUMAN	793	sp|P12830|CADH1_HUMAN	sp|P12830|CADH1_HUMAN	0.999507	S	25191000	31412000	43365000
P12931_S17	sp|P12931|SRC_HUMAN	17	sp|P12931|SRC_HUMAN	sp|P12931|SRC_HUMAN	1	S	116780000	142200000
P12956_S520	sp|P12956|XRCC6_HUMAN	520	sp|P12956|XRCC6_HUMAN	sp|P12956|XRCC6_HUMAN	1	S	28255000	26495000	31585000
P12956_S6	sp|P12956|XRCC6_HUMAN	6	sp|P12956|XRCC6_HUMAN	sp|P12956|XRCC6_HUMAN	1	S	9055300	7168300	11622000
P13051_S63	sp|P13051|UNG_HUMAN	63	sp|P13051|UNG_HUMAN	sp|P13051|UNG_HUMAN	0.632487	S			78429000
P13051_S64	sp|P13051|UNG_HUMAN	64	sp|P13051|UNG_HUMAN	sp|P13051|UNG_HUMAN	0.839622	S	71358000	185020000
P13056_S215	sp|P13056|NR2C1_HUMAN	215	sp|P13056|NR2C1_HUMAN	sp|P13056|NR2C1_HUMAN	0.957068	S	16104000	26485000
P13489_S2	sp|P13489|RINI_HUMAN	2	sp|P13489|RINI_HUMAN	sp|P13489|RINI_HUMAN	0.967023	S		15378000
P13489_S7	sp|P13489|RINI_HUMAN	7	sp|P13489|RINI_HUMAN	sp|P13489|RINI_HUMAN	0.997814	S	6152600
P13639_S502	sp|P13639|EF2_HUMAN	502	sp|P13639|EF2_HUMAN	sp|P13639|EF2_HUMAN	0.999955	S	8461900	6379800
P13796_S5	sp|P13796|PLSL_HUMAN	5	sp|P13796|PLSL_HUMAN	sp|P13796|PLSL_HUMAN	0.999983	S	182130000	177660000	98585000
P13796_S7	sp|P13796|PLSL_HUMAN	7	sp|P13796|PLSL_HUMAN	sp|P13796|PLSL_HUMAN	0.998945	S	185650000	109550000	110130000
P13796_S257	sp|P13796|PLSL_HUMAN	257	sp|P13796|PLSL_HUMAN	sp|P13796|PLSL_HUMAN	1	S	99061000	99067000	103480000
P13796_S117	sp|P13796|PLSL_HUMAN	117	sp|P13796|PLSL_HUMAN	sp|P13796|PLSL_HUMAN	0.800642	S		43262000
P13796_S290	sp|P13796|PLSL_HUMAN	290	sp|P13796|PLSL_HUMAN	sp|P13796|PLSL_HUMAN	0.743134	S			38107000
P13796_S406	sp|P13796|PLSL_HUMAN	406	sp|P13796|PLSL_HUMAN	sp|P13796|PLSL_HUMAN	1	S	15853000	13249000	10755000
P13797_S339	sp|P13797|PLST_HUMAN	339	sp|P13797|PLST_HUMAN	sp|P13797|PLST_HUMAN	1	S	21886000	19024000	22184000
P13798_S187	sp|P13798|ACPH_HUMAN	187	sp|P13798|ACPH_HUMAN	sp|P13798|ACPH_HUMAN	0.999185	S		129290000	132690000
P13807_S710	sp|P13807|GYS1_HUMAN	710	sp|P13807|GYS1_HUMAN	sp|P13807|GYS1_HUMAN	0.725465	S	91892000	89356000	90381000
P13807_S727	sp|P13807|GYS1_HUMAN	727	sp|P13807|GYS1_HUMAN	sp|P13807|GYS1_HUMAN	0.874329	S	26424000
P13861_S99	sp|P13861|KAP2_HUMAN	99	sp|P13861|KAP2_HUMAN	sp|P13861|KAP2_HUMAN	0.999962	S	2778900000	2844900000	2520800000
P13861_S78	sp|P13861|KAP2_HUMAN	78	sp|P13861|KAP2_HUMAN	sp|P13861|KAP2_HUMAN	1	S	4132400000	3969900000	3581500000
P13861_S80	sp|P13861|KAP2_HUMAN	80	sp|P13861|KAP2_HUMAN	sp|P13861|KAP2_HUMAN	1	S	4132400000	3921700000	3581500000
P13994_S362	sp|P13994|CC130_HUMAN	362	sp|P13994|CC130_HUMAN	sp|P13994|CC130_HUMAN	0.958397	S	29569000
P13994_S332	sp|P13994|CC130_HUMAN	332	sp|P13994|CC130_HUMAN	sp|P13994|CC130_HUMAN	1	S	69059000	55099000	70975000
P14373_S499	sp|P14373|TRI27_HUMAN	499	sp|P14373|TRI27_HUMAN	sp|P14373|TRI27_HUMAN	0.317764	S
P14373_S508	sp|P14373|TRI27_HUMAN	508	sp|P14373|TRI27_HUMAN	sp|P14373|TRI27_HUMAN	0.277959	S
P14373_S512	sp|P14373|TRI27_HUMAN	512	sp|P14373|TRI27_HUMAN	sp|P14373|TRI27_HUMAN	0.537696	S		31424000
P14618_S37	sp|P14618|KPYM_HUMAN	37	sp|P14618|KPYM_HUMAN	sp|P14618|KPYM_HUMAN	1	S	775250000	857190000	893000000
P14618_S77	sp|P14618|KPYM_HUMAN	77	sp|P14618|KPYM_HUMAN	sp|P14618|KPYM_HUMAN	0.987572	S	110340000	71876000	81881000
P14618_S97	sp|P14618|KPYM_HUMAN	97	sp|P14618|KPYM_HUMAN	sp|P14618|KPYM_HUMAN	0.982973	S			19653000
P14866_S298	sp|P14866|HNRPL_HUMAN	298	sp|P14866|HNRPL_HUMAN	sp|P14866|HNRPL_HUMAN	0.956866	S		10346000
P14866_S52	sp|P14866|HNRPL_HUMAN	52	sp|P14866|HNRPL_HUMAN	sp|P14866|HNRPL_HUMAN	1	S	17488000
P14868_S249	sp|P14868|SYDC_HUMAN	249	sp|P14868|SYDC_HUMAN	sp|P14868|SYDC_HUMAN	0.999602	S		33262000
P14921_S282	sp|P14921|ETS1_HUMAN	282	sp|P14921|ETS1_HUMAN	sp|P14921|ETS1_HUMAN	0.940841	S	26590000	34563000	48522000
P14923_S665	sp|P14923|PLAK_HUMAN	665	sp|P14923|PLAK_HUMAN	sp|P14923|PLAK_HUMAN	1	S	20916000	15373000
P14923_S28	sp|P14923|PLAK_HUMAN	28	sp|P14923|PLAK_HUMAN	sp|P14923|PLAK_HUMAN	0.715036	S	24746000
P15036_S319	sp|P15036|ETS2_HUMAN	319	sp|P15036|ETS2_HUMAN	sp|P15036|ETS2_HUMAN	0.892	S	20615000	10162000
P15056_S750	sp|P15056|BRAF_HUMAN	750	sp|P15056|BRAF_HUMAN	sp|P15056|BRAF_HUMAN	0.999995	S	7539800		8581000
P15056_S363	sp|P15056|BRAF_HUMAN	363	sp|P15056|BRAF_HUMAN	sp|P15056|BRAF_HUMAN	0.333279	S
P15056_S364	sp|P15056|BRAF_HUMAN	364	sp|P15056|BRAF_HUMAN	sp|P15056|BRAF_HUMAN	0.333279	S
P15056_S365	sp|P15056|BRAF_HUMAN	365	sp|P15056|BRAF_HUMAN	sp|P15056|BRAF_HUMAN	0.936723	S	143010000	104700000	98470000
P15056_S446	sp|P15056|BRAF_HUMAN	446	sp|P15056|BRAF_HUMAN	sp|P15056|BRAF_HUMAN	0.983206	S	86814000	83952000	76002000
P15056_S447	sp|P15056|BRAF_HUMAN	447	sp|P15056|BRAF_HUMAN	sp|P15056|BRAF_HUMAN	0.647612	S	322490000	294970000
P15121_S215	sp|P15121|ALDR_HUMAN	215	sp|P15121|ALDR_HUMAN	sp|P15121|ALDR_HUMAN	0.996803	S	108270000	69572000	75972000
P15311_S144	sp|P15311|EZRI_HUMAN	144	sp|P15311|EZRI_HUMAN	sp|P15311|EZRI_HUMAN	0.996315	S		7504000
P15311_S249	sp|P15311|EZRI_HUMAN;sp|P35241|RADI_HUMAN;sp|P26038|MOES_HUMAN	249;249;249	sp|P15311|EZRI_HUMAN;sp|P26038|MOES_HUMAN	sp|P26038|MOES_HUMAN	1	S
P15311_S535	sp|P15311|EZRI_HUMAN	535	sp|P15311|EZRI_HUMAN	sp|P15311|EZRI_HUMAN	0.814672	S	17145000	16430000
P15336_S136	sp|P15336|ATF2_HUMAN	136	sp|P15336|ATF2_HUMAN	sp|P15336|ATF2_HUMAN	0.99602	S	58979000	39998000	39947000
P15336_S112	sp|P15336|ATF2_HUMAN	112	sp|P15336|ATF2_HUMAN	sp|P15336|ATF2_HUMAN	1	S	11653000	17394000	17766000
P15336_S90	sp|P15336|ATF2_HUMAN	90	sp|P15336|ATF2_HUMAN	sp|P15336|ATF2_HUMAN	1	S	31177000	24895000	24115000
P15374_S130	sp|P15374|UCHL3_HUMAN	130	sp|P15374|UCHL3_HUMAN	sp|P15374|UCHL3_HUMAN	0.999025	S	101890000	100610000	127010000
P15374_S161	sp|P15374|UCHL3_HUMAN	161	sp|P15374|UCHL3_HUMAN	sp|P15374|UCHL3_HUMAN	0.999999	S	40242000	25738000	23977000
P15407_S252	sp|P15407|FOSL1_HUMAN	252	sp|P15407|FOSL1_HUMAN	sp|P15407|FOSL1_HUMAN	0.759515	S	217620000	174440000	192710000
P15407_S254	sp|P15407|FOSL1_HUMAN	254	sp|P15407|FOSL1_HUMAN	sp|P15407|FOSL1_HUMAN	0.297913	S
P15407_S255	sp|P15407|FOSL1_HUMAN	255	sp|P15407|FOSL1_HUMAN	sp|P15407|FOSL1_HUMAN	0.560043	S	68948000
P15407_S265	sp|P15407|FOSL1_HUMAN	265	sp|P15407|FOSL1_HUMAN	sp|P15407|FOSL1_HUMAN	0.998941	S	616310000	600950000	688080000
P15407_S101	sp|P15407|FOSL1_HUMAN	101	sp|P15407|FOSL1_HUMAN	sp|P15407|FOSL1_HUMAN	1	S		28787000
P15408_S230	sp|P15408|FOSL2_HUMAN	230	sp|P15408|FOSL2_HUMAN	sp|P15408|FOSL2_HUMAN	0.999461	S	106500000	95969000	82089000
P15408_S120	sp|P15408|FOSL2_HUMAN	120	sp|P15408|FOSL2_HUMAN	sp|P15408|FOSL2_HUMAN	1	S	127200000	33691000	109750000
P15408_S308	sp|P15408|FOSL2_HUMAN	308	sp|P15408|FOSL2_HUMAN	sp|P15408|FOSL2_HUMAN	0.782723	S	128300000	126920000	141110000
P15408_S309	sp|P15408|FOSL2_HUMAN	309	sp|P15408|FOSL2_HUMAN	sp|P15408|FOSL2_HUMAN	0.478276	S
P15408_S310	sp|P15408|FOSL2_HUMAN	310	sp|P15408|FOSL2_HUMAN	sp|P15408|FOSL2_HUMAN	0.362377	S
P15408_S320	sp|P15408|FOSL2_HUMAN	320	sp|P15408|FOSL2_HUMAN	sp|P15408|FOSL2_HUMAN	0.999577	S	155700000	147520000	164250000
P15408_S211	sp|P15408|FOSL2_HUMAN	211	sp|P15408|FOSL2_HUMAN	sp|P15408|FOSL2_HUMAN	0.998015	S	7096500
P15408_S200	sp|P15408|FOSL2_HUMAN	200	sp|P15408|FOSL2_HUMAN	sp|P15408|FOSL2_HUMAN	1	S	120380000	97784000	94085000
P15531_S120	sp|P15531|NDKA_HUMAN	120	sp|P15531|NDKA_HUMAN	sp|P15531|NDKA_HUMAN	0.999503	S	871090000	413530000	480520000
P15531_S122	sp|P15531|NDKA_HUMAN	122	sp|P15531|NDKA_HUMAN	sp|P15531|NDKA_HUMAN	0.998334	S	348060000	336130000	257430000
P15531_S125	sp|P15531|NDKA_HUMAN	125	sp|P15531|NDKA_HUMAN	sp|P15531|NDKA_HUMAN	1	S	79563000	34623000	48255000
P15559_S82	sp|P15559|NQO1_HUMAN	82	sp|P15559|NQO1_HUMAN	sp|P15559|NQO1_HUMAN	1	S	50784000	35784000	40082000
P15822_S2682	sp|P15822|ZEP1_HUMAN	2682	sp|P15822|ZEP1_HUMAN	sp|P15822|ZEP1_HUMAN	0.986013	S	112550000	87819000	70039000
P15822_S492	sp|P15822|ZEP1_HUMAN	492	sp|P15822|ZEP1_HUMAN	sp|P15822|ZEP1_HUMAN	0.829721	S
P15822_S495	sp|P15822|ZEP1_HUMAN	495	sp|P15822|ZEP1_HUMAN	sp|P15822|ZEP1_HUMAN	0.953464	S
P15822_S1158	sp|P15822|ZEP1_HUMAN	1158	sp|P15822|ZEP1_HUMAN	sp|P15822|ZEP1_HUMAN	1	S	62865000	81769000	71663000
P15822_S2291	sp|P15822|ZEP1_HUMAN	2291	sp|P15822|ZEP1_HUMAN	sp|P15822|ZEP1_HUMAN	0.306918	S
[truncated: 13,395 more rows]

## Sheet: 4b
Data S4b. Phosphoproteomic quantification by singleshot DDA in CL68 cells
Accession-site	Proteins	Positions within proteins	Leading proteins	Protein	Localization prob	Amino acid	Intensity CL68-DDA_01	Intensity CL68-DDA_02	Intensity CL68-DDA_03
A0AUZ9_S714	sp|A0AUZ9|KAL1L_HUMAN	714	sp|A0AUZ9|KAL1L_HUMAN	sp|A0AUZ9|KAL1L_HUMAN	0.986648	S	7192000		9233500
A0AVK6_S102	sp|A0AVK6|E2F8_HUMAN	102	sp|A0AVK6|E2F8_HUMAN	sp|A0AVK6|E2F8_HUMAN	1	S	125090000	117830000	104740000
A0AVK6_S71	sp|A0AVK6|E2F8_HUMAN	71	sp|A0AVK6|E2F8_HUMAN	sp|A0AVK6|E2F8_HUMAN	1	S	36053000	27330000	39294000
A0FGR8_S755	sp|A0FGR8|ESYT2_HUMAN	755	sp|A0FGR8|ESYT2_HUMAN	sp|A0FGR8|ESYT2_HUMAN	0.999304	S	585540000	590790000	687900000
A0FGR8_S758	sp|A0FGR8|ESYT2_HUMAN	758	sp|A0FGR8|ESYT2_HUMAN	sp|A0FGR8|ESYT2_HUMAN	0.99997	S	825580000	829340000	893660000
A0FGR8_S761	sp|A0FGR8|ESYT2_HUMAN	761	sp|A0FGR8|ESYT2_HUMAN	sp|A0FGR8|ESYT2_HUMAN	1	S	331760000	407040000	393940000
A0FGR8_S688	sp|A0FGR8|ESYT2_HUMAN	688	sp|A0FGR8|ESYT2_HUMAN	sp|A0FGR8|ESYT2_HUMAN	0.603277	S		116720000
A0FGR8_S691	sp|A0FGR8|ESYT2_HUMAN	691	sp|A0FGR8|ESYT2_HUMAN	sp|A0FGR8|ESYT2_HUMAN	0.961248	S	105450000	99579000	113590000
A0FGR8_S693	sp|A0FGR8|ESYT2_HUMAN	693	sp|A0FGR8|ESYT2_HUMAN	sp|A0FGR8|ESYT2_HUMAN	0.998325	S	68906000	66412000	77617000
A0FGR8_S704	sp|A0FGR8|ESYT2_HUMAN	704	sp|A0FGR8|ESYT2_HUMAN	sp|A0FGR8|ESYT2_HUMAN	0.53793	S	91935000
A0FGR8_S736	sp|A0FGR8|ESYT2_HUMAN	736	sp|A0FGR8|ESYT2_HUMAN	sp|A0FGR8|ESYT2_HUMAN	0.497728	S
A0FGR8_S737	sp|A0FGR8|ESYT2_HUMAN	737	sp|A0FGR8|ESYT2_HUMAN	sp|A0FGR8|ESYT2_HUMAN	0.907059	S	58129000	118470000	92421000
A0FGR8_S738	sp|A0FGR8|ESYT2_HUMAN	738	sp|A0FGR8|ESYT2_HUMAN	sp|A0FGR8|ESYT2_HUMAN	0.711707	S	24321000		129360000
A0FGR8_S739	sp|A0FGR8|ESYT2_HUMAN	739	sp|A0FGR8|ESYT2_HUMAN	sp|A0FGR8|ESYT2_HUMAN	0.978533	S	58129000	65545000	46934000
A0FGR8_S743	sp|A0FGR8|ESYT2_HUMAN	743	sp|A0FGR8|ESYT2_HUMAN	sp|A0FGR8|ESYT2_HUMAN	0.998274	S	24321000	25671000	22826000
A0JLT2_S194	sp|A0JLT2|MED19_HUMAN	194	sp|A0JLT2|MED19_HUMAN	sp|A0JLT2|MED19_HUMAN	0.700869	S	20973000
A0JLT2_S196	sp|A0JLT2|MED19_HUMAN	196	sp|A0JLT2|MED19_HUMAN	sp|A0JLT2|MED19_HUMAN	0.596937	S		18706000
A0JNW5_S935	sp|A0JNW5|UH1BL_HUMAN	935	sp|A0JNW5|UH1BL_HUMAN	sp|A0JNW5|UH1BL_HUMAN	0.999732	S	15462000	16145000	10668000
A0JNW5_S889	sp|A0JNW5|UH1BL_HUMAN	889	sp|A0JNW5|UH1BL_HUMAN	sp|A0JNW5|UH1BL_HUMAN	0.262278	S
A0JNW5_S891	sp|A0JNW5|UH1BL_HUMAN	891	sp|A0JNW5|UH1BL_HUMAN	sp|A0JNW5|UH1BL_HUMAN	0.262278	S
A0MZ66_S492	sp|A0MZ66|SHOT1_HUMAN	492	sp|A0MZ66|SHOT1_HUMAN	sp|A0MZ66|SHOT1_HUMAN	0.35926	S
A0MZ66_S494	sp|A0MZ66|SHOT1_HUMAN	494	sp|A0MZ66|SHOT1_HUMAN	sp|A0MZ66|SHOT1_HUMAN	0.996424	S	220470000	215450000
A0MZ66_S249	sp|A0MZ66|SHOT1_HUMAN	249	sp|A0MZ66|SHOT1_HUMAN	sp|A0MZ66|SHOT1_HUMAN	0.999995	S	55717000	50962000	69066000
A0MZ66_S506	sp|A0MZ66|SHOT1_HUMAN	506	sp|A0MZ66|SHOT1_HUMAN	sp|A0MZ66|SHOT1_HUMAN	1	S	157970000	136540000	145100000
A0MZ66_S532	sp|A0MZ66|SHOT1_HUMAN	532	sp|A0MZ66|SHOT1_HUMAN	sp|A0MZ66|SHOT1_HUMAN	0.557873	S
A1A4S6_S643	sp|A1A4S6|RHG10_HUMAN	643	sp|A1A4S6|RHG10_HUMAN	sp|A1A4S6|RHG10_HUMAN	0.479592	S
A1A4S6_S645	sp|A1A4S6|RHG10_HUMAN	645	sp|A1A4S6|RHG10_HUMAN	sp|A1A4S6|RHG10_HUMAN	0.479592	S
A1A5D9_S151	sp|A1A5D9|BICR2_HUMAN	151	sp|A1A5D9|BICR2_HUMAN	sp|A1A5D9|BICR2_HUMAN	0.999513	S		12579000
A1A5D9_S36	sp|A1A5D9|BICR2_HUMAN	36	sp|A1A5D9|BICR2_HUMAN	sp|A1A5D9|BICR2_HUMAN	1	S	196520000	191130000
A1A5D9_S252	sp|A1A5D9|BICR2_HUMAN	252	sp|A1A5D9|BICR2_HUMAN	sp|A1A5D9|BICR2_HUMAN	1	S			7888800
A1A5D9_S277	sp|A1A5D9|BICR2_HUMAN	277	sp|A1A5D9|BICR2_HUMAN	sp|A1A5D9|BICR2_HUMAN	1	S	19304000	19882000	23806000
A1A5D9_S8	sp|A1A5D9|BICR2_HUMAN	8	sp|A1A5D9|BICR2_HUMAN	sp|A1A5D9|BICR2_HUMAN	0.305431	S
A1A5D9_S19	sp|A1A5D9|BICR2_HUMAN	19	sp|A1A5D9|BICR2_HUMAN	sp|A1A5D9|BICR2_HUMAN	0.318308	S
A1KXE4_S6	sp|A1KXE4|F168B_HUMAN	6	sp|A1KXE4|F168B_HUMAN	sp|A1KXE4|F168B_HUMAN	0.983183	S
A1L020_S308	sp|A1L020|MEX3A_HUMAN	308	sp|A1L020|MEX3A_HUMAN	sp|A1L020|MEX3A_HUMAN	0.999778	S	50667000	52911000	44309000
A1L170_S222	sp|A1L170|CA226_HUMAN	222	sp|A1L170|CA226_HUMAN	sp|A1L170|CA226_HUMAN	0.996807	S	29655000	22389000	11878000
A1L170_S223	sp|A1L170|CA226_HUMAN	223	sp|A1L170|CA226_HUMAN	sp|A1L170|CA226_HUMAN	0.999351	S	200940000	166200000	162790000
A1L170_S249	sp|A1L170|CA226_HUMAN	249	sp|A1L170|CA226_HUMAN	sp|A1L170|CA226_HUMAN	1	S	104710000	76222000	82842000
A1L170_S47	sp|A1L170|CA226_HUMAN	47	sp|A1L170|CA226_HUMAN	sp|A1L170|CA226_HUMAN	0.788594	S	99680000	96724000	96448000
A1L170_S18	sp|A1L170|CA226_HUMAN	18	sp|A1L170|CA226_HUMAN	sp|A1L170|CA226_HUMAN	1	S	83500000		285060000
A1L170_S257	sp|A1L170|CA226_HUMAN	257	sp|A1L170|CA226_HUMAN	sp|A1L170|CA226_HUMAN	0.486463	S
A1L170_S258	sp|A1L170|CA226_HUMAN	258	sp|A1L170|CA226_HUMAN	sp|A1L170|CA226_HUMAN	0.991124	S	119070000	112830000	119410000
A1L170_S198	sp|A1L170|CA226_HUMAN	198	sp|A1L170|CA226_HUMAN	sp|A1L170|CA226_HUMAN	0.987569	S	40952000	40841000	27823000
A1L390_S576	sp|A1L390|PKHG3_HUMAN	576	sp|A1L390|PKHG3_HUMAN	sp|A1L390|PKHG3_HUMAN	0.999999	S	133970000	154630000	128880000
A1L390_S577	sp|A1L390|PKHG3_HUMAN	577	sp|A1L390|PKHG3_HUMAN	sp|A1L390|PKHG3_HUMAN	0.999999	S	133970000	154630000	128880000
A1L390_S433	sp|A1L390|PKHG3_HUMAN	433	sp|A1L390|PKHG3_HUMAN	sp|A1L390|PKHG3_HUMAN	0.993933	S	354230000	285210000	377450000
A1L390_S962	sp|A1L390|PKHG3_HUMAN	962	sp|A1L390|PKHG3_HUMAN	sp|A1L390|PKHG3_HUMAN	0.997172	S	26649000		31138000
A1L390_S759	sp|A1L390|PKHG3_HUMAN	759	sp|A1L390|PKHG3_HUMAN	sp|A1L390|PKHG3_HUMAN	0.999908	S	24015000
A1L390_S1217	sp|A1L390|PKHG3_HUMAN	1217	sp|A1L390|PKHG3_HUMAN	sp|A1L390|PKHG3_HUMAN	1	S	9788900
A1L390_S614	sp|A1L390|PKHG3_HUMAN	614	sp|A1L390|PKHG3_HUMAN	sp|A1L390|PKHG3_HUMAN	0.989534	S	56496000	63645000	57056000
A1L390_S1154	sp|A1L390|PKHG3_HUMAN	1154	sp|A1L390|PKHG3_HUMAN	sp|A1L390|PKHG3_HUMAN	0.763689	S	771920000	838080000
A1L390_S1168	sp|A1L390|PKHG3_HUMAN	1168	sp|A1L390|PKHG3_HUMAN	sp|A1L390|PKHG3_HUMAN	0.598382	S	141900000	1004700000	163600000
A1L390_S1169	sp|A1L390|PKHG3_HUMAN	1169	sp|A1L390|PKHG3_HUMAN	sp|A1L390|PKHG3_HUMAN	0.815001	S	913820000
A1L390_S76	sp|A1L390|PKHG3_HUMAN	76	sp|A1L390|PKHG3_HUMAN	sp|A1L390|PKHG3_HUMAN	1	S	172860000	168760000	153360000
A1L390_S824	sp|A1L390|PKHG3_HUMAN	824	sp|A1L390|PKHG3_HUMAN	sp|A1L390|PKHG3_HUMAN	0.756677	S			58957000
A1L390_S827	sp|A1L390|PKHG3_HUMAN	827	sp|A1L390|PKHG3_HUMAN	sp|A1L390|PKHG3_HUMAN	0.993698	S	122690000	124440000	104070000
A1L390_S1037	sp|A1L390|PKHG3_HUMAN	1037	sp|A1L390|PKHG3_HUMAN	sp|A1L390|PKHG3_HUMAN	1	S	125470000	140960000	142380000
A1L390_S1040	sp|A1L390|PKHG3_HUMAN	1040	sp|A1L390|PKHG3_HUMAN	sp|A1L390|PKHG3_HUMAN	0.999999	S	149970000	143520000	125150000
A1L390_S783	sp|A1L390|PKHG3_HUMAN	783	sp|A1L390|PKHG3_HUMAN	sp|A1L390|PKHG3_HUMAN	0.990998	S			25662000
A1L390_S741	sp|A1L390|PKHG3_HUMAN	741	sp|A1L390|PKHG3_HUMAN	sp|A1L390|PKHG3_HUMAN	0.998326	S	72522000	76419000	78952000
A1L390_S1079	sp|A1L390|PKHG3_HUMAN	1079	sp|A1L390|PKHG3_HUMAN	sp|A1L390|PKHG3_HUMAN	0.531713	S
A1L390_S1081	sp|A1L390|PKHG3_HUMAN	1081	sp|A1L390|PKHG3_HUMAN	sp|A1L390|PKHG3_HUMAN	0.992094	S	132770000	137940000	139070000
A1L390_S631	sp|A1L390|PKHG3_HUMAN	631	sp|A1L390|PKHG3_HUMAN	sp|A1L390|PKHG3_HUMAN	0.999988	S	12312000	13754000	11696000
A1L390_S640	sp|A1L390|PKHG3_HUMAN	640	sp|A1L390|PKHG3_HUMAN	sp|A1L390|PKHG3_HUMAN	0.999781	S	41685000	34921000	42736000
A1L390_S643	sp|A1L390|PKHG3_HUMAN	643	sp|A1L390|PKHG3_HUMAN	sp|A1L390|PKHG3_HUMAN	0.999999	S	359160000	347260000	355550000
A1L390_S647	sp|A1L390|PKHG3_HUMAN	647	sp|A1L390|PKHG3_HUMAN	sp|A1L390|PKHG3_HUMAN	1	S	46010000	53974000	59423000
A1X283_S499	sp|A1X283|SPD2B_HUMAN	499	sp|A1X283|SPD2B_HUMAN	sp|A1X283|SPD2B_HUMAN	0.325102	S
A1X283_S500	sp|A1X283|SPD2B_HUMAN	500	sp|A1X283|SPD2B_HUMAN	sp|A1X283|SPD2B_HUMAN	0.325102	S
A1X283_S503	sp|A1X283|SPD2B_HUMAN	503	sp|A1X283|SPD2B_HUMAN	sp|A1X283|SPD2B_HUMAN	0.327616	S
A1X283_S291	sp|A1X283|SPD2B_HUMAN	291	sp|A1X283|SPD2B_HUMAN	sp|A1X283|SPD2B_HUMAN	0.988221	S	227160000	223630000	195610000
A1X283_S618	sp|A1X283|SPD2B_HUMAN	618	sp|A1X283|SPD2B_HUMAN	sp|A1X283|SPD2B_HUMAN	0.5	S	25611000	25988000	20477000
A2A3K4_S438	sp|A2A3K4|PTPC1_HUMAN	438	sp|A2A3K4|PTPC1_HUMAN	sp|A2A3K4|PTPC1_HUMAN	1	S	49982000	47965000	61949000
A2A3K4_S394	sp|A2A3K4|PTPC1_HUMAN	394	sp|A2A3K4|PTPC1_HUMAN	sp|A2A3K4|PTPC1_HUMAN	0.973669	S			40965000
A2AJT9_S78	sp|A2AJT9|CX023_HUMAN	78	sp|A2AJT9|CX023_HUMAN	sp|A2AJT9|CX023_HUMAN	0.999971	S	63053000	59041000	65053000
A2AJT9_S80	sp|A2AJT9|CX023_HUMAN	80	sp|A2AJT9|CX023_HUMAN	sp|A2AJT9|CX023_HUMAN	1	S	63053000	59041000	65053000
A2AJT9_S15	sp|A2AJT9|CX023_HUMAN	15	sp|A2AJT9|CX023_HUMAN	sp|A2AJT9|CX023_HUMAN	1	S	21099000	18998000	15936000
A2AJT9_S17	sp|A2AJT9|CX023_HUMAN	17	sp|A2AJT9|CX023_HUMAN	sp|A2AJT9|CX023_HUMAN	1	S	21099000	18998000	15936000
A2RRP1_S473	sp|A2RRP1|NBAS_HUMAN	473	sp|A2RRP1|NBAS_HUMAN	sp|A2RRP1|NBAS_HUMAN	0.937256	S
A2RU67_S62	sp|A2RU67|K1467_HUMAN	62	sp|A2RU67|K1467_HUMAN	sp|A2RU67|K1467_HUMAN	1	S	50777000	49259000	54709000
A2VDJ0_S1093	sp|A2VDJ0|T131L_HUMAN	1093	sp|A2VDJ0|T131L_HUMAN	sp|A2VDJ0|T131L_HUMAN	0.912189	S	82764000	75436000	82750000
A3KN83_S214	sp|A3KN83|SBNO1_HUMAN	214	sp|A3KN83|SBNO1_HUMAN	sp|A3KN83|SBNO1_HUMAN	0.999887	S	40933000	35980000	37719000
A3KN83_S794	sp|A3KN83|SBNO1_HUMAN	794	sp|A3KN83|SBNO1_HUMAN	sp|A3KN83|SBNO1_HUMAN	0.999988	S	27069000	25041000
A3KN83_S1062	sp|A3KN83|SBNO1_HUMAN	1062	sp|A3KN83|SBNO1_HUMAN	sp|A3KN83|SBNO1_HUMAN	0.99954	S	35921000		29405000
A5PL33_S253	sp|A5PL33|KRBA1_HUMAN	253	sp|A5PL33|KRBA1_HUMAN	sp|A5PL33|KRBA1_HUMAN	1	S		12194000	12835000
A5PL33_S101	sp|A5PL33|KRBA1_HUMAN	101	sp|A5PL33|KRBA1_HUMAN	sp|A5PL33|KRBA1_HUMAN	0.972598	S			12774000
A5PLL1_S228	sp|A5PLL1|AN34B_HUMAN	228	sp|A5PLL1|AN34B_HUMAN	sp|A5PLL1|AN34B_HUMAN	0.999595	S	19281000	15643000	17616000
A5PLL1_S502	sp|A5PLL1|AN34B_HUMAN	502	sp|A5PLL1|AN34B_HUMAN	sp|A5PLL1|AN34B_HUMAN	0.998313	S	19321000	15001000	16307000
A5YM69_S445	sp|A5YM69|ARG35_HUMAN	445	sp|A5YM69|ARG35_HUMAN	sp|A5YM69|ARG35_HUMAN	0.91303	S	101980000
A5YM69_S450	sp|A5YM69|ARG35_HUMAN	450	sp|A5YM69|ARG35_HUMAN	sp|A5YM69|ARG35_HUMAN	0.999996	S	32180000	36568000	34376000
A5YM69_S184	sp|A5YM69|ARG35_HUMAN	184	sp|A5YM69|ARG35_HUMAN	sp|A5YM69|ARG35_HUMAN	1	S	484880000	444630000	471660000
A6H8Y1_S2227	sp|A6H8Y1|BDP1_HUMAN	2227	sp|A6H8Y1|BDP1_HUMAN	sp|A6H8Y1|BDP1_HUMAN	1	S	528870000	438250000	426410000
A6NC98_S1379	sp|A6NC98|CC88B_HUMAN	1379	sp|A6NC98|CC88B_HUMAN	sp|A6NC98|CC88B_HUMAN	0.99654	S	14799000
A6ND36_S4	sp|A6ND36|FA83G_HUMAN	4	sp|A6ND36|FA83G_HUMAN	sp|A6ND36|FA83G_HUMAN	1	S		9590600
A6ND36_S760	sp|A6ND36|FA83G_HUMAN	760	sp|A6ND36|FA83G_HUMAN	sp|A6ND36|FA83G_HUMAN	1	S	160690000	165360000	162610000
A6ND36_S127	sp|A6ND36|FA83G_HUMAN	127	sp|A6ND36|FA83G_HUMAN	sp|A6ND36|FA83G_HUMAN	0.999998	S	43096000	50554000	51554000
A6NDB9_S420	sp|A6NDB9|PALM3_HUMAN	420	sp|A6NDB9|PALM3_HUMAN	sp|A6NDB9|PALM3_HUMAN	1	S	11678000	15663000	16853000
A6NDB9_S375	sp|A6NDB9|PALM3_HUMAN	375	sp|A6NDB9|PALM3_HUMAN	sp|A6NDB9|PALM3_HUMAN	1	S	54991000	31821000	36383000
A6NDB9_S260	sp|A6NDB9|PALM3_HUMAN	260	sp|A6NDB9|PALM3_HUMAN	sp|A6NDB9|PALM3_HUMAN	1	S	10638000	11044000	10035000
A6NDB9_S436	sp|A6NDB9|PALM3_HUMAN	436	sp|A6NDB9|PALM3_HUMAN	sp|A6NDB9|PALM3_HUMAN	0.5	S	4978600
A6NDB9_S439	sp|A6NDB9|PALM3_HUMAN	439	sp|A6NDB9|PALM3_HUMAN	sp|A6NDB9|PALM3_HUMAN	0.821286	S	4978600	11308000	20942000
A6NDB9_S302	sp|A6NDB9|PALM3_HUMAN	302	sp|A6NDB9|PALM3_HUMAN	sp|A6NDB9|PALM3_HUMAN	0.831303	S	359380000
A6NDB9_S303	sp|A6NDB9|PALM3_HUMAN	303	sp|A6NDB9|PALM3_HUMAN	sp|A6NDB9|PALM3_HUMAN	0.709757	S		374360000	298990000
A6NEL2_S271	sp|A6NEL2|SWAHB_HUMAN	271	sp|A6NEL2|SWAHB_HUMAN	sp|A6NEL2|SWAHB_HUMAN	1	S	70567000	68440000	73081000
A6NEL2_S106	sp|A6NEL2|SWAHB_HUMAN	106	sp|A6NEL2|SWAHB_HUMAN	sp|A6NEL2|SWAHB_HUMAN	1	S	93957000	96362000	89776000
A6NEL2_S761	sp|A6NEL2|SWAHB_HUMAN	761	sp|A6NEL2|SWAHB_HUMAN	sp|A6NEL2|SWAHB_HUMAN	0.991218	S	54439000	55030000	47062000
A6NES4_S147	sp|A6NES4|MRO2A_HUMAN	147	sp|A6NES4|MRO2A_HUMAN	sp|A6NES4|MRO2A_HUMAN	0.694961	S	204710000	230050000
A6NFI3_S10	sp|A6NFI3|ZN316_HUMAN	10	sp|A6NFI3|ZN316_HUMAN	sp|A6NFI3|ZN316_HUMAN	0.99996	S	669890000		665090000
A6NFI3_S112	sp|A6NFI3|ZN316_HUMAN	112	sp|A6NFI3|ZN316_HUMAN	sp|A6NFI3|ZN316_HUMAN	1	S
A6NI28_S753	sp|A6NI28|RHG42_HUMAN	753	sp|A6NI28|RHG42_HUMAN	sp|A6NI28|RHG42_HUMAN	0.93993	S
A6NI28_S756	sp|A6NI28|RHG42_HUMAN	756	sp|A6NI28|RHG42_HUMAN	sp|A6NI28|RHG42_HUMAN	0.914643	S
A6NI79_S292	sp|A6NI79|CCD69_HUMAN	292	sp|A6NI79|CCD69_HUMAN	sp|A6NI79|CCD69_HUMAN	0.430666	S
A6NKD9_S213	sp|A6NKD9|CC85C_HUMAN	213	sp|A6NKD9|CC85C_HUMAN	sp|A6NKD9|CC85C_HUMAN	0.55428	S		64909000
A6NKD9_S216	sp|A6NKD9|CC85C_HUMAN	216	sp|A6NKD9|CC85C_HUMAN	sp|A6NKD9|CC85C_HUMAN	0.519891	S			211910000
A6NKD9_S258	sp|A6NKD9|CC85C_HUMAN	258	sp|A6NKD9|CC85C_HUMAN	sp|A6NKD9|CC85C_HUMAN	1	S	31811000	27636000	36986000
A6NKD9_S246	sp|A6NKD9|CC85C_HUMAN	246	sp|A6NKD9|CC85C_HUMAN	sp|A6NKD9|CC85C_HUMAN	1	S	190140000	150950000	149170000
A6NKD9_S178	sp|A6NKD9|CC85C_HUMAN	178	sp|A6NKD9|CC85C_HUMAN	sp|A6NKD9|CC85C_HUMAN	0.486844	S
A6NKD9_S179	sp|A6NKD9|CC85C_HUMAN	179	sp|A6NKD9|CC85C_HUMAN	sp|A6NKD9|CC85C_HUMAN	0.486844	S
A6NKF1_S402	sp|A6NKF1|SAC31_HUMAN	402	sp|A6NKF1|SAC31_HUMAN	sp|A6NKF1|SAC31_HUMAN	0.999999	S	179710000	182100000	158030000
A6NNP5_S34	sp|A6NNP5|CC169_HUMAN	34	sp|A6NNP5|CC169_HUMAN	sp|A6NNP5|CC169_HUMAN	1	S	27782000	32665000	32847000
A7E2V4_S1130	sp|A7E2V4|ZSWM8_HUMAN	1130	sp|A7E2V4|ZSWM8_HUMAN	sp|A7E2V4|ZSWM8_HUMAN	1	S		12670000
A7E2V4_S1153	sp|A7E2V4|ZSWM8_HUMAN	1153	sp|A7E2V4|ZSWM8_HUMAN	sp|A7E2V4|ZSWM8_HUMAN	0.447673	S			72537000
A7E2V4_S1155	sp|A7E2V4|ZSWM8_HUMAN	1155	sp|A7E2V4|ZSWM8_HUMAN	sp|A7E2V4|ZSWM8_HUMAN	0.616757	S	70858000	318980000	402680000
A7E2V4_S1156	sp|A7E2V4|ZSWM8_HUMAN	1156	sp|A7E2V4|ZSWM8_HUMAN	sp|A7E2V4|ZSWM8_HUMAN	0.813195	S	206500000	169300000	187600000
A7E2V4_S1092	sp|A7E2V4|ZSWM8_HUMAN	1092	sp|A7E2V4|ZSWM8_HUMAN	sp|A7E2V4|ZSWM8_HUMAN	0.995125	S	180260000	149350000	158490000
A7E2V4_S1836	sp|A7E2V4|ZSWM8_HUMAN	1836	sp|A7E2V4|ZSWM8_HUMAN	sp|A7E2V4|ZSWM8_HUMAN	0.999999	S	4454900	4596700	5236300
A7E2Y1_S1281	sp|A7E2Y1|MYH7B_HUMAN	1281	sp|A7E2Y1|MYH7B_HUMAN	sp|A7E2Y1|MYH7B_HUMAN	0.5	S		8659600
A7KAX9_S821	sp|A7KAX9|RHG32_HUMAN	821	sp|A7KAX9|RHG32_HUMAN	sp|A7KAX9|RHG32_HUMAN	0.991168	S	58984000	47379000	56079000
A7KAX9_S856	sp|A7KAX9|RHG32_HUMAN	856	sp|A7KAX9|RHG32_HUMAN	sp|A7KAX9|RHG32_HUMAN	0.993284	S	54787000	44657000	46301000
A7KAX9_S952	sp|A7KAX9|RHG32_HUMAN	952	sp|A7KAX9|RHG32_HUMAN	sp|A7KAX9|RHG32_HUMAN	0.998584	S	58452000	56621000	37739000
A7KAX9_S1168	sp|A7KAX9|RHG32_HUMAN	1168	sp|A7KAX9|RHG32_HUMAN	sp|A7KAX9|RHG32_HUMAN	0.999221	S	22273000	19029000	25289000
A7KAX9_S1234	sp|A7KAX9|RHG32_HUMAN	1234	sp|A7KAX9|RHG32_HUMAN	sp|A7KAX9|RHG32_HUMAN	0.997594	S	29349000	34427000	27517000
A7KAX9_S871	sp|A7KAX9|RHG32_HUMAN	871	sp|A7KAX9|RHG32_HUMAN	sp|A7KAX9|RHG32_HUMAN	0.999302	S	399930000	355920000	290680000
A7KAX9_S1203	sp|A7KAX9|RHG32_HUMAN	1203	sp|A7KAX9|RHG32_HUMAN	sp|A7KAX9|RHG32_HUMAN	1	S	18854000		13585000
A7KAX9_S706	sp|A7KAX9|RHG32_HUMAN	706	sp|A7KAX9|RHG32_HUMAN	sp|A7KAX9|RHG32_HUMAN	0.999905	S	963060000	835150000	918900000
A7KAX9_S709	sp|A7KAX9|RHG32_HUMAN	709	sp|A7KAX9|RHG32_HUMAN	sp|A7KAX9|RHG32_HUMAN	0.978614	S	86613000	103900000	103770000
A7KAX9_S587	sp|A7KAX9|RHG32_HUMAN	587	sp|A7KAX9|RHG32_HUMAN	sp|A7KAX9|RHG32_HUMAN	0.999974	S	25736000	32038000	24143000
A7KAX9_S902	sp|A7KAX9|RHG32_HUMAN	902	sp|A7KAX9|RHG32_HUMAN	sp|A7KAX9|RHG32_HUMAN	0.37393	S
A7KAX9_S904	sp|A7KAX9|RHG32_HUMAN	904	sp|A7KAX9|RHG32_HUMAN	sp|A7KAX9|RHG32_HUMAN	0.547046	S		7729800	7671400
A7KAX9_S908	sp|A7KAX9|RHG32_HUMAN	908	sp|A7KAX9|RHG32_HUMAN	sp|A7KAX9|RHG32_HUMAN	0.313169	S
A7KAX9_S43	sp|A7KAX9|RHG32_HUMAN	43	sp|A7KAX9|RHG32_HUMAN	sp|A7KAX9|RHG32_HUMAN	0.444256	S
A7KAX9_S44	sp|A7KAX9|RHG32_HUMAN	44	sp|A7KAX9|RHG32_HUMAN	sp|A7KAX9|RHG32_HUMAN	0.333333	S
A7KAX9_S47	sp|A7KAX9|RHG32_HUMAN	47	sp|A7KAX9|RHG32_HUMAN	sp|A7KAX9|RHG32_HUMAN	0.681733	S	68925000
A7KAX9_S892	sp|A7KAX9|RHG32_HUMAN	892	sp|A7KAX9|RHG32_HUMAN	sp|A7KAX9|RHG32_HUMAN	1	S	912350000	774860000	711500000
A7MCY6_S504	sp|A7MCY6|TBKB1_HUMAN	504	sp|A7MCY6|TBKB1_HUMAN	sp|A7MCY6|TBKB1_HUMAN	0.999779	S		16513000
A7MD48_S350	sp|A7MD48|SRRM4_HUMAN	350	sp|A7MD48|SRRM4_HUMAN	sp|A7MD48|SRRM4_HUMAN	0.48497	S
A7MD48_S353	sp|A7MD48|SRRM4_HUMAN	353	sp|A7MD48|SRRM4_HUMAN	sp|A7MD48|SRRM4_HUMAN	0.383519	S
A7XYQ1_S313	sp|A7XYQ1|SOBP_HUMAN	313	sp|A7XYQ1|SOBP_HUMAN	sp|A7XYQ1|SOBP_HUMAN	0.742828	S
A7XYQ1_S333	sp|A7XYQ1|SOBP_HUMAN	333	sp|A7XYQ1|SOBP_HUMAN	sp|A7XYQ1|SOBP_HUMAN	0.321071	S
A7XYQ1_S759	sp|A7XYQ1|SOBP_HUMAN	759	sp|A7XYQ1|SOBP_HUMAN	sp|A7XYQ1|SOBP_HUMAN	1	S			9660800
A7XYQ1_S597	sp|A7XYQ1|SOBP_HUMAN	597	sp|A7XYQ1|SOBP_HUMAN	sp|A7XYQ1|SOBP_HUMAN	0.946626	S	59483000	47240000	56667000
A8CG34_S291	sp|A8CG34|P121C_HUMAN;sp|Q6PJE2|POZP3_HUMAN;sp|Q96HA1|P121A_HUMAN	291;49;314	sp|A8CG34|P121C_HUMAN;sp|Q96HA1|P121A_HUMAN	sp|A8CG34|P121C_HUMAN	0.999899	S	24412000	20807000	24710000
A8CG34_S401	sp|A8CG34|P121C_HUMAN;sp|Q96HA1|P121A_HUMAN	401;424	sp|A8CG34|P121C_HUMAN;sp|Q96HA1|P121A_HUMAN	sp|A8CG34|P121C_HUMAN	1	S
A8CG34_S322	sp|A8CG34|P121C_HUMAN	322	sp|A8CG34|P121C_HUMAN	sp|A8CG34|P121C_HUMAN	0.951913	S	388950000	113480000	402960000
A8CG34_S323	sp|A8CG34|P121C_HUMAN	323	sp|A8CG34|P121C_HUMAN	sp|A8CG34|P121C_HUMAN	0.819897	S	388950000	419670000	402960000
A8CG34_S325	sp|A8CG34|P121C_HUMAN	325	sp|A8CG34|P121C_HUMAN	sp|A8CG34|P121C_HUMAN	0.859656	S	148700000	149280000	125530000
A8CG34_S328	sp|A8CG34|P121C_HUMAN	328	sp|A8CG34|P121C_HUMAN	sp|A8CG34|P121C_HUMAN	0.810162	S	110530000	142160000	101700000
A8CG34_S441	sp|A8CG34|P121C_HUMAN	441	sp|A8CG34|P121C_HUMAN	sp|A8CG34|P121C_HUMAN	0.623763	S			18924000
A8CG34_S442	sp|A8CG34|P121C_HUMAN	442	sp|A8CG34|P121C_HUMAN	sp|A8CG34|P121C_HUMAN	0.379398	S
A8CG34_S246	sp|A8CG34|P121C_HUMAN;sp|Q96HA1|P121A_HUMAN	246;269	sp|A8CG34|P121C_HUMAN;sp|Q96HA1|P121A_HUMAN	sp|A8CG34|P121C_HUMAN	0.920573	S
A8CG34_S275	sp|A8CG34|P121C_HUMAN;sp|Q6PJE2|POZP3_HUMAN;sp|Q96HA1|P121A_HUMAN	275;33;298	sp|A8CG34|P121C_HUMAN;sp|Q96HA1|P121A_HUMAN	sp|A8CG34|P121C_HUMAN	0.426381	S
A8CG34_S368	sp|A8CG34|P121C_HUMAN	368	sp|A8CG34|P121C_HUMAN	sp|A8CG34|P121C_HUMAN	0.210914	S
A8CG34_S369	sp|A8CG34|P121C_HUMAN	369	sp|A8CG34|P121C_HUMAN	sp|A8CG34|P121C_HUMAN	0.362513	S
A8CG34_S370	sp|A8CG34|P121C_HUMAN	370	sp|A8CG34|P121C_HUMAN	sp|A8CG34|P121C_HUMAN	0.968196	S	68467000	68931000	92867000
A8CG34_S373	sp|A8CG34|P121C_HUMAN	373	sp|A8CG34|P121C_HUMAN	sp|A8CG34|P121C_HUMAN	0.728878	S	26990000	24880000	26590000
A8K5M9_S89	sp|A8K5M9|CO062_HUMAN	89	sp|A8K5M9|CO062_HUMAN	sp|A8K5M9|CO062_HUMAN	0.331025	S
A8K5M9_S90	sp|A8K5M9|CO062_HUMAN	90	sp|A8K5M9|CO062_HUMAN	sp|A8K5M9|CO062_HUMAN	0.331025	S
A8K5M9_S91	sp|A8K5M9|CO062_HUMAN	91	sp|A8K5M9|CO062_HUMAN	sp|A8K5M9|CO062_HUMAN	0.331025	S
A8K855_S200	sp|A8K855|EFCB7_HUMAN	200	sp|A8K855|EFCB7_HUMAN	sp|A8K855|EFCB7_HUMAN	0.999683	S	55743000	53601000	46024000
A8K855_S212	sp|A8K855|EFCB7_HUMAN	212	sp|A8K855|EFCB7_HUMAN	sp|A8K855|EFCB7_HUMAN	0.999909	S	55743000	53601000	46024000
A8MT19_S539	sp|A8MT19|RHN2P_HUMAN;sp|Q8IUC4|RHPN2_HUMAN	539;642	sp|A8MT19|RHN2P_HUMAN	sp|A8MT19|RHN2P_HUMAN	0.999997	S	100380000	87659000	77030000
A8MT19_S495	sp|A8MT19|RHN2P_HUMAN;sp|Q8IUC4|RHPN2_HUMAN	495;598	sp|A8MT19|RHN2P_HUMAN	sp|A8MT19|RHN2P_HUMAN	0.65157	S	31051000		24900000
A8MT19_S496	sp|A8MT19|RHN2P_HUMAN;sp|Q8IUC4|RHPN2_HUMAN	496;599	sp|A8MT19|RHN2P_HUMAN	sp|A8MT19|RHN2P_HUMAN	0.54168	S		31497000
A8MTJ6_S285	sp|A8MTJ6|FOXI3_HUMAN	285	sp|A8MTJ6|FOXI3_HUMAN	sp|A8MTJ6|FOXI3_HUMAN	0.365456	S
A8MTJ6_S287	sp|A8MTJ6|FOXI3_HUMAN	287	sp|A8MTJ6|FOXI3_HUMAN	sp|A8MTJ6|FOXI3_HUMAN	0.770927	S	82370000	83177000
A8MVW0_S789	sp|A8MVW0|F1712_HUMAN	789	sp|A8MVW0|F1712_HUMAN	sp|A8MVW0|F1712_HUMAN	0.934756	S	25858000	29264000	21175000
A8MVW0_S446	sp|A8MVW0|F1712_HUMAN	446	sp|A8MVW0|F1712_HUMAN	sp|A8MVW0|F1712_HUMAN	1	S		11743000
A8MYZ6_S233	sp|A8MYZ6|FOXO6_HUMAN	233	sp|A8MYZ6|FOXO6_HUMAN	sp|A8MYZ6|FOXO6_HUMAN	0.953413	S	14735000	13588000	16989000
B2RBV5_S18	sp|B2RBV5|MRUPP_HUMAN	18	sp|B2RBV5|MRUPP_HUMAN	sp|B2RBV5|MRUPP_HUMAN	0.979801	S		47959000	51826000
B2RTY4_S1258	sp|B2RTY4|MYO9A_HUMAN	1258	sp|B2RTY4|MYO9A_HUMAN	sp|B2RTY4|MYO9A_HUMAN	1	S		5329900
B2RTY4_S1358	sp|B2RTY4|MYO9A_HUMAN	1358	sp|B2RTY4|MYO9A_HUMAN	sp|B2RTY4|MYO9A_HUMAN	0.998947	S
B2RTY4_S1299	sp|B2RTY4|MYO9A_HUMAN	1299	sp|B2RTY4|MYO9A_HUMAN	sp|B2RTY4|MYO9A_HUMAN	0.930833	S	47181000	42809000	33893000
B2RTY4_S1733	sp|B2RTY4|MYO9A_HUMAN	1733	sp|B2RTY4|MYO9A_HUMAN	sp|B2RTY4|MYO9A_HUMAN	0.978762	S			4358100
B2RUZ4_S22	sp|B2RUZ4|SMIM1_HUMAN	22	sp|B2RUZ4|SMIM1_HUMAN	sp|B2RUZ4|SMIM1_HUMAN	1	S	57620000
B2RUZ4_S27	sp|B2RUZ4|SMIM1_HUMAN	27	sp|B2RUZ4|SMIM1_HUMAN	sp|B2RUZ4|SMIM1_HUMAN	0.753046	S	67516000	47411000	53751000
B7ZBB8_S86	sp|B7ZBB8|PP13G_HUMAN	86	sp|B7ZBB8|PP13G_HUMAN	sp|B7ZBB8|PP13G_HUMAN	0.998803	S	19316000	20098000	16651000
O43374_S5	sp|O43374|RASL2_HUMAN;sp|C9J798|RAS4B_HUMAN	5;5	sp|O43374|RASL2_HUMAN	sp|O43374|RASL2_HUMAN	0.74838	S
O43374_S6	sp|O43374|RASL2_HUMAN;sp|C9J798|RAS4B_HUMAN	6;6	sp|O43374|RASL2_HUMAN	sp|O43374|RASL2_HUMAN	0.62581	S
C9JLW8_S18	sp|C9JLW8|F195B_HUMAN	18	sp|C9JLW8|F195B_HUMAN	sp|C9JLW8|F195B_HUMAN	0.619636	S		96132000
C9JLW8_S21	sp|C9JLW8|F195B_HUMAN	21	sp|C9JLW8|F195B_HUMAN	sp|C9JLW8|F195B_HUMAN	0.999967	S	1187200000	1270400000	1249500000
Q13765_S166	sp|Q13765|NACA_HUMAN;sp|E9PAV3|NACAM_HUMAN	166;2029	sp|Q13765|NACA_HUMAN	sp|Q13765|NACA_HUMAN	0.843279	S	7658800000	6902800000	252470000
K7EJ46_S4	sp|K7EJ46|SIM22_HUMAN	4	sp|K7EJ46|SIM22_HUMAN	sp|K7EJ46|SIM22_HUMAN	0.839339	S		12780000
M0R1G4_S49	sp|M0R1G4|YA044_HUMAN	49	sp|M0R1G4|YA044_HUMAN	sp|M0R1G4|YA044_HUMAN	1	S			23628000
O00116_S589	sp|O00116|ADAS_HUMAN	589	sp|O00116|ADAS_HUMAN	sp|O00116|ADAS_HUMAN	0.999996	S			19041000
O00139_S585	sp|O00139|KIF2A_HUMAN	585	sp|O00139|KIF2A_HUMAN	sp|O00139|KIF2A_HUMAN	0.631529	S	45397000	26501000
O00139_S586	sp|O00139|KIF2A_HUMAN	586	sp|O00139|KIF2A_HUMAN	sp|O00139|KIF2A_HUMAN	0.723124	S	98483000	88417000
O00141_S397	sp|O00141|SGK1_HUMAN	397	sp|O00141|SGK1_HUMAN	sp|O00141|SGK1_HUMAN	0.999994	S	94679000	80104000	104060000
O00141_S401	sp|O00141|SGK1_HUMAN	401	sp|O00141|SGK1_HUMAN	sp|O00141|SGK1_HUMAN	0.99999	S	214580000	210980000	208210000
O00141_S404	sp|O00141|SGK1_HUMAN	404	sp|O00141|SGK1_HUMAN	sp|O00141|SGK1_HUMAN	0.553329	S			72338000
O00148_S25	sp|O00148|DX39A_HUMAN	25	sp|O00148|DX39A_HUMAN	sp|O00148|DX39A_HUMAN	0.499999	S	31183000	38000000
O00148_S37	sp|O00148|DX39A_HUMAN	37	sp|O00148|DX39A_HUMAN	sp|O00148|DX39A_HUMAN	0.993264	S
O00151_S90	sp|O00151|PDLI1_HUMAN	90	sp|O00151|PDLI1_HUMAN	sp|O00151|PDLI1_HUMAN	1	S	745090000	669290000	700120000
O00159_S408	sp|O00159|MYO1C_HUMAN	408	sp|O00159|MYO1C_HUMAN	sp|O00159|MYO1C_HUMAN	0.99918	S	176770000	166060000	181370000
O00161_S20	sp|O00161|SNP23_HUMAN	20	sp|O00161|SNP23_HUMAN	sp|O00161|SNP23_HUMAN	0.999933	S	68978000	54517000	62856000
O00161_S161	sp|O00161|SNP23_HUMAN	161	sp|O00161|SNP23_HUMAN	sp|O00161|SNP23_HUMAN	0.999751	S	21231000
O00161_S5	sp|O00161|SNP23_HUMAN	5	sp|O00161|SNP23_HUMAN	sp|O00161|SNP23_HUMAN	0.99641	S	12399000	13059000	14280000
O00161_S110	sp|O00161|SNP23_HUMAN	110	sp|O00161|SNP23_HUMAN	sp|O00161|SNP23_HUMAN	0.999999	S	231390000	188610000	163330000
O00167_S256	sp|O00167|EYA2_HUMAN	256	sp|O00167|EYA2_HUMAN	sp|O00167|EYA2_HUMAN	0.49998	S		47343000	42237000
O00167_S257	sp|O00167|EYA2_HUMAN	257	sp|O00167|EYA2_HUMAN	sp|O00167|EYA2_HUMAN	0.724722	S		47343000	42237000
O00170_S159	sp|O00170|AIP_HUMAN	159	sp|O00170|AIP_HUMAN	sp|O00170|AIP_HUMAN	0.719934	S	22718000
O00178_S481	sp|O00178|GTPB1_HUMAN	481	sp|O00178|GTPB1_HUMAN	sp|O00178|GTPB1_HUMAN	1	S
O00178_S580	sp|O00178|GTPB1_HUMAN	580	sp|O00178|GTPB1_HUMAN	sp|O00178|GTPB1_HUMAN	0.776161	S		4868300
O00178_S69	sp|O00178|GTPB1_HUMAN	69	sp|O00178|GTPB1_HUMAN	sp|O00178|GTPB1_HUMAN	0.999459	S	45893000		45703000
O00178_S12	sp|O00178|GTPB1_HUMAN	12	sp|O00178|GTPB1_HUMAN	sp|O00178|GTPB1_HUMAN	0.93938	S	46452000	48046000	44898000
O00178_S24	sp|O00178|GTPB1_HUMAN	24	sp|O00178|GTPB1_HUMAN	sp|O00178|GTPB1_HUMAN	0.807568	S	669750000	711010000	636820000
O00178_S25	sp|O00178|GTPB1_HUMAN	25	sp|O00178|GTPB1_HUMAN	sp|O00178|GTPB1_HUMAN	0.923171	S	304360000	351210000	328710000
O00192_S332	sp|O00192|ARVC_HUMAN	332	sp|O00192|ARVC_HUMAN	sp|O00192|ARVC_HUMAN	0.998641	S	89080000	84459000	85867000
O00192_S335	sp|O00192|ARVC_HUMAN	335	sp|O00192|ARVC_HUMAN	sp|O00192|ARVC_HUMAN	0.99899	S	89080000	84459000	85867000
O00192_S203	sp|O00192|ARVC_HUMAN	203	sp|O00192|ARVC_HUMAN	sp|O00192|ARVC_HUMAN	0.929027	S	145730000	153840000	134370000
O00192_S864	sp|O00192|ARVC_HUMAN	864	sp|O00192|ARVC_HUMAN	sp|O00192|ARVC_HUMAN	0.999997	S
O00192_S879	sp|O00192|ARVC_HUMAN	879	sp|O00192|ARVC_HUMAN	sp|O00192|ARVC_HUMAN	0.998645	S	17650000	8919900	19460000
O00192_S915	sp|O00192|ARVC_HUMAN	915	sp|O00192|ARVC_HUMAN	sp|O00192|ARVC_HUMAN	0.995725	S	52504000	35354000	44368000
O00192_S267	sp|O00192|ARVC_HUMAN	267	sp|O00192|ARVC_HUMAN	sp|O00192|ARVC_HUMAN	1	S	21931000	27496000
O00192_S887	sp|O00192|ARVC_HUMAN	887	sp|O00192|ARVC_HUMAN	sp|O00192|ARVC_HUMAN	0.717837	S	60549000	46278000
O00193_S15	sp|O00193|SMAP_HUMAN	15	sp|O00193|SMAP_HUMAN	sp|O00193|SMAP_HUMAN	0.635849	S		114890000
O00193_S17	sp|O00193|SMAP_HUMAN	17	sp|O00193|SMAP_HUMAN	sp|O00193|SMAP_HUMAN	0.999991	S	8787800000	8982900000	8868900000
O00203_S276	sp|O00203|AP3B1_HUMAN	276	sp|O00203|AP3B1_HUMAN	sp|O00203|AP3B1_HUMAN	1	S	1361400000	1331700000	1476900000
O00203_S609	sp|O00203|AP3B1_HUMAN	609	sp|O00203|AP3B1_HUMAN	sp|O00203|AP3B1_HUMAN	1	S		32700000	24412000
O00220_S466	sp|O00220|TR10A_HUMAN	466	sp|O00220|TR10A_HUMAN	sp|O00220|TR10A_HUMAN	0.999968	S	23015000	19456000	21646000
O00221_S167	sp|O00221|IKBE_HUMAN	167	sp|O00221|IKBE_HUMAN	sp|O00221|IKBE_HUMAN	0.997083	S	14819000
O00221_S183	sp|O00221|IKBE_HUMAN	183	sp|O00221|IKBE_HUMAN	sp|O00221|IKBE_HUMAN	0.629866	S		10751000
O00264_S181	sp|O00264|PGRC1_HUMAN	181	sp|O00264|PGRC1_HUMAN	sp|O00264|PGRC1_HUMAN	1	S	1347100000	1258200000	1290400000
O00267_S666	sp|O00267|SPT5H_HUMAN	666	sp|O00267|SPT5H_HUMAN	sp|O00267|SPT5H_HUMAN	1	S	638100000	552980000	589040000
O00267_S686	sp|O00267|SPT5H_HUMAN	686	sp|O00267|SPT5H_HUMAN	sp|O00267|SPT5H_HUMAN	0.999944	S	13172000	10626000	15476000
O00273_S315	sp|O00273|DFFA_HUMAN	315	sp|O00273|DFFA_HUMAN	sp|O00273|DFFA_HUMAN	1	S	266520000	248010000	259860000
O00273_S232	sp|O00273|DFFA_HUMAN	232	sp|O00273|DFFA_HUMAN	sp|O00273|DFFA_HUMAN	0.849422	S		12211000
O00291_S319	sp|O00291|HIP1_HUMAN	319	sp|O00291|HIP1_HUMAN	sp|O00291|HIP1_HUMAN	0.625444	S	300170000
O00291_S320	sp|O00291|HIP1_HUMAN	320	sp|O00291|HIP1_HUMAN	sp|O00291|HIP1_HUMAN	0.830273	S		301600000	284860000
O00299_S156	sp|O00299|CLIC1_HUMAN	156	sp|O00299|CLIC1_HUMAN	sp|O00299|CLIC1_HUMAN	0.93184	S	71501000	59903000	67030000
O00303_S258	sp|O00303|EIF3F_HUMAN	258	sp|O00303|EIF3F_HUMAN	sp|O00303|EIF3F_HUMAN	1	S	92755000	73761000	118220000
O00327_S42	sp|O00327|BMAL1_HUMAN	42	sp|O00327|BMAL1_HUMAN	sp|O00327|BMAL1_HUMAN	0.541252	S	3948000
O00327_S43	sp|O00327|BMAL1_HUMAN	43	sp|O00327|BMAL1_HUMAN	sp|O00327|BMAL1_HUMAN	0.322877	S
O00410_S827	sp|O00410|IPO5_HUMAN	827	sp|O00410|IPO5_HUMAN	sp|O00410|IPO5_HUMAN	0.999953	S		53954000	49341000
O00418_S470	sp|O00418|EF2K_HUMAN	470	sp|O00418|EF2K_HUMAN	sp|O00418|EF2K_HUMAN	0.999847	S		10345000	15108000
O00418_S18	sp|O00418|EF2K_HUMAN	18	sp|O00418|EF2K_HUMAN	sp|O00418|EF2K_HUMAN	1	S	49445000
O00418_S72	sp|O00418|EF2K_HUMAN	72	sp|O00418|EF2K_HUMAN	sp|O00418|EF2K_HUMAN	0.962945	S	28260000	20993000	29831000
O00418_S74	sp|O00418|EF2K_HUMAN	74	sp|O00418|EF2K_HUMAN	sp|O00418|EF2K_HUMAN	0.998889	S	48621000	40963000	54964000
O00422_S108	sp|O00422|SAP18_HUMAN	108	sp|O00422|SAP18_HUMAN	sp|O00422|SAP18_HUMAN	0.333333	S
O00422_S111	sp|O00422|SAP18_HUMAN	111	sp|O00422|SAP18_HUMAN	sp|O00422|SAP18_HUMAN	0.333333	S
O00443_S338	sp|O00443|P3C2A_HUMAN	338	sp|O00443|P3C2A_HUMAN	sp|O00443|P3C2A_HUMAN	1	S	50827000	48599000	44549000
O00443_S259	sp|O00443|P3C2A_HUMAN	259	sp|O00443|P3C2A_HUMAN	sp|O00443|P3C2A_HUMAN	1	S	91352000	99169000	106510000
O00487_S224	sp|O00487|PSDE_HUMAN	224	sp|O00487|PSDE_HUMAN	sp|O00487|PSDE_HUMAN	0.9997	S	14076000
O00488_S133	sp|O00488|ZN593_HUMAN	133	sp|O00488|ZN593_HUMAN	sp|O00488|ZN593_HUMAN	0.431455	S
O00499_S296	sp|O00499|BIN1_HUMAN	296	sp|O00499|BIN1_HUMAN	sp|O00499|BIN1_HUMAN	1	S	234160000	261240000	247910000
O00499_S298	sp|O00499|BIN1_HUMAN	298	sp|O00499|BIN1_HUMAN	sp|O00499|BIN1_HUMAN	1	S	424500000	379350000	468040000
O00499_S303	sp|O00499|BIN1_HUMAN	303	sp|O00499|BIN1_HUMAN	sp|O00499|BIN1_HUMAN	0.999999	S	479430000	506330000	509940000
O00505_S60	sp|O00505|IMA4_HUMAN	60	sp|O00505|IMA4_HUMAN	sp|O00505|IMA4_HUMAN	1	S	172640000	152230000	188460000
O00512_S687	sp|O00512|BCL9_HUMAN	687	sp|O00512|BCL9_HUMAN	sp|O00512|BCL9_HUMAN	0.995912	S	474260000	499900000	439190000
O00512_S278	sp|O00512|BCL9_HUMAN	278	sp|O00512|BCL9_HUMAN	sp|O00512|BCL9_HUMAN	1	S	83426000	85680000	118700000
O00512_S104	sp|O00512|BCL9_HUMAN	104	sp|O00512|BCL9_HUMAN	sp|O00512|BCL9_HUMAN	0.999999	S	99263000	91372000	90085000
O00515_S468	sp|O00515|LAD1_HUMAN	468	sp|O00515|LAD1_HUMAN	sp|O00515|LAD1_HUMAN	1	S	19513000	14000000	9099000
O00515_S177	sp|O00515|LAD1_HUMAN	177	sp|O00515|LAD1_HUMAN	sp|O00515|LAD1_HUMAN	1	S	126150000	87665000	124780000
O00515_S355	sp|O00515|LAD1_HUMAN	355	sp|O00515|LAD1_HUMAN	sp|O00515|LAD1_HUMAN	0.650114	S	15734000
O00515_S356	sp|O00515|LAD1_HUMAN	356	sp|O00515|LAD1_HUMAN	sp|O00515|LAD1_HUMAN	0.996102	S	1382500000	1199900000	650790000
O00515_S121	sp|O00515|LAD1_HUMAN	121	sp|O00515|LAD1_HUMAN	sp|O00515|LAD1_HUMAN	1	S	213320000	209500000	186770000
O00515_S123	sp|O00515|LAD1_HUMAN	123	sp|O00515|LAD1_HUMAN	sp|O00515|LAD1_HUMAN	1	S	213320000	209500000	186770000
O00515_S64	sp|O00515|LAD1_HUMAN	64	sp|O00515|LAD1_HUMAN	sp|O00515|LAD1_HUMAN	1	S	48232000	45736000	42344000
O00515_S38	sp|O00515|LAD1_HUMAN	38	sp|O00515|LAD1_HUMAN	sp|O00515|LAD1_HUMAN	0.999947	S	285100000	292600000	315720000
O00515_S394	sp|O00515|LAD1_HUMAN	394	sp|O00515|LAD1_HUMAN	sp|O00515|LAD1_HUMAN	0.99998	S	95499000	81406000	81610000
O00515_S423	sp|O00515|LAD1_HUMAN	423	sp|O00515|LAD1_HUMAN	sp|O00515|LAD1_HUMAN	0.97487	S	7862300		7009300
O00559_S36	sp|O00559|RCAS1_HUMAN	36	sp|O00559|RCAS1_HUMAN	sp|O00559|RCAS1_HUMAN	1	S	5698300000	6036000000	5612100000
O00560_S60	sp|O00560|SDCB1_HUMAN	60	sp|O00560|SDCB1_HUMAN	sp|O00560|SDCB1_HUMAN	1	S	16979000	23992000	27109000
O00560_S87	sp|O00560|SDCB1_HUMAN	87	sp|O00560|SDCB1_HUMAN	sp|O00560|SDCB1_HUMAN	0.552003	S		25537000	46502000
O00560_S88	sp|O00560|SDCB1_HUMAN	88	sp|O00560|SDCB1_HUMAN	sp|O00560|SDCB1_HUMAN	0.93572	S	29076000	34021000	17743000
O00560_S6	sp|O00560|SDCB1_HUMAN	6	sp|O00560|SDCB1_HUMAN	sp|O00560|SDCB1_HUMAN	0.999999	S	240880000	218430000	200780000
O00562_S896	sp|O00562|PITM1_HUMAN	896	sp|O00562|PITM1_HUMAN	sp|O00562|PITM1_HUMAN	0.979928	S	52552000	48110000	47199000
O00562_S593	sp|O00562|PITM1_HUMAN	593	sp|O00562|PITM1_HUMAN	sp|O00562|PITM1_HUMAN	0.999999	S	95524000	80861000	78904000
O00562_S600	sp|O00562|PITM1_HUMAN	600	sp|O00562|PITM1_HUMAN	sp|O00562|PITM1_HUMAN	1	S		45828000	30039000
O00562_S621	sp|O00562|PITM1_HUMAN	621	sp|O00562|PITM1_HUMAN	sp|O00562|PITM1_HUMAN	1	S	69684000	62237000	70008000
O00562_S300	sp|O00562|PITM1_HUMAN	300	sp|O00562|PITM1_HUMAN	sp|O00562|PITM1_HUMAN	0.977652	S	207440000	163330000	219250000
O00562_S373	sp|O00562|PITM1_HUMAN	373	sp|O00562|PITM1_HUMAN	sp|O00562|PITM1_HUMAN	1	S	864940000	690560000	707600000
O00566_S163	sp|O00566|MPP10_HUMAN	163	sp|O00566|MPP10_HUMAN	sp|O00566|MPP10_HUMAN	1	S	170770000	210920000	178330000
O00566_S167	sp|O00566|MPP10_HUMAN	167	sp|O00566|MPP10_HUMAN	sp|O00566|MPP10_HUMAN	1	S	140090000	176210000	140370000
O00566_S171	sp|O00566|MPP10_HUMAN	171	sp|O00566|MPP10_HUMAN	sp|O00566|MPP10_HUMAN	1	S	170770000	210920000	178330000
O00567_S519	sp|O00567|NOP56_HUMAN	519	sp|O00567|NOP56_HUMAN	sp|O00567|NOP56_HUMAN	0.963375	S	584790000		534780000
O00567_S520	sp|O00567|NOP56_HUMAN	520	sp|O00567|NOP56_HUMAN	sp|O00567|NOP56_HUMAN	0.993379	S	863910000	771630000	883410000
O00567_S569	sp|O00567|NOP56_HUMAN	569	sp|O00567|NOP56_HUMAN	sp|O00567|NOP56_HUMAN	1	S	68230000	67569000	61557000
O00567_S570	sp|O00567|NOP56_HUMAN	570	sp|O00567|NOP56_HUMAN	sp|O00567|NOP56_HUMAN	1	S	539130000	528380000	527410000
O00567_S563	sp|O00567|NOP56_HUMAN	563	sp|O00567|NOP56_HUMAN	sp|O00567|NOP56_HUMAN	0.999908	S		38799000
O00567_S461	sp|O00567|NOP56_HUMAN	461	sp|O00567|NOP56_HUMAN	sp|O00567|NOP56_HUMAN	0.369833	S
O00567_S462	sp|O00567|NOP56_HUMAN	462	sp|O00567|NOP56_HUMAN	sp|O00567|NOP56_HUMAN	0.369833	S
O00567_S465	sp|O00567|NOP56_HUMAN	465	sp|O00567|NOP56_HUMAN	sp|O00567|NOP56_HUMAN	0.483145	S
O00567_S466	sp|O00567|NOP56_HUMAN	466	sp|O00567|NOP56_HUMAN	sp|O00567|NOP56_HUMAN	0.483145	S
O00567_S467	sp|O00567|NOP56_HUMAN	467	sp|O00567|NOP56_HUMAN	sp|O00567|NOP56_HUMAN	0.483156	S
O00567_S513	sp|O00567|NOP56_HUMAN	513	sp|O00567|NOP56_HUMAN	sp|O00567|NOP56_HUMAN	0.514911	S	13539000
O00567_S537	sp|O00567|NOP56_HUMAN	537	sp|O00567|NOP56_HUMAN	sp|O00567|NOP56_HUMAN	0.49974	S
O00571_S71	sp|O00571|DDX3X_HUMAN;sp|O15523|DDX3Y_HUMAN	71;71	sp|O00571|DDX3X_HUMAN	sp|O00571|DDX3X_HUMAN	0.983485	S	36273000		34953000
O00571_S74	sp|O00571|DDX3X_HUMAN;sp|O15523|DDX3Y_HUMAN	74;74	sp|O00571|DDX3X_HUMAN	sp|O00571|DDX3X_HUMAN	0.774099	S		38428000
O00571_S594	sp|O00571|DDX3X_HUMAN;sp|O15523|DDX3Y_HUMAN	594;592	sp|O00571|DDX3X_HUMAN	sp|O00571|DDX3X_HUMAN	1	S	1063300000	1044600000	1035100000
O00571_S90	sp|O00571|DDX3X_HUMAN	90	sp|O00571|DDX3X_HUMAN	sp|O00571|DDX3X_HUMAN	0.449923	S
O00571_S92	sp|O00571|DDX3X_HUMAN	92	sp|O00571|DDX3X_HUMAN	sp|O00571|DDX3X_HUMAN	0.431949	S
O00629_S60	sp|O00629|IMA3_HUMAN	60	sp|O00629|IMA3_HUMAN	sp|O00629|IMA3_HUMAN	1	S	341520000	334140000	352050000
O00712_S410	sp|O00712|NFIB_HUMAN	410	sp|O00712|NFIB_HUMAN	sp|O00712|NFIB_HUMAN	0.493524	S
O00712_S414	sp|O00712|NFIB_HUMAN	414	sp|O00712|NFIB_HUMAN	sp|O00712|NFIB_HUMAN	0.231458	S
O00712_S416	sp|O00712|NFIB_HUMAN	416	sp|O00712|NFIB_HUMAN	sp|O00712|NFIB_HUMAN	0.231458	S
O00712_S328	sp|O00712|NFIB_HUMAN	328	sp|O00712|NFIB_HUMAN	sp|O00712|NFIB_HUMAN	0.999929	S	70456000	60872000	66411000
O00712_S332	sp|O00712|NFIB_HUMAN	332	sp|O00712|NFIB_HUMAN	sp|O00712|NFIB_HUMAN	0.923901	S	33616000	31332000
O00712_S333	sp|O00712|NFIB_HUMAN	333	sp|O00712|NFIB_HUMAN	sp|O00712|NFIB_HUMAN	0.833026	S	17095000
O00712_S284	sp|O00712|NFIB_HUMAN	284	sp|O00712|NFIB_HUMAN	sp|O00712|NFIB_HUMAN	0.583721	S		41708000
O00712_S294	sp|O00712|NFIB_HUMAN	294	sp|O00712|NFIB_HUMAN	sp|O00712|NFIB_HUMAN	0.466896	S
O00712_S295	sp|O00712|NFIB_HUMAN	295	sp|O00712|NFIB_HUMAN	sp|O00712|NFIB_HUMAN	0.700655	S	153180000	121430000	167680000
O00750_S87	sp|O00750|P3C2B_HUMAN	87	sp|O00750|P3C2B_HUMAN	sp|O00750|P3C2B_HUMAN	0.674258	S		45288000
O00767_S198	sp|O00767|ACOD_HUMAN	198	sp|O00767|ACOD_HUMAN	sp|O00767|ACOD_HUMAN	0.997666	S	20877000	24734000	25059000
O14492_S310	sp|O14492|SH2B2_HUMAN	310	sp|O14492|SH2B2_HUMAN	sp|O14492|SH2B2_HUMAN	0.982781	S		17661000	20770000
O14495_S297	sp|O14495|LPP3_HUMAN	297	sp|O14495|LPP3_HUMAN	sp|O14495|LPP3_HUMAN	1	S		43181000
O14497_S604	sp|O14497|ARI1A_HUMAN	604	sp|O14497|ARI1A_HUMAN	sp|O14497|ARI1A_HUMAN	0.965162	S	148400000	126780000	124980000
O14497_S696	sp|O14497|ARI1A_HUMAN	696	sp|O14497|ARI1A_HUMAN	sp|O14497|ARI1A_HUMAN	0.986517	S	13188000		10993000
O14497_S772	sp|O14497|ARI1A_HUMAN	772	sp|O14497|ARI1A_HUMAN	sp|O14497|ARI1A_HUMAN	0.994302	S	36640000	38024000	37414000
O14497_S232	sp|O14497|ARI1A_HUMAN	232	sp|O14497|ARI1A_HUMAN	sp|O14497|ARI1A_HUMAN	0.60529	S	68570000
O14497_S233	sp|O14497|ARI1A_HUMAN	233	sp|O14497|ARI1A_HUMAN	sp|O14497|ARI1A_HUMAN	0.777524	S	28815000	21561000	23461000
O14497_S715	sp|O14497|ARI1A_HUMAN	715	sp|O14497|ARI1A_HUMAN	sp|O14497|ARI1A_HUMAN	0.987553	S	69156000	52758000	53609000
O14497_S730	sp|O14497|ARI1A_HUMAN	730	sp|O14497|ARI1A_HUMAN	sp|O14497|ARI1A_HUMAN	0.882627	S		52758000	53609000
O14497_S1182	sp|O14497|ARI1A_HUMAN	1182	sp|O14497|ARI1A_HUMAN	sp|O14497|ARI1A_HUMAN	0.5	S	373870000		322640000
O14497_S1184	sp|O14497|ARI1A_HUMAN	1184	sp|O14497|ARI1A_HUMAN	sp|O14497|ARI1A_HUMAN	0.975451	S	373870000	338390000	322640000
O14497_S1604	sp|O14497|ARI1A_HUMAN	1604	sp|O14497|ARI1A_HUMAN	sp|O14497|ARI1A_HUMAN	1	S	133290000	123210000	145940000
O14497_S382	sp|O14497|ARI1A_HUMAN	382	sp|O14497|ARI1A_HUMAN	sp|O14497|ARI1A_HUMAN	0.976914	S	18798000	14227000
O14497_S1600	sp|O14497|ARI1A_HUMAN	1600	sp|O14497|ARI1A_HUMAN	sp|O14497|ARI1A_HUMAN	0.720401	S	23627000
O14497_S1754	sp|O14497|ARI1A_HUMAN	1754	sp|O14497|ARI1A_HUMAN	sp|O14497|ARI1A_HUMAN	0.5	S	85614000	82496000	66174000
O14497_S1755	sp|O14497|ARI1A_HUMAN	1755	sp|O14497|ARI1A_HUMAN	sp|O14497|ARI1A_HUMAN	0.99594	S	253190000	221950000	253080000
O14513_S1469	sp|O14513|NCKP5_HUMAN	1469	sp|O14513|NCKP5_HUMAN	sp|O14513|NCKP5_HUMAN	0.90748	S	27756000	21957000
O14514_S1469	sp|O14514|BAI1_HUMAN	1469	sp|O14514|BAI1_HUMAN	sp|O14514|BAI1_HUMAN	0.746746	S	33402000	28127000	31833000
O14514_S1306	sp|O14514|BAI1_HUMAN	1306	sp|O14514|BAI1_HUMAN	sp|O14514|BAI1_HUMAN	0.632977	S		7830300
O14523_S660	sp|O14523|C2C2L_HUMAN	660	sp|O14523|C2C2L_HUMAN	sp|O14523|C2C2L_HUMAN	0.783655	S	1013900000		924940000
O14523_S662	sp|O14523|C2C2L_HUMAN	662	sp|O14523|C2C2L_HUMAN	sp|O14523|C2C2L_HUMAN	0.996159	S	139540000	143700000	146210000
O14523_S619	sp|O14523|C2C2L_HUMAN	619	sp|O14523|C2C2L_HUMAN	sp|O14523|C2C2L_HUMAN	0.964573	S		28409000	31017000
O14523_S623	sp|O14523|C2C2L_HUMAN	623	sp|O14523|C2C2L_HUMAN	sp|O14523|C2C2L_HUMAN	0.905176	S	36915000	28409000	31017000
O14524_S368	sp|O14524|NEMP1_HUMAN	368	sp|O14524|NEMP1_HUMAN	sp|O14524|NEMP1_HUMAN	0.99999	S	28924000	29188000	29707000
O14530_S188	sp|O14530|TXND9_HUMAN	188	sp|O14530|TXND9_HUMAN	sp|O14530|TXND9_HUMAN	0.996873	S			137690000
O14545_S325	sp|O14545|TRAD1_HUMAN	325	sp|O14545|TRAD1_HUMAN	sp|O14545|TRAD1_HUMAN	0.340831	S
O14545_S326	sp|O14545|TRAD1_HUMAN	326	sp|O14545|TRAD1_HUMAN	sp|O14545|TRAD1_HUMAN	0.539469	S			1717200000
O14545_S327	sp|O14545|TRAD1_HUMAN	327	sp|O14545|TRAD1_HUMAN	sp|O14545|TRAD1_HUMAN	0.823597	S	2023900000	1876700000
O14545_S415	sp|O14545|TRAD1_HUMAN	415	sp|O14545|TRAD1_HUMAN	sp|O14545|TRAD1_HUMAN	0.998794	S	2292400000	2329800000	2244800000
O14578_S1582	sp|O14578|CTRO_HUMAN	1582	sp|O14578|CTRO_HUMAN	sp|O14578|CTRO_HUMAN	1	S	5432400	4426200	4261000
O14578_S480	sp|O14578|CTRO_HUMAN	480	sp|O14578|CTRO_HUMAN	sp|O14578|CTRO_HUMAN	1	S	37352000	28553000	27695000
O14578_S440	sp|O14578|CTRO_HUMAN	440	sp|O14578|CTRO_HUMAN	sp|O14578|CTRO_HUMAN	0.999991	S	413510000	348080000	372600000
O14579_S10	sp|O14579|COPE_HUMAN	10	sp|O14579|COPE_HUMAN	sp|O14579|COPE_HUMAN	0.548812	S		31063000
O14579_S13	sp|O14579|COPE_HUMAN	13	sp|O14579|COPE_HUMAN	sp|O14579|COPE_HUMAN	0.952009	S	36807000		39886000
O14579_S45	sp|O14579|COPE_HUMAN	45	sp|O14579|COPE_HUMAN	sp|O14579|COPE_HUMAN	0.998507	S	9704100
O14595_S55	sp|O14595|CTDS2_HUMAN	55	sp|O14595|CTDS2_HUMAN	sp|O14595|CTDS2_HUMAN	0.96556	S			32694000
O14613_S101	sp|O14613|BORG1_HUMAN	101	sp|O14613|BORG1_HUMAN	sp|O14613|BORG1_HUMAN	1	S	23697000	25735000	17864000
O14613_S141	sp|O14613|BORG1_HUMAN	141	sp|O14613|BORG1_HUMAN	sp|O14613|BORG1_HUMAN	0.999999	S	26594000	22683000	23114000
O14617_S658	sp|O14617|AP3D1_HUMAN	658	sp|O14617|AP3D1_HUMAN	sp|O14617|AP3D1_HUMAN	1	S	55657000	80737000
O14617_S829	sp|O14617|AP3D1_HUMAN	829	sp|O14617|AP3D1_HUMAN	sp|O14617|AP3D1_HUMAN	0.992286	S	31380000	32328000	36702000
O14639_S214	sp|O14639|ABLM1_HUMAN	214	sp|O14639|ABLM1_HUMAN	sp|O14639|ABLM1_HUMAN	0.456737	S
O14639_S215	sp|O14639|ABLM1_HUMAN	215	sp|O14639|ABLM1_HUMAN	sp|O14639|ABLM1_HUMAN	0.497808	S
O14639_S216	sp|O14639|ABLM1_HUMAN	216	sp|O14639|ABLM1_HUMAN	sp|O14639|ABLM1_HUMAN	0.859041	S	53079000	46733000	45470000
O14639_S706	sp|O14639|ABLM1_HUMAN	706	sp|O14639|ABLM1_HUMAN	sp|O14639|ABLM1_HUMAN	1	S	15376000	14313000	19473000
O14639_S677	sp|O14639|ABLM1_HUMAN	677	sp|O14639|ABLM1_HUMAN	sp|O14639|ABLM1_HUMAN	0.999924	S	40914000	30733000	35512000
O14639_S586	sp|O14639|ABLM1_HUMAN	586	sp|O14639|ABLM1_HUMAN	sp|O14639|ABLM1_HUMAN	0.865494	S	285530000	256530000	270420000
O14639_S587	sp|O14639|ABLM1_HUMAN	587	sp|O14639|ABLM1_HUMAN	sp|O14639|ABLM1_HUMAN	0.993962	S	97517000	75682000	107490000
O14639_S540	sp|O14639|ABLM1_HUMAN	540	sp|O14639|ABLM1_HUMAN	sp|O14639|ABLM1_HUMAN	0.947527	S	17456000	18470000	18652000
O14639_S452	sp|O14639|ABLM1_HUMAN	452	sp|O14639|ABLM1_HUMAN	sp|O14639|ABLM1_HUMAN	0.999549	S	273750000	242040000	252320000
O14639_S455	sp|O14639|ABLM1_HUMAN	455	sp|O14639|ABLM1_HUMAN	sp|O14639|ABLM1_HUMAN	0.985968	S	27346000
O14639_S458	sp|O14639|ABLM1_HUMAN	458	sp|O14639|ABLM1_HUMAN	sp|O14639|ABLM1_HUMAN	0.97926	S
O14639_S655	sp|O14639|ABLM1_HUMAN	655	sp|O14639|ABLM1_HUMAN	sp|O14639|ABLM1_HUMAN	0.998602	S	872570000	805010000	795810000
O14639_S431	sp|O14639|ABLM1_HUMAN	431	sp|O14639|ABLM1_HUMAN	sp|O14639|ABLM1_HUMAN	0.999957	S	2060000000	2037400000	1991700000
O14639_S352	sp|O14639|ABLM1_HUMAN	352	sp|O14639|ABLM1_HUMAN	sp|O14639|ABLM1_HUMAN	0.621237	S	98397000
O14639_S353	sp|O14639|ABLM1_HUMAN	353	sp|O14639|ABLM1_HUMAN	sp|O14639|ABLM1_HUMAN	0.423076	S
O14639_S358	sp|O14639|ABLM1_HUMAN	358	sp|O14639|ABLM1_HUMAN	sp|O14639|ABLM1_HUMAN	0.445077	S
O14639_S367	sp|O14639|ABLM1_HUMAN	367	sp|O14639|ABLM1_HUMAN	sp|O14639|ABLM1_HUMAN	0.930653	S	65880000		62966000
O14639_S640	sp|O14639|ABLM1_HUMAN	640	sp|O14639|ABLM1_HUMAN	sp|O14639|ABLM1_HUMAN	1	S	53599000	60115000	54149000
O14640_S600	sp|O14640|DVL1_HUMAN	600	sp|O14640|DVL1_HUMAN	sp|O14640|DVL1_HUMAN	0.980166	S	52544000	40388000
O14640_S194	sp|O14640|DVL1_HUMAN	194	sp|O14640|DVL1_HUMAN	sp|O14640|DVL1_HUMAN	0.995743	S	53645000	47694000	55938000
O14641_S211	sp|O14641|DVL2_HUMAN	211	sp|O14641|DVL2_HUMAN	sp|O14641|DVL2_HUMAN	0.991633	S	51397000	60027000	57672000
O14641_S141	sp|O14641|DVL2_HUMAN	141	sp|O14641|DVL2_HUMAN	sp|O14641|DVL2_HUMAN	0.321263	S
O14641_S142	sp|O14641|DVL2_HUMAN	142	sp|O14641|DVL2_HUMAN	sp|O14641|DVL2_HUMAN	0.321263	S
O14641_S143	sp|O14641|DVL2_HUMAN	143	sp|O14641|DVL2_HUMAN	sp|O14641|DVL2_HUMAN	0.60468	S		42697000
O14646_S1677	sp|O14646|CHD1_HUMAN	1677	sp|O14646|CHD1_HUMAN	sp|O14646|CHD1_HUMAN	0.998411	S		8373300	18371000
O14646_S1384	sp|O14646|CHD1_HUMAN	1384	sp|O14646|CHD1_HUMAN	sp|O14646|CHD1_HUMAN	0.264785	S
O14646_S1385	sp|O14646|CHD1_HUMAN	1385	sp|O14646|CHD1_HUMAN	sp|O14646|CHD1_HUMAN	0.773326	S	39819000	33568000	34521000
O14646_S1387	sp|O14646|CHD1_HUMAN	1387	sp|O14646|CHD1_HUMAN	sp|O14646|CHD1_HUMAN	0.322893	S
O14646_S1689	sp|O14646|CHD1_HUMAN	1689	sp|O14646|CHD1_HUMAN	sp|O14646|CHD1_HUMAN	0.999978	S	409660000	143050000	117390000
O14646_S1683	sp|O14646|CHD1_HUMAN	1683	sp|O14646|CHD1_HUMAN	sp|O14646|CHD1_HUMAN	0.99933	S	25798000	24326000	25355000
O14646_S1687	sp|O14646|CHD1_HUMAN	1687	sp|O14646|CHD1_HUMAN	sp|O14646|CHD1_HUMAN	0.968966	S	136350000	121680000	116270000
O14646_S89	sp|O14646|CHD1_HUMAN	89	sp|O14646|CHD1_HUMAN	sp|O14646|CHD1_HUMAN	0.69884	S	52436000
O14646_S90	sp|O14646|CHD1_HUMAN	90	sp|O14646|CHD1_HUMAN	sp|O14646|CHD1_HUMAN	0.827933	S		57032000	55136000
O14647_S1364	sp|O14647|CHD2_HUMAN	1364	sp|O14647|CHD2_HUMAN	sp|O14647|CHD2_HUMAN	0.534943	S	125090000		60069000
O14647_S1365	sp|O14647|CHD2_HUMAN	1365	sp|O14647|CHD2_HUMAN	sp|O14647|CHD2_HUMAN	0.854577	S	182130000	111920000	161860000
O14647_S1369	sp|O14647|CHD2_HUMAN	1369	sp|O14647|CHD2_HUMAN	sp|O14647|CHD2_HUMAN	1	S	64712000	59201000	46712000
O14647_S1373	sp|O14647|CHD2_HUMAN	1373	sp|O14647|CHD2_HUMAN	sp|O14647|CHD2_HUMAN	1	S		59201000
O14647_S1795	sp|O14647|CHD2_HUMAN	1795	sp|O14647|CHD2_HUMAN	sp|O14647|CHD2_HUMAN	0.999996	S	25542000	44554000
O14647_S1799	sp|O14647|CHD2_HUMAN	1799	sp|O14647|CHD2_HUMAN	sp|O14647|CHD2_HUMAN	0.559628	S
O14647_S1801	sp|O14647|CHD2_HUMAN	1801	sp|O14647|CHD2_HUMAN	sp|O14647|CHD2_HUMAN	0.999501	S	25542000	44554000	5916900
O14647_S1807	sp|O14647|CHD2_HUMAN	1807	sp|O14647|CHD2_HUMAN	sp|O14647|CHD2_HUMAN	1	S	25542000	57294000	5916900
O14662_S41	sp|O14662|STX16_HUMAN	41	sp|O14662|STX16_HUMAN	sp|O14662|STX16_HUMAN	1	S	7927600	9201600
O14681_S326	sp|O14681|EI24_HUMAN	326	sp|O14681|EI24_HUMAN	sp|O14681|EI24_HUMAN	1	S	247660000	243490000	267940000
O14681_S330	sp|O14681|EI24_HUMAN	330	sp|O14681|EI24_HUMAN	sp|O14681|EI24_HUMAN	1	S	232070000	228770000	251570000
O14686_S1854	sp|O14686|KMT2D_HUMAN	1854	sp|O14686|KMT2D_HUMAN	sp|O14686|KMT2D_HUMAN	0.940937	S		29205000
O14686_S1858	sp|O14686|KMT2D_HUMAN	1858	sp|O14686|KMT2D_HUMAN	sp|O14686|KMT2D_HUMAN	0.998256	S		70445000	44920000
O14686_S4738	sp|O14686|KMT2D_HUMAN	4738	sp|O14686|KMT2D_HUMAN	sp|O14686|KMT2D_HUMAN	1	S	8803800
O14686_S2274	sp|O14686|KMT2D_HUMAN	2274	sp|O14686|KMT2D_HUMAN	sp|O14686|KMT2D_HUMAN	0.999878	S
O14686_S2296	sp|O14686|KMT2D_HUMAN	2296	sp|O14686|KMT2D_HUMAN	sp|O14686|KMT2D_HUMAN	0.890862	S	82389000		77476000
O14686_S2298	sp|O14686|KMT2D_HUMAN	2298	sp|O14686|KMT2D_HUMAN	sp|O14686|KMT2D_HUMAN	0.316546	S
O14686_S1834	sp|O14686|KMT2D_HUMAN	1834	sp|O14686|KMT2D_HUMAN	sp|O14686|KMT2D_HUMAN	0.999348	S		24731000
O14686_S373	sp|O14686|KMT2D_HUMAN	373	sp|O14686|KMT2D_HUMAN	sp|O14686|KMT2D_HUMAN	0.999921	S	72683000	72893000	65367000
O14686_S4849	sp|O14686|KMT2D_HUMAN	4849	sp|O14686|KMT2D_HUMAN	sp|O14686|KMT2D_HUMAN	0.999999	S	25935000	28313000	23137000
O14686_S1151	sp|O14686|KMT2D_HUMAN	1151	sp|O14686|KMT2D_HUMAN	sp|O14686|KMT2D_HUMAN	1	S	24120000	21982000	24835000
O14686_S4822	sp|O14686|KMT2D_HUMAN	4822	sp|O14686|KMT2D_HUMAN	sp|O14686|KMT2D_HUMAN	1	S	82369000	80290000	110990000
O14686_S45	sp|O14686|KMT2D_HUMAN	45	sp|O14686|KMT2D_HUMAN	sp|O14686|KMT2D_HUMAN	0.41755	S
O14686_S48	sp|O14686|KMT2D_HUMAN	48	sp|O14686|KMT2D_HUMAN	sp|O14686|KMT2D_HUMAN	0.524021	S			140300000
O14686_S1671	sp|O14686|KMT2D_HUMAN	1671	sp|O14686|KMT2D_HUMAN	sp|O14686|KMT2D_HUMAN	1	S	62989000	63668000	92121000
O14686_S654	sp|O14686|KMT2D_HUMAN	654	sp|O14686|KMT2D_HUMAN	sp|O14686|KMT2D_HUMAN	1	S	29618000	35233000	31524000
O14686_S2640	sp|O14686|KMT2D_HUMAN	2640	sp|O14686|KMT2D_HUMAN	sp|O14686|KMT2D_HUMAN	0.983543	S	83942000
O14686_S4359	sp|O14686|KMT2D_HUMAN	4359	sp|O14686|KMT2D_HUMAN	sp|O14686|KMT2D_HUMAN	1	S	283830000	226560000	273230000
O14713_S41	sp|O14713|ITBP1_HUMAN	41	sp|O14713|ITBP1_HUMAN	sp|O14713|ITBP1_HUMAN	0.990772	S	46728000	30136000	47634000
O14730_S8	sp|O14730|RIOK3_HUMAN	8	sp|O14730|RIOK3_HUMAN	sp|O14730|RIOK3_HUMAN	0.999553	S	17608000	20298000	18995000
O14730_S112	sp|O14730|RIOK3_HUMAN	112	sp|O14730|RIOK3_HUMAN	sp|O14730|RIOK3_HUMAN	0.9998	S	6297900	7819700	8774200
O14737_S119	sp|O14737|PDCD5_HUMAN	119	sp|O14737|PDCD5_HUMAN	sp|O14737|PDCD5_HUMAN	1	S	257100000	216440000	236550000
O14745_S280	sp|O14745|NHRF1_HUMAN	280	sp|O14745|NHRF1_HUMAN	sp|O14745|NHRF1_HUMAN	1	S	821390000	824560000	887010000
O14745_S269	sp|O14745|NHRF1_HUMAN	269	sp|O14745|NHRF1_HUMAN	sp|O14745|NHRF1_HUMAN	1	S	461850000	505370000	397940000
O14745_S46	sp|O14745|NHRF1_HUMAN	46	sp|O14745|NHRF1_HUMAN	sp|O14745|NHRF1_HUMAN	1	S	29566000	24471000	20753000
O14745_S2	sp|O14745|NHRF1_HUMAN	2	sp|O14745|NHRF1_HUMAN	sp|O14745|NHRF1_HUMAN	1	S		13533000
O14745_S290	sp|O14745|NHRF1_HUMAN	290	sp|O14745|NHRF1_HUMAN	sp|O14745|NHRF1_HUMAN	0.998267	S	1071800000	1192500000	1303100000
O14745_S291	sp|O14745|NHRF1_HUMAN	291	sp|O14745|NHRF1_HUMAN	sp|O14745|NHRF1_HUMAN	0.665082	S	279860000	227080000	271110000
O14757_S331	sp|O14757|CHK1_HUMAN	331	sp|O14757|CHK1_HUMAN	sp|O14757|CHK1_HUMAN	0.935032	S	28008000	21272000	32036000
O14757_S280	sp|O14757|CHK1_HUMAN	280	sp|O14757|CHK1_HUMAN	sp|O14757|CHK1_HUMAN	0.998657	S	124090000	133020000	133130000
O14757_S286	sp|O14757|CHK1_HUMAN	286	sp|O14757|CHK1_HUMAN	sp|O14757|CHK1_HUMAN	0.971607	S	41655000	45326000	45628000
O14770_S198	sp|O14770|MEIS2_HUMAN	198	sp|O14770|MEIS2_HUMAN	sp|O14770|MEIS2_HUMAN	0.892775	S	54359000		62628000
O14777_S69	sp|O14777|NDC80_HUMAN	69	sp|O14777|NDC80_HUMAN	sp|O14777|NDC80_HUMAN	1	S	43735000	41144000	43235000
O14786_S894	sp|O14786|NRP1_HUMAN	894	sp|O14786|NRP1_HUMAN	sp|O14786|NRP1_HUMAN	1	S	79102000	55940000	50069000
O14795_S367	sp|O14795|UN13B_HUMAN	367	sp|O14795|UN13B_HUMAN	sp|O14795|UN13B_HUMAN	0.669567	S			21231000
O14818_S11	sp|O14818|PSA7_HUMAN;sp|Q8TAA3|PSA7L_HUMAN	11;13	sp|O14818|PSA7_HUMAN	sp|O14818|PSA7_HUMAN	1	S	44376000	31018000	33672000
O14827_S852	sp|O14827|RGRF2_HUMAN	852	sp|O14827|RGRF2_HUMAN	sp|O14827|RGRF2_HUMAN	0.683891	S	30251000		24797000
O14828_S76	sp|O14828|SCAM3_HUMAN	76	sp|O14828|SCAM3_HUMAN	sp|O14828|SCAM3_HUMAN	0.999995	S	355750000		58970000
O14867_S196	sp|O14867|BACH1_HUMAN	196	sp|O14867|BACH1_HUMAN	sp|O14867|BACH1_HUMAN	1	S	25453000	27783000	32428000
O14867_S417	sp|O14867|BACH1_HUMAN	417	sp|O14867|BACH1_HUMAN	sp|O14867|BACH1_HUMAN	0.999796	S	31795000	32781000	26065000
O14874_S31	sp|O14874|BCKD_HUMAN	31	sp|O14874|BCKD_HUMAN	sp|O14874|BCKD_HUMAN	0.91876	S			42272000
O14874_S33	sp|O14874|BCKD_HUMAN	33	sp|O14874|BCKD_HUMAN	sp|O14874|BCKD_HUMAN	0.521542	S		418520000
O14896_S47	sp|O14896|IRF6_HUMAN	47	sp|O14896|IRF6_HUMAN	sp|O14896|IRF6_HUMAN	1	S	24693000	18673000	36124000
O14896_S424	sp|O14896|IRF6_HUMAN	424	sp|O14896|IRF6_HUMAN	sp|O14896|IRF6_HUMAN	0.968996	S	145640000	143990000	129190000
O14907_S61	sp|O14907|TX1B3_HUMAN	61	sp|O14907|TX1B3_HUMAN	sp|O14907|TX1B3_HUMAN	1	S	35321000	37995000	31873000
O14920_S463	sp|O14920|IKKB_HUMAN	463	sp|O14920|IKKB_HUMAN	sp|O14920|IKKB_HUMAN	1	S	64562000		58803000
O14920_S466	sp|O14920|IKKB_HUMAN	466	sp|O14920|IKKB_HUMAN	sp|O14920|IKKB_HUMAN	1	S	64562000		58803000
O14924_S850	sp|O14924|RGS12_HUMAN	850	sp|O14924|RGS12_HUMAN	sp|O14924|RGS12_HUMAN	0.636966	S	48138000
O14924_S195	sp|O14924|RGS12_HUMAN	195	sp|O14924|RGS12_HUMAN	sp|O14924|RGS12_HUMAN	0.999999	S	35538000	31546000	32678000
O14924_S106	sp|O14924|RGS12_HUMAN	106	sp|O14924|RGS12_HUMAN	sp|O14924|RGS12_HUMAN	0.641597	S		15144000
O14924_S107	sp|O14924|RGS12_HUMAN	107	sp|O14924|RGS12_HUMAN	sp|O14924|RGS12_HUMAN	0.937626	S	20920000		12508000
O14924_S874	sp|O14924|RGS12_HUMAN	874	sp|O14924|RGS12_HUMAN	sp|O14924|RGS12_HUMAN	0.858101	S			21359000
O14924_S876	sp|O14924|RGS12_HUMAN	876	sp|O14924|RGS12_HUMAN	sp|O14924|RGS12_HUMAN	0.80658	S		21513000
O14924_S879	sp|O14924|RGS12_HUMAN	879	sp|O14924|RGS12_HUMAN	sp|O14924|RGS12_HUMAN	0.999996	S		21513000	21359000
O14924_S661	sp|O14924|RGS12_HUMAN	661	sp|O14924|RGS12_HUMAN	sp|O14924|RGS12_HUMAN	0.999963	S	12786000	12046000
O14924_S671	sp|O14924|RGS12_HUMAN	671	sp|O14924|RGS12_HUMAN	sp|O14924|RGS12_HUMAN	0.996621	S	33912000	40007000
O14929_S361	sp|O14929|HAT1_HUMAN	361	sp|O14929|HAT1_HUMAN	sp|O14929|HAT1_HUMAN	0.999991	S		7722400	14944000
P19105_S19	sp|P19105|ML12A_HUMAN;sp|O14950|ML12B_HUMAN;sp|P24844|MYL9_HUMAN	19;20;20	sp|P19105|ML12A_HUMAN;sp|P24844|MYL9_HUMAN	sp|P19105|ML12A_HUMAN	1	S	7936200000	9451000000	9211600000
O14964_S240	sp|O14964|HGS_HUMAN	240	sp|O14964|HGS_HUMAN	sp|O14964|HGS_HUMAN	0.390625	S
O14974_S299	sp|O14974|MYPT1_HUMAN	299	sp|O14974|MYPT1_HUMAN	sp|O14974|MYPT1_HUMAN	1	S	292630000	128970000	194220000
O14974_S445	sp|O14974|MYPT1_HUMAN	445	sp|O14974|MYPT1_HUMAN	sp|O14974|MYPT1_HUMAN	0.999999	S	393750000	393310000	467730000
O14974_S507	sp|O14974|MYPT1_HUMAN	507	sp|O14974|MYPT1_HUMAN	sp|O14974|MYPT1_HUMAN	0.996552	S	179990000	179640000	182940000
O14974_S509	sp|O14974|MYPT1_HUMAN	509	sp|O14974|MYPT1_HUMAN	sp|O14974|MYPT1_HUMAN	0.333333	S
O14974_S995	sp|O14974|MYPT1_HUMAN	995	sp|O14974|MYPT1_HUMAN	sp|O14974|MYPT1_HUMAN	1	S	33335000	21276000	16789000
O14974_S910	sp|O14974|MYPT1_HUMAN	910	sp|O14974|MYPT1_HUMAN	sp|O14974|MYPT1_HUMAN	0.999887	S	289320000	296010000	269340000
O14974_S856	sp|O14974|MYPT1_HUMAN	856	sp|O14974|MYPT1_HUMAN	sp|O14974|MYPT1_HUMAN	0.918928	S	29592000
O14974_S862	sp|O14974|MYPT1_HUMAN	862	sp|O14974|MYPT1_HUMAN	sp|O14974|MYPT1_HUMAN	0.990277	S	27241000
O14974_S871	sp|O14974|MYPT1_HUMAN	871	sp|O14974|MYPT1_HUMAN	sp|O14974|MYPT1_HUMAN	0.973144	S	599030000	610050000	593530000
O14974_S903	sp|O14974|MYPT1_HUMAN	903	sp|O14974|MYPT1_HUMAN	sp|O14974|MYPT1_HUMAN	0.999982	S	90759000	80203000	81518000
O14976_S829	sp|O14976|GAK_HUMAN	829	sp|O14976|GAK_HUMAN	sp|O14976|GAK_HUMAN	0.982687	S			29911000
O14976_S780	sp|O14976|GAK_HUMAN	780	sp|O14976|GAK_HUMAN	sp|O14976|GAK_HUMAN	0.870878	S	64213000	45452000	42897000
O14979_S241	sp|O14979|HNRDL_HUMAN	241	sp|O14979|HNRDL_HUMAN	sp|O14979|HNRDL_HUMAN	0.999992	S	359120000	324410000	358510000
O14980_S1031	sp|O14980|XPO1_HUMAN	1031	sp|O14980|XPO1_HUMAN	sp|O14980|XPO1_HUMAN	0.886401	S		21320000	18301000
O14980_S391	sp|O14980|XPO1_HUMAN	391	sp|O14980|XPO1_HUMAN	sp|O14980|XPO1_HUMAN	0.996955	S		48039000	25896000
O14980_S1055	sp|O14980|XPO1_HUMAN	1055	sp|O14980|XPO1_HUMAN	sp|O14980|XPO1_HUMAN	1	S	21437000	13658000
O14986_S421	sp|O14986|PI51B_HUMAN	421	sp|O14986|PI51B_HUMAN	sp|O14986|PI51B_HUMAN	0.999628	S	27916000	29194000	26037000
O14986_S445	sp|O14986|PI51B_HUMAN	445	sp|O14986|PI51B_HUMAN	sp|O14986|PI51B_HUMAN	0.98821	S	24694000
O14986_S447	sp|O14986|PI51B_HUMAN	447	sp|O14986|PI51B_HUMAN	sp|O14986|PI51B_HUMAN	0.580063	S		20840000
O14986_S448	sp|O14986|PI51B_HUMAN	448	sp|O14986|PI51B_HUMAN	sp|O14986|PI51B_HUMAN	0.96053	S	36337000		10976000
O15013_S1284	sp|O15013|ARHGA_HUMAN	1284	sp|O15013|ARHGA_HUMAN	sp|O15013|ARHGA_HUMAN	0.904465	S	53960000	55939000
O15013_S1287	sp|O15013|ARHGA_HUMAN	1287	sp|O15013|ARHGA_HUMAN	sp|O15013|ARHGA_HUMAN	0.875898	S	53960000	55939000
O15014_S758	sp|O15014|ZN609_HUMAN	758	sp|O15014|ZN609_HUMAN	sp|O15014|ZN609_HUMAN	1	S	75571000	81362000	73684000
O15014_S1055	sp|O15014|ZN609_HUMAN	1055	sp|O15014|ZN609_HUMAN	sp|O15014|ZN609_HUMAN	0.999984	S	94653000	94616000	76260000
O15014_S358	sp|O15014|ZN609_HUMAN	358	sp|O15014|ZN609_HUMAN	sp|O15014|ZN609_HUMAN	0.996324	S	56307000	51595000	45107000
O15014_S560	sp|O15014|ZN609_HUMAN	560	sp|O15014|ZN609_HUMAN	sp|O15014|ZN609_HUMAN	0.998482	S	1793400
O15014_S576	sp|O15014|ZN609_HUMAN	576	sp|O15014|ZN609_HUMAN	sp|O15014|ZN609_HUMAN	1	S	156610000	113200000	138980000
O15014_S578	sp|O15014|ZN609_HUMAN	578	sp|O15014|ZN609_HUMAN	sp|O15014|ZN609_HUMAN	0.997714	S	116570000	81457000	96827000
O15014_S452	sp|O15014|ZN609_HUMAN	452	sp|O15014|ZN609_HUMAN	sp|O15014|ZN609_HUMAN	0.63135	S			13459000
O15014_S454	sp|O15014|ZN609_HUMAN	454	sp|O15014|ZN609_HUMAN	sp|O15014|ZN609_HUMAN	0.415482	S
O15014_S467	sp|O15014|ZN609_HUMAN	467	sp|O15014|ZN609_HUMAN	sp|O15014|ZN609_HUMAN	0.999999	S	45186000	59263000	60219000
O15014_S842	sp|O15014|ZN609_HUMAN	842	sp|O15014|ZN609_HUMAN	sp|O15014|ZN609_HUMAN	0.928688	S			16794000
O15018_S2489	sp|O15018|PDZD2_HUMAN	2489	sp|O15018|PDZD2_HUMAN	sp|O15018|PDZD2_HUMAN	1	S	50394000	47757000	47619000
O15018_S930	sp|O15018|PDZD2_HUMAN	930	sp|O15018|PDZD2_HUMAN	sp|O15018|PDZD2_HUMAN	1	S	12432000	5569600	7817700
O15018_S1578	sp|O15018|PDZD2_HUMAN	1578	sp|O15018|PDZD2_HUMAN	sp|O15018|PDZD2_HUMAN	1	S	21122000	18793000	16909000
O15018_S1419	sp|O15018|PDZD2_HUMAN	1419	sp|O15018|PDZD2_HUMAN	sp|O15018|PDZD2_HUMAN	0.487781	S
O15018_S1422	sp|O15018|PDZD2_HUMAN	1422	sp|O15018|PDZD2_HUMAN	sp|O15018|PDZD2_HUMAN	0.487781	S
O15018_S2521	sp|O15018|PDZD2_HUMAN	2521	sp|O15018|PDZD2_HUMAN	sp|O15018|PDZD2_HUMAN	0.997404	S		3442300	5416600
O15018_S692	sp|O15018|PDZD2_HUMAN	692	sp|O15018|PDZD2_HUMAN	sp|O15018|PDZD2_HUMAN	0.77358	S			17566000
O15018_S2341	sp|O15018|PDZD2_HUMAN	2341	sp|O15018|PDZD2_HUMAN	sp|O15018|PDZD2_HUMAN	1	S			32015000
O15018_S1270	sp|O15018|PDZD2_HUMAN	1270	sp|O15018|PDZD2_HUMAN	sp|O15018|PDZD2_HUMAN	0.930668	S	49398000	44506000	49247000
O15018_S1594	sp|O15018|PDZD2_HUMAN	1594	sp|O15018|PDZD2_HUMAN	sp|O15018|PDZD2_HUMAN	0.921858	S			18517000
O15020_S2171	sp|O15020|SPTN2_HUMAN	2171	sp|O15020|SPTN2_HUMAN	sp|O15020|SPTN2_HUMAN	0.999989	S	27290000
O15020_S6	sp|O15020|SPTN2_HUMAN	6	sp|O15020|SPTN2_HUMAN	sp|O15020|SPTN2_HUMAN	0.611135	S	35028000
O15021_S1863	sp|O15021|MAST4_HUMAN	1863	sp|O15021|MAST4_HUMAN	sp|O15021|MAST4_HUMAN	0.999964	S	53286000		45620000
O15021_S1470	sp|O15021|MAST4_HUMAN	1470	sp|O15021|MAST4_HUMAN	sp|O15021|MAST4_HUMAN	1	S	74634000	79875000	72845000
O15021_S248	sp|O15021|MAST4_HUMAN	248	sp|O15021|MAST4_HUMAN	sp|O15021|MAST4_HUMAN	0.999107	S	18813000	12120000	15130000
O15021_S257	sp|O15021|MAST4_HUMAN	257	sp|O15021|MAST4_HUMAN	sp|O15021|MAST4_HUMAN	0.998374	S	18813000	12120000	15130000
O15021_S1526	sp|O15021|MAST4_HUMAN	1526	sp|O15021|MAST4_HUMAN	sp|O15021|MAST4_HUMAN	1	S	17218000
O15021_S1373	sp|O15021|MAST4_HUMAN	1373	sp|O15021|MAST4_HUMAN	sp|O15021|MAST4_HUMAN	1	S	27819000	19327000	21635000
O15021_S2523	sp|O15021|MAST4_HUMAN	2523	sp|O15021|MAST4_HUMAN	sp|O15021|MAST4_HUMAN	0.999951	S	17604000	10740000
O15021_S1293	sp|O15021|MAST4_HUMAN	1293	sp|O15021|MAST4_HUMAN	sp|O15021|MAST4_HUMAN	0.431233	S
O15021_S1295	sp|O15021|MAST4_HUMAN	1295	sp|O15021|MAST4_HUMAN	sp|O15021|MAST4_HUMAN	0.431233	S
O15021_S1825	sp|O15021|MAST4_HUMAN	1825	sp|O15021|MAST4_HUMAN	sp|O15021|MAST4_HUMAN	0.996807	S	35491000	23092000	29972000
O15021_S1828	sp|O15021|MAST4_HUMAN	1828	sp|O15021|MAST4_HUMAN	sp|O15021|MAST4_HUMAN	0.726908	S		20842000
O15021_S1782	sp|O15021|MAST4_HUMAN	1782	sp|O15021|MAST4_HUMAN	sp|O15021|MAST4_HUMAN	0.999728	S	30612000		31720000
O15021_S917	sp|O15021|MAST4_HUMAN	917	sp|O15021|MAST4_HUMAN	sp|O15021|MAST4_HUMAN	0.943142	S	22125000		22827000
O15027_S1905	sp|O15027|SC16A_HUMAN	1905	sp|O15027|SC16A_HUMAN	sp|O15027|SC16A_HUMAN	0.988333	S	140380000	125250000	147930000
O15027_S1149	sp|O15027|SC16A_HUMAN	1149	sp|O15027|SC16A_HUMAN	sp|O15027|SC16A_HUMAN	0.999997	S	105120000	117820000	104490000
O15027_S409	sp|O15027|SC16A_HUMAN	409	sp|O15027|SC16A_HUMAN	sp|O15027|SC16A_HUMAN	0.847225	S		166590000
O15027_S411	sp|O15027|SC16A_HUMAN	411	sp|O15027|SC16A_HUMAN	sp|O15027|SC16A_HUMAN	0.96066	S	178270000	28798000	188960000
O15027_S417	sp|O15027|SC16A_HUMAN	417	sp|O15027|SC16A_HUMAN	sp|O15027|SC16A_HUMAN	0.999307	S	158950000	137790000	179070000
O15027_S1844	sp|O15027|SC16A_HUMAN	1844	sp|O15027|SC16A_HUMAN	sp|O15027|SC16A_HUMAN	1	S	85179000	83733000	77486000
O15027_S136	sp|O15027|SC16A_HUMAN	136	sp|O15027|SC16A_HUMAN	sp|O15027|SC16A_HUMAN	1	S	74861000	65569000	76059000
O15027_S1786	sp|O15027|SC16A_HUMAN	1786	sp|O15027|SC16A_HUMAN	sp|O15027|SC16A_HUMAN	1	S	162720000	139870000	150250000
O15027_S390	sp|O15027|SC16A_HUMAN	390	sp|O15027|SC16A_HUMAN	sp|O15027|SC16A_HUMAN	0.627046	S	231570000		243290000
O15027_S391	sp|O15027|SC16A_HUMAN	391	sp|O15027|SC16A_HUMAN	sp|O15027|SC16A_HUMAN	0.974349	S	133780000	117730000	157650000
O15027_S23	sp|O15027|SC16A_HUMAN	23	sp|O15027|SC16A_HUMAN	sp|O15027|SC16A_HUMAN	0.599215	S			26612000
O15027_S25	sp|O15027|SC16A_HUMAN	25	sp|O15027|SC16A_HUMAN	sp|O15027|SC16A_HUMAN	0.599215	S			26612000
O15027_S1220	sp|O15027|SC16A_HUMAN	1220	sp|O15027|SC16A_HUMAN	sp|O15027|SC16A_HUMAN	0.999617	S	74182000	61511000	55171000
O15027_S1258	sp|O15027|SC16A_HUMAN	1258	sp|O15027|SC16A_HUMAN	sp|O15027|SC16A_HUMAN	0.499977	S			125230000
O15027_S1259	sp|O15027|SC16A_HUMAN	1259	sp|O15027|SC16A_HUMAN	sp|O15027|SC16A_HUMAN	0.664255	S	115010000	125830000	125230000
O15027_S1263	sp|O15027|SC16A_HUMAN	1263	sp|O15027|SC16A_HUMAN	sp|O15027|SC16A_HUMAN	0.499987	S	115010000		125230000
O15027_S1190	sp|O15027|SC16A_HUMAN	1190	sp|O15027|SC16A_HUMAN	sp|O15027|SC16A_HUMAN	0.607059	S			72203000
O15027_S1044	sp|O15027|SC16A_HUMAN	1044	sp|O15027|SC16A_HUMAN	sp|O15027|SC16A_HUMAN	0.654171	S	40793000	31971000	44144000
O15027_S1045	sp|O15027|SC16A_HUMAN	1045	sp|O15027|SC16A_HUMAN	sp|O15027|SC16A_HUMAN	0.5	S	40793000	31971000
O15031_S193	sp|O15031|PLXB2_HUMAN	193	sp|O15031|PLXB2_HUMAN	sp|O15031|PLXB2_HUMAN	0.953121	S			19072000
O15031_S1570	sp|O15031|PLXB2_HUMAN	1570	sp|O15031|PLXB2_HUMAN	sp|O15031|PLXB2_HUMAN	1	S	33020000	21529000	31557000
O15033_S327	sp|O15033|AREL1_HUMAN	327	sp|O15033|AREL1_HUMAN	sp|O15033|AREL1_HUMAN	0.918097	S	58882000	17782000
O15033_S337	sp|O15033|AREL1_HUMAN	337	sp|O15033|AREL1_HUMAN	sp|O15033|AREL1_HUMAN	0.999427	S	23709000	19113000	18368000
O15034_S832	sp|O15034|RIMB2_HUMAN	832	sp|O15034|RIMB2_HUMAN	sp|O15034|RIMB2_HUMAN	0.999672	S	23120000	50979000	29044000
O15034_S704	sp|O15034|RIMB2_HUMAN	704	sp|O15034|RIMB2_HUMAN	sp|O15034|RIMB2_HUMAN	1	S	32022000
O15037_S353	sp|O15037|KHNYN_HUMAN	353	sp|O15037|KHNYN_HUMAN	sp|O15037|KHNYN_HUMAN	1	S	39156000	58342000	40114000
O15037_S359	sp|O15037|KHNYN_HUMAN	359	sp|O15037|KHNYN_HUMAN	sp|O15037|KHNYN_HUMAN	1	S	39156000	58342000	40114000
O15037_S10	sp|O15037|KHNYN_HUMAN	10	sp|O15037|KHNYN_HUMAN	sp|O15037|KHNYN_HUMAN	1	S	282030000	272370000	215410000
O15040_S751	sp|O15040|TCPR2_HUMAN	751	sp|O15040|TCPR2_HUMAN	sp|O15040|TCPR2_HUMAN	0.355664	S
O15040_S752	sp|O15040|TCPR2_HUMAN	752	sp|O15040|TCPR2_HUMAN	sp|O15040|TCPR2_HUMAN	0.355664	S
O15040_S410	sp|O15040|TCPR2_HUMAN	410	sp|O15040|TCPR2_HUMAN	sp|O15040|TCPR2_HUMAN	0.346822	S
O15040_S411	sp|O15040|TCPR2_HUMAN	411	sp|O15040|TCPR2_HUMAN	sp|O15040|TCPR2_HUMAN	0.346822	S
O15040_S412	sp|O15040|TCPR2_HUMAN	412	sp|O15040|TCPR2_HUMAN	sp|O15040|TCPR2_HUMAN	0.2637	S
O15042_S67	sp|O15042|SR140_HUMAN	67	sp|O15042|SR140_HUMAN	sp|O15042|SR140_HUMAN	1	S	211090000	195430000	219040000
O15042_S479	sp|O15042|SR140_HUMAN	479	sp|O15042|SR140_HUMAN	sp|O15042|SR140_HUMAN	0.981076	S
O15042_S485	sp|O15042|SR140_HUMAN	485	sp|O15042|SR140_HUMAN	sp|O15042|SR140_HUMAN	0.992572	S
O15042_S811	sp|O15042|SR140_HUMAN	811	sp|O15042|SR140_HUMAN	sp|O15042|SR140_HUMAN	1	S	186650000	139260000	196530000
O15047_S532	sp|O15047|SET1A_HUMAN	532	sp|O15047|SET1A_HUMAN	sp|O15047|SET1A_HUMAN	0.333281	S
O15047_S534	sp|O15047|SET1A_HUMAN	534	sp|O15047|SET1A_HUMAN	sp|O15047|SET1A_HUMAN	0.333281	S
O15047_S508	sp|O15047|SET1A_HUMAN	508	sp|O15047|SET1A_HUMAN	sp|O15047|SET1A_HUMAN	0.899036	S	13844000
O15047_S1152	sp|O15047|SET1A_HUMAN	1152	sp|O15047|SET1A_HUMAN	sp|O15047|SET1A_HUMAN	0.602031	S		27917000	31212000
O15047_S1153	sp|O15047|SET1A_HUMAN	1153	sp|O15047|SET1A_HUMAN	sp|O15047|SET1A_HUMAN	0.755226	S	36066000		31212000
O15047_S915	sp|O15047|SET1A_HUMAN	915	sp|O15047|SET1A_HUMAN	sp|O15047|SET1A_HUMAN	0.5	S			32599000
O15047_S468	sp|O15047|SET1A_HUMAN	468	sp|O15047|SET1A_HUMAN	sp|O15047|SET1A_HUMAN	0.715116	S		58635000
O15047_S470	sp|O15047|SET1A_HUMAN	470	sp|O15047|SET1A_HUMAN	sp|O15047|SET1A_HUMAN	0.993763	S	270420000	334550000	280370000
O15047_S459	sp|O15047|SET1A_HUMAN	459	sp|O15047|SET1A_HUMAN	sp|O15047|SET1A_HUMAN	0.490181	S
O15047_S464	sp|O15047|SET1A_HUMAN	464	sp|O15047|SET1A_HUMAN	sp|O15047|SET1A_HUMAN	0.69675	S		58635000
O15049_S176	sp|O15049|N4BP3_HUMAN	176	sp|O15049|N4BP3_HUMAN	sp|O15049|N4BP3_HUMAN	0.999935	S		33238000
O15055_S786	sp|O15055|PER2_HUMAN	786	sp|O15055|PER2_HUMAN	sp|O15055|PER2_HUMAN	0.999712	S	10276000	11809000
O15056_S1124	sp|O15056|SYNJ2_HUMAN	1124	sp|O15056|SYNJ2_HUMAN	sp|O15056|SYNJ2_HUMAN	0.999996	S	139770000	101200000	122310000
O15056_S1443	sp|O15056|SYNJ2_HUMAN	1443	sp|O15056|SYNJ2_HUMAN	sp|O15056|SYNJ2_HUMAN	0.565058	S	11725000
O15056_S1251	sp|O15056|SYNJ2_HUMAN	1251	sp|O15056|SYNJ2_HUMAN	sp|O15056|SYNJ2_HUMAN	0.553792	S			73636000
O15061_S429	sp|O15061|SYNEM_HUMAN	429	sp|O15061|SYNEM_HUMAN	sp|O15061|SYNEM_HUMAN	0.999948	S	28925000	29781000	38220000
O15061_S777	sp|O15061|SYNEM_HUMAN	777	sp|O15061|SYNEM_HUMAN	sp|O15061|SYNEM_HUMAN	1	S	19089000	16026000
O15062_S234	sp|O15062|ZBTB5_HUMAN	234	sp|O15062|ZBTB5_HUMAN	sp|O15062|ZBTB5_HUMAN	0.987207	S
O15068_S973	sp|O15068|MCF2L_HUMAN	973	sp|O15068|MCF2L_HUMAN	sp|O15068|MCF2L_HUMAN	0.415181	S
O15068_S975	sp|O15068|MCF2L_HUMAN	975	sp|O15068|MCF2L_HUMAN	sp|O15068|MCF2L_HUMAN	0.391257	S
O15084_S1011	sp|O15084|ANR28_HUMAN	1011	sp|O15084|ANR28_HUMAN	sp|O15084|ANR28_HUMAN	0.999612	S	68828000	84413000	80116000
O15085_S1155	sp|O15085|ARHGB_HUMAN	1155	sp|O15085|ARHGB_HUMAN	sp|O15085|ARHGB_HUMAN	1	S	149680000		160300000
O15085_S1295	sp|O15085|ARHGB_HUMAN	1295	sp|O15085|ARHGB_HUMAN	sp|O15085|ARHGB_HUMAN	1	S	39799000	39874000	36864000
O15085_S245	sp|O15085|ARHGB_HUMAN	245	sp|O15085|ARHGB_HUMAN	sp|O15085|ARHGB_HUMAN	1	S	35381000	35063000	39047000
O15085_S251	sp|O15085|ARHGB_HUMAN	251	sp|O15085|ARHGB_HUMAN	sp|O15085|ARHGB_HUMAN	0.995278	S	144350000	151750000	148240000
O15085_S271	sp|O15085|ARHGB_HUMAN	271	sp|O15085|ARHGB_HUMAN	sp|O15085|ARHGB_HUMAN	0.999999	S	71771000	79215000	65600000
O15085_S1457	sp|O15085|ARHGB_HUMAN	1457	sp|O15085|ARHGB_HUMAN	sp|O15085|ARHGB_HUMAN	0.964205	S		31244000	35483000
O15085_S1458	sp|O15085|ARHGB_HUMAN	1458	sp|O15085|ARHGB_HUMAN	sp|O15085|ARHGB_HUMAN	0.982888	S	410040000	414840000	420670000
O15085_S633	sp|O15085|ARHGB_HUMAN	633	sp|O15085|ARHGB_HUMAN	sp|O15085|ARHGB_HUMAN	0.621276	S	46800000		72030000
O15085_S635	sp|O15085|ARHGB_HUMAN	635	sp|O15085|ARHGB_HUMAN	sp|O15085|ARHGB_HUMAN	0.993303	S
O15085_S556	sp|O15085|ARHGB_HUMAN	556	sp|O15085|ARHGB_HUMAN	sp|O15085|ARHGB_HUMAN	0.988469	S	17813000
O15085_S1478	sp|O15085|ARHGB_HUMAN	1478	sp|O15085|ARHGB_HUMAN	sp|O15085|ARHGB_HUMAN	0.784313	S
O15085_S1480	sp|O15085|ARHGB_HUMAN	1480	sp|O15085|ARHGB_HUMAN	sp|O15085|ARHGB_HUMAN	0.993158	S	128590000	108490000
O15117_S184	sp|O15117|FYB_HUMAN	184	sp|O15117|FYB_HUMAN	sp|O15117|FYB_HUMAN	0.997944	S	44014000	38234000	38819000
O15117_S225	sp|O15117|FYB_HUMAN	225	sp|O15117|FYB_HUMAN	sp|O15117|FYB_HUMAN	1	S	34557000	38688000	35296000
O15117_S558	sp|O15117|FYB_HUMAN	558	sp|O15117|FYB_HUMAN	sp|O15117|FYB_HUMAN	0.999957	S	79537000	61479000	48543000
O15119_S703	sp|O15119|TBX3_HUMAN	703	sp|O15119|TBX3_HUMAN	sp|O15119|TBX3_HUMAN	0.313965	S
O15119_S705	sp|O15119|TBX3_HUMAN	705	sp|O15119|TBX3_HUMAN	sp|O15119|TBX3_HUMAN	0.313965	S
O15119_S707	sp|O15119|TBX3_HUMAN	707	sp|O15119|TBX3_HUMAN	sp|O15119|TBX3_HUMAN	0.573875	S			29571000
O15126_S43	sp|O15126|SCAM1_HUMAN	43	sp|O15126|SCAM1_HUMAN	sp|O15126|SCAM1_HUMAN	0.373809	S
O15126_S2	sp|O15126|SCAM1_HUMAN	2	sp|O15126|SCAM1_HUMAN	sp|O15126|SCAM1_HUMAN	0.999997	S	49109000	42681000	47299000
O15143_S310	sp|O15143|ARC1B_HUMAN	310	sp|O15143|ARC1B_HUMAN	sp|O15143|ARC1B_HUMAN	0.922565	S	90194000	80180000	79992000
O15155_S48	sp|O15155|BET1_HUMAN	48	sp|O15155|BET1_HUMAN	sp|O15155|BET1_HUMAN	0.899338	S	14049000		14667000
O15155_S50	sp|O15155|BET1_HUMAN	50	sp|O15155|BET1_HUMAN	sp|O15155|BET1_HUMAN	0.999992	S	244200000	221720000	218010000
O15156_S3	sp|O15156|ZBT7B_HUMAN	3	sp|O15156|ZBT7B_HUMAN	sp|O15156|ZBT7B_HUMAN	1	S	75047000	73022000	54231000
O15164_S654	sp|O15164|TIF1A_HUMAN	654	sp|O15164|TIF1A_HUMAN	sp|O15164|TIF1A_HUMAN	1	S	55776000	51866000	54096000
O15164_S811	sp|O15164|TIF1A_HUMAN	811	sp|O15164|TIF1A_HUMAN	sp|O15164|TIF1A_HUMAN	1	S	344170000	347880000	337640000
O15169_S77	sp|O15169|AXIN1_HUMAN	77	sp|O15169|AXIN1_HUMAN	sp|O15169|AXIN1_HUMAN	0.931475	S	57360000	37281000	62149000
O15172_S14	sp|O15172|PSPHL_HUMAN	14	sp|O15172|PSPHL_HUMAN	sp|O15172|PSPHL_HUMAN	0.999542	S	19740000		18587000
O15172_S27	sp|O15172|PSPHL_HUMAN	27	sp|O15172|PSPHL_HUMAN	sp|O15172|PSPHL_HUMAN	0.994388	S	9415900	17267000
O15173_S104	sp|O15173|PGRC2_HUMAN	104	sp|O15173|PGRC2_HUMAN	sp|O15173|PGRC2_HUMAN	1	S	23328000	20250000	16085000
O15173_S90	sp|O15173|PGRC2_HUMAN	90	sp|O15173|PGRC2_HUMAN	sp|O15173|PGRC2_HUMAN	0.994712	S	39286000	41185000	43996000
O15173_S208	sp|O15173|PGRC2_HUMAN	208	sp|O15173|PGRC2_HUMAN	sp|O15173|PGRC2_HUMAN	0.999987	S	203520000	167280000	142130000
O15195_S773	sp|O15195|VILL_HUMAN	773	sp|O15195|VILL_HUMAN	sp|O15195|VILL_HUMAN	0.999974	S	30916000	26084000	32000000
O15211_S13	sp|O15211|RGL2_HUMAN	13	sp|O15211|RGL2_HUMAN	sp|O15211|RGL2_HUMAN	0.871833	S	19056000		19625000
O15211_S409	sp|O15211|RGL2_HUMAN	409	sp|O15211|RGL2_HUMAN	sp|O15211|RGL2_HUMAN	1	S	55538000	42989000	51491000
O15211_S617	sp|O15211|RGL2_HUMAN	617	sp|O15211|RGL2_HUMAN	sp|O15211|RGL2_HUMAN	0.363908	S
O15211_S755	sp|O15211|RGL2_HUMAN	755	sp|O15211|RGL2_HUMAN	sp|O15211|RGL2_HUMAN	0.534337	S	44817000
O15211_S761	sp|O15211|RGL2_HUMAN	761	sp|O15211|RGL2_HUMAN	sp|O15211|RGL2_HUMAN	0.300088	S
O15211_S578	sp|O15211|RGL2_HUMAN	578	sp|O15211|RGL2_HUMAN	sp|O15211|RGL2_HUMAN	0.393849	S
O15211_S589	sp|O15211|RGL2_HUMAN	589	sp|O15211|RGL2_HUMAN	sp|O15211|RGL2_HUMAN	0.335364	S
O15211_S606	sp|O15211|RGL2_HUMAN	606	sp|O15211|RGL2_HUMAN	sp|O15211|RGL2_HUMAN	0.381166	S
O15211_S607	sp|O15211|RGL2_HUMAN	607	sp|O15211|RGL2_HUMAN	sp|O15211|RGL2_HUMAN	0.380541	S
O15231_S64	sp|O15231|ZN185_HUMAN	64	sp|O15231|ZN185_HUMAN	sp|O15231|ZN185_HUMAN	0.999762	S	548720000	494110000	489760000
O15231_S446	sp|O15231|ZN185_HUMAN	446	sp|O15231|ZN185_HUMAN	sp|O15231|ZN185_HUMAN	0.5	S	575850000
O15231_S452	sp|O15231|ZN185_HUMAN	452	sp|O15231|ZN185_HUMAN	sp|O15231|ZN185_HUMAN	0.54878	S			192660000
O15231_S453	sp|O15231|ZN185_HUMAN	453	sp|O15231|ZN185_HUMAN	sp|O15231|ZN185_HUMAN	0.99999	S	418260000	438400000	414260000
O15231_S512	sp|O15231|ZN185_HUMAN	512	sp|O15231|ZN185_HUMAN	sp|O15231|ZN185_HUMAN	0.499981	S		160060000
O15231_S519	sp|O15231|ZN185_HUMAN	519	sp|O15231|ZN185_HUMAN	sp|O15231|ZN185_HUMAN	0.999154	S	586360000	525130000	591800000
O15231_S465	sp|O15231|ZN185_HUMAN	465	sp|O15231|ZN185_HUMAN	sp|O15231|ZN185_HUMAN	0.999933	S	1870600000	1903800000	1660000000
O15231_S468	sp|O15231|ZN185_HUMAN	468	sp|O15231|ZN185_HUMAN	sp|O15231|ZN185_HUMAN	0.820518	S	52369000	25728000	20144000
O15231_S152	sp|O15231|ZN185_HUMAN	152	sp|O15231|ZN185_HUMAN	sp|O15231|ZN185_HUMAN	0.658324	S
O15231_S153	sp|O15231|ZN185_HUMAN	153	sp|O15231|ZN185_HUMAN	sp|O15231|ZN185_HUMAN	0.716581	S	107440000	108520000	100300000
O15231_S155	sp|O15231|ZN185_HUMAN	155	sp|O15231|ZN185_HUMAN	sp|O15231|ZN185_HUMAN	0.60086	S
O15231_S341	sp|O15231|ZN185_HUMAN	341	sp|O15231|ZN185_HUMAN	sp|O15231|ZN185_HUMAN	0.5	S	47880000	72241000
O15231_S342	sp|O15231|ZN185_HUMAN	342	sp|O15231|ZN185_HUMAN	sp|O15231|ZN185_HUMAN	0.5	S	47880000	72241000
O15234_S363	sp|O15234|CASC3_HUMAN	363	sp|O15234|CASC3_HUMAN	sp|O15234|CASC3_HUMAN	1	S	357430000	313650000	327440000
O15234_S373	sp|O15234|CASC3_HUMAN	373	sp|O15234|CASC3_HUMAN	sp|O15234|CASC3_HUMAN	0.999836	S	46483000	55692000	57105000
O15234_S148	sp|O15234|CASC3_HUMAN	148	sp|O15234|CASC3_HUMAN	sp|O15234|CASC3_HUMAN	1	S	837080000	664560000	670650000
O15234_S265	sp|O15234|CASC3_HUMAN	265	sp|O15234|CASC3_HUMAN	sp|O15234|CASC3_HUMAN	0.999346	S	57009000
O15258_S95	sp|O15258|RER1_HUMAN	95	sp|O15258|RER1_HUMAN	sp|O15258|RER1_HUMAN	0.998809	S	70647000	71778000	58400000
O15264_S350	sp|O15264|MK13_HUMAN	350	sp|O15264|MK13_HUMAN	sp|O15264|MK13_HUMAN	1	S		12287000	15612000
O15294_S20	sp|O15294|OGT1_HUMAN	20	sp|O15294|OGT1_HUMAN	sp|O15294|OGT1_HUMAN	1	S			4152700
O15320_S536	sp|O15320|CTGE5_HUMAN	536	sp|O15320|CTGE5_HUMAN	sp|O15320|CTGE5_HUMAN	0.99994	S	29959000	32823000	32057000
O15320_S590	sp|O15320|CTGE5_HUMAN	590	sp|O15320|CTGE5_HUMAN	sp|O15320|CTGE5_HUMAN	0.997983	S	31772000	13919000	13802000
O15320_S594	sp|O15320|CTGE5_HUMAN	594	sp|O15320|CTGE5_HUMAN	sp|O15320|CTGE5_HUMAN	0.995578	S	57773000	30671000	44401000
O15320_S596	sp|O15320|CTGE5_HUMAN	596	sp|O15320|CTGE5_HUMAN	sp|O15320|CTGE5_HUMAN	0.999625	S	102220000	30671000	44401000
O15320_S517	sp|O15320|CTGE5_HUMAN	517	sp|O15320|CTGE5_HUMAN	sp|O15320|CTGE5_HUMAN	0.999823	S	179340000	105470000	91525000
O15320_S522	sp|O15320|CTGE5_HUMAN	522	sp|O15320|CTGE5_HUMAN	sp|O15320|CTGE5_HUMAN	0.999823	S	353750000	105470000	275300000
O15320_S559	sp|O15320|CTGE5_HUMAN	559	sp|O15320|CTGE5_HUMAN	sp|O15320|CTGE5_HUMAN	0.999995	S	224400000	215110000	237050000
O15320_S137	sp|O15320|CTGE5_HUMAN;sp|Q8IX94|CTGE4_HUMAN;sp|Q86UF2|CTGE6_HUMAN;sp|P0CG41|CTGE8_HUMAN;sp|A4D2H0|CTGEF_HUMAN;sp|A4FU28|CTGE9_HUMAN	137;138;138;138;138;138	sp|O15320|CTGE5_HUMAN	sp|O15320|CTGE5_HUMAN	0.996449	S	63586000	63963000	66973000
O15320_S139	sp|O15320|CTGE5_HUMAN;sp|Q8IX94|CTGE4_HUMAN;sp|Q86UF2|CTGE6_HUMAN;sp|P0CG41|CTGE8_HUMAN;sp|A4D2H0|CTGEF_HUMAN;sp|A4FU28|CTGE9_HUMAN	139;140;140;140;140;140	sp|O15320|CTGE5_HUMAN	sp|O15320|CTGE5_HUMAN	0.707827	S	13733000	18611000	15742000
O15320_S635	sp|O15320|CTGE5_HUMAN;sp|Q96RT6|CTGE2_HUMAN	635;604	sp|O15320|CTGE5_HUMAN	sp|O15320|CTGE5_HUMAN	1	S	360760000	325170000	323380000
O15320_S647	sp|O15320|CTGE5_HUMAN;sp|Q96RT6|CTGE2_HUMAN	647;616	sp|O15320|CTGE5_HUMAN	sp|O15320|CTGE5_HUMAN	1	S	206280000	200660000	200900000
O15327_S495	sp|O15327|INP4B_HUMAN	495	sp|O15327|INP4B_HUMAN	sp|O15327|INP4B_HUMAN	0.486777	S
O15327_S496	sp|O15327|INP4B_HUMAN	496	sp|O15327|INP4B_HUMAN	sp|O15327|INP4B_HUMAN	0.955327	S	35315000	37099000	32518000
O15327_S80	sp|O15327|INP4B_HUMAN	80	sp|O15327|INP4B_HUMAN	sp|O15327|INP4B_HUMAN	0.730918	S	9833600
O15344_S511	sp|O15344|TRI18_HUMAN	511	sp|O15344|TRI18_HUMAN	sp|O15344|TRI18_HUMAN	0.898731	S	13846000	14374000	29000000
O15357_S1194	sp|O15357|SHIP2_HUMAN	1194	sp|O15357|SHIP2_HUMAN	sp|O15357|SHIP2_HUMAN	1	S	38472000	36799000	38310000
O15357_S132	sp|O15357|SHIP2_HUMAN	132	sp|O15357|SHIP2_HUMAN	sp|O15357|SHIP2_HUMAN	1	S	31282000	29282000	23542000
O15357_S240	sp|O15357|SHIP2_HUMAN	240	sp|O15357|SHIP2_HUMAN	sp|O15357|SHIP2_HUMAN	0.484556	S
O15357_S241	sp|O15357|SHIP2_HUMAN	241	sp|O15357|SHIP2_HUMAN	sp|O15357|SHIP2_HUMAN	0.915776	S
O15372_S183	sp|O15372|EIF3H_HUMAN	183	sp|O15372|EIF3H_HUMAN	sp|O15372|EIF3H_HUMAN	1	S	228890000	203020000	204070000
O15379_S74	sp|O15379|HDAC3_HUMAN	74	sp|O15379|HDAC3_HUMAN	sp|O15379|HDAC3_HUMAN	0.997886	S	21004000	25585000	26184000
O15400_S126	sp|O15400|STX7_HUMAN	126	sp|O15400|STX7_HUMAN	sp|O15400|STX7_HUMAN	0.775506	S		26498000	23847000
O15400_S129	sp|O15400|STX7_HUMAN	129	sp|O15400|STX7_HUMAN	sp|O15400|STX7_HUMAN	0.99965	S	46073000	48961000	46557000
O15400_S131	sp|O15400|STX7_HUMAN	131	sp|O15400|STX7_HUMAN	sp|O15400|STX7_HUMAN	0.858099	S	17674000
O15403_S234	sp|O15403|MOT7_HUMAN	234	sp|O15403|MOT7_HUMAN	sp|O15403|MOT7_HUMAN	0.896005	S
O15403_S237	sp|O15403|MOT7_HUMAN	237	sp|O15403|MOT7_HUMAN	sp|O15403|MOT7_HUMAN	1	S	108980000	54786000	35433000
O15403_S240	sp|O15403|MOT7_HUMAN	240	sp|O15403|MOT7_HUMAN	sp|O15403|MOT7_HUMAN	1	S	64535000	54786000
O15417_S1857	sp|O15417|TNC18_HUMAN	1857	sp|O15417|TNC18_HUMAN	sp|O15417|TNC18_HUMAN	1	S	300400000	288160000	274490000
O15417_S999	sp|O15417|TNC18_HUMAN	999	sp|O15417|TNC18_HUMAN	sp|O15417|TNC18_HUMAN	1	S	20841000		18386000
O15417_S991	sp|O15417|TNC18_HUMAN	991	sp|O15417|TNC18_HUMAN	sp|O15417|TNC18_HUMAN	1	S	20841000		18386000
O15417_S995	sp|O15417|TNC18_HUMAN	995	sp|O15417|TNC18_HUMAN	sp|O15417|TNC18_HUMAN	1	S	20841000		18386000
O15417_S1989	sp|O15417|TNC18_HUMAN	1989	sp|O15417|TNC18_HUMAN	sp|O15417|TNC18_HUMAN	0.999968	S	56867000	53084000	46064000
O15417_S2033	sp|O15417|TNC18_HUMAN	2033	sp|O15417|TNC18_HUMAN	sp|O15417|TNC18_HUMAN	1	S	11575000	15429000	13944000
O15417_S1579	sp|O15417|TNC18_HUMAN	1579	sp|O15417|TNC18_HUMAN	sp|O15417|TNC18_HUMAN	1	S			18767000
O15417_S263	sp|O15417|TNC18_HUMAN	263	sp|O15417|TNC18_HUMAN	sp|O15417|TNC18_HUMAN	1	S	56796000	60678000	53598000
O15417_S1127	sp|O15417|TNC18_HUMAN	1127	sp|O15417|TNC18_HUMAN	sp|O15417|TNC18_HUMAN	0.999998	S	132640000	102520000	108410000
O15417_S1136	sp|O15417|TNC18_HUMAN	1136	sp|O15417|TNC18_HUMAN	sp|O15417|TNC18_HUMAN	0.979932	S	132640000	102520000	108410000
O15417_S1138	sp|O15417|TNC18_HUMAN	1138	sp|O15417|TNC18_HUMAN	sp|O15417|TNC18_HUMAN	0.528395	S			24902000
O15417_S2471	sp|O15417|TNC18_HUMAN;sp|Q9P281|BAHC1_HUMAN	2471;2217	sp|O15417|TNC18_HUMAN;sp|Q9P281|BAHC1_HUMAN	sp|O15417|TNC18_HUMAN	0.951976	S			5346100
O15417_S1033	sp|O15417|TNC18_HUMAN	1033	sp|O15417|TNC18_HUMAN	sp|O15417|TNC18_HUMAN	0.448844	S
O15417_S1038	sp|O15417|TNC18_HUMAN	1038	sp|O15417|TNC18_HUMAN	sp|O15417|TNC18_HUMAN	0.987679	S	118820000	99384000	104680000
O15427_S436	sp|O15427|MOT4_HUMAN	436	sp|O15427|MOT4_HUMAN	sp|O15427|MOT4_HUMAN	1	S	518280000	444040000	488820000
O15427_S464	sp|O15427|MOT4_HUMAN	464	sp|O15427|MOT4_HUMAN	sp|O15427|MOT4_HUMAN	0.998373	S	245110000	204160000	223540000
O15440_S14	sp|O15440|MRP5_HUMAN	14	sp|O15440|MRP5_HUMAN	sp|O15440|MRP5_HUMAN	0.996855	S	21235000	14055000	15383000
O15440_S501	sp|O15440|MRP5_HUMAN	501	sp|O15440|MRP5_HUMAN	sp|O15440|MRP5_HUMAN	0.468439	S
O15440_S502	sp|O15440|MRP5_HUMAN	502	sp|O15440|MRP5_HUMAN	sp|O15440|MRP5_HUMAN	0.509342	S	31981000
O15440_S504	sp|O15440|MRP5_HUMAN	504	sp|O15440|MRP5_HUMAN	sp|O15440|MRP5_HUMAN	0.38886	S	31981000
O15440_S505	sp|O15440|MRP5_HUMAN	505	sp|O15440|MRP5_HUMAN	sp|O15440|MRP5_HUMAN	0.812238	S		26414000
O15440_S509	sp|O15440|MRP5_HUMAN	509	sp|O15440|MRP5_HUMAN	sp|O15440|MRP5_HUMAN	1	S	26382000	49775000	52046000
O15446_S488	sp|O15446|RPA34_HUMAN	488	sp|O15446|RPA34_HUMAN	sp|O15446|RPA34_HUMAN	0.595012	S			32366000
O15446_S490	sp|O15446|RPA34_HUMAN	490	sp|O15446|RPA34_HUMAN	sp|O15446|RPA34_HUMAN	0.659091	S	25845000
O15488_S468	sp|O15488|GLYG2_HUMAN	468	sp|O15488|GLYG2_HUMAN	sp|O15488|GLYG2_HUMAN	1	S	345740000
O15498_S114	sp|O15498|YKT6_HUMAN	114	sp|O15498|YKT6_HUMAN	sp|O15498|YKT6_HUMAN	0.940276	S	29958000	25041000	31149000
O15504_S106	sp|O15504|NUPL2_HUMAN	106	sp|O15504|NUPL2_HUMAN	sp|O15504|NUPL2_HUMAN	0.999881	S	35425000	35491000	34499000
O15511_S77	sp|O15511|ARPC5_HUMAN	77	sp|O15511|ARPC5_HUMAN	sp|O15511|ARPC5_HUMAN	1	S	31609000	38597000	29166000
Q6A1A2_S214	sp|Q6A1A2|PDPK2_HUMAN;sp|O15530|PDPK1_HUMAN	214;241	sp|Q6A1A2|PDPK2_HUMAN	sp|Q6A1A2|PDPK2_HUMAN	1	S	559090000	495640000	526240000
O15541_S84	sp|O15541|R113A_HUMAN	84	sp|O15541|R113A_HUMAN	sp|O15541|R113A_HUMAN	0.99998	S	249690000	245910000	242500000
O15541_S85	sp|O15541|R113A_HUMAN	85	sp|O15541|R113A_HUMAN	sp|O15541|R113A_HUMAN	0.99998	S	249690000	245910000	242500000
O15541_S253	sp|O15541|R113A_HUMAN	253	sp|O15541|R113A_HUMAN	sp|O15541|R113A_HUMAN	0.999947	S	641450000	612550000	675470000
O15550_S769	sp|O15550|KDM6A_HUMAN	769	sp|O15550|KDM6A_HUMAN	sp|O15550|KDM6A_HUMAN	1	S	42814000	44352000	36889000
O15551_S203	sp|O15551|CLD3_HUMAN	203	sp|O15551|CLD3_HUMAN	sp|O15551|CLD3_HUMAN	0.664915	S	389020000		402640000
O15551_S209	sp|O15551|CLD3_HUMAN	209	sp|O15551|CLD3_HUMAN	sp|O15551|CLD3_HUMAN	0.999953	S	76774000	89059000	90214000
O15551_S199	sp|O15551|CLD3_HUMAN	199	sp|O15551|CLD3_HUMAN	sp|O15551|CLD3_HUMAN	0.998407	S	135740000	117470000	119550000
O43149_S240	sp|O43149|ZZEF1_HUMAN	240	sp|O43149|ZZEF1_HUMAN	sp|O43149|ZZEF1_HUMAN	0.738311	S			15644000
O43149_S2443	sp|O43149|ZZEF1_HUMAN	2443	sp|O43149|ZZEF1_HUMAN	sp|O43149|ZZEF1_HUMAN	0.5	S		31754000	31867000
O43149_S2444	sp|O43149|ZZEF1_HUMAN	2444	sp|O43149|ZZEF1_HUMAN	sp|O43149|ZZEF1_HUMAN	0.811842	S	232640000	215940000	212070000
O43149_S1518	sp|O43149|ZZEF1_HUMAN	1518	sp|O43149|ZZEF1_HUMAN	sp|O43149|ZZEF1_HUMAN	0.860614	S	75151000	58609000	58704000
O43149_S1463	sp|O43149|ZZEF1_HUMAN	1463	sp|O43149|ZZEF1_HUMAN	sp|O43149|ZZEF1_HUMAN	0.354729	S
O43149_S1464	sp|O43149|ZZEF1_HUMAN	1464	sp|O43149|ZZEF1_HUMAN	sp|O43149|ZZEF1_HUMAN	0.342444	S
O43149_S1473	sp|O43149|ZZEF1_HUMAN	1473	sp|O43149|ZZEF1_HUMAN	sp|O43149|ZZEF1_HUMAN	0.385154	S
O43149_S1475	sp|O43149|ZZEF1_HUMAN	1475	sp|O43149|ZZEF1_HUMAN	sp|O43149|ZZEF1_HUMAN	0.319399	S
O43150_S722	sp|O43150|ASAP2_HUMAN	722	sp|O43150|ASAP2_HUMAN	sp|O43150|ASAP2_HUMAN	0.978187	S	14788000	11598000
O43150_S701	sp|O43150|ASAP2_HUMAN	701	sp|O43150|ASAP2_HUMAN	sp|O43150|ASAP2_HUMAN	1	S	350870000	335830000	344750000
O43150_S820	sp|O43150|ASAP2_HUMAN	820	sp|O43150|ASAP2_HUMAN	sp|O43150|ASAP2_HUMAN	0.333333	S
O43150_S821	sp|O43150|ASAP2_HUMAN	821	sp|O43150|ASAP2_HUMAN	sp|O43150|ASAP2_HUMAN	0.333333	S
O43150_S822	sp|O43150|ASAP2_HUMAN	822	sp|O43150|ASAP2_HUMAN	sp|O43150|ASAP2_HUMAN	0.998996	S	64858000	52525000	71572000
O43151_S666	sp|O43151|TET3_HUMAN	666	sp|O43151|TET3_HUMAN	sp|O43151|TET3_HUMAN	0.999999	S			10986000
O43156_S459	sp|O43156|TTI1_HUMAN	459	sp|O43156|TTI1_HUMAN	sp|O43156|TTI1_HUMAN	1	S	22075000
O43159_S58	sp|O43159|RRP8_HUMAN	58	sp|O43159|RRP8_HUMAN	sp|O43159|RRP8_HUMAN	0.725328	S		127970000
O43159_S62	sp|O43159|RRP8_HUMAN	62	sp|O43159|RRP8_HUMAN	sp|O43159|RRP8_HUMAN	0.98327	S	215420000	170730000	209250000
O43159_S64	sp|O43159|RRP8_HUMAN	64	sp|O43159|RRP8_HUMAN	sp|O43159|RRP8_HUMAN	0.998645	S	215420000	170730000	209250000
O43164_S253	sp|O43164|PJA2_HUMAN	253	sp|O43164|PJA2_HUMAN	sp|O43164|PJA2_HUMAN	0.999954	S	20011000
O43166_S1700	sp|O43166|SI1L1_HUMAN	1700	sp|O43166|SI1L1_HUMAN	sp|O43166|SI1L1_HUMAN	0.509056	S	221110000
O43166_S1708	sp|O43166|SI1L1_HUMAN	1708	sp|O43166|SI1L1_HUMAN	sp|O43166|SI1L1_HUMAN	0.999985	S	128100000	144140000	122410000
O43166_S1711	sp|O43166|SI1L1_HUMAN	1711	sp|O43166|SI1L1_HUMAN	sp|O43166|SI1L1_HUMAN	0.999918	S	128100000	144140000	122410000
O43166_S1713	sp|O43166|SI1L1_HUMAN	1713	sp|O43166|SI1L1_HUMAN	sp|O43166|SI1L1_HUMAN	0.602059	S		253960000
O43166_S1603	sp|O43166|SI1L1_HUMAN	1603	sp|O43166|SI1L1_HUMAN	sp|O43166|SI1L1_HUMAN	1	S	30278000	29050000	22794000
O43166_S94	sp|O43166|SI1L1_HUMAN	94	sp|O43166|SI1L1_HUMAN	sp|O43166|SI1L1_HUMAN	0.479079	S
O43166_S208	sp|O43166|SI1L1_HUMAN	208	sp|O43166|SI1L1_HUMAN	sp|O43166|SI1L1_HUMAN	0.995847	S	37156000	35824000	40407000
O43166_S1564	sp|O43166|SI1L1_HUMAN	1564	sp|O43166|SI1L1_HUMAN	sp|O43166|SI1L1_HUMAN	0.500054	S		29247000
O43166_S1565	sp|O43166|SI1L1_HUMAN	1565	sp|O43166|SI1L1_HUMAN	sp|O43166|SI1L1_HUMAN	0.936374	S	69225000	54257000	58170000
O43166_S1568	sp|O43166|SI1L1_HUMAN	1568	sp|O43166|SI1L1_HUMAN	sp|O43166|SI1L1_HUMAN	0.999891	S	69225000	56343000	58170000
O43166_S1572	sp|O43166|SI1L1_HUMAN	1572	sp|O43166|SI1L1_HUMAN	sp|O43166|SI1L1_HUMAN	0.582044	S	17219000
O43166_S161	sp|O43166|SI1L1_HUMAN	161	sp|O43166|SI1L1_HUMAN	sp|O43166|SI1L1_HUMAN	0.631424	S		102200000	94806000
O43166_S162	sp|O43166|SI1L1_HUMAN	162	sp|O43166|SI1L1_HUMAN	sp|O43166|SI1L1_HUMAN	0.592693	S	79887000
O43166_S311	sp|O43166|SI1L1_HUMAN	311	sp|O43166|SI1L1_HUMAN	sp|O43166|SI1L1_HUMAN	0.967394	S	13404000	19306000	27328000
O43166_S255	sp|O43166|SI1L1_HUMAN	255	sp|O43166|SI1L1_HUMAN	sp|O43166|SI1L1_HUMAN	0.966164	S	124040000	145270000	138290000
O43166_S258	sp|O43166|SI1L1_HUMAN	258	sp|O43166|SI1L1_HUMAN	sp|O43166|SI1L1_HUMAN	0.677009	S	7347500	8242900
O43166_S1549	sp|O43166|SI1L1_HUMAN	1549	sp|O43166|SI1L1_HUMAN	sp|O43166|SI1L1_HUMAN	0.999745	S	267860000	231690000	239690000
O43166_S1390	sp|O43166|SI1L1_HUMAN	1390	sp|O43166|SI1L1_HUMAN	sp|O43166|SI1L1_HUMAN	0.900191	S	24220000	33929000	54528000
O43166_S1393	sp|O43166|SI1L1_HUMAN	1393	sp|O43166|SI1L1_HUMAN	sp|O43166|SI1L1_HUMAN	0.999431	S	46228000	38792000	42525000
O43166_S1149	sp|O43166|SI1L1_HUMAN	1149	sp|O43166|SI1L1_HUMAN	sp|O43166|SI1L1_HUMAN	0.974588	S	102130000	85066000	104380000
O43166_S384	sp|O43166|SI1L1_HUMAN	384	sp|O43166|SI1L1_HUMAN	sp|O43166|SI1L1_HUMAN	0.268397	S
O43166_S388	sp|O43166|SI1L1_HUMAN	388	sp|O43166|SI1L1_HUMAN	sp|O43166|SI1L1_HUMAN	0.470903	S
O43166_S1730	sp|O43166|SI1L1_HUMAN	1730	sp|O43166|SI1L1_HUMAN	sp|O43166|SI1L1_HUMAN	0.977583	S	19047000	23244000	17017000
O43166_S1733	sp|O43166|SI1L1_HUMAN	1733	sp|O43166|SI1L1_HUMAN	sp|O43166|SI1L1_HUMAN	0.933804	S	19047000	23244000	17017000
O43166_S1270	sp|O43166|SI1L1_HUMAN	1270	sp|O43166|SI1L1_HUMAN	sp|O43166|SI1L1_HUMAN	1	S	35070000	22720000	37658000
O43166_S288	sp|O43166|SI1L1_HUMAN	288	sp|O43166|SI1L1_HUMAN	sp|O43166|SI1L1_HUMAN	0.999489	S	177540000	144830000	140450000
O43166_S1645	sp|O43166|SI1L1_HUMAN	1645	sp|O43166|SI1L1_HUMAN	sp|O43166|SI1L1_HUMAN	0.956529	S	51695000	36711000	28316000
O43166_S1647	sp|O43166|SI1L1_HUMAN	1647	sp|O43166|SI1L1_HUMAN	sp|O43166|SI1L1_HUMAN	0.999669	S	206110000	190940000	175310000
O43166_S1649	sp|O43166|SI1L1_HUMAN	1649	sp|O43166|SI1L1_HUMAN	sp|O43166|SI1L1_HUMAN	0.720541	S		35568000	38171000
O43166_S1650	sp|O43166|SI1L1_HUMAN	1650	sp|O43166|SI1L1_HUMAN	sp|O43166|SI1L1_HUMAN	0.942766	S	206110000	190940000	175310000
O43166_S174	sp|O43166|SI1L1_HUMAN	174	sp|O43166|SI1L1_HUMAN	sp|O43166|SI1L1_HUMAN	0.490237	S
O43166_S176	sp|O43166|SI1L1_HUMAN	176	sp|O43166|SI1L1_HUMAN	sp|O43166|SI1L1_HUMAN	0.670638	S	34910000	42317000	48063000
O43166_S193	sp|O43166|SI1L1_HUMAN	193	sp|O43166|SI1L1_HUMAN	sp|O43166|SI1L1_HUMAN	0.987499	S	34910000	42317000	48063000
O43166_S318	sp|O43166|SI1L1_HUMAN	318	sp|O43166|SI1L1_HUMAN	sp|O43166|SI1L1_HUMAN	0.999342	S	36196000	45568000	64105000
O43166_S1442	sp|O43166|SI1L1_HUMAN	1442	sp|O43166|SI1L1_HUMAN	sp|O43166|SI1L1_HUMAN	0.5	S	252740000	251650000	274710000
O43166_S1443	sp|O43166|SI1L1_HUMAN	1443	sp|O43166|SI1L1_HUMAN	sp|O43166|SI1L1_HUMAN	0.5	S	252740000	251650000	274710000
O43166_S1454	sp|O43166|SI1L1_HUMAN	1454	sp|O43166|SI1L1_HUMAN	sp|O43166|SI1L1_HUMAN	0.810021	S	186690000
O43166_S113	sp|O43166|SI1L1_HUMAN	113	sp|O43166|SI1L1_HUMAN	sp|O43166|SI1L1_HUMAN	0.499995	S	37186000	23626000
O43166_S114	sp|O43166|SI1L1_HUMAN	114	sp|O43166|SI1L1_HUMAN	sp|O43166|SI1L1_HUMAN	0.499995	S	37186000	23626000
O43166_S1349	sp|O43166|SI1L1_HUMAN	1349	sp|O43166|SI1L1_HUMAN	sp|O43166|SI1L1_HUMAN	0.567878	S	31056000
O43166_S1585	sp|O43166|SI1L1_HUMAN	1585	sp|O43166|SI1L1_HUMAN	sp|O43166|SI1L1_HUMAN	1	S	890340000	778520000	830430000
O43166_S1365	sp|O43166|SI1L1_HUMAN	1365	sp|O43166|SI1L1_HUMAN	sp|O43166|SI1L1_HUMAN	0.795785	S	31932000
O43166_S1366	sp|O43166|SI1L1_HUMAN	1366	sp|O43166|SI1L1_HUMAN	sp|O43166|SI1L1_HUMAN	0.481948	S
O43166_S1367	sp|O43166|SI1L1_HUMAN	1367	sp|O43166|SI1L1_HUMAN	sp|O43166|SI1L1_HUMAN	0.673157	S			201360000
O43169_S19	sp|O43169|CYB5B_HUMAN	19	sp|O43169|CYB5B_HUMAN	sp|O43169|CYB5B_HUMAN	0.738021	S		113730000
O43172_S483	sp|O43172|PRP4_HUMAN	483	sp|O43172|PRP4_HUMAN	sp|O43172|PRP4_HUMAN	0.999968	S	14317000	12752000	10759000
O43187_S143	sp|O43187|IRAK2_HUMAN	143	sp|O43187|IRAK2_HUMAN	sp|O43187|IRAK2_HUMAN	0.603314	S		34693000
O43187_S144	sp|O43187|IRAK2_HUMAN	144	sp|O43187|IRAK2_HUMAN	sp|O43187|IRAK2_HUMAN	0.647637	S	31972000
O43194_S425	sp|O43194|GPR39_HUMAN	425	sp|O43194|GPR39_HUMAN	sp|O43194|GPR39_HUMAN	0.996161	S	22322000	16747000	15814000
O43194_S427	sp|O43194|GPR39_HUMAN	427	sp|O43194|GPR39_HUMAN	sp|O43194|GPR39_HUMAN	0.999999	S	51998000	50757000	54516000
O43194_S430	sp|O43194|GPR39_HUMAN	430	sp|O43194|GPR39_HUMAN	sp|O43194|GPR39_HUMAN	1	S	51998000	50757000	54516000
O43237_S194	sp|O43237|DC1L2_HUMAN	194	sp|O43237|DC1L2_HUMAN	sp|O43237|DC1L2_HUMAN	1	S	662120000	601970000	637190000
O43242_S47	sp|O43242|PSMD3_HUMAN	47	sp|O43242|PSMD3_HUMAN	sp|O43242|PSMD3_HUMAN	0.424801	S
O43278_S508	sp|O43278|SPIT1_HUMAN	508	sp|O43278|SPIT1_HUMAN	sp|O43278|SPIT1_HUMAN	0.45928	S
O43278_S509	sp|O43278|SPIT1_HUMAN	509	sp|O43278|SPIT1_HUMAN	sp|O43278|SPIT1_HUMAN	0.465853	S
O43290_S321	sp|O43290|SNUT1_HUMAN	321	sp|O43290|SNUT1_HUMAN	sp|O43290|SNUT1_HUMAN	1	S	24605000	11861000
O43290_S448	sp|O43290|SNUT1_HUMAN	448	sp|O43290|SNUT1_HUMAN	sp|O43290|SNUT1_HUMAN	1	S	1538400000	1374500000	1473300000
O43290_S596	sp|O43290|SNUT1_HUMAN	596	sp|O43290|SNUT1_HUMAN	sp|O43290|SNUT1_HUMAN	0.422605	S
O43290_S598	sp|O43290|SNUT1_HUMAN	598	sp|O43290|SNUT1_HUMAN	sp|O43290|SNUT1_HUMAN	0.422605	S
O43290_S474	sp|O43290|SNUT1_HUMAN	474	sp|O43290|SNUT1_HUMAN	sp|O43290|SNUT1_HUMAN	1	S	177020000	201800000	204530000
O43290_S486	sp|O43290|SNUT1_HUMAN	486	sp|O43290|SNUT1_HUMAN	sp|O43290|SNUT1_HUMAN	1	S	177020000	201800000	204530000
O43290_S348	sp|O43290|SNUT1_HUMAN	348	sp|O43290|SNUT1_HUMAN	sp|O43290|SNUT1_HUMAN	0.984805	S	30625000	20135000
O43293_S311	sp|O43293|DAPK3_HUMAN	311	sp|O43293|DAPK3_HUMAN	sp|O43293|DAPK3_HUMAN	0.794866	S		11179000
O43293_S312	sp|O43293|DAPK3_HUMAN	312	sp|O43293|DAPK3_HUMAN	sp|O43293|DAPK3_HUMAN	0.935758	S	49801000	53127000	43812000
O43294_S137	sp|O43294|TGFI1_HUMAN	137	sp|O43294|TGFI1_HUMAN	sp|O43294|TGFI1_HUMAN	0.99996	S	40247000	44727000	43606000
O43294_S140	sp|O43294|TGFI1_HUMAN	140	sp|O43294|TGFI1_HUMAN	sp|O43294|TGFI1_HUMAN	0.586511	S		18649000
O43294_S141	sp|O43294|TGFI1_HUMAN	141	sp|O43294|TGFI1_HUMAN	sp|O43294|TGFI1_HUMAN	0.922757	S	40247000	26078000	43606000
O43294_S143	sp|O43294|TGFI1_HUMAN	143	sp|O43294|TGFI1_HUMAN	sp|O43294|TGFI1_HUMAN	0.998577	S	13699000	18649000	15896000
O43294_S68	sp|O43294|TGFI1_HUMAN	68	sp|O43294|TGFI1_HUMAN	sp|O43294|TGFI1_HUMAN	1	S	79673000	85252000	76829000
O43294_S192	sp|O43294|TGFI1_HUMAN	192	sp|O43294|TGFI1_HUMAN	sp|O43294|TGFI1_HUMAN	0.31837	S
O43294_S194	sp|O43294|TGFI1_HUMAN	194	sp|O43294|TGFI1_HUMAN	sp|O43294|TGFI1_HUMAN	0.908458	S		29158000	36830000
O43295_S858	sp|O43295|SRGP3_HUMAN	858	sp|O43295|SRGP3_HUMAN	sp|O43295|SRGP3_HUMAN	1	S	20776000
O43295_S837	sp|O43295|SRGP3_HUMAN	837	sp|O43295|SRGP3_HUMAN	sp|O43295|SRGP3_HUMAN	0.954659	S
Q5CZA5_S356	sp|Q5CZA5|ZN805_HUMAN;sp|O43296|ZN264_HUMAN	356;356	sp|Q5CZA5|ZN805_HUMAN	sp|Q5CZA5|ZN805_HUMAN	0.973485	S		79201000
O43303_S641	sp|O43303|CP110_HUMAN	641	sp|O43303|CP110_HUMAN	sp|O43303|CP110_HUMAN	1	S			56369000
O43303_S370	sp|O43303|CP110_HUMAN	370	sp|O43303|CP110_HUMAN	sp|O43303|CP110_HUMAN	0.87066	S	33974000	39058000	37309000
O43303_S372	sp|O43303|CP110_HUMAN	372	sp|O43303|CP110_HUMAN	sp|O43303|CP110_HUMAN	0.712816	S		113140000	118880000
O43303_S400	sp|O43303|CP110_HUMAN	400	sp|O43303|CP110_HUMAN	sp|O43303|CP110_HUMAN	0.999534	S	56855000
O43306_S576	sp|O43306|ADCY6_HUMAN	576	sp|O43306|ADCY6_HUMAN	sp|O43306|ADCY6_HUMAN	1	S	30716000	27198000	28214000
O43310_S299	sp|O43310|CTIF_HUMAN	299	sp|O43310|CTIF_HUMAN	sp|O43310|CTIF_HUMAN	0.999935	S	229200000	221140000	212690000
O43314_S38	sp|O43314|VIP2_HUMAN	38	sp|O43314|VIP2_HUMAN	sp|O43314|VIP2_HUMAN	1	S
O43314_S1006	sp|O43314|VIP2_HUMAN	1006	sp|O43314|VIP2_HUMAN	sp|O43314|VIP2_HUMAN	0.999656	S	36666000
O43314_S982	sp|O43314|VIP2_HUMAN	982	sp|O43314|VIP2_HUMAN	sp|O43314|VIP2_HUMAN	0.967483	S	69983000	68283000	65460000
O43318_S367	sp|O43318|M3K7_HUMAN	367	sp|O43318|M3K7_HUMAN	sp|O43318|M3K7_HUMAN	0.999918	S
O43318_S389	sp|O43318|M3K7_HUMAN	389	sp|O43318|M3K7_HUMAN	sp|O43318|M3K7_HUMAN	1	S	15848000	40195000	10237000
O43318_S439	sp|O43318|M3K7_HUMAN	439	sp|O43318|M3K7_HUMAN	sp|O43318|M3K7_HUMAN	1	S	496690000	474610000	475940000
O43318_S454	sp|O43318|M3K7_HUMAN	454	sp|O43318|M3K7_HUMAN	sp|O43318|M3K7_HUMAN	0.527534	S	43389000	43446000	34104000
O43318_S417	sp|O43318|M3K7_HUMAN	417	sp|O43318|M3K7_HUMAN	sp|O43318|M3K7_HUMAN	0.96745	S	77299000	78761000	74672000
O43353_S168	sp|O43353|RIPK2_HUMAN;sp|Q16566|KCC4_HUMAN	168;189	sp|O43353|RIPK2_HUMAN	sp|O43353|RIPK2_HUMAN	1	S			9044100
O43353_S345	sp|O43353|RIPK2_HUMAN	345	sp|O43353|RIPK2_HUMAN	sp|O43353|RIPK2_HUMAN	0.378361	S
O43353_S355	sp|O43353|RIPK2_HUMAN	355	sp|O43353|RIPK2_HUMAN	sp|O43353|RIPK2_HUMAN	0.590456	S	69936000
O43353_S357	sp|O43353|RIPK2_HUMAN	357	sp|O43353|RIPK2_HUMAN	sp|O43353|RIPK2_HUMAN	0.55154	S	132310000
O43353_S393	sp|O43353|RIPK2_HUMAN	393	sp|O43353|RIPK2_HUMAN	sp|O43353|RIPK2_HUMAN	0.999801	S	20004000	19720000
O43353_S363	sp|O43353|RIPK2_HUMAN	363	sp|O43353|RIPK2_HUMAN	sp|O43353|RIPK2_HUMAN	1	S	25461000	23128000	27227000
O43353_S531	sp|O43353|RIPK2_HUMAN	531	sp|O43353|RIPK2_HUMAN	sp|O43353|RIPK2_HUMAN	0.99318	S	39299000	39925000	37566000
O43379_S1144	sp|O43379|WDR62_HUMAN	1144	sp|O43379|WDR62_HUMAN	sp|O43379|WDR62_HUMAN	0.918583	S	89658000	96209000	92271000
O43379_S1123	sp|O43379|WDR62_HUMAN	1123	sp|O43379|WDR62_HUMAN	sp|O43379|WDR62_HUMAN	1	S	18741000	21344000	21648000
O43379_S1047	sp|O43379|WDR62_HUMAN	1047	sp|O43379|WDR62_HUMAN	sp|O43379|WDR62_HUMAN	0.280295	S
O43379_S1048	sp|O43379|WDR62_HUMAN	1048	sp|O43379|WDR62_HUMAN	sp|O43379|WDR62_HUMAN	0.280295	S
O43379_S1049	sp|O43379|WDR62_HUMAN	1049	sp|O43379|WDR62_HUMAN	sp|O43379|WDR62_HUMAN	0.647298	S	275420000	237400000
O43379_S1070	sp|O43379|WDR62_HUMAN	1070	sp|O43379|WDR62_HUMAN	sp|O43379|WDR62_HUMAN	0.999996	S	65375000	55613000	70925000
O43379_S1325	sp|O43379|WDR62_HUMAN	1325	sp|O43379|WDR62_HUMAN	sp|O43379|WDR62_HUMAN	0.835202	S	92932000		73777000
O43379_S1248	sp|O43379|WDR62_HUMAN	1248	sp|O43379|WDR62_HUMAN	sp|O43379|WDR62_HUMAN	0.400698	S
O43379_S1249	sp|O43379|WDR62_HUMAN	1249	sp|O43379|WDR62_HUMAN	sp|O43379|WDR62_HUMAN	0.400698	S
O43379_S1228	sp|O43379|WDR62_HUMAN	1228	sp|O43379|WDR62_HUMAN	sp|O43379|WDR62_HUMAN	0.999768	S	123670000	119590000	116820000
O43379_S979	sp|O43379|WDR62_HUMAN	979	sp|O43379|WDR62_HUMAN	sp|O43379|WDR62_HUMAN	0.357458	S
O43379_S1405	sp|O43379|WDR62_HUMAN	1405	sp|O43379|WDR62_HUMAN	sp|O43379|WDR62_HUMAN	0.994307	S	54348000	62327000	51091000
O43390_S23	sp|O43390|HNRPR_HUMAN	23	sp|O43390|HNRPR_HUMAN	sp|O43390|HNRPR_HUMAN	0.824474	S	68363000	52871000	58667000
O43390_S252	sp|O43390|HNRPR_HUMAN;sp|O60506|HNRPQ_HUMAN	252;249	sp|O43390|HNRPR_HUMAN;sp|O60506|HNRPQ_HUMAN	sp|O60506|HNRPQ_HUMAN	1	S	32229000	26354000	28752000
O43395_S131	sp|O43395|PRPF3_HUMAN	131	sp|O43395|PRPF3_HUMAN	sp|O43395|PRPF3_HUMAN	0.539434	S			38646000
O43395_S133	sp|O43395|PRPF3_HUMAN	133	sp|O43395|PRPF3_HUMAN	sp|O43395|PRPF3_HUMAN	0.746012	S	14610000	15180000
O43395_S609	sp|O43395|PRPF3_HUMAN	609	sp|O43395|PRPF3_HUMAN	sp|O43395|PRPF3_HUMAN	0.590442	S	14047000
O43395_S619	sp|O43395|PRPF3_HUMAN	619	sp|O43395|PRPF3_HUMAN	sp|O43395|PRPF3_HUMAN	1	S	230380000	258100000	237470000
O43396_S113	sp|O43396|TXNL1_HUMAN	113	sp|O43396|TXNL1_HUMAN	sp|O43396|TXNL1_HUMAN	0.997451	S		41619000
O43399_S19	sp|O43399|TPD54_HUMAN	19	sp|O43399|TPD54_HUMAN	sp|O43399|TPD54_HUMAN	0.562884	S	38174000
O43399_S21	sp|O43399|TPD54_HUMAN	21	sp|O43399|TPD54_HUMAN	sp|O43399|TPD54_HUMAN	0.99998	S	402910000	388270000	386780000
O43399_S12	sp|O43399|TPD54_HUMAN	12	sp|O43399|TPD54_HUMAN	sp|O43399|TPD54_HUMAN	1	S	42849000	46112000
O43399_S161	sp|O43399|TPD54_HUMAN	161	sp|O43399|TPD54_HUMAN	sp|O43399|TPD54_HUMAN	0.981286	S			39620000
O43399_S166	sp|O43399|TPD54_HUMAN	166	sp|O43399|TPD54_HUMAN	sp|O43399|TPD54_HUMAN	0.999995	S	2071900000	2162600000	1809600000
O43399_S96	sp|O43399|TPD54_HUMAN	96	sp|O43399|TPD54_HUMAN	sp|O43399|TPD54_HUMAN	1	S	184920000	165890000	165890000
O43426_S1345	sp|O43426|SYNJ1_HUMAN	1345	sp|O43426|SYNJ1_HUMAN	sp|O43426|SYNJ1_HUMAN	0.928951	S	17530000
O43426_S1565	sp|O43426|SYNJ1_HUMAN	1565	sp|O43426|SYNJ1_HUMAN	sp|O43426|SYNJ1_HUMAN	0.999547	S	198740000	188630000	200630000
O43426_S1392	sp|O43426|SYNJ1_HUMAN	1392	sp|O43426|SYNJ1_HUMAN	sp|O43426|SYNJ1_HUMAN	0.790769	S
O43432_S304	sp|O43432|IF4G3_HUMAN	304	sp|O43432|IF4G3_HUMAN	sp|O43432|IF4G3_HUMAN	0.39088	S
O43432_S1409	sp|O43432|IF4G3_HUMAN	1409	sp|O43432|IF4G3_HUMAN	sp|O43432|IF4G3_HUMAN	0.999803	S	278520000	265250000	235310000
O43432_S240	sp|O43432|IF4G3_HUMAN	240	sp|O43432|IF4G3_HUMAN	sp|O43432|IF4G3_HUMAN	1	S	15143000		17635000
O43432_S230	sp|O43432|IF4G3_HUMAN	230	sp|O43432|IF4G3_HUMAN	sp|O43432|IF4G3_HUMAN	1	S	52093000	43588000	48026000
O43432_S232	sp|O43432|IF4G3_HUMAN	232	sp|O43432|IF4G3_HUMAN	sp|O43432|IF4G3_HUMAN	1	S	85969000	88576000	89114000
O43432_S495	sp|O43432|IF4G3_HUMAN	495	sp|O43432|IF4G3_HUMAN	sp|O43432|IF4G3_HUMAN	1	S	86018000	74841000	77674000
O43439_S409	sp|O43439|MTG8R_HUMAN	409	sp|O43439|MTG8R_HUMAN	sp|O43439|MTG8R_HUMAN	0.991942	S	12047000		17947000
O43439_S412	sp|O43439|MTG8R_HUMAN	412	sp|O43439|MTG8R_HUMAN	sp|O43439|MTG8R_HUMAN	0.491881	S
O43439_S577	sp|O43439|MTG8R_HUMAN	577	sp|O43439|MTG8R_HUMAN	sp|O43439|MTG8R_HUMAN	0.999905	S	53258000	46854000	52694000
O43482_S47	sp|O43482|MS18B_HUMAN	47	sp|O43482|MS18B_HUMAN	sp|O43482|MS18B_HUMAN	0.559542	S	98172000	81333000	83212000
O43482_S48	sp|O43482|MS18B_HUMAN	48	sp|O43482|MS18B_HUMAN	sp|O43482|MS18B_HUMAN	0.5	S	98172000		83212000
O43488_S255	sp|O43488|ARK72_HUMAN	255	sp|O43488|ARK72_HUMAN	sp|O43488|ARK72_HUMAN	0.999998	S	20583000	22680000	19805000
O43490_S861	sp|O43490|PROM1_HUMAN	861	sp|O43490|PROM1_HUMAN	sp|O43490|PROM1_HUMAN	0.930836	S	118380000
O43490_S863	sp|O43490|PROM1_HUMAN	863	sp|O43490|PROM1_HUMAN	sp|O43490|PROM1_HUMAN	0.922738	S	272450000
O43491_S715	sp|O43491|E41L2_HUMAN	715	sp|O43491|E41L2_HUMAN	sp|O43491|E41L2_HUMAN	0.999631	S			151540000
O43491_S386	sp|O43491|E41L2_HUMAN	386	sp|O43491|E41L2_HUMAN	sp|O43491|E41L2_HUMAN	0.999991	S
O43491_S55	sp|O43491|E41L2_HUMAN	55	sp|O43491|E41L2_HUMAN	sp|O43491|E41L2_HUMAN	0.333332	S
O43491_S57	sp|O43491|E41L2_HUMAN	57	sp|O43491|E41L2_HUMAN	sp|O43491|E41L2_HUMAN	0.333332	S
O43491_S58	sp|O43491|E41L2_HUMAN	58	sp|O43491|E41L2_HUMAN	sp|O43491|E41L2_HUMAN	0.333332	S
O43491_S682	sp|O43491|E41L2_HUMAN	682	sp|O43491|E41L2_HUMAN	sp|O43491|E41L2_HUMAN	0.71155	S		440480000
O43491_S683	sp|O43491|E41L2_HUMAN	683	sp|O43491|E41L2_HUMAN	sp|O43491|E41L2_HUMAN	0.489679	S
O43491_S87	sp|O43491|E41L2_HUMAN	87	sp|O43491|E41L2_HUMAN	sp|O43491|E41L2_HUMAN	0.885883	S		120240000	123190000
O43493_S224	sp|O43493|TGON2_HUMAN	224	sp|O43493|TGON2_HUMAN	sp|O43493|TGON2_HUMAN	0.95822	S	42775000	28465000	34978000
O43493_S68	sp|O43493|TGON2_HUMAN	68	sp|O43493|TGON2_HUMAN	sp|O43493|TGON2_HUMAN	0.49688	S
O43493_S70	sp|O43493|TGON2_HUMAN	70	sp|O43493|TGON2_HUMAN	sp|O43493|TGON2_HUMAN	0.446302	S
O43493_S71	sp|O43493|TGON2_HUMAN	71	sp|O43493|TGON2_HUMAN	sp|O43493|TGON2_HUMAN	0.982284	S	51262000	34780000	38794000
O43493_S298	sp|O43493|TGON2_HUMAN	298	sp|O43493|TGON2_HUMAN	sp|O43493|TGON2_HUMAN	0.999781	S	296680000	249980000	292090000
O43520_S1207	sp|O43520|AT8B1_HUMAN	1207	sp|O43520|AT8B1_HUMAN	sp|O43520|AT8B1_HUMAN	0.994565	S	11507000
O43521_S94	sp|O43521|B2L11_HUMAN	94	sp|O43521|B2L11_HUMAN	sp|O43521|B2L11_HUMAN	0.928047	S	6862000	10188000	5661200
O43524_S284	sp|O43524|FOXO3_HUMAN	284	sp|O43524|FOXO3_HUMAN	sp|O43524|FOXO3_HUMAN	0.91499	S	38033000	37961000	42525000
O43524_S7	sp|O43524|FOXO3_HUMAN	7	sp|O43524|FOXO3_HUMAN	sp|O43524|FOXO3_HUMAN	0.999992	S	35380000		160000000
O43524_S12	sp|O43524|FOXO3_HUMAN	12	sp|O43524|FOXO3_HUMAN	sp|O43524|FOXO3_HUMAN	0.99997	S	173160000	43628000	42669000
O43524_S299	sp|O43524|FOXO3_HUMAN	299	sp|O43524|FOXO3_HUMAN	sp|O43524|FOXO3_HUMAN	0.911662	S	63391000	54666000	54183000
O43524_S311	sp|O43524|FOXO3_HUMAN	311	sp|O43524|FOXO3_HUMAN	sp|O43524|FOXO3_HUMAN	0.755824	S		25982000	18557000
O43524_S413	sp|O43524|FOXO3_HUMAN	413	sp|O43524|FOXO3_HUMAN	sp|O43524|FOXO3_HUMAN	0.998455	S	14401000	14645000	21726000
O43543_S262	sp|O43543|XRCC2_HUMAN	262	sp|O43543|XRCC2_HUMAN	sp|O43543|XRCC2_HUMAN	1	S	17847000
O43543_S264	sp|O43543|XRCC2_HUMAN	264	sp|O43543|XRCC2_HUMAN	sp|O43543|XRCC2_HUMAN	1	S	17847000
O43566_S288	sp|O43566|RGS14_HUMAN	288	sp|O43566|RGS14_HUMAN	sp|O43566|RGS14_HUMAN	0.999761	S	6803000	38694000	62022000
O43566_S218	sp|O43566|RGS14_HUMAN	218	sp|O43566|RGS14_HUMAN	sp|O43566|RGS14_HUMAN	1	S	169060000	168000000	178950000
O43583_S73	sp|O43583|DENR_HUMAN	73	sp|O43583|DENR_HUMAN	sp|O43583|DENR_HUMAN	1	S	30663000	22616000	29738000
O43597_S138	sp|O43597|SPY2_HUMAN	138	sp|O43597|SPY2_HUMAN	sp|O43597|SPY2_HUMAN	0.513442	S			8666700
O43598_S128	sp|O43598|DNPH1_HUMAN	128	sp|O43598|DNPH1_HUMAN	sp|O43598|DNPH1_HUMAN	1	S		10706000	12160000
O43598_S169	sp|O43598|DNPH1_HUMAN	169	sp|O43598|DNPH1_HUMAN	sp|O43598|DNPH1_HUMAN	0.999854	S	462810000	414360000	422670000
O43609_S50	sp|O43609|SPY1_HUMAN	50	sp|O43609|SPY1_HUMAN	sp|O43609|SPY1_HUMAN	0.996379	S	29721000	29884000	29007000
O43639_S90	sp|O43639|NCK2_HUMAN	90	sp|O43639|NCK2_HUMAN	sp|O43639|NCK2_HUMAN	0.999461	S	96985000	102200000	85147000
O43639_S131	sp|O43639|NCK2_HUMAN	131	sp|O43639|NCK2_HUMAN	sp|O43639|NCK2_HUMAN	1	S	37075000		41643000
O43639_S136	sp|O43639|NCK2_HUMAN	136	sp|O43639|NCK2_HUMAN	sp|O43639|NCK2_HUMAN	1	S	37075000		41643000
O43663_S265	sp|O43663|PRC1_HUMAN	265	sp|O43663|PRC1_HUMAN	sp|O43663|PRC1_HUMAN	0.772174	S
O43663_S267	sp|O43663|PRC1_HUMAN	267	sp|O43663|PRC1_HUMAN	sp|O43663|PRC1_HUMAN	0.498304	S
O43663_S513	sp|O43663|PRC1_HUMAN	513	sp|O43663|PRC1_HUMAN	sp|O43663|PRC1_HUMAN	0.961533	S	17290000	16838000	14415000
O43663_S4	sp|O43663|PRC1_HUMAN	4	sp|O43663|PRC1_HUMAN	sp|O43663|PRC1_HUMAN	1	S	12925000
O43683_S655	sp|O43683|BUB1_HUMAN	655	sp|O43683|BUB1_HUMAN	sp|O43683|BUB1_HUMAN	1	S	160960000	160820000	162740000
O43683_S307	sp|O43683|BUB1_HUMAN	307	sp|O43683|BUB1_HUMAN	sp|O43683|BUB1_HUMAN	0.795208	S	48568000	33354000	34859000
O43683_S563	sp|O43683|BUB1_HUMAN	563	sp|O43683|BUB1_HUMAN	sp|O43683|BUB1_HUMAN	1	S	30617000	35131000	39362000
O43683_S596	sp|O43683|BUB1_HUMAN	596	sp|O43683|BUB1_HUMAN	sp|O43683|BUB1_HUMAN	1	S	153310000	145170000	163030000
O43683_S411	sp|O43683|BUB1_HUMAN	411	sp|O43683|BUB1_HUMAN	sp|O43683|BUB1_HUMAN	0.499767	S
O43683_S593	sp|O43683|BUB1_HUMAN	593	sp|O43683|BUB1_HUMAN	sp|O43683|BUB1_HUMAN	0.985843	S	25951000	25775000	32918000
O43684_S211	sp|O43684|BUB3_HUMAN	211	sp|O43684|BUB3_HUMAN	sp|O43684|BUB3_HUMAN	0.999977	S	47857000	48132000	41747000
O43707_S159	sp|O43707|ACTN4_HUMAN;sp|P35609|ACTN2_HUMAN;sp|Q08043|ACTN3_HUMAN;sp|P12814|ACTN1_HUMAN	159;147;154;140	sp|O43707|ACTN4_HUMAN;sp|P12814|ACTN1_HUMAN	sp|O43707|ACTN4_HUMAN	0.999999	S	128210000	115300000	104840000
O43707_S507	sp|O43707|ACTN4_HUMAN	507	sp|O43707|ACTN4_HUMAN	sp|O43707|ACTN4_HUMAN	0.833585	S	13874000		14063000
O43719_S579	sp|O43719|HTSF1_HUMAN	579	sp|O43719|HTSF1_HUMAN	sp|O43719|HTSF1_HUMAN	1	S	496740000	481510000	462510000
O43719_S597	sp|O43719|HTSF1_HUMAN	597	sp|O43719|HTSF1_HUMAN	sp|O43719|HTSF1_HUMAN	0.998922	S
O43719_S600	sp|O43719|HTSF1_HUMAN	600	sp|O43719|HTSF1_HUMAN	sp|O43719|HTSF1_HUMAN	0.996746	S
O43719_S521	sp|O43719|HTSF1_HUMAN	521	sp|O43719|HTSF1_HUMAN	sp|O43719|HTSF1_HUMAN	1	S	44743000		39724000
O43719_S529	sp|O43719|HTSF1_HUMAN	529	sp|O43719|HTSF1_HUMAN	sp|O43719|HTSF1_HUMAN	1	S	46269000	39209000	41862000
O43719_S452	sp|O43719|HTSF1_HUMAN	452	sp|O43719|HTSF1_HUMAN	sp|O43719|HTSF1_HUMAN	0.97031	S
O43719_S453	sp|O43719|HTSF1_HUMAN	453	sp|O43719|HTSF1_HUMAN	sp|O43719|HTSF1_HUMAN	0.999815	S	165700000	169600000	205090000
O43719_S721	sp|O43719|HTSF1_HUMAN	721	sp|O43719|HTSF1_HUMAN	sp|O43719|HTSF1_HUMAN	1	S	48391000	45254000	41671000
O43719_S713	sp|O43719|HTSF1_HUMAN	713	sp|O43719|HTSF1_HUMAN	sp|O43719|HTSF1_HUMAN	1	S	799160000	692120000	714420000
O43719_S714	sp|O43719|HTSF1_HUMAN	714	sp|O43719|HTSF1_HUMAN	sp|O43719|HTSF1_HUMAN	1	S	940440000	888470000	846020000
O43719_S702	sp|O43719|HTSF1_HUMAN	702	sp|O43719|HTSF1_HUMAN	sp|O43719|HTSF1_HUMAN	1	S	2918100000	2764900000	2663200000
O43719_S676	sp|O43719|HTSF1_HUMAN	676	sp|O43719|HTSF1_HUMAN	sp|O43719|HTSF1_HUMAN	1	S	53242000	51639000	46731000
O43719_S445	sp|O43719|HTSF1_HUMAN	445	sp|O43719|HTSF1_HUMAN	sp|O43719|HTSF1_HUMAN	1	S	24019000	29031000	27477000
O43719_S642	sp|O43719|HTSF1_HUMAN	642	sp|O43719|HTSF1_HUMAN	sp|O43719|HTSF1_HUMAN	1	S	16148000	12413000	14116000
O43719_S616	sp|O43719|HTSF1_HUMAN	616	sp|O43719|HTSF1_HUMAN	sp|O43719|HTSF1_HUMAN	1	S
O43719_S624	sp|O43719|HTSF1_HUMAN	624	sp|O43719|HTSF1_HUMAN	sp|O43719|HTSF1_HUMAN	1	S
O43741_S183	sp|O43741|AAKB2_HUMAN	183	sp|O43741|AAKB2_HUMAN	sp|O43741|AAKB2_HUMAN	0.87636	S	217950000		240020000
O43741_S184	sp|O43741|AAKB2_HUMAN	184	sp|O43741|AAKB2_HUMAN	sp|O43741|AAKB2_HUMAN	0.98616	S	50972000	70601000	56473000
O43741_S39	sp|O43741|AAKB2_HUMAN	39	sp|O43741|AAKB2_HUMAN	sp|O43741|AAKB2_HUMAN	0.973859	S	151290000	159700000	196680000
O43741_S108	sp|O43741|AAKB2_HUMAN	108	sp|O43741|AAKB2_HUMAN	sp|O43741|AAKB2_HUMAN	1	S	137550000	91051000	121620000
O43752_S2	sp|O43752|STX6_HUMAN	2	sp|O43752|STX6_HUMAN	sp|O43752|STX6_HUMAN	1	S	88821000	93230000	84556000
O43765_S77	sp|O43765|SGTA_HUMAN	77	sp|O43765|SGTA_HUMAN	sp|O43765|SGTA_HUMAN	1	S	290560000	346410000	288520000
O43765_S84	sp|O43765|SGTA_HUMAN	84	sp|O43765|SGTA_HUMAN	sp|O43765|SGTA_HUMAN	0.65226	S	42499000	40353000
O43768_S2	sp|O43768|ENSA_HUMAN	2	sp|O43768|ENSA_HUMAN	sp|O43768|ENSA_HUMAN	1	S	36147000	35065000	27754000
O43768_S67	sp|O43768|ENSA_HUMAN;sp|P56211|ARP19_HUMAN	67;62	sp|O43768|ENSA_HUMAN;sp|P56211|ARP19_HUMAN	sp|O43768|ENSA_HUMAN	1	S	4953900000	4710000000	4849700000
O43768_S43	sp|O43768|ENSA_HUMAN	43	sp|O43768|ENSA_HUMAN	sp|O43768|ENSA_HUMAN	0.999942	S	96340000	80267000	87382000
O43815_S373	sp|O43815|STRN_HUMAN	373	sp|O43815|STRN_HUMAN	sp|O43815|STRN_HUMAN	0.388412	S
O43815_S376	sp|O43815|STRN_HUMAN	376	sp|O43815|STRN_HUMAN	sp|O43815|STRN_HUMAN	0.388412	S
O43815_S245	sp|O43815|STRN_HUMAN	245	sp|O43815|STRN_HUMAN	sp|O43815|STRN_HUMAN	1	S	192300000	180320000	189550000
O43815_S227	sp|O43815|STRN_HUMAN	227	sp|O43815|STRN_HUMAN	sp|O43815|STRN_HUMAN	0.947236	S			18075000
O43815_S134	sp|O43815|STRN_HUMAN	134	sp|O43815|STRN_HUMAN	sp|O43815|STRN_HUMAN	0.335634	S
O43815_S137	sp|O43815|STRN_HUMAN	137	sp|O43815|STRN_HUMAN	sp|O43815|STRN_HUMAN	0.852214	S		52336000
O43822_S177	sp|O43822|CU002_HUMAN	177	sp|O43822|CU002_HUMAN	sp|O43822|CU002_HUMAN	0.945735	S	57077000	42739000
O43823_S339	sp|O43823|AKAP8_HUMAN	339	sp|O43823|AKAP8_HUMAN	sp|O43823|AKAP8_HUMAN	1	S	21913000		25210000
O43823_S323	sp|O43823|AKAP8_HUMAN	323	sp|O43823|AKAP8_HUMAN	sp|O43823|AKAP8_HUMAN	1	S
O43823_S328	sp|O43823|AKAP8_HUMAN	328	sp|O43823|AKAP8_HUMAN	sp|O43823|AKAP8_HUMAN	1	S			139690000
O43847_S94	sp|O43847|NRDC_HUMAN	94	sp|O43847|NRDC_HUMAN	sp|O43847|NRDC_HUMAN	0.999201	S	55399000	46247000	46664000
O43847_S96	sp|O43847|NRDC_HUMAN	96	sp|O43847|NRDC_HUMAN	sp|O43847|NRDC_HUMAN	0.554742	S
O43847_S86	sp|O43847|NRDC_HUMAN	86	sp|O43847|NRDC_HUMAN	sp|O43847|NRDC_HUMAN	0.832554	S			199080000
O43852_S69	sp|O43852|CALU_HUMAN	69	sp|O43852|CALU_HUMAN	sp|O43852|CALU_HUMAN	0.998128	S	15471000	12131000	16163000
O43861_S779	sp|O43861|ATP9B_HUMAN	779	sp|O43861|ATP9B_HUMAN	sp|O43861|ATP9B_HUMAN	0.949679	S	99558000
O43861_S780	sp|O43861|ATP9B_HUMAN	780	sp|O43861|ATP9B_HUMAN	sp|O43861|ATP9B_HUMAN	0.949116	S	99558000
O43861_S784	sp|O43861|ATP9B_HUMAN	784	sp|O43861|ATP9B_HUMAN	sp|O43861|ATP9B_HUMAN	0.969232	S	99558000
O43933_S1209	sp|O43933|PEX1_HUMAN	1209	sp|O43933|PEX1_HUMAN	sp|O43933|PEX1_HUMAN	0.771727	S	27771000	27797000	22003000
O43933_S1211	sp|O43933|PEX1_HUMAN	1211	sp|O43933|PEX1_HUMAN	sp|O43933|PEX1_HUMAN	0.99969	S	85983000	68982000	81732000
O43933_S1181	sp|O43933|PEX1_HUMAN	1181	sp|O43933|PEX1_HUMAN	sp|O43933|PEX1_HUMAN	0.825773	S	18984000
O60216_S153	sp|O60216|RAD21_HUMAN	153	sp|O60216|RAD21_HUMAN	sp|O60216|RAD21_HUMAN	1	S	88905000	74413000	63297000
O60216_S175	sp|O60216|RAD21_HUMAN	175	sp|O60216|RAD21_HUMAN	sp|O60216|RAD21_HUMAN	0.999972	S	47837000	64619000	50369000
O60216_S198	sp|O60216|RAD21_HUMAN	198	sp|O60216|RAD21_HUMAN	sp|O60216|RAD21_HUMAN	0.748518	S	22253000
O60229_S2236	sp|O60229|KALRN_HUMAN;sp|Q86VW2|ARHGP_HUMAN	2236;477	sp|O60229|KALRN_HUMAN;sp|Q86VW2|ARHGP_HUMAN	sp|O60229|KALRN_HUMAN	1	S	18369000	21605000
O60229_S1799	sp|O60229|KALRN_HUMAN	1799	sp|O60229|KALRN_HUMAN	sp|O60229|KALRN_HUMAN	1	S	42169000	55042000	48670000
O60229_S1773	sp|O60229|KALRN_HUMAN;sp|O75962|TRIO_HUMAN	1773;1779	sp|O60229|KALRN_HUMAN;sp|O75962|TRIO_HUMAN	sp|O75962|TRIO_HUMAN	0.963249	S	108770000	98349000	93814000
O60231_S103	sp|O60231|DHX16_HUMAN	103	sp|O60231|DHX16_HUMAN	sp|O60231|DHX16_HUMAN	1	S	534110000	563300000	511380000
O60231_S106	sp|O60231|DHX16_HUMAN	106	sp|O60231|DHX16_HUMAN	sp|O60231|DHX16_HUMAN	0.995777	S	502910000	533080000	480320000
O60231_S160	sp|O60231|DHX16_HUMAN	160	sp|O60231|DHX16_HUMAN	sp|O60231|DHX16_HUMAN	1	S	629240000	640260000	602610000
O60237_S687	sp|O60237|MYPT2_HUMAN	687	sp|O60237|MYPT2_HUMAN	sp|O60237|MYPT2_HUMAN	0.65044	S	70713000	79085000	79183000
O60237_S447	sp|O60237|MYPT2_HUMAN	447	sp|O60237|MYPT2_HUMAN	sp|O60237|MYPT2_HUMAN	0.98316	S	20014000	10532000	20046000
O60238_S117	sp|O60238|BNI3L_HUMAN	117	sp|O60238|BNI3L_HUMAN	sp|O60238|BNI3L_HUMAN	0.497185	S
O60238_S118	sp|O60238|BNI3L_HUMAN	118	sp|O60238|BNI3L_HUMAN	sp|O60238|BNI3L_HUMAN	0.99379	S
O60238_S120	sp|O60238|BNI3L_HUMAN	120	sp|O60238|BNI3L_HUMAN	sp|O60238|BNI3L_HUMAN	0.998759	S		50581000
O60238_S166	sp|O60238|BNI3L_HUMAN	166	sp|O60238|BNI3L_HUMAN	sp|O60238|BNI3L_HUMAN	0.998151	S	7469600	6624200	9589000
O60239_S376	sp|O60239|3BP5_HUMAN	376	sp|O60239|3BP5_HUMAN	sp|O60239|3BP5_HUMAN	0.999788	S	13645000		12631000
O60244_S617	sp|O60244|MED14_HUMAN	617	sp|O60244|MED14_HUMAN	sp|O60244|MED14_HUMAN	1	S		21437000	27579000
O60244_S1128	sp|O60244|MED14_HUMAN	1128	sp|O60244|MED14_HUMAN	sp|O60244|MED14_HUMAN	0.830833	S			13127000
O60244_S1136	sp|O60244|MED14_HUMAN	1136	sp|O60244|MED14_HUMAN	sp|O60244|MED14_HUMAN	0.757675	S			13127000
O60244_S1142	sp|O60244|MED14_HUMAN	1142	sp|O60244|MED14_HUMAN	sp|O60244|MED14_HUMAN	0.550204	S	16580000
O60244_S1144	sp|O60244|MED14_HUMAN	1144	sp|O60244|MED14_HUMAN	sp|O60244|MED14_HUMAN	0.607241	S		13940000
O60244_S986	sp|O60244|MED14_HUMAN	986	sp|O60244|MED14_HUMAN	sp|O60244|MED14_HUMAN	0.559341	S	27566000		38382000
O60244_S995	sp|O60244|MED14_HUMAN	995	sp|O60244|MED14_HUMAN	sp|O60244|MED14_HUMAN	0.345235	S
O60244_S998	sp|O60244|MED14_HUMAN	998	sp|O60244|MED14_HUMAN	sp|O60244|MED14_HUMAN	0.345235	S
O60245_S974	sp|O60245|PCDH7_HUMAN	974	sp|O60245|PCDH7_HUMAN	sp|O60245|PCDH7_HUMAN	0.998624	S	30477000	22095000	30309000
O60245_S1000	sp|O60245|PCDH7_HUMAN	1000	sp|O60245|PCDH7_HUMAN	sp|O60245|PCDH7_HUMAN	0.987873	S	154780000	159430000	151640000
O60245_S1011	sp|O60245|PCDH7_HUMAN	1011	sp|O60245|PCDH7_HUMAN	sp|O60245|PCDH7_HUMAN	0.871995	S	82268000	69043000	80854000
O60256_S227	sp|O60256|KPRB_HUMAN	227	sp|O60256|KPRB_HUMAN	sp|O60256|KPRB_HUMAN	1	S	708740000	656840000	672610000
O60264_S755	sp|O60264|SMCA5_HUMAN;sp|P28370|SMCA1_HUMAN	755;770	sp|O60264|SMCA5_HUMAN;sp|P28370|SMCA1_HUMAN	sp|O60264|SMCA5_HUMAN	1	S	32353000	18114000	28067000
O60264_S66	sp|O60264|SMCA5_HUMAN	66	sp|O60264|SMCA5_HUMAN	sp|O60264|SMCA5_HUMAN	1	S	1632300000	1730300000	1582100000
O60264_S116	sp|O60264|SMCA5_HUMAN	116	sp|O60264|SMCA5_HUMAN	sp|O60264|SMCA5_HUMAN	0.931332	S	38531000	35353000	37144000
O60268_S72	sp|O60268|K0513_HUMAN	72	sp|O60268|K0513_HUMAN	sp|O60268|K0513_HUMAN	0.328324	S
O60268_S73	sp|O60268|K0513_HUMAN	73	sp|O60268|K0513_HUMAN	sp|O60268|K0513_HUMAN	0.423659	S
O60268_S74	sp|O60268|K0513_HUMAN	74	sp|O60268|K0513_HUMAN	sp|O60268|K0513_HUMAN	0.423659	S
O60271_S203	sp|O60271|JIP4_HUMAN	203	sp|O60271|JIP4_HUMAN	sp|O60271|JIP4_HUMAN	1	S	526200000	536800000	497270000
O60271_S109	sp|O60271|JIP4_HUMAN	109	sp|O60271|JIP4_HUMAN	sp|O60271|JIP4_HUMAN	1	S			41149000
O60271_S238	sp|O60271|JIP4_HUMAN	238	sp|O60271|JIP4_HUMAN	sp|O60271|JIP4_HUMAN	1	S			13056000
O60271_S183	sp|O60271|JIP4_HUMAN	183	sp|O60271|JIP4_HUMAN	sp|O60271|JIP4_HUMAN	0.995516	S	506610000	579120000	537110000
O60271_S185	sp|O60271|JIP4_HUMAN	185	sp|O60271|JIP4_HUMAN	sp|O60271|JIP4_HUMAN	0.97767	S	84064000	83679000	55786000
O60271_S194	sp|O60271|JIP4_HUMAN	194	sp|O60271|JIP4_HUMAN	sp|O60271|JIP4_HUMAN	0.390941	S
O60271_S730	sp|O60271|JIP4_HUMAN	730	sp|O60271|JIP4_HUMAN	sp|O60271|JIP4_HUMAN	0.999939	S	885250000	862550000	768390000
O60271_S733	sp|O60271|JIP4_HUMAN	733	sp|O60271|JIP4_HUMAN	sp|O60271|JIP4_HUMAN	0.999938	S	1266500000	1217600000	1114300000
O60271_S347	sp|O60271|JIP4_HUMAN	347	sp|O60271|JIP4_HUMAN	sp|O60271|JIP4_HUMAN	0.5	S			21405000
O60271_S311	sp|O60271|JIP4_HUMAN	311	sp|O60271|JIP4_HUMAN	sp|O60271|JIP4_HUMAN	0.999852	S	36061000	33015000	37190000
O60281_S2049	sp|O60281|ZN292_HUMAN	2049	sp|O60281|ZN292_HUMAN	sp|O60281|ZN292_HUMAN	0.454845	S
O60281_S2056	sp|O60281|ZN292_HUMAN	2056	sp|O60281|ZN292_HUMAN	sp|O60281|ZN292_HUMAN	0.290965	S
O60281_S654	sp|O60281|ZN292_HUMAN	654	sp|O60281|ZN292_HUMAN	sp|O60281|ZN292_HUMAN	0.999999	S	30929000	30030000	29122000
O60285_S136	sp|O60285|NUAK1_HUMAN	136	sp|O60285|NUAK1_HUMAN	sp|O60285|NUAK1_HUMAN	1	S		14741000	10281000
O60285_S22	sp|O60285|NUAK1_HUMAN	22	sp|O60285|NUAK1_HUMAN	sp|O60285|NUAK1_HUMAN	1	S	52702000	39101000	58673000
O60285_S411	sp|O60285|NUAK1_HUMAN	411	sp|O60285|NUAK1_HUMAN	sp|O60285|NUAK1_HUMAN	0.382014	S
O60285_S445	sp|O60285|NUAK1_HUMAN	445	sp|O60285|NUAK1_HUMAN	sp|O60285|NUAK1_HUMAN	0.95041	S	45488000	42127000	29420000
O60285_S455	sp|O60285|NUAK1_HUMAN	455	sp|O60285|NUAK1_HUMAN	sp|O60285|NUAK1_HUMAN	0.999894	S	19231000	20205000	11307000
O60291_S524	sp|O60291|MGRN1_HUMAN	524	sp|O60291|MGRN1_HUMAN	sp|O60291|MGRN1_HUMAN	0.964874	S	26206000	29301000	22611000
O60291_S506	sp|O60291|MGRN1_HUMAN	506	sp|O60291|MGRN1_HUMAN	sp|O60291|MGRN1_HUMAN	0.896018	S	39627000		18892000
O60291_S459	sp|O60291|MGRN1_HUMAN	459	sp|O60291|MGRN1_HUMAN	sp|O60291|MGRN1_HUMAN	0.94761	S	20551000	20580000
O60291_S460	sp|O60291|MGRN1_HUMAN	460	sp|O60291|MGRN1_HUMAN	sp|O60291|MGRN1_HUMAN	0.946728	S			14777000
O60292_S391	sp|O60292|SI1L3_HUMAN	391	sp|O60292|SI1L3_HUMAN	sp|O60292|SI1L3_HUMAN	0.999883	S		15932000
O60292_S401	sp|O60292|SI1L3_HUMAN	401	sp|O60292|SI1L3_HUMAN	sp|O60292|SI1L3_HUMAN	0.977513	S	648580000	709760000	669600000
O60292_S1685	sp|O60292|SI1L3_HUMAN	1685	sp|O60292|SI1L3_HUMAN	sp|O60292|SI1L3_HUMAN	0.31617	S
O60292_S1689	sp|O60292|SI1L3_HUMAN	1689	sp|O60292|SI1L3_HUMAN	sp|O60292|SI1L3_HUMAN	0.31617	S
O60292_S1692	sp|O60292|SI1L3_HUMAN	1692	sp|O60292|SI1L3_HUMAN	sp|O60292|SI1L3_HUMAN	0.31617	S
O60292_S158	sp|O60292|SI1L3_HUMAN	158	sp|O60292|SI1L3_HUMAN	sp|O60292|SI1L3_HUMAN	1	S	25125000	32262000	30658000
O60292_S1364	sp|O60292|SI1L3_HUMAN	1364	sp|O60292|SI1L3_HUMAN	sp|O60292|SI1L3_HUMAN	1	S	42013000	48743000	43814000
O60292_S1306	sp|O60292|SI1L3_HUMAN	1306	sp|O60292|SI1L3_HUMAN	sp|O60292|SI1L3_HUMAN	0.318237	S
O60292_S1307	sp|O60292|SI1L3_HUMAN	1307	sp|O60292|SI1L3_HUMAN	sp|O60292|SI1L3_HUMAN	0.318237	S
O60292_S1309	sp|O60292|SI1L3_HUMAN	1309	sp|O60292|SI1L3_HUMAN	sp|O60292|SI1L3_HUMAN	0.318237	S
O60292_S300	sp|O60292|SI1L3_HUMAN	300	sp|O60292|SI1L3_HUMAN	sp|O60292|SI1L3_HUMAN	0.771402	S	14262000	12481000
O60292_S1534	sp|O60292|SI1L3_HUMAN	1534	sp|O60292|SI1L3_HUMAN	sp|O60292|SI1L3_HUMAN	0.715748	S		45477000	53370000
O60292_S1382	sp|O60292|SI1L3_HUMAN	1382	sp|O60292|SI1L3_HUMAN	sp|O60292|SI1L3_HUMAN	0.75793	S	35833000
O60292_S1383	sp|O60292|SI1L3_HUMAN	1383	sp|O60292|SI1L3_HUMAN	sp|O60292|SI1L3_HUMAN	0.508905	S			33915000
O60292_S1135	sp|O60292|SI1L3_HUMAN	1135	sp|O60292|SI1L3_HUMAN	sp|O60292|SI1L3_HUMAN	0.976381	S	39885000	31884000	38801000
O60292_S146	sp|O60292|SI1L3_HUMAN	146	sp|O60292|SI1L3_HUMAN	sp|O60292|SI1L3_HUMAN	1	S	16548000		16693000
O60292_S170	sp|O60292|SI1L3_HUMAN	170	sp|O60292|SI1L3_HUMAN	sp|O60292|SI1L3_HUMAN	0.363447	S
O60292_S171	sp|O60292|SI1L3_HUMAN	171	sp|O60292|SI1L3_HUMAN	sp|O60292|SI1L3_HUMAN	0.363447	S
O60292_S172	sp|O60292|SI1L3_HUMAN	172	sp|O60292|SI1L3_HUMAN	sp|O60292|SI1L3_HUMAN	0.992596	S	223360000	216780000	219780000
O60292_S1544	sp|O60292|SI1L3_HUMAN	1544	sp|O60292|SI1L3_HUMAN	sp|O60292|SI1L3_HUMAN	0.999891	S	512290000	508540000	500900000
O60293_S1303	sp|O60293|ZC3H1_HUMAN	1303	sp|O60293|ZC3H1_HUMAN	sp|O60293|ZC3H1_HUMAN	0.935462	S
O60293_S1304	sp|O60293|ZC3H1_HUMAN	1304	sp|O60293|ZC3H1_HUMAN	sp|O60293|ZC3H1_HUMAN	0.942323	S
O60293_S949	sp|O60293|ZC3H1_HUMAN	949	sp|O60293|ZC3H1_HUMAN	sp|O60293|ZC3H1_HUMAN	0.998552	S	21069000	19017000	22150000
O60293_S352	sp|O60293|ZC3H1_HUMAN	352	sp|O60293|ZC3H1_HUMAN	sp|O60293|ZC3H1_HUMAN	0.873351	S	106950000	97685000	108690000
O60303_S252	sp|O60303|K0556_HUMAN	252	sp|O60303|K0556_HUMAN	sp|O60303|K0556_HUMAN	0.5	S	66579000	75674000	52266000
O60303_S253	sp|O60303|K0556_HUMAN	253	sp|O60303|K0556_HUMAN	sp|O60303|K0556_HUMAN	0.5	S	66579000	75674000	52266000
O60303_S660	sp|O60303|K0556_HUMAN	660	sp|O60303|K0556_HUMAN	sp|O60303|K0556_HUMAN	0.999999	S	99286000	86719000	94508000
O60303_S233	sp|O60303|K0556_HUMAN	233	sp|O60303|K0556_HUMAN	sp|O60303|K0556_HUMAN	0.992464	S	34336000	28545000	46286000
O60303_S691	sp|O60303|K0556_HUMAN	691	sp|O60303|K0556_HUMAN	sp|O60303|K0556_HUMAN	0.999123	S	22004000	21179000	21602000
O60303_S777	sp|O60303|K0556_HUMAN	777	sp|O60303|K0556_HUMAN	sp|O60303|K0556_HUMAN	1	S
O60303_S1163	sp|O60303|K0556_HUMAN	1163	sp|O60303|K0556_HUMAN	sp|O60303|K0556_HUMAN	0.499999	S	124930000	114600000
O60307_S348	sp|O60307|MAST3_HUMAN	348	sp|O60307|MAST3_HUMAN	sp|O60307|MAST3_HUMAN	0.724995	S	23402000
O60307_S680	sp|O60307|MAST3_HUMAN	680	sp|O60307|MAST3_HUMAN	sp|O60307|MAST3_HUMAN	0.813307	S
O60307_S728	sp|O60307|MAST3_HUMAN	728	sp|O60307|MAST3_HUMAN	sp|O60307|MAST3_HUMAN	0.977404	S		22589000
O60307_S134	sp|O60307|MAST3_HUMAN	134	sp|O60307|MAST3_HUMAN	sp|O60307|MAST3_HUMAN	0.82	S	25201000
O60307_S146	sp|O60307|MAST3_HUMAN	146	sp|O60307|MAST3_HUMAN	sp|O60307|MAST3_HUMAN	1	S
O60307_S709	sp|O60307|MAST3_HUMAN	709	sp|O60307|MAST3_HUMAN	sp|O60307|MAST3_HUMAN	0.322839	S
O60307_S710	sp|O60307|MAST3_HUMAN	710	sp|O60307|MAST3_HUMAN	sp|O60307|MAST3_HUMAN	0.322839	S
O60307_S711	sp|O60307|MAST3_HUMAN	711	sp|O60307|MAST3_HUMAN	sp|O60307|MAST3_HUMAN	0.322839	S
O60318_S527	sp|O60318|GANP_HUMAN	527	sp|O60318|GANP_HUMAN	sp|O60318|GANP_HUMAN	0.880517	S	282770000	226420000	40522000
O60318_S538	sp|O60318|GANP_HUMAN	538	sp|O60318|GANP_HUMAN	sp|O60318|GANP_HUMAN	0.999939	S	31696000	95070000	99317000
O60333_S1658	sp|O60333|KIF1B_HUMAN	1658	sp|O60333|KIF1B_HUMAN	sp|O60333|KIF1B_HUMAN	0.499981	S			510280000
O60333_S1659	sp|O60333|KIF1B_HUMAN	1659	sp|O60333|KIF1B_HUMAN	sp|O60333|KIF1B_HUMAN	0.499981	S			510280000
O60333_S1487	sp|O60333|KIF1B_HUMAN	1487	sp|O60333|KIF1B_HUMAN	sp|O60333|KIF1B_HUMAN	1	S	243320000	234400000	207790000
O60333_S1057	sp|O60333|KIF1B_HUMAN	1057	sp|O60333|KIF1B_HUMAN	sp|O60333|KIF1B_HUMAN	1	S	251860000	233280000	218090000
O60336_S1263	sp|O60336|MABP1_HUMAN	1263	sp|O60336|MABP1_HUMAN	sp|O60336|MABP1_HUMAN	0.999997	S	88216000	86466000	87920000
O60341_S69	sp|O60341|KDM1A_HUMAN	69	sp|O60341|KDM1A_HUMAN	sp|O60341|KDM1A_HUMAN	0.981985	S	86551000	22067000
O60341_S166	sp|O60341|KDM1A_HUMAN	166	sp|O60341|KDM1A_HUMAN	sp|O60341|KDM1A_HUMAN	1	S	151390000	186250000	151840000
O60343_S588	sp|O60343|TBCD4_HUMAN	588	sp|O60343|TBCD4_HUMAN	sp|O60343|TBCD4_HUMAN	1	S	324900000	268910000	271780000
O60343_S591	sp|O60343|TBCD4_HUMAN	591	sp|O60343|TBCD4_HUMAN	sp|O60343|TBCD4_HUMAN	1	S	44691000	43838000	40122000
O60343_S569	sp|O60343|TBCD4_HUMAN	569	sp|O60343|TBCD4_HUMAN	sp|O60343|TBCD4_HUMAN	0.93309	S	68884000		60781000
O60343_S570	sp|O60343|TBCD4_HUMAN	570	sp|O60343|TBCD4_HUMAN	sp|O60343|TBCD4_HUMAN	0.803207	S		82226000
O60346_S425	sp|O60346|PHLP1_HUMAN	425	sp|O60346|PHLP1_HUMAN	sp|O60346|PHLP1_HUMAN	1	S	15504000		10541000
O60346_S324	sp|O60346|PHLP1_HUMAN	324	sp|O60346|PHLP1_HUMAN	sp|O60346|PHLP1_HUMAN	0.297049	S
O60346_S335	sp|O60346|PHLP1_HUMAN	335	sp|O60346|PHLP1_HUMAN	sp|O60346|PHLP1_HUMAN	0.572402	S	18247000
O60346_S336	sp|O60346|PHLP1_HUMAN	336	sp|O60346|PHLP1_HUMAN	sp|O60346|PHLP1_HUMAN	0.499916	S	18247000
O60347_S187	sp|O60347|TBC12_HUMAN	187	sp|O60347|TBC12_HUMAN	sp|O60347|TBC12_HUMAN	0.708944	S	21791000
O60353_S620	sp|O60353|FZD6_HUMAN	620	sp|O60353|FZD6_HUMAN	sp|O60353|FZD6_HUMAN	0.999982	S	130650000	130170000	145710000
O60353_S624	sp|O60353|FZD6_HUMAN	624	sp|O60353|FZD6_HUMAN	sp|O60353|FZD6_HUMAN	0.985194	S	89203000	97869000	107000000
O60353_S626	sp|O60353|FZD6_HUMAN	626	sp|O60353|FZD6_HUMAN	sp|O60353|FZD6_HUMAN	0.755231	S	30987000	38373000	44469000
O60353_S629	sp|O60353|FZD6_HUMAN	629	sp|O60353|FZD6_HUMAN	sp|O60353|FZD6_HUMAN	0.943823	S	155160000	136130000	107000000
O60353_S683	sp|O60353|FZD6_HUMAN	683	sp|O60353|FZD6_HUMAN	sp|O60353|FZD6_HUMAN	0.834851	S	30370000	35230000	20794000
O60353_S653	sp|O60353|FZD6_HUMAN	653	sp|O60353|FZD6_HUMAN	sp|O60353|FZD6_HUMAN	0.852026	S	36512000	29071000
O60353_S656	sp|O60353|FZD6_HUMAN	656	sp|O60353|FZD6_HUMAN	sp|O60353|FZD6_HUMAN	0.478579	S
O60353_S526	sp|O60353|FZD6_HUMAN	526	sp|O60353|FZD6_HUMAN	sp|O60353|FZD6_HUMAN	1	S	18244000	15210000	15165000
O60381_S135	sp|O60381|HBP1_HUMAN	135	sp|O60381|HBP1_HUMAN	sp|O60381|HBP1_HUMAN	0.969846	S	23704000	24242000	24791000
O60437_S1657	sp|O60437|PEPL_HUMAN	1657	sp|O60437|PEPL_HUMAN	sp|O60437|PEPL_HUMAN	1	S	313970000	310830000	318660000
O60437_S14	sp|O60437|PEPL_HUMAN	14	sp|O60437|PEPL_HUMAN	sp|O60437|PEPL_HUMAN	0.986368	S	16922000		18374000
O60487_S208	sp|O60487|MPZL2_HUMAN	208	sp|O60487|MPZL2_HUMAN	sp|O60487|MPZL2_HUMAN	0.999999	S	96118000	88842000	92053000
O60488_S674	sp|O60488|ACSL4_HUMAN	674	sp|O60488|ACSL4_HUMAN	sp|O60488|ACSL4_HUMAN	0.999996	S	18159000	21285000	21825000
O60493_S72	sp|O60493|SNX3_HUMAN	72	sp|O60493|SNX3_HUMAN	sp|O60493|SNX3_HUMAN	0.999404	S		15393000
O60499_S108	sp|O60499|STX10_HUMAN	108	sp|O60499|STX10_HUMAN	sp|O60499|STX10_HUMAN	0.982809	S			17089000
O60499_S2	sp|O60499|STX10_HUMAN	2	sp|O60499|STX10_HUMAN	sp|O60499|STX10_HUMAN	1	S			8283200
O60499_S134	sp|O60499|STX10_HUMAN	134	sp|O60499|STX10_HUMAN	sp|O60499|STX10_HUMAN	0.999961	S	24078000	23955000	18915000
O60502_S511	sp|O60502|OGA_HUMAN	511	sp|O60502|OGA_HUMAN	sp|O60502|OGA_HUMAN	0.384993	S
O60502_S515	sp|O60502|OGA_HUMAN	515	sp|O60502|OGA_HUMAN	sp|O60502|OGA_HUMAN	0.376358	S
O60502_S522	sp|O60502|OGA_HUMAN	522	sp|O60502|OGA_HUMAN	sp|O60502|OGA_HUMAN	0.245548	S
O60502_S364	sp|O60502|OGA_HUMAN	364	sp|O60502|OGA_HUMAN	sp|O60502|OGA_HUMAN	1	S	76671000	81334000
O60502_S300	sp|O60502|OGA_HUMAN	300	sp|O60502|OGA_HUMAN	sp|O60502|OGA_HUMAN	0.349137	S
O60503_S1259	sp|O60503|ADCY9_HUMAN	1259	sp|O60503|ADCY9_HUMAN	sp|O60503|ADCY9_HUMAN	0.996028	S	43821000	34438000	37989000
O60504_S395	sp|O60504|VINEX_HUMAN	395	sp|O60504|VINEX_HUMAN	sp|O60504|VINEX_HUMAN	1	S	32885000	27620000	30562000
O60504_S605	sp|O60504|VINEX_HUMAN	605	sp|O60504|VINEX_HUMAN	sp|O60504|VINEX_HUMAN	0.431	S
O60504_S530	sp|O60504|VINEX_HUMAN	530	sp|O60504|VINEX_HUMAN	sp|O60504|VINEX_HUMAN	0.989325	S	1404800000	1303800000	1338600000
O60504_S348	sp|O60504|VINEX_HUMAN	348	sp|O60504|VINEX_HUMAN	sp|O60504|VINEX_HUMAN	1	S		14455000	17613000
O60508_S43	sp|O60508|PRP17_HUMAN	43	sp|O60508|PRP17_HUMAN	sp|O60508|PRP17_HUMAN	0.967437	S	77314000	54838000	80016000
O60508_S46	sp|O60508|PRP17_HUMAN	46	sp|O60508|PRP17_HUMAN	sp|O60508|PRP17_HUMAN	0.348894	S
O60524_S763	sp|O60524|NEMF_HUMAN	763	sp|O60524|NEMF_HUMAN	sp|O60524|NEMF_HUMAN	0.999949	S		75263000
O60524_S831	sp|O60524|NEMF_HUMAN	831	sp|O60524|NEMF_HUMAN	sp|O60524|NEMF_HUMAN	0.998138	S	124930000	116580000	119590000
O60524_S417	sp|O60524|NEMF_HUMAN	417	sp|O60524|NEMF_HUMAN	sp|O60524|NEMF_HUMAN	1	S	415110000	446370000	384080000
O60551_S38	sp|O60551|NMT2_HUMAN	38	sp|O60551|NMT2_HUMAN	sp|O60551|NMT2_HUMAN	1	S
O60566_S435	sp|O60566|BUB1B_HUMAN	435	sp|O60566|BUB1B_HUMAN	sp|O60566|BUB1B_HUMAN	0.94127	S	21815000	20253000	21990000
O60566_S670	sp|O60566|BUB1B_HUMAN	670	sp|O60566|BUB1B_HUMAN	sp|O60566|BUB1B_HUMAN	0.999999	S	26243000	24279000	24760000
O60566_S1043	sp|O60566|BUB1B_HUMAN	1043	sp|O60566|BUB1B_HUMAN	sp|O60566|BUB1B_HUMAN	0.981079	S	118330000	93402000	87130000
O60573_S13	sp|O60573|IF4E2_HUMAN	13	sp|O60573|IF4E2_HUMAN	sp|O60573|IF4E2_HUMAN	1	S	130290000	95101000	116740000
O60583_S601	sp|O60583|CCNT2_HUMAN	601	sp|O60583|CCNT2_HUMAN	sp|O60583|CCNT2_HUMAN	1	S	49912000	45201000
O60610_S22	sp|O60610|DIAP1_HUMAN	22	sp|O60610|DIAP1_HUMAN	sp|O60610|DIAP1_HUMAN	0.999988	S	73923000	61394000	74419000
O60658_S386	sp|O60658|PDE8A_HUMAN;sp|O95263|PDE8B_HUMAN	386;446	sp|O60658|PDE8A_HUMAN	sp|O60658|PDE8A_HUMAN	0.999891	S	101830000	105010000	80719000
O60658_S457	sp|O60658|PDE8A_HUMAN	457	sp|O60658|PDE8A_HUMAN	sp|O60658|PDE8A_HUMAN	1	S	604160000	541510000	520220000
O60673_S1724	sp|O60673|DPOLZ_HUMAN	1724	sp|O60673|DPOLZ_HUMAN	sp|O60673|DPOLZ_HUMAN	0.999995	S	30497000	29026000	24503000
O60675_S25	sp|O60675|MAFK_HUMAN	25	sp|O60675|MAFK_HUMAN	sp|O60675|MAFK_HUMAN	1	S	73542000	59888000	78976000
O60684_S6	sp|O60684|IMA7_HUMAN	6	sp|O60684|IMA7_HUMAN	sp|O60684|IMA7_HUMAN	0.990183	S			10400000
O60711_S267	sp|O60711|LPXN_HUMAN	267	sp|O60711|LPXN_HUMAN	sp|O60711|LPXN_HUMAN	1	S		5025800
O60716_S252	sp|O60716|CTND1_HUMAN	252	sp|O60716|CTND1_HUMAN	sp|O60716|CTND1_HUMAN	0.999996	S	260030000	270450000	261910000
O60716_S895	sp|O60716|CTND1_HUMAN	895	sp|O60716|CTND1_HUMAN	sp|O60716|CTND1_HUMAN	0.637055	S			13369000
O60716_S920	sp|O60716|CTND1_HUMAN	920	sp|O60716|CTND1_HUMAN	sp|O60716|CTND1_HUMAN	1	S	843140000	873560000	838700000
O60716_S346	sp|O60716|CTND1_HUMAN	346	sp|O60716|CTND1_HUMAN	sp|O60716|CTND1_HUMAN	1	S	3046100000	2776600000	2954400000
O60716_S349	sp|O60716|CTND1_HUMAN	349	sp|O60716|CTND1_HUMAN	sp|O60716|CTND1_HUMAN	1	S	3359800000	3222700000	3257000000
O60716_S352	sp|O60716|CTND1_HUMAN	352	sp|O60716|CTND1_HUMAN	sp|O60716|CTND1_HUMAN	1	S	4309600000	3899300000	3995700000
O60716_S225	sp|O60716|CTND1_HUMAN	225	sp|O60716|CTND1_HUMAN	sp|O60716|CTND1_HUMAN	0.999489	S	38130000	42774000	40828000
O60716_S230	sp|O60716|CTND1_HUMAN	230	sp|O60716|CTND1_HUMAN	sp|O60716|CTND1_HUMAN	0.999186	S	14330000000	14097000000	12010000000
O60716_S232	sp|O60716|CTND1_HUMAN	232	sp|O60716|CTND1_HUMAN	sp|O60716|CTND1_HUMAN	0.49921	S
O60716_S847	sp|O60716|CTND1_HUMAN	847	sp|O60716|CTND1_HUMAN	sp|O60716|CTND1_HUMAN	1	S	66709000
O60716_S857	sp|O60716|CTND1_HUMAN	857	sp|O60716|CTND1_HUMAN	sp|O60716|CTND1_HUMAN	1	S	22978000	47668000	27748000
O60716_S320	sp|O60716|CTND1_HUMAN	320	sp|O60716|CTND1_HUMAN	sp|O60716|CTND1_HUMAN	0.999994	S	590990000	533190000	580100000
O60716_S331	sp|O60716|CTND1_HUMAN	331	sp|O60716|CTND1_HUMAN	sp|O60716|CTND1_HUMAN	0.770474	S		43796000	38216000
O60716_S899	sp|O60716|CTND1_HUMAN	899	sp|O60716|CTND1_HUMAN	sp|O60716|CTND1_HUMAN	1	S	215760000	228600000	208000000
O60716_S288	sp|O60716|CTND1_HUMAN	288	sp|O60716|CTND1_HUMAN	sp|O60716|CTND1_HUMAN	1	S
O60716_S300	sp|O60716|CTND1_HUMAN	300	sp|O60716|CTND1_HUMAN	sp|O60716|CTND1_HUMAN	0.984119	S
O60716_S859	sp|O60716|CTND1_HUMAN	859	sp|O60716|CTND1_HUMAN	sp|O60716|CTND1_HUMAN	0.235048	S
O60716_S861	sp|O60716|CTND1_HUMAN	861	sp|O60716|CTND1_HUMAN	sp|O60716|CTND1_HUMAN	0.993546	S	236730000	220270000	235680000
O60716_S862	sp|O60716|CTND1_HUMAN	862	sp|O60716|CTND1_HUMAN	sp|O60716|CTND1_HUMAN	0.49189	S
O60716_S864	sp|O60716|CTND1_HUMAN	864	sp|O60716|CTND1_HUMAN	sp|O60716|CTND1_HUMAN	0.999895	S	559130000	532440000	557010000
O60716_S168	sp|O60716|CTND1_HUMAN	168	sp|O60716|CTND1_HUMAN	sp|O60716|CTND1_HUMAN	0.499906	S		43267000
O60716_S169	sp|O60716|CTND1_HUMAN	169	sp|O60716|CTND1_HUMAN	sp|O60716|CTND1_HUMAN	0.86197	S		43267000	59997000
O60716_S171	sp|O60716|CTND1_HUMAN	171	sp|O60716|CTND1_HUMAN	sp|O60716|CTND1_HUMAN	0.988091	S	757120000	765230000	768710000
O60716_S268	sp|O60716|CTND1_HUMAN	268	sp|O60716|CTND1_HUMAN	sp|O60716|CTND1_HUMAN	1	S	5933200000	4786200000	5514100000
O60716_S269	sp|O60716|CTND1_HUMAN	269	sp|O60716|CTND1_HUMAN	sp|O60716|CTND1_HUMAN	1	S	454080000	436830000	261380000
O60716_S244	sp|O60716|CTND1_HUMAN	244	sp|O60716|CTND1_HUMAN	sp|O60716|CTND1_HUMAN	0.999972	S	9134700	12359000	12852000
O60749_S277	sp|O60749|SNX2_HUMAN	277	sp|O60749|SNX2_HUMAN	sp|O60749|SNX2_HUMAN	1	S	50417000	33779000	35861000
O60749_S185	sp|O60749|SNX2_HUMAN	185	sp|O60749|SNX2_HUMAN	sp|O60749|SNX2_HUMAN	0.999999	S	16007000
O60749_S119	sp|O60749|SNX2_HUMAN	119	sp|O60749|SNX2_HUMAN	sp|O60749|SNX2_HUMAN	0.996417	S	42416000	35735000	35766000
O60762_S9	sp|O60762|DPM1_HUMAN	9	sp|O60762|DPM1_HUMAN	sp|O60762|DPM1_HUMAN	0.998826	S	1314500000	1095800000	1163200000
O60763_S942	sp|O60763|USO1_HUMAN	942	sp|O60763|USO1_HUMAN	sp|O60763|USO1_HUMAN	0.997383	S
O60784_S355	sp|O60784|TOM1_HUMAN	355	sp|O60784|TOM1_HUMAN	sp|O60784|TOM1_HUMAN	0.999994	S	260320000	244510000	251170000
O60784_S160	sp|O60784|TOM1_HUMAN	160	sp|O60784|TOM1_HUMAN	sp|O60784|TOM1_HUMAN	0.999985	S	766450000	734030000	705250000
O60784_S462	sp|O60784|TOM1_HUMAN	462	sp|O60784|TOM1_HUMAN	sp|O60784|TOM1_HUMAN	0.992967	S	31859000		30133000
Q99880_S37	sp|Q99880|H2B1L_HUMAN;sp|Q99879|H2B1M_HUMAN;sp|Q99877|H2B1N_HUMAN;sp|Q93079|H2B1H_HUMAN;sp|Q5QNW6|H2B2F_HUMAN;sp|P62807|H2B1C_HUMAN;sp|P58876|H2B1D_HUMAN;sp|P57053|H2BFS_HUMAN;sp|O60814|H2B1K_HUMAN	37;37;37;37;37;37;37;37;37	sp|Q99880|H2B1L_HUMAN	sp|Q99880|H2B1L_HUMAN	0.999925	S	111470000	99907000	114460000
Q99880_S56	sp|Q99880|H2B1L_HUMAN;sp|Q99879|H2B1M_HUMAN;sp|Q99877|H2B1N_HUMAN;sp|Q93079|H2B1H_HUMAN;sp|Q5QNW6|H2B2F_HUMAN;sp|P62807|H2B1C_HUMAN;sp|P58876|H2B1D_HUMAN;sp|P57053|H2BFS_HUMAN;sp|O60814|H2B1K_HUMAN;sp|Q96A08|H2B1A_HUMAN;sp|Q16778|H2B2E_HUMAN;sp|P33778|H2B1B_HUMAN;sp|P23527|H2B1O_HUMAN;sp|P06899|H2B1J_HUMAN;sp|Q8N257|H2B3B_HUMAN	56;56;56;56;56;56;56;56;56;57;56;56;56;56;56	sp|Q99880|H2B1L_HUMAN;sp|Q16778|H2B2E_HUMAN;sp|Q8N257|H2B3B_HUMAN	sp|Q99880|H2B1L_HUMAN	0.704447	S
Q99880_S57	sp|Q99880|H2B1L_HUMAN;sp|Q99879|H2B1M_HUMAN;sp|Q99877|H2B1N_HUMAN;sp|Q93079|H2B1H_HUMAN;sp|Q5QNW6|H2B2F_HUMAN;sp|P62807|H2B1C_HUMAN;sp|P58876|H2B1D_HUMAN;sp|P57053|H2BFS_HUMAN;sp|O60814|H2B1K_HUMAN;sp|Q96A08|H2B1A_HUMAN;sp|Q16778|H2B2E_HUMAN;sp|P33778|H2B1B_HUMAN;sp|P23527|H2B1O_HUMAN;sp|P06899|H2B1J_HUMAN;sp|Q8N257|H2B3B_HUMAN	57;57;57;57;57;57;57;57;57;58;57;57;57;57;57	sp|Q99880|H2B1L_HUMAN;sp|Q16778|H2B2E_HUMAN;sp|Q8N257|H2B3B_HUMAN	sp|Q99880|H2B1L_HUMAN	0.498325	S
O60825_S466	sp|O60825|F262_HUMAN	466	sp|O60825|F262_HUMAN	sp|O60825|F262_HUMAN	0.999987	S	109210000	100140000	104740000
O60832_S485	sp|O60832|DKC1_HUMAN	485	sp|O60832|DKC1_HUMAN	sp|O60832|DKC1_HUMAN	1	S	23509000	30688000	33931000
O60832_S494	sp|O60832|DKC1_HUMAN	494	sp|O60832|DKC1_HUMAN	sp|O60832|DKC1_HUMAN	0.992651	S	1019400000	1146800000	1040700000
O60832_S513	sp|O60832|DKC1_HUMAN	513	sp|O60832|DKC1_HUMAN	sp|O60832|DKC1_HUMAN	1	S	83355000	75045000	76757000
O60832_S451	sp|O60832|DKC1_HUMAN	451	sp|O60832|DKC1_HUMAN	sp|O60832|DKC1_HUMAN	1	S	1921700000	1812400000	1949500000
O60832_S453	sp|O60832|DKC1_HUMAN	453	sp|O60832|DKC1_HUMAN	sp|O60832|DKC1_HUMAN	1	S	1900700000	1812400000	1949500000
O60832_S455	sp|O60832|DKC1_HUMAN	455	sp|O60832|DKC1_HUMAN	sp|O60832|DKC1_HUMAN	0.999992	S	539070000	390110000	550170000
O60832_S21	sp|O60832|DKC1_HUMAN	21	sp|O60832|DKC1_HUMAN	sp|O60832|DKC1_HUMAN	1	S	43513000	46978000	43703000
O60841_S66	sp|O60841|IF2P_HUMAN	66	sp|O60841|IF2P_HUMAN	sp|O60841|IF2P_HUMAN	1	S	30933000	32819000	26691000
O60841_S1168	sp|O60841|IF2P_HUMAN	1168	sp|O60841|IF2P_HUMAN	sp|O60841|IF2P_HUMAN	1	S	246330000	220410000	258210000
O60841_S107	sp|O60841|IF2P_HUMAN	107	sp|O60841|IF2P_HUMAN	sp|O60841|IF2P_HUMAN	1	S	94883000	73005000	80150000
O60841_S113	sp|O60841|IF2P_HUMAN	113	sp|O60841|IF2P_HUMAN	sp|O60841|IF2P_HUMAN	1	S	236060000	216610000	237540000
O60841_S164	sp|O60841|IF2P_HUMAN	164	sp|O60841|IF2P_HUMAN	sp|O60841|IF2P_HUMAN	1	S	133500000	53691000	161970000
O60841_S214	sp|O60841|IF2P_HUMAN	214	sp|O60841|IF2P_HUMAN	sp|O60841|IF2P_HUMAN	1	S	2495700000	2998000000	3071400000
O60841_S135	sp|O60841|IF2P_HUMAN	135	sp|O60841|IF2P_HUMAN	sp|O60841|IF2P_HUMAN	1	S	224630000	225020000	214050000
O60841_S137	sp|O60841|IF2P_HUMAN	137	sp|O60841|IF2P_HUMAN	sp|O60841|IF2P_HUMAN	1	S	224630000	225020000	214050000
O60869_S4	sp|O60869|EDF1_HUMAN	4	sp|O60869|EDF1_HUMAN	sp|O60869|EDF1_HUMAN	1	S	12082000	9865300	8851100
O60885_S1064	sp|O60885|BRD4_HUMAN	1064	sp|O60885|BRD4_HUMAN	sp|O60885|BRD4_HUMAN	0.999992	S	181360000	115500000	191690000
O60885_S1070	sp|O60885|BRD4_HUMAN	1070	sp|O60885|BRD4_HUMAN	sp|O60885|BRD4_HUMAN	0.987881	S	76983000		83389000
O60885_S1078	sp|O60885|BRD4_HUMAN	1078	sp|O60885|BRD4_HUMAN	sp|O60885|BRD4_HUMAN	0.331424	S
O60885_S1083	sp|O60885|BRD4_HUMAN	1083	sp|O60885|BRD4_HUMAN	sp|O60885|BRD4_HUMAN	0.92474	S	181360000		191690000
O60885_S1117	sp|O60885|BRD4_HUMAN	1117	sp|O60885|BRD4_HUMAN	sp|O60885|BRD4_HUMAN	1	S	22978000	18619000	23398000
O60885_S469	sp|O60885|BRD4_HUMAN	469	sp|O60885|BRD4_HUMAN	sp|O60885|BRD4_HUMAN	0.592751	S	46626000
O60885_S470	sp|O60885|BRD4_HUMAN	470	sp|O60885|BRD4_HUMAN	sp|O60885|BRD4_HUMAN	0.739532	S	28098000	24696000
O60885_S601	sp|O60885|BRD4_HUMAN	601	sp|O60885|BRD4_HUMAN	sp|O60885|BRD4_HUMAN	1	S	95249000	133070000	175170000
O60885_S1221	sp|O60885|BRD4_HUMAN	1221	sp|O60885|BRD4_HUMAN	sp|O60885|BRD4_HUMAN	0.994227	S	31377000		36777000
O60907_S44	sp|O60907|TBL1X_HUMAN	44	sp|O60907|TBL1X_HUMAN	sp|O60907|TBL1X_HUMAN	0.497164	S
O60907_S45	sp|O60907|TBL1X_HUMAN	45	sp|O60907|TBL1X_HUMAN	sp|O60907|TBL1X_HUMAN	0.925168	S	14237000		7594800
O60927_S73	sp|O60927|PP1RB_HUMAN	73	sp|O60927|PP1RB_HUMAN	sp|O60927|PP1RB_HUMAN	1	S
O60927_S74	sp|O60927|PP1RB_HUMAN	74	sp|O60927|PP1RB_HUMAN	sp|O60927|PP1RB_HUMAN	1	S
O60927_S77	sp|O60927|PP1RB_HUMAN	77	sp|O60927|PP1RB_HUMAN	sp|O60927|PP1RB_HUMAN	0.999989	S
O60934_S432	sp|O60934|NBN_HUMAN	432	sp|O60934|NBN_HUMAN	sp|O60934|NBN_HUMAN	0.999505	S	232490000	217790000	216400000
O60934_S604	sp|O60934|NBN_HUMAN	604	sp|O60934|NBN_HUMAN	sp|O60934|NBN_HUMAN	0.742777	S			16713000
O60934_S611	sp|O60934|NBN_HUMAN	611	sp|O60934|NBN_HUMAN	sp|O60934|NBN_HUMAN	0.358947	S
O60934_S612	sp|O60934|NBN_HUMAN	612	sp|O60934|NBN_HUMAN	sp|O60934|NBN_HUMAN	0.358947	S
O60934_S615	sp|O60934|NBN_HUMAN	615	sp|O60934|NBN_HUMAN	sp|O60934|NBN_HUMAN	0.933621	S		42245000	36967000
O60934_S343	sp|O60934|NBN_HUMAN	343	sp|O60934|NBN_HUMAN	sp|O60934|NBN_HUMAN	0.778298	S	39519000	50701000	45888000
O60941_S394	sp|O60941|DTNB_HUMAN	394	sp|O60941|DTNB_HUMAN	sp|O60941|DTNB_HUMAN	0.999426	S	75749000	61922000	75930000
O75030_S414	sp|O75030|MITF_HUMAN	414	sp|O75030|MITF_HUMAN	sp|O75030|MITF_HUMAN	0.999998	S		44419000	41845000
O75030_S491	sp|O75030|MITF_HUMAN	491	sp|O75030|MITF_HUMAN	sp|O75030|MITF_HUMAN	0.985726	S	106020000		72864000
O75030_S504	sp|O75030|MITF_HUMAN	504	sp|O75030|MITF_HUMAN	sp|O75030|MITF_HUMAN	0.929039	S	328400000	201730000	260660000
O75037_S1269	sp|O75037|KI21B_HUMAN	1269	sp|O75037|KI21B_HUMAN	sp|O75037|KI21B_HUMAN	0.985905	S	22614000	24969000	19693000
O75037_S1272	sp|O75037|KI21B_HUMAN	1272	sp|O75037|KI21B_HUMAN	sp|O75037|KI21B_HUMAN	0.780463	S	22614000	24969000	19693000
O75037_S1167	sp|O75037|KI21B_HUMAN	1167	sp|O75037|KI21B_HUMAN	sp|O75037|KI21B_HUMAN	0.999935	S	56777000	43672000	53275000
O75044_S900	sp|O75044|SRGP2_HUMAN	900	sp|O75044|SRGP2_HUMAN	sp|O75044|SRGP2_HUMAN	0.953546	S			17927000
O75044_S916	sp|O75044|SRGP2_HUMAN	916	sp|O75044|SRGP2_HUMAN	sp|O75044|SRGP2_HUMAN	1	S		33127000
O75044_S796	sp|O75044|SRGP2_HUMAN	796	sp|O75044|SRGP2_HUMAN	sp|O75044|SRGP2_HUMAN	0.599615	S	36368000		38184000
O75044_S799	sp|O75044|SRGP2_HUMAN	799	sp|O75044|SRGP2_HUMAN	sp|O75044|SRGP2_HUMAN	0.494664	S
O75044_S427	sp|O75044|SRGP2_HUMAN;sp|P0DMP2|SRG2B_HUMAN;sp|P0DJJ0|SRG2C_HUMAN	427;426;427	sp|O75044|SRGP2_HUMAN	sp|O75044|SRGP2_HUMAN	0.999991	S	29858000	28423000	22046000
O75044_S990	sp|O75044|SRGP2_HUMAN	990	sp|O75044|SRGP2_HUMAN	sp|O75044|SRGP2_HUMAN	0.832242	S	48265000		37289000
O75044_S993	sp|O75044|SRGP2_HUMAN	993	sp|O75044|SRGP2_HUMAN	sp|O75044|SRGP2_HUMAN	0.604638	S	48265000		37289000
O75044_S994	sp|O75044|SRGP2_HUMAN	994	sp|O75044|SRGP2_HUMAN	sp|O75044|SRGP2_HUMAN	0.504283	S	48265000
O75052_S209	sp|O75052|CAPON_HUMAN	209	sp|O75052|CAPON_HUMAN	sp|O75052|CAPON_HUMAN	0.587535	S	17271000
O75052_S371	sp|O75052|CAPON_HUMAN	371	sp|O75052|CAPON_HUMAN	sp|O75052|CAPON_HUMAN	1	S	26623000	45049000	18030000
O75052_S374	sp|O75052|CAPON_HUMAN	374	sp|O75052|CAPON_HUMAN	sp|O75052|CAPON_HUMAN	1	S	26623000	29798000	18030000
O75052_S266	sp|O75052|CAPON_HUMAN	266	sp|O75052|CAPON_HUMAN	sp|O75052|CAPON_HUMAN	0.998561	S	117380000	122740000	116740000
O75064_S1092	sp|O75064|DEN4B_HUMAN	1092	sp|O75064|DEN4B_HUMAN	sp|O75064|DEN4B_HUMAN	1	S		25274000	14418000
O75069_S464	sp|O75069|TMCC2_HUMAN	464	sp|O75069|TMCC2_HUMAN	sp|O75069|TMCC2_HUMAN	0.989011	S	12416000	11834000	12799000
O75069_S438	sp|O75069|TMCC2_HUMAN	438	sp|O75069|TMCC2_HUMAN	sp|O75069|TMCC2_HUMAN	1	S	85409000	64855000	92976000
O75113_S226	sp|O75113|N4BP1_HUMAN	226	sp|O75113|N4BP1_HUMAN	sp|O75113|N4BP1_HUMAN	0.900182	S		24075000	26933000
O75113_S300	sp|O75113|N4BP1_HUMAN	300	sp|O75113|N4BP1_HUMAN	sp|O75113|N4BP1_HUMAN	1	S	210740000	210200000	197430000
O75113_S335	sp|O75113|N4BP1_HUMAN	335	sp|O75113|N4BP1_HUMAN	sp|O75113|N4BP1_HUMAN	0.999999	S	96202000	107870000	84909000
O75122_S1012	sp|O75122|CLAP2_HUMAN	1012	sp|O75122|CLAP2_HUMAN	sp|O75122|CLAP2_HUMAN	0.498127	S
O75122_S1013	sp|O75122|CLAP2_HUMAN	1013	sp|O75122|CLAP2_HUMAN	sp|O75122|CLAP2_HUMAN	0.498127	S
O75122_S360	sp|O75122|CLAP2_HUMAN	360	sp|O75122|CLAP2_HUMAN	sp|O75122|CLAP2_HUMAN	0.971275	S		10790000	7887100
O75122_S1029	sp|O75122|CLAP2_HUMAN	1029	sp|O75122|CLAP2_HUMAN	sp|O75122|CLAP2_HUMAN	0.997641	S	57475000	47100000
O75122_S525	sp|O75122|CLAP2_HUMAN	525	sp|O75122|CLAP2_HUMAN	sp|O75122|CLAP2_HUMAN	0.85027	S	19336000	21966000
O75122_S529	sp|O75122|CLAP2_HUMAN	529	sp|O75122|CLAP2_HUMAN	sp|O75122|CLAP2_HUMAN	0.997848	S	19336000	21966000	20064000
O75122_S21	sp|O75122|CLAP2_HUMAN	21	sp|O75122|CLAP2_HUMAN	sp|O75122|CLAP2_HUMAN	0.482181	S
O75122_S22	sp|O75122|CLAP2_HUMAN	22	sp|O75122|CLAP2_HUMAN	sp|O75122|CLAP2_HUMAN	0.482181	S
O75122_S368	sp|O75122|CLAP2_HUMAN	368	sp|O75122|CLAP2_HUMAN	sp|O75122|CLAP2_HUMAN	0.672844	S		304060000	361890000
O75122_S370	sp|O75122|CLAP2_HUMAN	370	sp|O75122|CLAP2_HUMAN	sp|O75122|CLAP2_HUMAN	0.999723	S	352250000	339650000	348720000
O75122_S325	sp|O75122|CLAP2_HUMAN	325	sp|O75122|CLAP2_HUMAN	sp|O75122|CLAP2_HUMAN	0.417815	S
O75122_S326	sp|O75122|CLAP2_HUMAN	326	sp|O75122|CLAP2_HUMAN	sp|O75122|CLAP2_HUMAN	0.469031	S
O75122_S327	sp|O75122|CLAP2_HUMAN	327	sp|O75122|CLAP2_HUMAN	sp|O75122|CLAP2_HUMAN	0.955168	S	32118000	27718000	36612000
O75122_S596	sp|O75122|CLAP2_HUMAN	596	sp|O75122|CLAP2_HUMAN	sp|O75122|CLAP2_HUMAN	0.999103	S	61547000	56392000	44543000
O75128_S287	sp|O75128|COBL_HUMAN	287	sp|O75128|COBL_HUMAN	sp|O75128|COBL_HUMAN	0.724777	S			8754400
O75131_S240	sp|O75131|CPNE3_HUMAN	240	sp|O75131|CPNE3_HUMAN	sp|O75131|CPNE3_HUMAN	0.594277	S		78611000	82916000
O75131_S242	sp|O75131|CPNE3_HUMAN	242	sp|O75131|CPNE3_HUMAN	sp|O75131|CPNE3_HUMAN	0.368379	S
O75131_S243	sp|O75131|CPNE3_HUMAN	243	sp|O75131|CPNE3_HUMAN	sp|O75131|CPNE3_HUMAN	0.945743	S	36660000	38234000	39505000
O75131_S14	sp|O75131|CPNE3_HUMAN	14	sp|O75131|CPNE3_HUMAN	sp|O75131|CPNE3_HUMAN	1	S			14935000
O75132_S254	sp|O75132|ZBED4_HUMAN	254	sp|O75132|ZBED4_HUMAN	sp|O75132|ZBED4_HUMAN	0.499726	S
O75132_S255	sp|O75132|ZBED4_HUMAN	255	sp|O75132|ZBED4_HUMAN	sp|O75132|ZBED4_HUMAN	0.731279	S		22532000
O75132_S609	sp|O75132|ZBED4_HUMAN	609	sp|O75132|ZBED4_HUMAN	sp|O75132|ZBED4_HUMAN	1	S	17059000		11686000
O75140_S579	sp|O75140|DEPD5_HUMAN	579	sp|O75140|DEPD5_HUMAN	sp|O75140|DEPD5_HUMAN	0.999994	S	61873000	59547000	61254000
O75140_S1532	sp|O75140|DEPD5_HUMAN	1532	sp|O75140|DEPD5_HUMAN	sp|O75140|DEPD5_HUMAN	0.278386	S
O75143_S361	sp|O75143|ATG13_HUMAN	361	sp|O75143|ATG13_HUMAN	sp|O75143|ATG13_HUMAN	1	S	33967000	40622000	38548000
O75143_S355	sp|O75143|ATG13_HUMAN	355	sp|O75143|ATG13_HUMAN	sp|O75143|ATG13_HUMAN	0.786057	S	23096000	31504000
O75143_S356	sp|O75143|ATG13_HUMAN	356	sp|O75143|ATG13_HUMAN	sp|O75143|ATG13_HUMAN	0.941131	S	15901000	13732000
O75145_S17	sp|O75145|LIPA3_HUMAN	17	sp|O75145|LIPA3_HUMAN	sp|O75145|LIPA3_HUMAN	1	S		4549100
O75147_S10	sp|O75147|OBSL1_HUMAN	10	sp|O75147|OBSL1_HUMAN	sp|O75147|OBSL1_HUMAN	0.999905	S
O75151_S458	sp|O75151|PHF2_HUMAN	458	sp|O75151|PHF2_HUMAN	sp|O75151|PHF2_HUMAN	0.754132	S	30994000	24510000	22750000
O75151_S681	sp|O75151|PHF2_HUMAN	681	sp|O75151|PHF2_HUMAN	sp|O75151|PHF2_HUMAN	0.999998	S	39383000	40215000	34234000
O75151_S882	sp|O75151|PHF2_HUMAN	882	sp|O75151|PHF2_HUMAN	sp|O75151|PHF2_HUMAN	0.999962	S	92768000	83424000	93527000
O75151_S474	sp|O75151|PHF2_HUMAN	474	sp|O75151|PHF2_HUMAN	sp|O75151|PHF2_HUMAN	1	S	9176300
O75151_S539	sp|O75151|PHF2_HUMAN	539	sp|O75151|PHF2_HUMAN	sp|O75151|PHF2_HUMAN	0.996031	S	122800000	114810000	121400000
O75151_S899	sp|O75151|PHF2_HUMAN	899	sp|O75151|PHF2_HUMAN	sp|O75151|PHF2_HUMAN	1	S	18823000	20841000	23400000
O75151_S905	sp|O75151|PHF2_HUMAN	905	sp|O75151|PHF2_HUMAN	sp|O75151|PHF2_HUMAN	0.864068	S		5220500
O75152_S733	sp|O75152|ZC11A_HUMAN	733	sp|O75152|ZC11A_HUMAN	sp|O75152|ZC11A_HUMAN	0.18592	S
O75152_S734	sp|O75152|ZC11A_HUMAN	734	sp|O75152|ZC11A_HUMAN	sp|O75152|ZC11A_HUMAN	0.18592	S
O75152_S735	sp|O75152|ZC11A_HUMAN	735	sp|O75152|ZC11A_HUMAN	sp|O75152|ZC11A_HUMAN	0.18592	S
O75152_S737	sp|O75152|ZC11A_HUMAN	737	sp|O75152|ZC11A_HUMAN	sp|O75152|ZC11A_HUMAN	0.290371	S
O75152_S738	sp|O75152|ZC11A_HUMAN	738	sp|O75152|ZC11A_HUMAN	sp|O75152|ZC11A_HUMAN	0.290371	S
O75152_S290	sp|O75152|ZC11A_HUMAN	290	sp|O75152|ZC11A_HUMAN	sp|O75152|ZC11A_HUMAN	0.999787	S
O75152_S758	sp|O75152|ZC11A_HUMAN	758	sp|O75152|ZC11A_HUMAN	sp|O75152|ZC11A_HUMAN	0.959334	S	1168600000	1107100000	974080000
O75152_S759	sp|O75152|ZC11A_HUMAN	759	sp|O75152|ZC11A_HUMAN	sp|O75152|ZC11A_HUMAN	0.62245	S	50018000	450310000
O75152_S761	sp|O75152|ZC11A_HUMAN	761	sp|O75152|ZC11A_HUMAN	sp|O75152|ZC11A_HUMAN	0.93319	S	52730000	93113000	100200000
O75152_S108	sp|O75152|ZC11A_HUMAN	108	sp|O75152|ZC11A_HUMAN	sp|O75152|ZC11A_HUMAN	0.999963	S	209260000	223660000	208400000
O75153_S664	sp|O75153|CLU_HUMAN	664	sp|O75153|CLU_HUMAN	sp|O75153|CLU_HUMAN	0.997064	S
O75157_S205	sp|O75157|T22D2_HUMAN	205	sp|O75157|T22D2_HUMAN	sp|O75157|T22D2_HUMAN	0.98943	S		26660000	14498000
O75157_S85	sp|O75157|T22D2_HUMAN	85	sp|O75157|T22D2_HUMAN	sp|O75157|T22D2_HUMAN	0.458662	S
O75161_S451	sp|O75161|NPHP4_HUMAN	451	sp|O75161|NPHP4_HUMAN	sp|O75161|NPHP4_HUMAN	0.955289	S			32112000
O75161_S142	sp|O75161|NPHP4_HUMAN	142	sp|O75161|NPHP4_HUMAN	sp|O75161|NPHP4_HUMAN	0.998632	S	24574000	18540000	21917000
O75164_S410	sp|O75164|KDM4A_HUMAN	410	sp|O75164|KDM4A_HUMAN	sp|O75164|KDM4A_HUMAN	0.893095	S		14486000	17563000
O75167_S522	sp|O75167|PHAR2_HUMAN	522	sp|O75167|PHAR2_HUMAN	sp|O75167|PHAR2_HUMAN	0.999199	S	41558000		64155000
O75170_S771	sp|O75170|PP6R2_HUMAN	771	sp|O75170|PP6R2_HUMAN	sp|O75170|PP6R2_HUMAN	0.975978	S		14280000	8114600
O75170_S289	sp|O75170|PP6R2_HUMAN	289	sp|O75170|PP6R2_HUMAN	sp|O75170|PP6R2_HUMAN	0.703057	S
O75179_S2041	sp|O75179|ANR17_HUMAN	2041	sp|O75179|ANR17_HUMAN	sp|O75179|ANR17_HUMAN	0.433973	S			30696000
O75179_S2042	sp|O75179|ANR17_HUMAN	2042	sp|O75179|ANR17_HUMAN	sp|O75179|ANR17_HUMAN	0.570563	S	16934000		52764000
O75179_S2044	sp|O75179|ANR17_HUMAN	2044	sp|O75179|ANR17_HUMAN	sp|O75179|ANR17_HUMAN	0.574019	S	37773000	20274000	52764000
O75179_S2045	sp|O75179|ANR17_HUMAN	2045	sp|O75179|ANR17_HUMAN	sp|O75179|ANR17_HUMAN	0.980629	S	127960000	146660000	164180000
O75179_S2047	sp|O75179|ANR17_HUMAN	2047	sp|O75179|ANR17_HUMAN	sp|O75179|ANR17_HUMAN	0.999834	S	127960000	146660000	164180000
O75179_S2067	sp|O75179|ANR17_HUMAN	2067	sp|O75179|ANR17_HUMAN	sp|O75179|ANR17_HUMAN	0.987266	S	105850000	99400000	102560000
O75179_S803	sp|O75179|ANR17_HUMAN	803	sp|O75179|ANR17_HUMAN	sp|O75179|ANR17_HUMAN	0.660007	S		24840000
O75182_S122	sp|O75182|SIN3B_HUMAN	122	sp|O75182|SIN3B_HUMAN	sp|O75182|SIN3B_HUMAN	0.997053	S		30817000	28247000
O75190_S277	sp|O75190|DNJB6_HUMAN	277	sp|O75190|DNJB6_HUMAN	sp|O75190|DNJB6_HUMAN	1	S	163930000	197600000	286900000
O75197_S1609	sp|O75197|LRP5_HUMAN	1609	sp|O75197|LRP5_HUMAN	sp|O75197|LRP5_HUMAN	0.996745	S	16153000	31859000	31076000
O75197_S1593	sp|O75197|LRP5_HUMAN	1593	sp|O75197|LRP5_HUMAN	sp|O75197|LRP5_HUMAN	0.884958	S		35878000	35629000
O75223_S173	sp|O75223|GGCT_HUMAN	173	sp|O75223|GGCT_HUMAN	sp|O75223|GGCT_HUMAN	0.981333	S		14710000	14611000
O75323_S182	sp|O75323|NIPS2_HUMAN	182	sp|O75323|NIPS2_HUMAN	sp|O75323|NIPS2_HUMAN	0.999998	S		5727000
O75330_S20	sp|O75330|HMMR_HUMAN	20	sp|O75330|HMMR_HUMAN	sp|O75330|HMMR_HUMAN	0.874581	S			45943000
O75351_S385	sp|O75351|VPS4B_HUMAN	385	sp|O75351|VPS4B_HUMAN	sp|O75351|VPS4B_HUMAN	0.981166	S	28446000
O75351_S102	sp|O75351|VPS4B_HUMAN	102	sp|O75351|VPS4B_HUMAN	sp|O75351|VPS4B_HUMAN	0.957342	S			10792000
O75355_S528	sp|O75355|ENTP3_HUMAN	528	sp|O75355|ENTP3_HUMAN	sp|O75355|ENTP3_HUMAN	1	S	82396000	83076000	64724000
O75362_S654	sp|O75362|ZN217_HUMAN	654	sp|O75362|ZN217_HUMAN	sp|O75362|ZN217_HUMAN	0.419648	S
O75362_S662	sp|O75362|ZN217_HUMAN	662	sp|O75362|ZN217_HUMAN	sp|O75362|ZN217_HUMAN	0.740206	S			111390000
O75362_S407	sp|O75362|ZN217_HUMAN	407	sp|O75362|ZN217_HUMAN	sp|O75362|ZN217_HUMAN	0.99963	S	155220000	168980000	161370000
O75362_S441	sp|O75362|ZN217_HUMAN	441	sp|O75362|ZN217_HUMAN	sp|O75362|ZN217_HUMAN	1	S	48973000	45840000	57853000
O75362_S445	sp|O75362|ZN217_HUMAN	445	sp|O75362|ZN217_HUMAN	sp|O75362|ZN217_HUMAN	1	S	48973000	45840000	57853000
O75362_S890	sp|O75362|ZN217_HUMAN	890	sp|O75362|ZN217_HUMAN	sp|O75362|ZN217_HUMAN	1	S		20671000	24278000
O75362_S1004	sp|O75362|ZN217_HUMAN	1004	sp|O75362|ZN217_HUMAN	sp|O75362|ZN217_HUMAN	0.954102	S		15144000	12836000
O75362_S106	sp|O75362|ZN217_HUMAN	106	sp|O75362|ZN217_HUMAN	sp|O75362|ZN217_HUMAN	0.999979	S	24867000	15698000
O75363_S386	sp|O75363|BCAS1_HUMAN	386	sp|O75363|BCAS1_HUMAN	sp|O75363|BCAS1_HUMAN	0.822072	S	29694000	28781000
O75363_S399	sp|O75363|BCAS1_HUMAN	399	sp|O75363|BCAS1_HUMAN	sp|O75363|BCAS1_HUMAN	0.999979	S	13344000		13253000
O75363_S314	sp|O75363|BCAS1_HUMAN	314	sp|O75363|BCAS1_HUMAN	sp|O75363|BCAS1_HUMAN	0.999898	S	106920000	84859000	122560000
O75363_S552	sp|O75363|BCAS1_HUMAN	552	sp|O75363|BCAS1_HUMAN	sp|O75363|BCAS1_HUMAN	1	S	9346600	8396900	9323700
O75367_S170	sp|O75367|H2AY_HUMAN	170	sp|O75367|H2AY_HUMAN	sp|O75367|H2AY_HUMAN	1	S	179220000	171770000	167900000
O75367_S173	sp|O75367|H2AY_HUMAN	173	sp|O75367|H2AY_HUMAN	sp|O75367|H2AY_HUMAN	0.998505	S	377300000	348790000	343250000
O75376_S821	sp|O75376|NCOR1_HUMAN	821	sp|O75376|NCOR1_HUMAN	sp|O75376|NCOR1_HUMAN	1	S	9601900	10429000
O75376_S1472	sp|O75376|NCOR1_HUMAN	1472	sp|O75376|NCOR1_HUMAN	sp|O75376|NCOR1_HUMAN	1	S	184620000	187900000	167030000
O75376_S2436	sp|O75376|NCOR1_HUMAN	2436	sp|O75376|NCOR1_HUMAN	sp|O75376|NCOR1_HUMAN	0.829552	S	33840000	33861000	35945000
O75376_S157	sp|O75376|NCOR1_HUMAN	157	sp|O75376|NCOR1_HUMAN	sp|O75376|NCOR1_HUMAN	0.499487	S
O75376_S158	sp|O75376|NCOR1_HUMAN	158	sp|O75376|NCOR1_HUMAN	sp|O75376|NCOR1_HUMAN	0.802925	S	49205000	56039000	82404000
O75376_S172	sp|O75376|NCOR1_HUMAN	172	sp|O75376|NCOR1_HUMAN	sp|O75376|NCOR1_HUMAN	0.665417	S			82404000
O75376_S1195	sp|O75376|NCOR1_HUMAN	1195	sp|O75376|NCOR1_HUMAN	sp|O75376|NCOR1_HUMAN	0.690346	S	50671000	56024000	46076000
O75376_S2184	sp|O75376|NCOR1_HUMAN	2184	sp|O75376|NCOR1_HUMAN	sp|O75376|NCOR1_HUMAN	0.999969	S	267510000	258630000	287300000
O75376_S1533	sp|O75376|NCOR1_HUMAN	1533	sp|O75376|NCOR1_HUMAN	sp|O75376|NCOR1_HUMAN	0.999998	S	22321000	28621000
O75376_S990	sp|O75376|NCOR1_HUMAN	990	sp|O75376|NCOR1_HUMAN	sp|O75376|NCOR1_HUMAN	0.308431	S
O75376_S992	sp|O75376|NCOR1_HUMAN	992	sp|O75376|NCOR1_HUMAN	sp|O75376|NCOR1_HUMAN	0.523999	S			41851000
O75376_S999	sp|O75376|NCOR1_HUMAN	999	sp|O75376|NCOR1_HUMAN	sp|O75376|NCOR1_HUMAN	0.589981	S		46829000
O75376_S2120	sp|O75376|NCOR1_HUMAN	2120	sp|O75376|NCOR1_HUMAN	sp|O75376|NCOR1_HUMAN	1	S	194040000	201530000	200770000
O75376_S1977	sp|O75376|NCOR1_HUMAN	1977	sp|O75376|NCOR1_HUMAN	sp|O75376|NCOR1_HUMAN	0.999922	S	124770000	93318000	126050000
O75376_S1981	sp|O75376|NCOR1_HUMAN	1981	sp|O75376|NCOR1_HUMAN	sp|O75376|NCOR1_HUMAN	0.87979	S	102360000	93318000	95993000
O75379_S30	sp|O75379|VAMP4_HUMAN	30	sp|O75379|VAMP4_HUMAN	sp|O75379|VAMP4_HUMAN	1	S	759110000	635090000	687190000
O75381_S282	sp|O75381|PEX14_HUMAN	282	sp|O75381|PEX14_HUMAN	sp|O75381|PEX14_HUMAN	0.999999	S	1094200000	1212900000	1109100000
O75381_S247	sp|O75381|PEX14_HUMAN	247	sp|O75381|PEX14_HUMAN	sp|O75381|PEX14_HUMAN	0.830023	S		35470000	31553000
O75381_S249	sp|O75381|PEX14_HUMAN	249	sp|O75381|PEX14_HUMAN	sp|O75381|PEX14_HUMAN	0.875672	S	42853000
O75381_S251	sp|O75381|PEX14_HUMAN	251	sp|O75381|PEX14_HUMAN	sp|O75381|PEX14_HUMAN	0.341898	S
O75381_S252	sp|O75381|PEX14_HUMAN	252	sp|O75381|PEX14_HUMAN	sp|O75381|PEX14_HUMAN	0.443088	S
O75381_S260	sp|O75381|PEX14_HUMAN	260	sp|O75381|PEX14_HUMAN	sp|O75381|PEX14_HUMAN	0.257281	S
O75381_S261	sp|O75381|PEX14_HUMAN	261	sp|O75381|PEX14_HUMAN	sp|O75381|PEX14_HUMAN	0.257281	S
O75381_S262	sp|O75381|PEX14_HUMAN	262	sp|O75381|PEX14_HUMAN	sp|O75381|PEX14_HUMAN	0.257281	S
O75381_S273	sp|O75381|PEX14_HUMAN	273	sp|O75381|PEX14_HUMAN	sp|O75381|PEX14_HUMAN	0.740813	S		89027000
O75381_S274	sp|O75381|PEX14_HUMAN	274	sp|O75381|PEX14_HUMAN	sp|O75381|PEX14_HUMAN	0.469524	S
O75381_S275	sp|O75381|PEX14_HUMAN	275	sp|O75381|PEX14_HUMAN	sp|O75381|PEX14_HUMAN	0.994268	S	73066000	122990000	32037000
O75382_S7	sp|O75382|TRIM3_HUMAN	7	sp|O75382|TRIM3_HUMAN	sp|O75382|TRIM3_HUMAN	1	S	19608000		19238000
O75385_S477	sp|O75385|ULK1_HUMAN	477	sp|O75385|ULK1_HUMAN	sp|O75385|ULK1_HUMAN	1	S	60873000	59988000	53742000
O75385_S479	sp|O75385|ULK1_HUMAN	479	sp|O75385|ULK1_HUMAN	sp|O75385|ULK1_HUMAN	1	S	60873000	59988000	53742000
O75385_S623	sp|O75385|ULK1_HUMAN	623	sp|O75385|ULK1_HUMAN	sp|O75385|ULK1_HUMAN	0.640427	S	102800000	94551000	99176000
O75385_S467	sp|O75385|ULK1_HUMAN	467	sp|O75385|ULK1_HUMAN	sp|O75385|ULK1_HUMAN	0.996206	S	9945200	11020000	12268000
O75385_S469	sp|O75385|ULK1_HUMAN	469	sp|O75385|ULK1_HUMAN	sp|O75385|ULK1_HUMAN	0.999018	S	91522000	83325000	94814000
O75385_S638	sp|O75385|ULK1_HUMAN	638	sp|O75385|ULK1_HUMAN	sp|O75385|ULK1_HUMAN	0.999979	S	99965000	113470000	103990000
O75385_S639	sp|O75385|ULK1_HUMAN	639	sp|O75385|ULK1_HUMAN	sp|O75385|ULK1_HUMAN	0.593508	S		13883000
O75391_S158	sp|O75391|SPAG7_HUMAN	158	sp|O75391|SPAG7_HUMAN	sp|O75391|SPAG7_HUMAN	0.934926	S	20768000	27606000	23739000
O75396_S137	sp|O75396|SC22B_HUMAN	137	sp|O75396|SC22B_HUMAN	sp|O75396|SC22B_HUMAN	1	S	186270000	172130000	176690000
O75400_S809	sp|O75400|PR40A_HUMAN	809	sp|O75400|PR40A_HUMAN	sp|O75400|PR40A_HUMAN	1	S	11391000
O75400_S938	sp|O75400|PR40A_HUMAN	938	sp|O75400|PR40A_HUMAN	sp|O75400|PR40A_HUMAN	0.999955	S	52643000	58308000	53581000
O75400_S787	sp|O75400|PR40A_HUMAN	787	sp|O75400|PR40A_HUMAN	sp|O75400|PR40A_HUMAN	0.999198	S	15484000
O75400_S888	sp|O75400|PR40A_HUMAN	888	sp|O75400|PR40A_HUMAN	sp|O75400|PR40A_HUMAN	1	S	4344800	10761000	8486800
O75410_S591	sp|O75410|TACC1_HUMAN	591	sp|O75410|TACC1_HUMAN	sp|O75410|TACC1_HUMAN	0.992918	S	15995000	23034000	25498000
O75410_S267	sp|O75410|TACC1_HUMAN	267	sp|O75410|TACC1_HUMAN	sp|O75410|TACC1_HUMAN	0.657992	S			7561500
O75410_S276	sp|O75410|TACC1_HUMAN	276	sp|O75410|TACC1_HUMAN	sp|O75410|TACC1_HUMAN	0.997175	S	432460000	401020000	448250000
O75410_S313	sp|O75410|TACC1_HUMAN	313	sp|O75410|TACC1_HUMAN	sp|O75410|TACC1_HUMAN	0.496282	S
O75410_S315	sp|O75410|TACC1_HUMAN	315	sp|O75410|TACC1_HUMAN	sp|O75410|TACC1_HUMAN	0.356008	S
O75410_S316	sp|O75410|TACC1_HUMAN	316	sp|O75410|TACC1_HUMAN	sp|O75410|TACC1_HUMAN	0.769702	S	88308000
O75420_S406	sp|O75420|PERQ1_HUMAN	406	sp|O75420|PERQ1_HUMAN	sp|O75420|PERQ1_HUMAN	1	S	62328000	67658000	63803000
O75420_S638	sp|O75420|PERQ1_HUMAN	638	sp|O75420|PERQ1_HUMAN	sp|O75420|PERQ1_HUMAN	0.996961	S	58093000	63969000	55479000
O75420_S157	sp|O75420|PERQ1_HUMAN	157	sp|O75420|PERQ1_HUMAN	sp|O75420|PERQ1_HUMAN	0.99982	S	5641100	6964000	13935000
O75420_S862	sp|O75420|PERQ1_HUMAN	862	sp|O75420|PERQ1_HUMAN	sp|O75420|PERQ1_HUMAN	0.787391	S	19345000	25057000	23435000
O75420_S863	sp|O75420|PERQ1_HUMAN	863	sp|O75420|PERQ1_HUMAN	sp|O75420|PERQ1_HUMAN	0.499943	S	19345000
O75427_S21	sp|O75427|LRCH4_HUMAN	21	sp|O75427|LRCH4_HUMAN	sp|O75427|LRCH4_HUMAN	0.550429	S	618560000
O75427_S25	sp|O75427|LRCH4_HUMAN	25	sp|O75427|LRCH4_HUMAN	sp|O75427|LRCH4_HUMAN	0.98195	S		560140000	557120000
O75427_S279	sp|O75427|LRCH4_HUMAN	279	sp|O75427|LRCH4_HUMAN	sp|O75427|LRCH4_HUMAN	0.489041	S
O75427_S281	sp|O75427|LRCH4_HUMAN	281	sp|O75427|LRCH4_HUMAN	sp|O75427|LRCH4_HUMAN	0.707085	S	23456000
O75427_S380	sp|O75427|LRCH4_HUMAN	380	sp|O75427|LRCH4_HUMAN	sp|O75427|LRCH4_HUMAN	1	S	58368000	53343000	47483000
O75446_S131	sp|O75446|SAP30_HUMAN	131	sp|O75446|SAP30_HUMAN	sp|O75446|SAP30_HUMAN	1	S	177430000	134670000	167860000
O75446_S138	sp|O75446|SAP30_HUMAN	138	sp|O75446|SAP30_HUMAN	sp|O75446|SAP30_HUMAN	0.999995	S	177430000	134670000	139490000
O75448_S862	sp|O75448|MED24_HUMAN	862	sp|O75448|MED24_HUMAN	sp|O75448|MED24_HUMAN	0.980268	S		9912000	19181000
O75448_S863	sp|O75448|MED24_HUMAN	863	sp|O75448|MED24_HUMAN	sp|O75448|MED24_HUMAN	0.55361	S	19135000		19181000
O75448_S873	sp|O75448|MED24_HUMAN	873	sp|O75448|MED24_HUMAN	sp|O75448|MED24_HUMAN	0.870029	S	111130000	96012000	117130000
O75460_S548	sp|O75460|ERN1_HUMAN	548	sp|O75460|ERN1_HUMAN	sp|O75460|ERN1_HUMAN	0.444576	S
O75460_S549	sp|O75460|ERN1_HUMAN	549	sp|O75460|ERN1_HUMAN	sp|O75460|ERN1_HUMAN	0.444576	S
O75460_S551	sp|O75460|ERN1_HUMAN	551	sp|O75460|ERN1_HUMAN	sp|O75460|ERN1_HUMAN	0.353926	S
O75475_S513	sp|O75475|PSIP1_HUMAN	513	sp|O75475|PSIP1_HUMAN	sp|O75475|PSIP1_HUMAN	0.656323	S			63111000
O75475_S514	sp|O75475|PSIP1_HUMAN	514	sp|O75475|PSIP1_HUMAN	sp|O75475|PSIP1_HUMAN	0.745854	S		48473000
O75494_S133	sp|O75494|SRS10_HUMAN	133	sp|O75494|SRS10_HUMAN	sp|O75494|SRS10_HUMAN	1	S	3308300000	3036000000	3120500000
O75494_S131	sp|O75494|SRS10_HUMAN	131	sp|O75494|SRS10_HUMAN	sp|O75494|SRS10_HUMAN	1	S	2554300000	2320100000	2429200000
O75494_S253	sp|O75494|SRS10_HUMAN	253	sp|O75494|SRS10_HUMAN	sp|O75494|SRS10_HUMAN	0.63838	S		7919200
O75494_S256	sp|O75494|SRS10_HUMAN	256	sp|O75494|SRS10_HUMAN	sp|O75494|SRS10_HUMAN	0.893393	S		7919200
O75508_S197	sp|O75508|CLD11_HUMAN	197	sp|O75508|CLD11_HUMAN	sp|O75508|CLD11_HUMAN	0.526403	S			33127000
O75508_S198	sp|O75508|CLD11_HUMAN	198	sp|O75508|CLD11_HUMAN	sp|O75508|CLD11_HUMAN	0.730349	S	27715000	30877000
O75509_S521	sp|O75509|TNR21_HUMAN	521	sp|O75509|TNR21_HUMAN	sp|O75509|TNR21_HUMAN	0.977073	S	35757000	35996000	39289000
O75509_S525	sp|O75509|TNR21_HUMAN	525	sp|O75509|TNR21_HUMAN	sp|O75509|TNR21_HUMAN	0.998938	S	35757000	35996000	39289000
O75509_S541	sp|O75509|TNR21_HUMAN	541	sp|O75509|TNR21_HUMAN	sp|O75509|TNR21_HUMAN	1	S	362800000	384650000	345690000
O75530_S34	sp|O75530|EED_HUMAN	34	sp|O75530|EED_HUMAN	sp|O75530|EED_HUMAN	0.99044	S		55059000
O75533_S259	sp|O75533|SF3B1_HUMAN	259	sp|O75533|SF3B1_HUMAN	sp|O75533|SF3B1_HUMAN	0.447452	S
O75533_S216	sp|O75533|SF3B1_HUMAN	216	sp|O75533|SF3B1_HUMAN	sp|O75533|SF3B1_HUMAN	0.381972	S
O75533_S488	sp|O75533|SF3B1_HUMAN	488	sp|O75533|SF3B1_HUMAN	sp|O75533|SF3B1_HUMAN	0.999245	S	92976000	80002000	84206000
O75533_S349	sp|O75533|SF3B1_HUMAN	349	sp|O75533|SF3B1_HUMAN	sp|O75533|SF3B1_HUMAN	0.579143	S		76744000
O75533_S129	sp|O75533|SF3B1_HUMAN	129	sp|O75533|SF3B1_HUMAN	sp|O75533|SF3B1_HUMAN	1	S	563300000	520720000	504400000
O75564_S409	sp|O75564|JERKY_HUMAN	409	sp|O75564|JERKY_HUMAN	sp|O75564|JERKY_HUMAN	0.76324	S	47134000	35108000	28405000
O75569_S18	sp|O75569|PRKRA_HUMAN	18	sp|O75569|PRKRA_HUMAN	sp|O75569|PRKRA_HUMAN	0.999981	S	574540000	513110000	546010000
O75581_S1508	sp|O75581|LRP6_HUMAN	1508	sp|O75581|LRP6_HUMAN	sp|O75581|LRP6_HUMAN	0.96316	S	38471000	35089000	28370000
O75581_S1590	sp|O75581|LRP6_HUMAN	1590	sp|O75581|LRP6_HUMAN	sp|O75581|LRP6_HUMAN	0.814655	S		15953000
O75592_S2649	sp|O75592|MYCB2_HUMAN	2649	sp|O75592|MYCB2_HUMAN	sp|O75592|MYCB2_HUMAN	0.916854	S	17173000	22639000
O75592_S2315	sp|O75592|MYCB2_HUMAN	2315	sp|O75592|MYCB2_HUMAN	sp|O75592|MYCB2_HUMAN	0.999806	S	22591000	29915000	30388000
O75592_S2833	sp|O75592|MYCB2_HUMAN	2833	sp|O75592|MYCB2_HUMAN	sp|O75592|MYCB2_HUMAN	0.664096	S	181660000	193720000	189620000
O75592_S2751	sp|O75592|MYCB2_HUMAN	2751	sp|O75592|MYCB2_HUMAN	sp|O75592|MYCB2_HUMAN	0.998936	S		10952000	13824000
O75592_S3467	sp|O75592|MYCB2_HUMAN	3467	sp|O75592|MYCB2_HUMAN	sp|O75592|MYCB2_HUMAN	1	S	135430000	139470000
O75643_S225	sp|O75643|U520_HUMAN	225	sp|O75643|U520_HUMAN	sp|O75643|U520_HUMAN	1	S	312480000	273550000	262140000
O75643_S457	sp|O75643|U520_HUMAN	457	sp|O75643|U520_HUMAN	sp|O75643|U520_HUMAN	1	S	17318000	24523000	18405000
O75665_S619	sp|O75665|OFD1_HUMAN	619	sp|O75665|OFD1_HUMAN	sp|O75665|OFD1_HUMAN	0.491689	S
O75665_S620	sp|O75665|OFD1_HUMAN	620	sp|O75665|OFD1_HUMAN	sp|O75665|OFD1_HUMAN	0.491689	S
O75665_S774	sp|O75665|OFD1_HUMAN	774	sp|O75665|OFD1_HUMAN	sp|O75665|OFD1_HUMAN	0.947685	S	35233000	26942000	32744000
O75674_S321	sp|O75674|TM1L1_HUMAN	321	sp|O75674|TM1L1_HUMAN	sp|O75674|TM1L1_HUMAN	0.943617	S	56025000	60282000	59827000
O75674_S323	sp|O75674|TM1L1_HUMAN	323	sp|O75674|TM1L1_HUMAN	sp|O75674|TM1L1_HUMAN	0.980852	S	708650000	755660000	730250000
O75676_S347	sp|O75676|KS6A4_HUMAN	347	sp|O75676|KS6A4_HUMAN	sp|O75676|KS6A4_HUMAN	0.991982	S	75440000	72777000	81892000
O75676_S681	sp|O75676|KS6A4_HUMAN	681	sp|O75676|KS6A4_HUMAN	sp|O75676|KS6A4_HUMAN	0.499934	S	42043000
O75676_S682	sp|O75676|KS6A4_HUMAN	682	sp|O75676|KS6A4_HUMAN	sp|O75676|KS6A4_HUMAN	0.499934	S	42043000
O75683_S138	sp|O75683|SURF6_HUMAN	138	sp|O75683|SURF6_HUMAN	sp|O75683|SURF6_HUMAN	1	S	434480000	370750000	398260000
O75691_S2601	sp|O75691|UTP20_HUMAN	2601	sp|O75691|UTP20_HUMAN	sp|O75691|UTP20_HUMAN	1	S	44176000	44931000	47033000
O75691_S788	sp|O75691|UTP20_HUMAN	788	sp|O75691|UTP20_HUMAN	sp|O75691|UTP20_HUMAN	0.999958	S	23703000	21026000	24468000
O75694_S3	sp|O75694|NU155_HUMAN	3	sp|O75694|NU155_HUMAN	sp|O75694|NU155_HUMAN	0.80075	S		42713000	35605000
O75694_S4	sp|O75694|NU155_HUMAN	4	sp|O75694|NU155_HUMAN	sp|O75694|NU155_HUMAN	0.754765	S	120640000		90956000
O75717_S333	sp|O75717|WDHD1_HUMAN	333	sp|O75717|WDHD1_HUMAN	sp|O75717|WDHD1_HUMAN	1	S	280240000	282800000	265550000
O75717_S407	sp|O75717|WDHD1_HUMAN	407	sp|O75717|WDHD1_HUMAN	sp|O75717|WDHD1_HUMAN	0.999961	S	56351000	80546000	72670000
O75717_S868	sp|O75717|WDHD1_HUMAN	868	sp|O75717|WDHD1_HUMAN	sp|O75717|WDHD1_HUMAN	1	S	102930000	104850000	93901000
O75717_S383	sp|O75717|WDHD1_HUMAN	383	sp|O75717|WDHD1_HUMAN	sp|O75717|WDHD1_HUMAN	1	S	579600000	579840000	583980000
O75781_S116	sp|O75781|PALM_HUMAN	116	sp|O75781|PALM_HUMAN	sp|O75781|PALM_HUMAN	1	S	21465000	19480000
O75781_S124	sp|O75781|PALM_HUMAN	124	sp|O75781|PALM_HUMAN	sp|O75781|PALM_HUMAN	1	S	21465000	19480000
O75781_S162	sp|O75781|PALM_HUMAN	162	sp|O75781|PALM_HUMAN	sp|O75781|PALM_HUMAN	0.999859	S			2467900
O75791_S138	sp|O75791|GRAP2_HUMAN	138	sp|O75791|GRAP2_HUMAN	sp|O75791|GRAP2_HUMAN	0.997256	S	13198000
O75808_S296	sp|O75808|CAN15_HUMAN	296	sp|O75808|CAN15_HUMAN	sp|O75808|CAN15_HUMAN	1	S	31899000	34521000	27671000
O75808_S335	sp|O75808|CAN15_HUMAN	335	sp|O75808|CAN15_HUMAN	sp|O75808|CAN15_HUMAN	0.995846	S	19812000	23417000
O75808_S338	sp|O75808|CAN15_HUMAN	338	sp|O75808|CAN15_HUMAN	sp|O75808|CAN15_HUMAN	0.997309	S	21990000	27693000	18788000
O75815_S395	sp|O75815|BCAR3_HUMAN	395	sp|O75815|BCAR3_HUMAN	sp|O75815|BCAR3_HUMAN	0.737594	S	25785000	27055000	23709000
O75815_S338	sp|O75815|BCAR3_HUMAN	338	sp|O75815|BCAR3_HUMAN	sp|O75815|BCAR3_HUMAN	0.999817	S	194050000	144200000	183990000
O75815_S181	sp|O75815|BCAR3_HUMAN	181	sp|O75815|BCAR3_HUMAN	sp|O75815|BCAR3_HUMAN	0.553531	S	14591000	15034000	11494000
O75815_S363	sp|O75815|BCAR3_HUMAN	363	sp|O75815|BCAR3_HUMAN	sp|O75815|BCAR3_HUMAN	0.99899	S	39363000	38202000	41976000
O75815_S471	sp|O75815|BCAR3_HUMAN	471	sp|O75815|BCAR3_HUMAN	sp|O75815|BCAR3_HUMAN	1	S	101530000	102640000	101050000
O75815_S83	sp|O75815|BCAR3_HUMAN	83	sp|O75815|BCAR3_HUMAN	sp|O75815|BCAR3_HUMAN	1	S	163540000	149340000	165360000
O75815_S290	sp|O75815|BCAR3_HUMAN	290	sp|O75815|BCAR3_HUMAN	sp|O75815|BCAR3_HUMAN	0.97939	S	13246000
O75815_S76	sp|O75815|BCAR3_HUMAN	76	sp|O75815|BCAR3_HUMAN	sp|O75815|BCAR3_HUMAN	0.966449	S	173250000	146700000	171110000
O75815_S78	sp|O75815|BCAR3_HUMAN	78	sp|O75815|BCAR3_HUMAN	sp|O75815|BCAR3_HUMAN	0.982651	S	157870000	91335000	151010000
O75815_S317	sp|O75815|BCAR3_HUMAN	317	sp|O75815|BCAR3_HUMAN	sp|O75815|BCAR3_HUMAN	0.999758	S	138450000	129620000	138520000
O75815_S32	sp|O75815|BCAR3_HUMAN	32	sp|O75815|BCAR3_HUMAN	sp|O75815|BCAR3_HUMAN	1	S	136840000	121840000	114760000
O75815_S370	sp|O75815|BCAR3_HUMAN	370	sp|O75815|BCAR3_HUMAN	sp|O75815|BCAR3_HUMAN	0.999919	S	304100000	279070000	266260000
O75815_S375	sp|O75815|BCAR3_HUMAN	375	sp|O75815|BCAR3_HUMAN	sp|O75815|BCAR3_HUMAN	1	S	73241000	80592000	75307000
O75815_S417	sp|O75815|BCAR3_HUMAN	417	sp|O75815|BCAR3_HUMAN	sp|O75815|BCAR3_HUMAN	0.554109	S	485070000		438800000
O75815_S420	sp|O75815|BCAR3_HUMAN	420	sp|O75815|BCAR3_HUMAN	sp|O75815|BCAR3_HUMAN	0.3834	S
O75821_S42	sp|O75821|EIF3G_HUMAN	42	sp|O75821|EIF3G_HUMAN	sp|O75821|EIF3G_HUMAN	0.942349	S	9826600000	9083400000	10024000000
O75822_S11	sp|O75822|EIF3J_HUMAN	11	sp|O75822|EIF3J_HUMAN	sp|O75822|EIF3J_HUMAN	0.999996	S	5249300000	5249000000	5943300000
O75822_S13	sp|O75822|EIF3J_HUMAN	13	sp|O75822|EIF3J_HUMAN	sp|O75822|EIF3J_HUMAN	0.999831	S	827870000	879040000	887120000
O75822_S20	sp|O75822|EIF3J_HUMAN	20	sp|O75822|EIF3J_HUMAN	sp|O75822|EIF3J_HUMAN	0.743427	S			65593000
O75822_S127	sp|O75822|EIF3J_HUMAN	127	sp|O75822|EIF3J_HUMAN	sp|O75822|EIF3J_HUMAN	1	S	13769000	16170000	14528000
O75864_S561	sp|O75864|PPR37_HUMAN	561	sp|O75864|PPR37_HUMAN	sp|O75864|PPR37_HUMAN	0.940116	S	22508000	16673000
O75864_S50	sp|O75864|PPR37_HUMAN	50	sp|O75864|PPR37_HUMAN	sp|O75864|PPR37_HUMAN	0.999975	S	43503000	44209000	40161000
O75907_S14	sp|O75907|DGAT1_HUMAN	14	sp|O75907|DGAT1_HUMAN	sp|O75907|DGAT1_HUMAN	0.772759	S	17121000	34184000	66500000
O75907_S17	sp|O75907|DGAT1_HUMAN	17	sp|O75907|DGAT1_HUMAN	sp|O75907|DGAT1_HUMAN	0.299882	S
O75907_S18	sp|O75907|DGAT1_HUMAN	18	sp|O75907|DGAT1_HUMAN	sp|O75907|DGAT1_HUMAN	0.697935	S			29888000
O75909_S340	sp|O75909|CCNK_HUMAN	340	sp|O75909|CCNK_HUMAN	sp|O75909|CCNK_HUMAN	1	S	61358000	59426000	64716000
O75909_S8	sp|O75909|CCNK_HUMAN	8	sp|O75909|CCNK_HUMAN	sp|O75909|CCNK_HUMAN	0.55845	S		84459000
O75909_S9	sp|O75909|CCNK_HUMAN	9	sp|O75909|CCNK_HUMAN	sp|O75909|CCNK_HUMAN	0.996312	S	79947000	70271000	76084000
O75925_S510	sp|O75925|PIAS1_HUMAN	510	sp|O75925|PIAS1_HUMAN	sp|O75925|PIAS1_HUMAN	0.957246	S
O75928_S498	sp|O75928|PIAS2_HUMAN	498	sp|O75928|PIAS2_HUMAN	sp|O75928|PIAS2_HUMAN	0.588719	S			28964000
O75928_S499	sp|O75928|PIAS2_HUMAN	499	sp|O75928|PIAS2_HUMAN	sp|O75928|PIAS2_HUMAN	0.766354	S	34975000	37087000
O75940_S63	sp|O75940|SPF30_HUMAN	63	sp|O75940|SPF30_HUMAN	sp|O75940|SPF30_HUMAN	0.544521	S		17072000
O75940_S72	sp|O75940|SPF30_HUMAN	72	sp|O75940|SPF30_HUMAN	sp|O75940|SPF30_HUMAN	0.397195	S
O75940_S201	sp|O75940|SPF30_HUMAN	201	sp|O75940|SPF30_HUMAN	sp|O75940|SPF30_HUMAN	0.998771	S	60863000	68186000	65285000
O75955_S385	sp|O75955|FLOT1_HUMAN	385	sp|O75955|FLOT1_HUMAN	sp|O75955|FLOT1_HUMAN	0.953596	S	79542000	70973000	70182000
O75962_S2455	sp|O75962|TRIO_HUMAN	2455	sp|O75962|TRIO_HUMAN	sp|O75962|TRIO_HUMAN	1	S	191120000	249600000	190930000
O75962_S2459	sp|O75962|TRIO_HUMAN	2459	sp|O75962|TRIO_HUMAN	sp|O75962|TRIO_HUMAN	0.999999	S	191120000	243550000	190930000
O75962_S2476	sp|O75962|TRIO_HUMAN	2476	sp|O75962|TRIO_HUMAN	sp|O75962|TRIO_HUMAN	0.585376	S	27800000	25544000	24605000
O75962_S2477	sp|O75962|TRIO_HUMAN	2477	sp|O75962|TRIO_HUMAN	sp|O75962|TRIO_HUMAN	0.997477	S	247440000	228590000	249560000
O75962_S2671	sp|O75962|TRIO_HUMAN	2671	sp|O75962|TRIO_HUMAN	sp|O75962|TRIO_HUMAN	0.999995	S	51657000	29088000	44465000
O75962_S1814	sp|O75962|TRIO_HUMAN	1814	sp|O75962|TRIO_HUMAN	sp|O75962|TRIO_HUMAN	0.551281	S			38924000
O75962_S1818	sp|O75962|TRIO_HUMAN	1818	sp|O75962|TRIO_HUMAN	sp|O75962|TRIO_HUMAN	0.773771	S	49507000	40285000
O75962_S1723	sp|O75962|TRIO_HUMAN	1723	sp|O75962|TRIO_HUMAN	sp|O75962|TRIO_HUMAN	0.72532	S	799470000	780310000	729230000
O75962_S1724	sp|O75962|TRIO_HUMAN	1724	sp|O75962|TRIO_HUMAN	sp|O75962|TRIO_HUMAN	0.973641	S	1462100000	1624700000	1343200000
O75970_S483	sp|O75970|MPDZ_HUMAN	483	sp|O75970|MPDZ_HUMAN	sp|O75970|MPDZ_HUMAN	1	S	143090000	127630000	108320000
O75970_S1595	sp|O75970|MPDZ_HUMAN	1595	sp|O75970|MPDZ_HUMAN	sp|O75970|MPDZ_HUMAN	0.963246	S	52960000	32214000	35053000
O75970_S790	sp|O75970|MPDZ_HUMAN	790	sp|O75970|MPDZ_HUMAN	sp|O75970|MPDZ_HUMAN	0.999964	S	43815000	39652000
O75970_S354	sp|O75970|MPDZ_HUMAN	354	sp|O75970|MPDZ_HUMAN	sp|O75970|MPDZ_HUMAN	0.878014	S		47302000	54882000
O75971_S96	sp|O75971|SNPC5_HUMAN	96	sp|O75971|SNPC5_HUMAN	sp|O75971|SNPC5_HUMAN	0.853399	S
O76003_S117	sp|O76003|GLRX3_HUMAN	117	sp|O76003|GLRX3_HUMAN	sp|O76003|GLRX3_HUMAN	0.981621	S	34672000
O76003_S118	sp|O76003|GLRX3_HUMAN	118	sp|O76003|GLRX3_HUMAN	sp|O76003|GLRX3_HUMAN	0.49047	S
O76003_S120	sp|O76003|GLRX3_HUMAN	120	sp|O76003|GLRX3_HUMAN	sp|O76003|GLRX3_HUMAN	0.408935	S
O76021_S361	sp|O76021|RL1D1_HUMAN	361	sp|O76021|RL1D1_HUMAN	sp|O76021|RL1D1_HUMAN	0.999997	S	2522400000	2408500000	2418400000
O76021_S92	sp|O76021|RL1D1_HUMAN	92	sp|O76021|RL1D1_HUMAN	sp|O76021|RL1D1_HUMAN	0.999993	S	12130000	12104000	10080000
O76039_S407	sp|O76039|CDKL5_HUMAN	407	sp|O76039|CDKL5_HUMAN	sp|O76039|CDKL5_HUMAN	1	S	8534200	11945000	11803000
O76041_S953	sp|O76041|NEBL_HUMAN	953	sp|O76041|NEBL_HUMAN	sp|O76041|NEBL_HUMAN	0.999997	S			18982000
O76071_S161	sp|O76071|CIAO1_HUMAN	161	sp|O76071|CIAO1_HUMAN	sp|O76071|CIAO1_HUMAN	0.999999	S	30026000
O76074_S86	sp|O76074|PDE5A_HUMAN	86	sp|O76074|PDE5A_HUMAN	sp|O76074|PDE5A_HUMAN	1	S	212490000	172710000	190070000
O76080_S48	sp|O76080|ZFAN5_HUMAN	48	sp|O76080|ZFAN5_HUMAN	sp|O76080|ZFAN5_HUMAN	1	S	77532000	71865000	75515000
O76080_S54	sp|O76080|ZFAN5_HUMAN	54	sp|O76080|ZFAN5_HUMAN	sp|O76080|ZFAN5_HUMAN	0.370131	S
O76080_S56	sp|O76080|ZFAN5_HUMAN	56	sp|O76080|ZFAN5_HUMAN	sp|O76080|ZFAN5_HUMAN	0.435733	S
O76094_S620	sp|O76094|SRP72_HUMAN	620	sp|O76094|SRP72_HUMAN	sp|O76094|SRP72_HUMAN	0.506335	S	36113000
O76094_S621	sp|O76094|SRP72_HUMAN	621	sp|O76094|SRP72_HUMAN	sp|O76094|SRP72_HUMAN	0.671163	S	36015000	36727000	52324000
O76094_S625	sp|O76094|SRP72_HUMAN	625	sp|O76094|SRP72_HUMAN	sp|O76094|SRP72_HUMAN	0.769414	S			37679000
O76094_S630	sp|O76094|SRP72_HUMAN	630	sp|O76094|SRP72_HUMAN	sp|O76094|SRP72_HUMAN	0.820712	S	36113000	37279000	37679000
O94761_S323	sp|O94761|RECQ4_HUMAN	323	sp|O94761|RECQ4_HUMAN	sp|O94761|RECQ4_HUMAN	0.914682	S		18415000	13901000
O94762_S727	sp|O94762|RECQ5_HUMAN	727	sp|O94762|RECQ5_HUMAN	sp|O94762|RECQ5_HUMAN	1	S	49670000	35994000	42880000
O94762_S815	sp|O94762|RECQ5_HUMAN	815	sp|O94762|RECQ5_HUMAN	sp|O94762|RECQ5_HUMAN	1	S	1581600000	1469000000	1437200000
O94763_S442	sp|O94763|RMP_HUMAN	442	sp|O94763|RMP_HUMAN	sp|O94763|RMP_HUMAN	0.958007	S	61565000	62133000	70489000
O94776_S54	sp|O94776|MTA2_HUMAN	54	sp|O94776|MTA2_HUMAN	sp|O94776|MTA2_HUMAN	0.994625	S	28981000	28167000	28201000
O94782_S66	sp|O94782|UBP1_HUMAN	66	sp|O94782|UBP1_HUMAN	sp|O94782|UBP1_HUMAN	0.599529	S	25144000
O94782_S67	sp|O94782|UBP1_HUMAN	67	sp|O94782|UBP1_HUMAN	sp|O94782|UBP1_HUMAN	0.952373	S		21366000	20426000
O94782_S475	sp|O94782|UBP1_HUMAN	475	sp|O94782|UBP1_HUMAN	sp|O94782|UBP1_HUMAN	0.999982	S	41851000	34323000	35046000
O94782_S327	sp|O94782|UBP1_HUMAN	327	sp|O94782|UBP1_HUMAN	sp|O94782|UBP1_HUMAN	0.816941	S			14209000
O94804_S450	sp|O94804|STK10_HUMAN	450	sp|O94804|STK10_HUMAN	sp|O94804|STK10_HUMAN	0.999988	S	78870000	79662000	81806000
O94804_S454	sp|O94804|STK10_HUMAN	454	sp|O94804|STK10_HUMAN	sp|O94804|STK10_HUMAN	0.983385	S	131410000	131920000	137470000
O94804_S455	sp|O94804|STK10_HUMAN	455	sp|O94804|STK10_HUMAN	sp|O94804|STK10_HUMAN	0.752794	S	146100000	133570000
O94804_S514	sp|O94804|STK10_HUMAN	514	sp|O94804|STK10_HUMAN	sp|O94804|STK10_HUMAN	0.999595	S	38804000		26583000
O94804_S438	sp|O94804|STK10_HUMAN	438	sp|O94804|STK10_HUMAN	sp|O94804|STK10_HUMAN	1	S	246230000	242120000	262530000
O94806_S364	sp|O94806|KPCD3_HUMAN	364	sp|O94806|KPCD3_HUMAN	sp|O94806|KPCD3_HUMAN	1	S	32909000	31140000
O94806_S41	sp|O94806|KPCD3_HUMAN	41	sp|O94806|KPCD3_HUMAN	sp|O94806|KPCD3_HUMAN	0.918472	S		18045000
O94806_S27	sp|O94806|KPCD3_HUMAN	27	sp|O94806|KPCD3_HUMAN	sp|O94806|KPCD3_HUMAN	0.921306	S	87254000	105190000	106600000
O94806_S30	sp|O94806|KPCD3_HUMAN	30	sp|O94806|KPCD3_HUMAN	sp|O94806|KPCD3_HUMAN	0.740251	S	87254000	105190000	106600000
O94806_S31	sp|O94806|KPCD3_HUMAN	31	sp|O94806|KPCD3_HUMAN	sp|O94806|KPCD3_HUMAN	0.539347	S	65568000	62790000	63274000
O94806_S735	sp|O94806|KPCD3_HUMAN;sp|Q15139|KPCD1_HUMAN	735;742	sp|O94806|KPCD3_HUMAN;sp|Q15139|KPCD1_HUMAN	sp|Q15139|KPCD1_HUMAN	1	S	34660000	41230000	37921000
O94808_S244	sp|O94808|GFPT2_HUMAN	244	sp|O94808|GFPT2_HUMAN	sp|O94808|GFPT2_HUMAN	0.628696	S	32915000	38883000
O94808_S245	sp|O94808|GFPT2_HUMAN	245	sp|O94808|GFPT2_HUMAN	sp|O94808|GFPT2_HUMAN	0.600471	S			39222000
O94811_S32	sp|O94811|TPPP_HUMAN	32	sp|O94811|TPPP_HUMAN	sp|O94811|TPPP_HUMAN	0.911367	S	94410000	93877000	83178000
O94812_S115	sp|O94812|BAIP3_HUMAN	115	sp|O94812|BAIP3_HUMAN	sp|O94812|BAIP3_HUMAN	0.756634	S		27557000	25844000
O94826_S91	sp|O94826|TOM70_HUMAN	91	sp|O94826|TOM70_HUMAN	sp|O94826|TOM70_HUMAN	1	S	3897800000	3975900000	3772300000
O94842_S178	sp|O94842|TOX4_HUMAN	178	sp|O94842|TOX4_HUMAN	sp|O94842|TOX4_HUMAN	0.999507	S	501440000	518050000	527550000
O94842_S181	sp|O94842|TOX4_HUMAN	181	sp|O94842|TOX4_HUMAN	sp|O94842|TOX4_HUMAN	0.60767	S	211640000
O94842_S182	sp|O94842|TOX4_HUMAN	182	sp|O94842|TOX4_HUMAN	sp|O94842|TOX4_HUMAN	0.953059	S	568160000	521750000	508810000
O94854_S181	sp|O94854|K0754_HUMAN	181	sp|O94854|K0754_HUMAN	sp|O94854|K0754_HUMAN	1	S	261090000	264620000	233460000
O94854_S35	sp|O94854|K0754_HUMAN	35	sp|O94854|K0754_HUMAN	sp|O94854|K0754_HUMAN	0.933426	S	6060400	88002000	10696000
O94854_S36	sp|O94854|K0754_HUMAN	36	sp|O94854|K0754_HUMAN	sp|O94854|K0754_HUMAN	0.3327	S
O94854_S37	sp|O94854|K0754_HUMAN	37	sp|O94854|K0754_HUMAN	sp|O94854|K0754_HUMAN	0.453191	S
O94854_S42	sp|O94854|K0754_HUMAN	42	sp|O94854|K0754_HUMAN	sp|O94854|K0754_HUMAN	0.922303	S	105200000	75951000	54207000
O94854_S43	sp|O94854|K0754_HUMAN	43	sp|O94854|K0754_HUMAN	sp|O94854|K0754_HUMAN	0.622276	S
O94854_S25	sp|O94854|K0754_HUMAN	25	sp|O94854|K0754_HUMAN	sp|O94854|K0754_HUMAN	0.999837	S	31820000	38544000	60743000
O94854_S28	sp|O94854|K0754_HUMAN	28	sp|O94854|K0754_HUMAN	sp|O94854|K0754_HUMAN	0.999988	S			16568000
O94854_S475	sp|O94854|K0754_HUMAN	475	sp|O94854|K0754_HUMAN	sp|O94854|K0754_HUMAN	0.930594	S		27271000	33341000
O94854_S77	sp|O94854|K0754_HUMAN	77	sp|O94854|K0754_HUMAN	sp|O94854|K0754_HUMAN	1	S	75722000	82538000	93247000
O94854_S666	sp|O94854|K0754_HUMAN	666	sp|O94854|K0754_HUMAN	sp|O94854|K0754_HUMAN	0.999835	S	28911000	28180000	30786000
O94854_S64	sp|O94854|K0754_HUMAN	64	sp|O94854|K0754_HUMAN	sp|O94854|K0754_HUMAN	1	S	13254000	13563000	15460000
O94854_S254	sp|O94854|K0754_HUMAN	254	sp|O94854|K0754_HUMAN	sp|O94854|K0754_HUMAN	0.950804	S	50538000	48798000	46639000
O94855_S266	sp|O94855|SC24D_HUMAN	266	sp|O94855|SC24D_HUMAN	sp|O94855|SC24D_HUMAN	0.979608	S	15898000
O94864_S108	sp|O94864|ST65G_HUMAN	108	sp|O94864|ST65G_HUMAN	sp|O94864|ST65G_HUMAN	0.999992	S	348700000	437030000	362070000
O94868_S644	sp|O94868|FCSD2_HUMAN	644	sp|O94868|FCSD2_HUMAN	sp|O94868|FCSD2_HUMAN	0.830947	S	22215000	20378000	21020000
O94868_S664	sp|O94868|FCSD2_HUMAN	664	sp|O94868|FCSD2_HUMAN	sp|O94868|FCSD2_HUMAN	0.467024	S
O94868_S665	sp|O94868|FCSD2_HUMAN	665	sp|O94868|FCSD2_HUMAN	sp|O94868|FCSD2_HUMAN	0.467023	S
O94868_S669	sp|O94868|FCSD2_HUMAN	669	sp|O94868|FCSD2_HUMAN	sp|O94868|FCSD2_HUMAN	0.798728	S
O94868_S693	sp|O94868|FCSD2_HUMAN	693	sp|O94868|FCSD2_HUMAN	sp|O94868|FCSD2_HUMAN	0.949125	S
O94868_S675	sp|O94868|FCSD2_HUMAN	675	sp|O94868|FCSD2_HUMAN	sp|O94868|FCSD2_HUMAN	0.928835	S	28929000	24997000	46215000
O94875_S1015	sp|O94875|SRBS2_HUMAN	1015	sp|O94875|SRBS2_HUMAN	sp|O94875|SRBS2_HUMAN	0.361186	S
O94875_S1017	sp|O94875|SRBS2_HUMAN	1017	sp|O94875|SRBS2_HUMAN	sp|O94875|SRBS2_HUMAN	0.652379	S		28200000	30489000
O94875_S1018	sp|O94875|SRBS2_HUMAN	1018	sp|O94875|SRBS2_HUMAN	sp|O94875|SRBS2_HUMAN	0.390767	S
O94875_S234	sp|O94875|SRBS2_HUMAN	234	sp|O94875|SRBS2_HUMAN	sp|O94875|SRBS2_HUMAN	0.5	S		16165000
O94875_S235	sp|O94875|SRBS2_HUMAN	235	sp|O94875|SRBS2_HUMAN	sp|O94875|SRBS2_HUMAN	0.5	S		16165000
O94875_S259	sp|O94875|SRBS2_HUMAN	259	sp|O94875|SRBS2_HUMAN	sp|O94875|SRBS2_HUMAN	1	S	78115000	95032000	58976000
O94875_S301	sp|O94875|SRBS2_HUMAN	301	sp|O94875|SRBS2_HUMAN	sp|O94875|SRBS2_HUMAN	0.627087	S		103360000	127180000
O94875_S302	sp|O94875|SRBS2_HUMAN	302	sp|O94875|SRBS2_HUMAN	sp|O94875|SRBS2_HUMAN	0.412231	S
O94875_S154	sp|O94875|SRBS2_HUMAN	154	sp|O94875|SRBS2_HUMAN	sp|O94875|SRBS2_HUMAN	0.999995	S		7079600	17711000
O94875_S157	sp|O94875|SRBS2_HUMAN	157	sp|O94875|SRBS2_HUMAN	sp|O94875|SRBS2_HUMAN	0.984284	S		42776000	20118000
O94875_S245	sp|O94875|SRBS2_HUMAN	245	sp|O94875|SRBS2_HUMAN	sp|O94875|SRBS2_HUMAN	0.491611	S
O94875_S246	sp|O94875|SRBS2_HUMAN	246	sp|O94875|SRBS2_HUMAN	sp|O94875|SRBS2_HUMAN	0.491611	S
O94875_S278	sp|O94875|SRBS2_HUMAN	278	sp|O94875|SRBS2_HUMAN	sp|O94875|SRBS2_HUMAN	0.87709	S	1576400000	1478500000	1660600000
O94876_S413	sp|O94876|TMCC1_HUMAN	413	sp|O94876|TMCC1_HUMAN	sp|O94876|TMCC1_HUMAN	0.659364	S	60274000
O94876_S414	sp|O94876|TMCC1_HUMAN	414	sp|O94876|TMCC1_HUMAN	sp|O94876|TMCC1_HUMAN	0.598287	S		48580000	46164000
O94876_S382	sp|O94876|TMCC1_HUMAN	382	sp|O94876|TMCC1_HUMAN	sp|O94876|TMCC1_HUMAN	1	S	318470000	306850000	326380000
O94876_S479	sp|O94876|TMCC1_HUMAN	479	sp|O94876|TMCC1_HUMAN	sp|O94876|TMCC1_HUMAN	0.893686	S
O94880_S156	sp|O94880|PHF14_HUMAN	156	sp|O94880|PHF14_HUMAN	sp|O94880|PHF14_HUMAN	0.435664	S
O94880_S163	sp|O94880|PHF14_HUMAN	163	sp|O94880|PHF14_HUMAN	sp|O94880|PHF14_HUMAN	0.420319	S
O94880_S601	sp|O94880|PHF14_HUMAN	601	sp|O94880|PHF14_HUMAN	sp|O94880|PHF14_HUMAN	0.342021	S
O94880_S602	sp|O94880|PHF14_HUMAN	602	sp|O94880|PHF14_HUMAN	sp|O94880|PHF14_HUMAN	0.41587	S
O94880_S603	sp|O94880|PHF14_HUMAN	603	sp|O94880|PHF14_HUMAN	sp|O94880|PHF14_HUMAN	0.463112	S
O94880_S835	sp|O94880|PHF14_HUMAN	835	sp|O94880|PHF14_HUMAN	sp|O94880|PHF14_HUMAN	1	S		37377000	27735000
O94880_S280	sp|O94880|PHF14_HUMAN	280	sp|O94880|PHF14_HUMAN	sp|O94880|PHF14_HUMAN	0.92416	S			66859000
O94880_S290	sp|O94880|PHF14_HUMAN	290	sp|O94880|PHF14_HUMAN	sp|O94880|PHF14_HUMAN	0.953585	S	28937000		32604000
O94880_S298	sp|O94880|PHF14_HUMAN	298	sp|O94880|PHF14_HUMAN	sp|O94880|PHF14_HUMAN	1	S
O94880_S302	sp|O94880|PHF14_HUMAN	302	sp|O94880|PHF14_HUMAN	sp|O94880|PHF14_HUMAN	1	S	129690000	130430000	135760000
O94880_S84	sp|O94880|PHF14_HUMAN	84	sp|O94880|PHF14_HUMAN	sp|O94880|PHF14_HUMAN	1	S	47216000	52437000	41969000
O94880_S277	sp|O94880|PHF14_HUMAN	277	sp|O94880|PHF14_HUMAN	sp|O94880|PHF14_HUMAN	0.690241	S	74076000	64955000
O94885_S507	sp|O94885|SASH1_HUMAN	507	sp|O94885|SASH1_HUMAN	sp|O94885|SASH1_HUMAN	0.999826	S	24686000	24790000	22750000
O94885_S614	sp|O94885|SASH1_HUMAN	614	sp|O94885|SASH1_HUMAN	sp|O94885|SASH1_HUMAN	1	S	14577000	17086000	14091000
O94885_S721	sp|O94885|SASH1_HUMAN	721	sp|O94885|SASH1_HUMAN	sp|O94885|SASH1_HUMAN	0.999751	S	322400000	289410000	281180000
O94885_S90	sp|O94885|SASH1_HUMAN	90	sp|O94885|SASH1_HUMAN	sp|O94885|SASH1_HUMAN	1	S	124420000	111050000	103740000
O94885_S101	sp|O94885|SASH1_HUMAN	101	sp|O94885|SASH1_HUMAN	sp|O94885|SASH1_HUMAN	0.89413	S	22600000	22124000
O94885_S821	sp|O94885|SASH1_HUMAN	821	sp|O94885|SASH1_HUMAN	sp|O94885|SASH1_HUMAN	0.933955	S
O94885_S837	sp|O94885|SASH1_HUMAN	837	sp|O94885|SASH1_HUMAN	sp|O94885|SASH1_HUMAN	0.528085	S	213100000	224860000	207860000
O94885_S813	sp|O94885|SASH1_HUMAN	813	sp|O94885|SASH1_HUMAN	sp|O94885|SASH1_HUMAN	0.999997	S	52996000	54740000	53904000
O94886_S735	sp|O94886|CSCL1_HUMAN	735	sp|O94886|CSCL1_HUMAN	sp|O94886|CSCL1_HUMAN	0.996987	S	27628000	31557000	203230000
O94886_S739	sp|O94886|CSCL1_HUMAN	739	sp|O94886|CSCL1_HUMAN	sp|O94886|CSCL1_HUMAN	0.998224	S	148450000	142800000	37067000
O94887_S428	sp|O94887|FARP2_HUMAN	428	sp|O94887|FARP2_HUMAN	sp|O94887|FARP2_HUMAN	0.991986	S	141120000	141430000	136490000
O94887_S401	sp|O94887|FARP2_HUMAN	401	sp|O94887|FARP2_HUMAN	sp|O94887|FARP2_HUMAN	0.265677	S
O94887_S402	sp|O94887|FARP2_HUMAN	402	sp|O94887|FARP2_HUMAN	sp|O94887|FARP2_HUMAN	0.265677	S
O94888_S280	sp|O94888|UBXN7_HUMAN	280	sp|O94888|UBXN7_HUMAN	sp|O94888|UBXN7_HUMAN	0.961139	S	23498000	17875000	22935000
O94888_S285	sp|O94888|UBXN7_HUMAN	285	sp|O94888|UBXN7_HUMAN	sp|O94888|UBXN7_HUMAN	0.58462	S		42853000
O94888_S288	sp|O94888|UBXN7_HUMAN	288	sp|O94888|UBXN7_HUMAN	sp|O94888|UBXN7_HUMAN	0.999999	S	145920000	150930000	173090000
O94901_S79	sp|O94901|SUN1_HUMAN	79	sp|O94901|SUN1_HUMAN	sp|O94901|SUN1_HUMAN	0.845675	S		60812000	51755000
[truncated: 16,699 more rows]

## Sheet: 4c
Data S4c. Phosphoproteomic quantification by fractionation DDA in PC9 cells
[truncated: 30,341 more rows]

## Sheet: 4d
Data S4d. Phosphoproteomic quantification by fractionation DDA in CL68 cells
[truncated: 30,808 more rows]
