# Supplementary material for: A data-independent acquisition-based global phosphoproteomics system enables deep profiling
Source: Nat Commun. 2021 May 5;12:2539. doi: 10.1038/s41467-021-22759-z (PMC8099862; doi:10.1038/s41467-021-22759-z)
Supplement: Supplementary file 8 — Supplementary Data 5 [file 41467_2021_22759_MOESM8_ESM.xlsx]

## Sheet: Supplementary Data 5 summary
Supplementary Data 5. Summary of quantification results from library-based DIA and direct DIA methods.
Data S5a. Quantification results of library-based DIA (libDIA) for PC9 and CL68 cells
Data S5b. Quantification result of directDIA (dirDIA) for PC9 cells
Data S5c. Quantification result of directDIA (dirDIA) for CL68 cells

## Sheet: 5a
Data S5a. Quantification results of library-based DIA (libDIA) for PC9 and CL68 cells
Protein Accessions	Genes	Protein Descriptions	Stripped Sequence	Protein PTMLocations	Precursor	Modified Sequence	CL68-01EG. PTMAssayProbability	CL68-02EG. PTMAssayProbability	CL68-03EG. PTMAssayProbability	PC9-01EG. PTMAssayProbability	PC9-02EG. PTMAssayProbability	PC9-03EG. PTMAssayProbability	CL68-01.EG. TotalQuantity (Settings)	CL68-02.EG. TotalQuantity (Settings)	CL68-03.EG. TotalQuantity (Settings)	PC9-01.EG. TotalQuantity (Settings)	PC9-02EG. TotalQuantity (Settings)	PC9-03EG. TotalQuantity (Settings)
A0AUZ9	KANSL1L	KAT8 regulatory NSL complex subunit 1-like protein	HLSETALGER	(S714)	_HLS[Phospho (STY)]ETALGER_.2	_HLS[Phospho (STY)]ETALGER_	0.98275	0.994022	0.999913	Filtered	0.999578	0.999246	156601	151896	165312	Filtered	112772	101975
A0AUZ9	KANSL1L	KAT8 regulatory NSL complex subunit 1-like protein	HLSETALGER	(T716)	_HLSET[Phospho (STY)]ALGER_.2	_HLSET[Phospho (STY)]ALGER_	0.00467048	Filtered	Filtered	0.0158991	0.000199494	Filtered	41598.2	Filtered	Filtered	36096.7	42623.6	Filtered
A0AVK6	E2F8	Transcription factor E2F8	MLISAVSPEIR	(M65,S68)	_M[Oxidation (M)]LIS[Phospho (STY)]AVSPEIR_.2	_M[Oxidation (M)]LIS[Phospho (STY)]AVSPEIR_	3.60506e-17	3.12825e-18	1.42631e-18	8.27404e-22	1.88206e-24	3.89286e-23	1.44516e+06	1428384	1.42353e+06	3.46966e+06	3.18971e+06	3.36766e+06
A0AVK6	E2F8	Transcription factor E2F8	MLISAVSPEIR	(S71)	_MLISAVS[Phospho (STY)]PEIR_.2	_MLISAVS[Phospho (STY)]PEIR_	1	1	1	1	1	1	850889	831038	833840	2182772	2.35195e+06	2.37879e+06
A0AVK6	E2F8	Transcription factor E2F8	DCIHEHLSGDEFEK	(C96,S102)	_DC[Carbamidomethyl (C)]IHEHLS[Phospho (STY)]GDEFEK_.3	_DC[Carbamidomethyl (C)]IHEHLS[Phospho (STY)]GDEFEK_	1	1	1	1	1	1	597371	620731	575004	1.14266e+06	1147201	1147082
A0AVK6	E2F8	Transcription factor E2F8	DCIHEHLSGDEFEK	(C96,S102)	_DC[Carbamidomethyl (C)]IHEHLS[Phospho (STY)]GDEFEK_.2	_DC[Carbamidomethyl (C)]IHEHLS[Phospho (STY)]GDEFEK_	1	1	1	1	1	1	170897	157507	163268	367513	374400	342288
A0AVK6	E2F8	Transcription factor E2F8	EGSQGEPWTPTANLK	(T58)	_EGSQGEPWT[Phospho (STY)]PTANLK_.2	_EGSQGEPWT[Phospho (STY)]PTANLK_	0.173045	0.891501	0.0693473	0.379466	0.996771	0.999904	237699	208248	213723	908691	878961	919882
A0AVK6	E2F8	Transcription factor E2F8	WTGPEISPNTSGSSPVIHFTPSDLEVR	(T346)	_WT[Phospho (STY)]GPEISPNTSGSSPVIHFTPSDLEVR_.3	_WT[Phospho (STY)]GPEISPNTSGSSPVIHFTPSDLEVR_	0.000621369	8.28383e-06	0.0163488	0.000200594	0.00121508	0.021722	185129	192460	211064	849164	740215	897836
A0AVK6	E2F8	Transcription factor E2F8	WTGPEISPNTSGSSPVIHFTPSDLEVR	(S351)	_WTGPEIS[Phospho (STY)]PNTSGSSPVIHFTPSDLEVR_.3	_WTGPEIS[Phospho (STY)]PNTSGSSPVIHFTPSDLEVR_	0.00122923	0.000134525	0.298472	0.00067897	0.00146445	0.111744	185045	192466	200910	850596	736994	898188
A0AVK6	E2F8	Transcription factor E2F8	WTGPEISPNTSGSSPVIHFTPSDLEVR	(S355)	_WTGPEISPNTS[Phospho (STY)]GSSPVIHFTPSDLEVR_.3	_WTGPEISPNTS[Phospho (STY)]GSSPVIHFTPSDLEVR_	0.0734127	0.0249259	0.0962806	0.0362077	0.0698371	0.0322867	184454	196014	186971	865504	710669	900124
A0AVK6	E2F8	Transcription factor E2F8	WTGPEISPNTSGSSPVIHFTPSDLEVR	(S358)	_WTGPEISPNTSGSS[Phospho (STY)]PVIHFTPSDLEVR_.3	_WTGPEISPNTSGSS[Phospho (STY)]PVIHFTPSDLEVR_	0.434399	0.466584	0.17498	0.717824	0.40153	0.603424	143791	153197	173381	678317	556012	686626
A0AVK6	E2F8	Transcription factor E2F8	EGSQGEPWTPTANLK	(T60)	_EGSQGEPWTPT[Phospho (STY)]ANLK_.2	_EGSQGEPWTPT[Phospho (STY)]ANLK_	0.818671	0.115165	0.926673	0.0212912	0.00377902	0.00010771	130173	115564	121036	520459	488065	519244
A0AVK6	E2F8	Transcription factor E2F8	EGSQGEPWTPTANLK	(S52)	_EGS[Phospho (STY)]QGEPWTPTANLK_.2	_EGS[Phospho (STY)]QGEPWTPTANLK_	0.000315405	1.1505e-09	3.90102e-08	4.73437e-21	9.43117e-19	9.50347e-21	93316.5	88773.8	92491.6	341992	334311	354466
A0AVT1	UBA6	Ubiquitin-like modifier-activating enzyme 6	DGSLFWQSPK	(S737)	_DGSLFWQS[Phospho (STY)]PK_.2	_DGSLFWQS[Phospho (STY)]PK_	1	1	0.999999	0.999217	0.998562	0.999755	43624.1	42059	42270.8	27483.8	26131.6	24999.3
A0AVT1	UBA6	Ubiquitin-like modifier-activating enzyme 6	NLPIMSTASVEIDDALYSR	(M32,S36)	_NLPIM[Oxidation (M)]STAS[Phospho (STY)]VEIDDALYSR_.3	_NLPIM[Oxidation (M)]STAS[Phospho (STY)]VEIDDALYSR_	0.819569	0.888962	0.757838	0.332069	Filtered	0.406334	28369.9	31781.1	29662.9	5941.63	Filtered	6714.18
A0AVT1	UBA6	Ubiquitin-like modifier-activating enzyme 6	MEGSEPVAAHQGEEASCSSWGTGSTNK	(M1,S16,C17)	_[Acetyl (Protein N-term)]M[Oxidation (M)]EGSEPVAAHQGEEAS[Phospho (STY)]C[Carbamidomethyl (C)]SSWGTGSTNK_.3	_[Acetyl (Protein N-term)]M[Oxidation (M)]EGSEPVAAHQGEEAS[Phospho (STY)]C[Carbamidomethyl (C)]SSWGTGSTNK_	0.0181088	0.0675697	Filtered	0.0346749	0.339652	0.0208765	9709.43	13857.7	Filtered	12757.1	10551.9	18602.3
A0AVT1	UBA6	Ubiquitin-like modifier-activating enzyme 6	NLPIMSTASVEIDDALYSR	(T34)	_NLPIMST[Phospho (STY)]ASVEIDDALYSR_.3	_NLPIMST[Phospho (STY)]ASVEIDDALYSR_	0.265584	0.00260958	0.0642039	Filtered	0.478117	0.1095	12831.5	10527.8	11338.1	Filtered	7667.11	5584.25
A0AVT1	UBA6	Ubiquitin-like modifier-activating enzyme 6	MEGSEPVAAHQGEEASCSSWGTGSTNK	(M1,C17,S18)	_[Acetyl (Protein N-term)]M[Oxidation (M)]EGSEPVAAHQGEEASC[Carbamidomethyl (C)]S[Phospho (STY)]SWGTGSTNK_.3	_[Acetyl (Protein N-term)]M[Oxidation (M)]EGSEPVAAHQGEEASC[Carbamidomethyl (C)]S[Phospho (STY)]SWGTGSTNK_	Filtered	0.339782	Filtered	0.0221953	0.0633724	0.129591	Filtered	14817	Filtered	18834.7	21166.9	18690.8
A0AVT1	UBA6	Ubiquitin-like modifier-activating enzyme 6	MEGSEPVAAHQGEEASCSSWGTGSTNK	(M1,C17,S19)	_[Acetyl (Protein N-term)]M[Oxidation (M)]EGSEPVAAHQGEEASC[Carbamidomethyl (C)]SS[Phospho (STY)]WGTGSTNK_.3	_[Acetyl (Protein N-term)]M[Oxidation (M)]EGSEPVAAHQGEEASC[Carbamidomethyl (C)]SS[Phospho (STY)]WGTGSTNK_	Filtered	0.106713	Filtered	0.0119246	0.0107365	0.832593	Filtered	14816.5	Filtered	14144.6	16552.4	18693.3
A0AVT1	UBA6	Ubiquitin-like modifier-activating enzyme 6	NLPIMSTASVEIDDALYSR	(S33)	_NLPIMS[Phospho (STY)]TASVEIDDALYSR_.3	_NLPIMS[Phospho (STY)]TASVEIDDALYSR_	0.470116	0.00403947	0.347145	Filtered	Filtered	0.0288254	13152.9	10509.9	11932.6	Filtered	Filtered	5580.31
A0AVT1	UBA6	Ubiquitin-like modifier-activating enzyme 6	NLPIMSTASVEIDDALYSR	(M32,T34)	_NLPIM[Oxidation (M)]ST[Phospho (STY)]ASVEIDDALYSR_.3	_NLPIM[Oxidation (M)]ST[Phospho (STY)]ASVEIDDALYSR_	0.000125286	0.0107418	8.47452e-05	Filtered	Filtered	Filtered	40848.2	29558.6	28912.9	Filtered	Filtered	Filtered
A0AVT1	UBA6	Ubiquitin-like modifier-activating enzyme 6	NLPIMSTASVEIDDALYSR	(S36)	_NLPIMSTAS[Phospho (STY)]VEIDDALYSR_.3	_NLPIMSTAS[Phospho (STY)]VEIDDALYSR_	0.0515017	0.992043	0.587011	Filtered	Filtered	Filtered	12843.6	10527.6	11330.6	Filtered	Filtered	Filtered
A0FGR8	ESYT2	Extended synaptotagmin-2	EPTPSIASDISLPIATQELR	(T753,S755)	_EPT[Phospho (STY)]PS[Phospho (STY)]IASDISLPIATQELR_.3	_EPT[Phospho (STY)]PS[Phospho (STY)]IASDISLPIATQELR_	0.121038	4.45561e-10	1.04325e-14	1.15524e-16	9.62909e-15	8.81317e-11	1.7126e+06	4.12244e+06	3.79241e+06	8739053	9183467	9293347
A0FGR8	ESYT2	Extended synaptotagmin-2	EPTPSIASDISLPIATQELR	(S758,S761)	_EPTPSIAS[Phospho (STY)]DIS[Phospho (STY)]LPIATQELR_.3	_EPTPSIAS[Phospho (STY)]DIS[Phospho (STY)]LPIATQELR_	1	1	1	1	1	1	3711314	3916963	3498934	8.26291e+06	8754275	8539998
A0FGR8	ESYT2	Extended synaptotagmin-2	SSSSLLASPGHISVK	(S737)	_SS[Phospho (STY)]SSLLASPGHISVK_.2	_SS[Phospho (STY)]SSLLASPGHISVK_	0.636004	0.608041	0.624961	0.530194	0.58693	0.595797	4145740	3.74924e+06	3.89561e+06	2.61625e+06	2.66467e+06	2.56832e+06
A0FGR8	ESYT2	Extended synaptotagmin-2	SSSSLLASPGHISVK	(S737)	_SS[Phospho (STY)]SSLLASPGHISVK_.3	_SS[Phospho (STY)]SSLLASPGHISVK_	0.429466	0.80333	0.870158	0.523099	0.586956	0.571127	1.26468e+06	687591	1.31274e+06	847342	952707	868976
A0FGR8	ESYT2	Extended synaptotagmin-2	SSSSLLASPGHISVK	(S736,S738)	_S[Phospho (STY)]SS[Phospho (STY)]SLLASPGHISVK_.2	_S[Phospho (STY)]SS[Phospho (STY)]SLLASPGHISVK_	0.0208959	0.0600974	0.205662	0.00234544	0.161486	0.0256584	3.87372e+06	3763023	3.61174e+06	2.98359e+06	2.66056e+06	2.72746e+06
A0FGR8	ESYT2	Extended synaptotagmin-2	SSSSLLASPGHISVK	(S736,S738)	_S[Phospho (STY)]SS[Phospho (STY)]SLLASPGHISVK_.3	_S[Phospho (STY)]SS[Phospho (STY)]SLLASPGHISVK_	0.0292082	0.137609	0.0289158	0.0265421	0.00129155	0.0377064	781758	741599	740582	602857	600408	592330
A0FGR8	ESYT2	Extended synaptotagmin-2	SSSSLLASPGHISVK	(S738,S739)	_SSS[Phospho (STY)]S[Phospho (STY)]LLASPGHISVK_.2	_SSS[Phospho (STY)]S[Phospho (STY)]LLASPGHISVK_	0.0220171	0.0619143	0.2071	0.84217	0.163439	0.911884	3712906	3592947	3.44682e+06	2.87642e+06	2.57134e+06	2609271
A0FGR8	ESYT2	Extended synaptotagmin-2	SSSSLLASPGHISVK	(S738,S739)	_SSS[Phospho (STY)]S[Phospho (STY)]LLASPGHISVK_.3	_SSS[Phospho (STY)]S[Phospho (STY)]LLASPGHISVK_	0.907807	0.993981	0.898051	0.910513	0.995554	0.875781	816902	772610	776924	640633	663179	620812
A0FGR8	ESYT2	Extended synaptotagmin-2	SSSSLLASPGHISVK	(S736)	_S[Phospho (STY)]SSSLLASPGHISVK_.2	_S[Phospho (STY)]SSSLLASPGHISVK_	0.362505	0.386577	0.374271	0.351527	0.411914	0.401579	3529640	3.203e+06	3317628	2241199	2.26929e+06	2.18835e+06
A0FGR8	ESYT2	Extended synaptotagmin-2	SSSSLLASPGHISVK	(S736)	_S[Phospho (STY)]SSSLLASPGHISVK_.3	_S[Phospho (STY)]SSSLLASPGHISVK_	0.783474	0.370764	0.415102	0.350309	0.383195	0.381524	672374	1.20062e+06	715405	856597	960312	878947
A0FGR8	ESYT2	Extended synaptotagmin-2	SSSSLLASPGHISVK	(S739)	_SSSS[Phospho (STY)]LLASPGHISVK_.2	_SSSS[Phospho (STY)]LLASPGHISVK_	1.7827e-11	6.58669e-13	1.23635e-12	1.60188e-09	1.12044e-12	3.0699e-12	3.80009e+06	3.45393e+06	3.56906e+06	2.43804e+06	2.45008e+06	2.36428e+06
A0FGR8	ESYT2	Extended synaptotagmin-2	SSSSLLASPGHISVK	(S739)	_SSSS[Phospho (STY)]LLASPGHISVK_.3	_SSSS[Phospho (STY)]LLASPGHISVK_	5.50672e-09	1.20946e-08	1.39604e-11	0.235243	0.207217	0.850014	1.0588e+06	998017	1099693	248892	253453	267059
A0FGR8	ESYT2	Extended synaptotagmin-2	SSSSLLASPGHISVK	(S736,S739)	_S[Phospho (STY)]SSS[Phospho (STY)]LLASPGHISVK_.2	_S[Phospho (STY)]SSS[Phospho (STY)]LLASPGHISVK_	0.300305	0.298861	0.256211	0.327389	0.287017	0.0229307	3.3962e+06	3.22977e+06	3076645	2.59569e+06	2.32401e+06	2.37091e+06
A0FGR8	ESYT2	Extended synaptotagmin-2	SSSSLLASPGHISVK	(S736,S739)	_S[Phospho (STY)]SSS[Phospho (STY)]LLASPGHISVK_.3	_S[Phospho (STY)]SSS[Phospho (STY)]LLASPGHISVK_	0.0290991	0.13848	0.0286177	0.00107882	0.00125192	0.00597712	856990	809862	814876	668908	664102	648671
A0FGR8	ESYT2	Extended synaptotagmin-2	SSSSLLASPGHISVK	(S737,S739)	_SS[Phospho (STY)]SS[Phospho (STY)]LLASPGHISVK_.2	_SS[Phospho (STY)]SS[Phospho (STY)]LLASPGHISVK_	0.689166	0.649606	0.564043	0.670563	0.580513	0.0619463	4.10377e+06	4.01416e+06	3822455	3.12945e+06	2.78531e+06	2.84295e+06
A0FGR8	ESYT2	Extended synaptotagmin-2	EPTPSIASDISLPIATQELR	(S758)	_EPTPSIAS[Phospho (STY)]DISLPIATQELR_.3	_EPTPSIAS[Phospho (STY)]DISLPIATQELR_	0.999989	1	1	1	1	0.999954	2.75853e+06	2.67481e+06	2.65097e+06	3.891e+06	3.87525e+06	4.23975e+06
A0FGR8	ESYT2	Extended synaptotagmin-2	SSSSLLASPGHISVK	(S738)	_SSS[Phospho (STY)]SLLASPGHISVK_.2	_SSS[Phospho (STY)]SLLASPGHISVK_	0.827141	0.00342929	0.967557	0.12025	0.993994	0.412002	919952	3.08907e+06	968762	2.15967e+06	918425	892017
A0FGR8	ESYT2	Extended synaptotagmin-2	SSSSLLASPGHISVK	(S738)	_SSS[Phospho (STY)]SLLASPGHISVK_.3	_SSS[Phospho (STY)]SLLASPGHISVK_	0.301901	0.945256	0.875141	0.736748	0.506742	0.0474436	1.00022e+06	79186.7	73339	239937	241707	683095
A0FGR8	ESYT2	Extended synaptotagmin-2	EPTPSIASDISLPIATQELR	(T753)	_EPT[Phospho (STY)]PSIASDISLPIATQELR_.3	_EPT[Phospho (STY)]PSIASDISLPIATQELR_	8.858e-09	0.93307	0.96279	0.450323	0.4182	7.55624e-10	2933748	167713	155995	183277	181299	4.50876e+06
A0FGR8	ESYT2	Extended synaptotagmin-2	EPTPSIASDISLPIATQELR	(S755)	_EPTPS[Phospho (STY)]IASDISLPIATQELR_.3	_EPTPS[Phospho (STY)]IASDISLPIATQELR_	0.772296	3.34785e-12	2.66542e-11	0.547848	0.44026	0.958262	157326	2.89916e+06	2.91061e+06	182555	180109	198480
A0FGR8	ESYT2	Extended synaptotagmin-2	EPTPSIASDISLPIATQELR	(S755,S758)	_EPTPS[Phospho (STY)]IAS[Phospho (STY)]DISLPIATQELR_.3	_EPTPS[Phospho (STY)]IAS[Phospho (STY)]DISLPIATQELR_	0.861938	0.129356	0.107523	0.460765	0.799443	0.136626	940866	931773	915542	1115416	1.11172e+06	1319249
A0FGR8	ESYT2	Extended synaptotagmin-2	EPTPSIASDISLPIATQELR	(S761)	_EPTPSIASDIS[Phospho (STY)]LPIATQELR_.3	_EPTPSIASDIS[Phospho (STY)]LPIATQELR_	0.999999	1	1	1	1	1	577938	554734	571145	1.37821e+06	1.5037e+06	1.51739e+06
A0FGR8	ESYT2	Extended synaptotagmin-2	SHMSGSPGPGGSNTAPSTPVIGGSDKPGMEEK	(S688,M690,M716)	_S[Phospho (STY)]HM[Oxidation (M)]SGSPGPGGSNTAPSTPVIGGSDKPGM[Oxidation (M)]EEK_.4	_S[Phospho (STY)]HM[Oxidation (M)]SGSPGPGGSNTAPSTPVIGGSDKPGM[Oxidation (M)]EEK_	8.25158e-05	0.000125157	0.000105653	4.17755e-06	1.07356e-06	1.61285e-05	664499	672783	687334	1.00518e+06	987709	1.03353e+06
A0FGR8	ESYT2	Extended synaptotagmin-2	SHMSGSPGPGGSNTAPSTPVIGGSDKPGMEEK	(M690,S691,M716)	_SHM[Oxidation (M)]S[Phospho (STY)]GSPGPGGSNTAPSTPVIGGSDKPGM[Oxidation (M)]EEK_.4	_SHM[Oxidation (M)]S[Phospho (STY)]GSPGPGGSNTAPSTPVIGGSDKPGM[Oxidation (M)]EEK_	0.46079	0.36419	0.928741	0.121931	0.00423386	0.0047247	652248	657059	666240	999950	994669	1.02441e+06
A0FGR8	ESYT2	Extended synaptotagmin-2	EPTPSIASDISLPIATQELR	(T753,S758,S761)	_EPT[Phospho (STY)]PSIAS[Phospho (STY)]DIS[Phospho (STY)]LPIATQELR_.3	_EPT[Phospho (STY)]PSIAS[Phospho (STY)]DIS[Phospho (STY)]LPIATQELR_	0.0526536	0.183439	0.124758	0.64785	0.733345	0.0799949	2.4116e+06	778791	110015	87930.5	598958	760261
A0FGR8	ESYT2	Extended synaptotagmin-2	SSSSLLASPGHISVK	(S739,S743)	_SSSS[Phospho (STY)]LLAS[Phospho (STY)]PGHISVK_.2	_SSSS[Phospho (STY)]LLAS[Phospho (STY)]PGHISVK_	0.370267	0.966227	0.463726	0.188137	0.91764	0.864742	531021	518541	502302	593854	548235	598353
A0FGR8	ESYT2	Extended synaptotagmin-2	SSSSLLASPGHISVK	(S739,S743)	_SSSS[Phospho (STY)]LLAS[Phospho (STY)]PGHISVK_.3	_SSSS[Phospho (STY)]LLAS[Phospho (STY)]PGHISVK_	0.533432	0.264181	0.531923	0.223113	0.914059	0.062698	188648	176816	174908	240318	226628	226693
A0FGR8	ESYT2	Extended synaptotagmin-2	SHMSGSPGPGGSNTAPSTPVIGGSDKPGMEEK	(S688,M690,S693,M716)	_S[Phospho (STY)]HM[Oxidation (M)]SGS[Phospho (STY)]PGPGGSNTAPSTPVIGGSDKPGM[Oxidation (M)]EEK_.4	_S[Phospho (STY)]HM[Oxidation (M)]SGS[Phospho (STY)]PGPGGSNTAPSTPVIGGSDKPGM[Oxidation (M)]EEK_	7.54992e-07	5.43581e-06	1.61312e-06	1.4665e-06	1.0898e-06	5.28026e-07	812338	809650	775271	702821	703536	715486
A0FGR8	ESYT2	Extended synaptotagmin-2	SSSSLLASPGHISVK	(S736,S743)	_S[Phospho (STY)]SSSLLAS[Phospho (STY)]PGHISVK_.2	_S[Phospho (STY)]SSSLLAS[Phospho (STY)]PGHISVK_	0.0116445	2.44067e-05	5.98239e-05	0.000721665	7.5994e-05	7.53434e-06	479167	478300	448828	536761	494029	544706
A0FGR8	ESYT2	Extended synaptotagmin-2	SSSSLLASPGHISVK	(S736,S743)	_S[Phospho (STY)]SSSLLAS[Phospho (STY)]PGHISVK_.3	_S[Phospho (STY)]SSSLLAS[Phospho (STY)]PGHISVK_	0.000778143	0.174669	0.0107016	0.109316	0.139058	0.250221	196145	182794	183632	249886	246190	239148
A0FGR8	ESYT2	Extended synaptotagmin-2	SHMSGSPGPGGSNTAPSTPVIGGSDKPGMEEK	(M690,S693,M716)	_SHM[Oxidation (M)]SGS[Phospho (STY)]PGPGGSNTAPSTPVIGGSDKPGM[Oxidation (M)]EEK_.4	_SHM[Oxidation (M)]SGS[Phospho (STY)]PGPGGSNTAPSTPVIGGSDKPGM[Oxidation (M)]EEK_	0.57893	0.651701	0.780618	0.877401	0.99581	0.995264	562485	576215	579699	839343	825656	874795
A0FGR8	ESYT2	Extended synaptotagmin-2	SHMSGSPGPGGSNTAPSTPVIGGSDKPGMEEK	(M690,S693,S699,M716)	_SHM[Oxidation (M)]SGS[Phospho (STY)]PGPGGS[Phospho (STY)]NTAPSTPVIGGSDKPGM[Oxidation (M)]EEK_.4	_SHM[Oxidation (M)]SGS[Phospho (STY)]PGPGGS[Phospho (STY)]NTAPSTPVIGGSDKPGM[Oxidation (M)]EEK_	2.25793e-12	1.22981e-13	9.33672e-10	4.83778e-07	1.836e-09	1.06489e-13	683256	660469	632207	559323	573772	613504
A0FGR8	ESYT2	Extended synaptotagmin-2	EPTPSIASDISLPIATQELR	(T753,S755,S758)	_EPT[Phospho (STY)]PS[Phospho (STY)]IAS[Phospho (STY)]DISLPIATQELR_.3	_EPT[Phospho (STY)]PS[Phospho (STY)]IAS[Phospho (STY)]DISLPIATQELR_	0.0536884	0.0781366	0.795319	0.699168	0.905678	0.945762	2.2388e+06	231053	41406.7	201957	177647	551303
A0FGR8	ESYT2	Extended synaptotagmin-2	SHMSGSPGPGGSNTAPSTPVIGGSDKPGMEEK	(M690,T701,M716)	_SHM[Oxidation (M)]SGSPGPGGSNT[Phospho (STY)]APSTPVIGGSDKPGM[Oxidation (M)]EEK_.4	_SHM[Oxidation (M)]SGSPGPGGSNT[Phospho (STY)]APSTPVIGGSDKPGM[Oxidation (M)]EEK_	5.10868e-13	4.31254e-08	0.00245048	0.015246	6.29926e-11	3.81555e-08	449592	448606	456276	645589	641352	689794
A0FGR8	ESYT2	Extended synaptotagmin-2	SHMSGSPGPGGSNTAPSTPVIGGSDKPGMEEK	(M690,S699,M716)	_SHM[Oxidation (M)]SGSPGPGGS[Phospho (STY)]NTAPSTPVIGGSDKPGM[Oxidation (M)]EEK_.4	_SHM[Oxidation (M)]SGSPGPGGS[Phospho (STY)]NTAPSTPVIGGSDKPGM[Oxidation (M)]EEK_	3.28042e-09	8.18374e-06	0.123466	0.000804724	7.98687e-09	2.28662e-06	446719	435282	452176	625661	630741	670629
A0FGR8	ESYT2	Extended synaptotagmin-2	SHMSGSPGPGGSNTAPSTPVIGGSDKPGMEEK	(M690,S691)	_SHM[Oxidation (M)]S[Phospho (STY)]GSPGPGGSNTAPSTPVIGGSDKPGMEEK_.4	_SHM[Oxidation (M)]S[Phospho (STY)]GSPGPGGSNTAPSTPVIGGSDKPGMEEK_	0.00740669	0.060568	0.781728	0.984275	0.964588	0.954959	308255	345916	321088	713000	738004	739571
A0FGR8	ESYT2	Extended synaptotagmin-2	SHMSGSPGPGGSNTAPSTPVIGGSDKPGMEEK	(M690,S691,S693,M716)	_SHM[Oxidation (M)]S[Phospho (STY)]GS[Phospho (STY)]PGPGGSNTAPSTPVIGGSDKPGM[Oxidation (M)]EEK_.4	_SHM[Oxidation (M)]S[Phospho (STY)]GS[Phospho (STY)]PGPGGSNTAPSTPVIGGSDKPGM[Oxidation (M)]EEK_	0.999883	0.999999	1	0.999993	1	1	567527	561203	554940	495976	481641	495211
A0FGR8	ESYT2	Extended synaptotagmin-2	SHMSGSPGPGGSNTAPSTPVIGGSDKPGMEEK	(M690,S693)	_SHM[Oxidation (M)]SGS[Phospho (STY)]PGPGGSNTAPSTPVIGGSDKPGMEEK_.4	_SHM[Oxidation (M)]SGS[Phospho (STY)]PGPGGSNTAPSTPVIGGSDKPGMEEK_	0.151451	0.360271	0.215848	0.0156178	0.327931	0.0450517	308502	339328	318389	705355	740419	729874
A0FGR8	ESYT2	Extended synaptotagmin-2	SHMSGSPGPGGSNTAPSTPVIGGSDKPGMEEK	(M690,S704,T705,M716)	_SHM[Oxidation (M)]SGSPGPGGSNTAPS[Phospho (STY)]T[Phospho (STY)]PVIGGSDKPGM[Oxidation (M)]EEK_.4	_SHM[Oxidation (M)]SGSPGPGGSNTAPS[Phospho (STY)]T[Phospho (STY)]PVIGGSDKPGM[Oxidation (M)]EEK_	0.11665	0.403537	0.9109	0.770792	0.785159	0.87136	661892	730135	642684	330200	313975	313712
A0FGR8	ESYT2	Extended synaptotagmin-2	AQPPEAGPQGLHDLGRSSSSLLASPGHISVK	(S737,S738)	_AQPPEAGPQGLHDLGRSS[Phospho (STY)]S[Phospho (STY)]SLLASPGHISVK_.4	_AQPPEAGPQGLHDLGRSS[Phospho (STY)]S[Phospho (STY)]SLLASPGHISVK_	0.37587	0.315367	0.384124	0.327529	0.26749	0.347899	456482	474064	477085	492844	509152	536926
A0FGR8	ESYT2	Extended synaptotagmin-2	SHMSGSPGPGGSNTAPSTPVIGGSDKPGMEEK	(M690,S693,T705,M716)	_SHM[Oxidation (M)]SGS[Phospho (STY)]PGPGGSNTAPST[Phospho (STY)]PVIGGSDKPGM[Oxidation (M)]EEK_.4	_SHM[Oxidation (M)]SGS[Phospho (STY)]PGPGGSNTAPST[Phospho (STY)]PVIGGSDKPGM[Oxidation (M)]EEK_	1.11765e-05	2.73725e-10	1.77741e-15	5.19293e-13	1.28574e-14	4.87114e-10	616620	678181	596994	302944	300856	275418
A0FGR8	ESYT2	Extended synaptotagmin-2	SHMSGSPGPGGSNTAPSTPVIGGSDKPGMEEK	(M690,T701,T705)	_SHM[Oxidation (M)]SGSPGPGGSNT[Phospho (STY)]APST[Phospho (STY)]PVIGGSDKPGMEEK_.4	_SHM[Oxidation (M)]SGSPGPGGSNT[Phospho (STY)]APST[Phospho (STY)]PVIGGSDKPGMEEK_	0.15189	0.399274	0.537296	0.379063	0.38786	0.509413	554088	545345	526238	331162	353401	343728
A0FGR8	ESYT2	Extended synaptotagmin-2	AQPPEAGPQGLHDLGRSSSSLLASPGHISVK	(S736,S738)	_AQPPEAGPQGLHDLGRS[Phospho (STY)]SS[Phospho (STY)]SLLASPGHISVK_.4	_AQPPEAGPQGLHDLGRS[Phospho (STY)]SS[Phospho (STY)]SLLASPGHISVK_	0.375404	0.441159	0.333568	0.613242	0.701058	0.667398	407368	413027	415279	423439	442853	458026
A0FGR8	ESYT2	Extended synaptotagmin-2	SHMSGSPGPGGSNTAPSTPVIGGSDKPGMEEK	(M690,S699,T705)	_SHM[Oxidation (M)]SGSPGPGGS[Phospho (STY)]NTAPST[Phospho (STY)]PVIGGSDKPGMEEK_.4	_SHM[Oxidation (M)]SGSPGPGGS[Phospho (STY)]NTAPST[Phospho (STY)]PVIGGSDKPGMEEK_	0.151834	0.311935	0.0621981	0.347745	0.1525	0.0763011	531953	528457	504276	306895	343765	327786
A0FGR8	ESYT2	Extended synaptotagmin-2	SHMSGSPGPGGSNTAPSTPVIGGSDKPGMEEK	(S688,M690,S693)	_S[Phospho (STY)]HM[Oxidation (M)]SGS[Phospho (STY)]PGPGGSNTAPSTPVIGGSDKPGMEEK_.4	_S[Phospho (STY)]HM[Oxidation (M)]SGS[Phospho (STY)]PGPGGSNTAPSTPVIGGSDKPGMEEK_	0.000789621	0.000941633	0.000569538	5.26681e-07	5.39906e-05	4.62711e-07	411764	414518	385778	444083	428094	456624
A0FGR8	ESYT2	Extended synaptotagmin-2	SHMSGSPGPGGSNTAPSTPVIGGSDKPGMEEK	(M690,T701)	_SHM[Oxidation (M)]SGSPGPGGSNT[Phospho (STY)]APSTPVIGGSDKPGMEEK_.4	_SHM[Oxidation (M)]SGSPGPGGSNT[Phospho (STY)]APSTPVIGGSDKPGMEEK_	0.373493	0.222377	0.000116747	8.52795e-10	1.01685e-08	1.37672e-09	245399	268766	257807	571221	591520	577084
A0FGR8	ESYT2	Extended synaptotagmin-2	SHMSGSPGPGGSNTAPSTPVIGGSDKPGMEEK	(M690,T701,T705,M716)	_SHM[Oxidation (M)]SGSPGPGGSNT[Phospho (STY)]APST[Phospho (STY)]PVIGGSDKPGM[Oxidation (M)]EEK_.4	_SHM[Oxidation (M)]SGSPGPGGSNT[Phospho (STY)]APST[Phospho (STY)]PVIGGSDKPGM[Oxidation (M)]EEK_	0.102531	0.50984	0.145619	0.214421	6.77396e-05	0.353333	541049	590754	521962	258118	252226	254404
A0FGR8	ESYT2	Extended synaptotagmin-2	SHMSGSPGPGGSNTAPSTPVIGGSDKPGMEEK	(S688,M690)	_S[Phospho (STY)]HM[Oxidation (M)]SGSPGPGGSNTAPSTPVIGGSDKPGMEEK_.4	_S[Phospho (STY)]HM[Oxidation (M)]SGSPGPGGSNTAPSTPVIGGSDKPGMEEK_	1.28717e-09	1.7186e-05	0.00108271	1.12595e-05	2.81244e-06	1.35516e-05	235321	254741	245360	531399	563300	539711
A0FGR8	ESYT2	Extended synaptotagmin-2	SHMSGSPGPGGSNTAPSTPVIGGSDKPGMEEK	(M690,S704,T705)	_SHM[Oxidation (M)]SGSPGPGGSNTAPS[Phospho (STY)]T[Phospho (STY)]PVIGGSDKPGMEEK_.4	_SHM[Oxidation (M)]SGSPGPGGSNTAPS[Phospho (STY)]T[Phospho (STY)]PVIGGSDKPGMEEK_	0.150615	0.331869	0.462148	0.339446	0.723431	0.486414	487311	488276	466643	283480	313135	302367
A0FGR8	ESYT2	Extended synaptotagmin-2	SHMSGSPGPGGSNTAPSTPVIGGSDKPGMEEK	(M690,S693,T705)	_SHM[Oxidation (M)]SGS[Phospho (STY)]PGPGGSNTAPST[Phospho (STY)]PVIGGSDKPGMEEK_.4	_SHM[Oxidation (M)]SGS[Phospho (STY)]PGPGGSNTAPST[Phospho (STY)]PVIGGSDKPGMEEK_	3.16697e-12	1.34474e-11	2.89221e-15	4.36911e-06	4.02111e-07	2.1595e-08	451672	445800	433729	279930	298757	281766
A0FGR8	ESYT2	Extended synaptotagmin-2	SHMSGSPGPGGSNTAPSTPVIGGSDKPGMEEK	(M690,S699,T701,M716)	_SHM[Oxidation (M)]SGSPGPGGS[Phospho (STY)]NT[Phospho (STY)]APSTPVIGGSDKPGM[Oxidation (M)]EEK_.4	_SHM[Oxidation (M)]SGSPGPGGS[Phospho (STY)]NT[Phospho (STY)]APSTPVIGGSDKPGM[Oxidation (M)]EEK_	0.874334	0.0532926	0.0339318	0.162642	0.13603	0.162772	466990	504832	446227	222957	213812	214985
A0FGR8	ESYT2	Extended synaptotagmin-2	SSSSLLASPGHISVK	(S738,S748)	_SSS[Phospho (STY)]SLLASPGHIS[Phospho (STY)]VK_.2	_SSS[Phospho (STY)]SLLASPGHIS[Phospho (STY)]VK_	3.76736e-07	3.71296e-09	1.01203e-06	7.29322e-07	4.81854e-12	1.6523e-12	313537	295094	288459	372384	340556	342742
A0FGR8	ESYT2	Extended synaptotagmin-2	SHMSGSPGPGGSNTAPSTPVIGGSDKPGMEEK	(M690,S693,S699)	_SHM[Oxidation (M)]SGS[Phospho (STY)]PGPGGS[Phospho (STY)]NTAPSTPVIGGSDKPGMEEK_.4	_SHM[Oxidation (M)]SGS[Phospho (STY)]PGPGGS[Phospho (STY)]NTAPSTPVIGGSDKPGMEEK_	2.8388e-12	1.31006e-11	2.83035e-15	4.20988e-06	3.50486e-07	8.81788e-17	367104	362633	344558	211987	241022	344872
A0FGR8	ESYT2	Extended synaptotagmin-2	SHMSGSPGPGGSNTAPSTPVIGGSDKPGMEEK	(S688,M690,T705)	_S[Phospho (STY)]HM[Oxidation (M)]SGSPGPGGSNTAPST[Phospho (STY)]PVIGGSDKPGMEEK_.4	_S[Phospho (STY)]HM[Oxidation (M)]SGSPGPGGSNTAPST[Phospho (STY)]PVIGGSDKPGMEEK_	5.92496e-24	1.28654e-25	3.50076e-29	2.01552e-13	1.38205e-21	1.76198e-20	386627	382287	361367	226489	256555	237961
A0FGR8	ESYT2	Extended synaptotagmin-2	SHMSGSPGPGGSNTAPSTPVIGGSDKPGMEEK	(T701)	_SHMSGSPGPGGSNT[Phospho (STY)]APSTPVIGGSDKPGMEEK_.4	_SHMSGSPGPGGSNT[Phospho (STY)]APSTPVIGGSDKPGMEEK_	0.375841	0.289375	0.598125	0.262958	0.578983	0.572089	174842	191967	184600	380411	400867	374015
A0FGR8	ESYT2	Extended synaptotagmin-2	SHMSGSPGPGGSNTAPSTPVIGGSDKPGMEEK	(M690,S691,T701,M716)	_SHM[Oxidation (M)]S[Phospho (STY)]GSPGPGGSNT[Phospho (STY)]APSTPVIGGSDKPGM[Oxidation (M)]EEK_.4	_SHM[Oxidation (M)]S[Phospho (STY)]GSPGPGGSNT[Phospho (STY)]APSTPVIGGSDKPGM[Oxidation (M)]EEK_	1.07516e-11	1.66804e-08	1.0375e-07	4.88179e-06	8.44958e-09	2.65226e-13	309538	299902	295145	258852	265472	276325
A0FGR8	ESYT2	Extended synaptotagmin-2	AQPPEAGPQGLHDLGRSSSSLLASPGHISVK	(S739,S743)	_AQPPEAGPQGLHDLGRSSSS[Phospho (STY)]LLAS[Phospho (STY)]PGHISVK_.4	_AQPPEAGPQGLHDLGRSSSS[Phospho (STY)]LLAS[Phospho (STY)]PGHISVK_	1.39026e-06	5.53559e-06	4.15514e-06	3.71962e-09	0.995395	3.84832e-11	275453	294941	287746	284320	193685	319432
A0FGR8	ESYT2	Extended synaptotagmin-2	SHMSGSPGPGGSNTAPSTPVIGGSDKPGMEEK	(S693)	_SHMSGS[Phospho (STY)]PGPGGSNTAPSTPVIGGSDKPGMEEK_.4	_SHMSGS[Phospho (STY)]PGPGGSNTAPSTPVIGGSDKPGMEEK_	0.00611844	0.00210323	2.50201e-05	0.145363	0.306359	0.417938	253256	273385	261356	267004	260991	244655
A0FGR8	ESYT2	Extended synaptotagmin-2	SHMSGSPGPGGSNTAPSTPVIGGSDKPGMEEK	(M690,S704,S711,M716)	_SHM[Oxidation (M)]SGSPGPGGSNTAPS[Phospho (STY)]TPVIGGS[Phospho (STY)]DKPGM[Oxidation (M)]EEK_.4	_SHM[Oxidation (M)]SGSPGPGGSNTAPS[Phospho (STY)]TPVIGGS[Phospho (STY)]DKPGM[Oxidation (M)]EEK_	2.58517e-14	8.93675e-11	3.37321e-10	6.56345e-14	1.00294e-13	1.66094e-12	348543	379698	320910	166433	162040	163881
A0FGR8	ESYT2	Extended synaptotagmin-2	SHMSGSPGPGGSNTAPSTPVIGGSDKPGMEEK	(S688)	_S[Phospho (STY)]HMSGSPGPGGSNTAPSTPVIGGSDKPGMEEK_.4	_S[Phospho (STY)]HMSGSPGPGGSNTAPSTPVIGGSDKPGMEEK_	6.01305e-05	2.61998e-06	2.20147e-07	0.00352599	0.00910923	0.0433025	186305	192111	191664	136751	137136	137652
A0FGR8	ESYT2	Extended synaptotagmin-2	SHMSGSPGPGGSNTAPSTPVIGGSDKPGMEEK	(S699,T705)	_SHMSGSPGPGGS[Phospho (STY)]NTAPST[Phospho (STY)]PVIGGSDKPGMEEK_.4	_SHMSGSPGPGGS[Phospho (STY)]NTAPST[Phospho (STY)]PVIGGSDKPGMEEK_	0.341223	0.158902	0.29328	0.151028	0.0151946	0.0293937	85471	75455.3	97793.8	62240.9	69092.2	62758.7
A0FGR8	ESYT2	Extended synaptotagmin-2	SHMSGSPGPGGSNTAPSTPVIGGSDKPGMEEK	(T701,T705)	_SHMSGSPGPGGSNT[Phospho (STY)]APST[Phospho (STY)]PVIGGSDKPGMEEK_.4	_SHMSGSPGPGGSNT[Phospho (STY)]APST[Phospho (STY)]PVIGGSDKPGMEEK_	0.479023	0.353461	0.611752	0.0412884	0.0435109	0.293687	85453	75275.1	95743.5	62355.5	66709.8	60771.9
A0FGR8	ESYT2	Extended synaptotagmin-2	SHMSGSPGPGGSNTAPSTPVIGGSDKPGMEEK	(T701,S704)	_SHMSGSPGPGGSNT[Phospho (STY)]APS[Phospho (STY)]TPVIGGSDKPGMEEK_.4	_SHMSGSPGPGGSNT[Phospho (STY)]APS[Phospho (STY)]TPVIGGSDKPGMEEK_	0.481792	0.354087	0.401702	0.193234	0.0434226	0.291788	76467.1	60381.6	85535.6	55431.2	55409.3	54221.8
A0FGR8	ESYT2	Extended synaptotagmin-2	EPTPSIASDISLPIATQELR	(T753,T766)	_EPT[Phospho (STY)]PSIASDISLPIAT[Phospho (STY)]QELR_.3	_EPT[Phospho (STY)]PSIASDISLPIAT[Phospho (STY)]QELR_	0.000178894	0.0181945	0.00225894	0.0115467	0.0750528	0.00676284	31620.8	25091.2	30096.8	80015.7	82376	86676.4
A0FGR8	ESYT2	Extended synaptotagmin-2	SHMSGSPGPGGSNTAPSTPVIGGSDKPGMEEK	(T701,S711)	_SHMSGSPGPGGSNT[Phospho (STY)]APSTPVIGGS[Phospho (STY)]DKPGMEEK_.4	_SHMSGSPGPGGSNT[Phospho (STY)]APSTPVIGGS[Phospho (STY)]DKPGMEEK_	1.17053e-06	3.78723e-05	6.52491e-05	8.51223e-06	0.00200729	4.02555e-08	44476.4	49148.8	68981.1	45005.9	47822.3	42006.8
A0FGR8	ESYT2	Extended synaptotagmin-2	SHMSGSPGPGGSNTAPSTPVIGGSDKPGMEEK	(T705,S711)	_SHMSGSPGPGGSNTAPST[Phospho (STY)]PVIGGS[Phospho (STY)]DKPGMEEK_.4	_SHMSGSPGPGGSNTAPST[Phospho (STY)]PVIGGS[Phospho (STY)]DKPGMEEK_	1.70112e-06	4.99338e-05	7.67176e-05	1.46895e-05	0.00251583	8.12605e-08	44047.5	49258.9	69666.6	42306	48270.6	41991.9
A0FGR8	ESYT2	Extended synaptotagmin-2	SSSSLLASPGHISVK	(S743)	_SSSSLLAS[Phospho (STY)]PGHISVK_.3	_SSSSLLAS[Phospho (STY)]PGHISVK_	1.98728e-27	1.73876e-28	7.28317e-30	1	0.999996	1	57872.9	52508.7	55594.8	56832.5	58497.3	45975
A0FGR8	ESYT2	Extended synaptotagmin-2	SSSSLLASPGHISVK	(S743)	_SSSSLLAS[Phospho (STY)]PGHISVK_.2	_SSSSLLAS[Phospho (STY)]PGHISVK_	9.48037e-38	3.34679e-32	7.22004e-34	Filtered	Filtered	3.89046e-27	1.24992e+06	1.12036e+06	1.18064e+06	Filtered	Filtered	766040
A0FGR8	ESYT2	Extended synaptotagmin-2	EPTPSIASDISLPIATQELR	(T753,S755,S761)	_EPT[Phospho (STY)]PS[Phospho (STY)]IASDIS[Phospho (STY)]LPIATQELR_.3	_EPT[Phospho (STY)]PS[Phospho (STY)]IASDIS[Phospho (STY)]LPIATQELR_	0.0551308	0.558239	Filtered	0.337867	0.325394	0.082793	1.92702e+06	30124.2	Filtered	327251	507262	576397
A0FGR8	ESYT2	Extended synaptotagmin-2	SSSSLLASPGHISVK	(S738,S743)	_SSS[Phospho (STY)]SLLAS[Phospho (STY)]PGHISVK_.2	_SSS[Phospho (STY)]SLLAS[Phospho (STY)]PGHISVK_	0.593236	0.672066	0.0535753	0.75041	0.0827245	0.136367	426822	424313	400738	478866	439923	485094
A0FGR8	ESYT2	Extended synaptotagmin-2	SSSSLLASPGHISVK	(S738,S743)	_SSS[Phospho (STY)]SLLAS[Phospho (STY)]PGHISVK_.3	_SSS[Phospho (STY)]SLLAS[Phospho (STY)]PGHISVK_	Filtered	Filtered	0.434713	0.399985	0.0246914	0.454398	Filtered	Filtered	105262	150729	136517	131433
A0FGR8	ESYT2	Extended synaptotagmin-2	SHMSGSPGPGGSNTAPSTPVIGGSDKPGMEEK	(M690,S691,S693)	_SHM[Oxidation (M)]S[Phospho (STY)]GS[Phospho (STY)]PGPGGSNTAPSTPVIGGSDKPGMEEK_.4	_SHM[Oxidation (M)]S[Phospho (STY)]GS[Phospho (STY)]PGPGGSNTAPSTPVIGGSDKPGMEEK_	Filtered	0.999242	0.999448	0.999976	0.999935	1	Filtered	420642	388580	427927	409369	447609
A0FGR8	ESYT2	Extended synaptotagmin-2	SHMSGSPGPGGSNTAPSTPVIGGSDKPGMEEK	(S691)	_SHMS[Phospho (STY)]GSPGPGGSNTAPSTPVIGGSDKPGMEEK_.4	_SHMS[Phospho (STY)]GSPGPGGSNTAPSTPVIGGSDKPGMEEK_	Filtered	0.00289171	0.01173	0.101534	0.681679	0.298277	Filtered	139057	56051.9	116824	122172	130082
A0FGR8	ESYT2	Extended synaptotagmin-2	SHMSGSPGPGGSNTAPSTPVIGGSDKPGMEEK	(S699,S704)	_SHMSGSPGPGGS[Phospho (STY)]NTAPS[Phospho (STY)]TPVIGGSDKPGMEEK_.4	_SHMSGSPGPGGS[Phospho (STY)]NTAPS[Phospho (STY)]TPVIGGSDKPGMEEK_	0.340636	0.159662	0.291265	Filtered	0.0152359	0.0294959	96900.1	81624.7	107113	Filtered	67492.8	64041.6
A0FGR8	ESYT2	Extended synaptotagmin-2	SHMSGSPGPGGSNTAPSTPVIGGSDKPGMEEK	(S704,T705)	_SHMSGSPGPGGSNTAPS[Phospho (STY)]T[Phospho (STY)]PVIGGSDKPGMEEK_.4	_SHMSGSPGPGGSNTAPS[Phospho (STY)]T[Phospho (STY)]PVIGGSDKPGMEEK_	0.551089	0.704017	0.404897	Filtered	0.966204	0.810206	96899.8	78983.7	107166	Filtered	68083.4	64015
A0FGR8	ESYT2	Extended synaptotagmin-2	SHMSGSPGPGGSNTAPSTPVIGGSDKPGMEEK	(S688,S691,M716)	_S[Phospho (STY)]HMS[Phospho (STY)]GSPGPGGSNTAPSTPVIGGSDKPGM[Oxidation (M)]EEK_.4	_S[Phospho (STY)]HMS[Phospho (STY)]GSPGPGGSNTAPSTPVIGGSDKPGM[Oxidation (M)]EEK_	0.000202829	Filtered	0.000576661	0.000273352	2.08733e-06	7.20411e-05	55523.2	Filtered	62502.9	85065.3	100668	109334
A0FGR8	ESYT2	Extended synaptotagmin-2	SHMSGSPGPGGSNTAPSTPVIGGSDKPGMEEK	(S691,T701,S704)	_SHMS[Phospho (STY)]GSPGPGGSNT[Phospho (STY)]APS[Phospho (STY)]TPVIGGSDKPGMEEK_.4	_SHMS[Phospho (STY)]GSPGPGGSNT[Phospho (STY)]APS[Phospho (STY)]TPVIGGSDKPGMEEK_	0.0097367	0.0703252	Filtered	0.0004058	0.0102955	0.057518	21090.3	91645.2	Filtered	135554	23864	37980.7
A0FGR8	ESYT2	Extended synaptotagmin-2	EPTPSIASDISLPIATQELR	(S755,S761)	_EPTPS[Phospho (STY)]IASDIS[Phospho (STY)]LPIATQELR_.3	_EPTPS[Phospho (STY)]IASDIS[Phospho (STY)]LPIATQELR_	Filtered	6.85473e-11	Filtered	2.24878e-13	1.32996e-11	8.85597e-11	Filtered	3.53049e+06	Filtered	10766347	11249245	11557968
A0FGR8	ESYT2	Extended synaptotagmin-2	EPTPSIASDISLPIATQELR	(S755,S758,S761)	_EPTPS[Phospho (STY)]IAS[Phospho (STY)]DIS[Phospho (STY)]LPIATQELR_.3	_EPTPS[Phospho (STY)]IAS[Phospho (STY)]DIS[Phospho (STY)]LPIATQELR_	0.891017	Filtered	Filtered	0.296811	0.346178	0.0834716	1.834e+06	Filtered	Filtered	398748	366412	579292
A0FGR8	ESYT2	Extended synaptotagmin-2	SHMSGSPGPGGSNTAPSTPVIGGSDKPGMEEK	(S688,S693)	_S[Phospho (STY)]HMSGS[Phospho (STY)]PGPGGSNTAPSTPVIGGSDKPGMEEK_.4	_S[Phospho (STY)]HMSGS[Phospho (STY)]PGPGGSNTAPSTPVIGGSDKPGMEEK_	Filtered	7.23685e-06	Filtered	0.0198276	0.00338834	0.00867538	Filtered	256965	Filtered	264499	237956	263456
A0FGR8	ESYT2	Extended synaptotagmin-2	SHMSGSPGPGGSNTAPSTPVIGGSDKPGMEEK	(S688,S691)	_S[Phospho (STY)]HMS[Phospho (STY)]GSPGPGGSNTAPSTPVIGGSDKPGMEEK_.4	_S[Phospho (STY)]HMS[Phospho (STY)]GSPGPGGSNTAPSTPVIGGSDKPGMEEK_	Filtered	7.45228e-06	Filtered	1.98245e-06	0.00337131	6.34443e-05	Filtered	266357	Filtered	77256.5	245888	82848.1
A0FGR8	ESYT2	Extended synaptotagmin-2	SHMSGSPGPGGSNTAPSTPVIGGSDKPGMEEK	(S691,S693,M716)	_SHMS[Phospho (STY)]GS[Phospho (STY)]PGPGGSNTAPSTPVIGGSDKPGM[Oxidation (M)]EEK_.4	_SHMS[Phospho (STY)]GS[Phospho (STY)]PGPGGSNTAPSTPVIGGSDKPGM[Oxidation (M)]EEK_	Filtered	Filtered	0.0124854	0.3269	4.02989e-05	0.0553352	Filtered	Filtered	56370.2	75145.5	88944	94710.6
A0FGR8	ESYT2	Extended synaptotagmin-2	EPTPSIASDISLPIATQELR	(T753,S758)	_EPT[Phospho (STY)]PSIAS[Phospho (STY)]DISLPIATQELR_.3	_EPT[Phospho (STY)]PSIAS[Phospho (STY)]DISLPIATQELR_	1.74741e-13	2.91271e-09	9.83356e-15	1.12806e-16	9.65615e-15	3.76523e-10	4.1151e+06	4484310	4.12113e+06	9489499	9977872	10162348
A0FGR8	ESYT2	Extended synaptotagmin-2	SHMSGSPGPGGSNTAPSTPVIGGSDKPGMEEK	(S691,S699)	_SHMS[Phospho (STY)]GSPGPGGS[Phospho (STY)]NTAPSTPVIGGSDKPGMEEK_.4	_SHMS[Phospho (STY)]GSPGPGGS[Phospho (STY)]NTAPSTPVIGGSDKPGMEEK_	Filtered	Filtered	Filtered	0.170525	0.00313644	0.0822945	Filtered	Filtered	Filtered	358919	336221	361811
A0FGR8	ESYT2	Extended synaptotagmin-2	SHMSGSPGPGGSNTAPSTPVIGGSDKPGMEEK	(S693,T701,S704)	_SHMSGS[Phospho (STY)]PGPGGSNT[Phospho (STY)]APS[Phospho (STY)]TPVIGGSDKPGMEEK_.4	_SHMSGS[Phospho (STY)]PGPGGSNT[Phospho (STY)]APS[Phospho (STY)]TPVIGGSDKPGMEEK_	Filtered	0.0816148	Filtered	Filtered	0.014016	0.139221	Filtered	91650.7	Filtered	Filtered	23869.7	34432.8
A0FGR8	ESYT2	Extended synaptotagmin-2	SHMSGSPGPGGSNTAPSTPVIGGSDKPGMEEK	(S691,S693,T705)	_SHMS[Phospho (STY)]GS[Phospho (STY)]PGPGGSNTAPST[Phospho (STY)]PVIGGSDKPGMEEK_.4	_SHMS[Phospho (STY)]GS[Phospho (STY)]PGPGGSNTAPST[Phospho (STY)]PVIGGSDKPGMEEK_	0.00962918	0.0749191	Filtered	Filtered	Filtered	0.156588	21054.1	91619	Filtered	Filtered	Filtered	34444.8
A0FGR8	ESYT2	Extended synaptotagmin-2	SHMSGSPGPGGSNTAPSTPVIGGSDKPGMEEK	(S699,T701,M716)	_SHMSGSPGPGGS[Phospho (STY)]NT[Phospho (STY)]APSTPVIGGSDKPGM[Oxidation (M)]EEK_.4	_SHMSGSPGPGGS[Phospho (STY)]NT[Phospho (STY)]APSTPVIGGSDKPGM[Oxidation (M)]EEK_	0.0763047	Filtered	0.00760421	Filtered	0.097548	Filtered	45882.4	Filtered	36142.6	Filtered	21564	Filtered
A0FGR8	ESYT2	Extended synaptotagmin-2	AQPPEAGPQGLHDLGRSSSSLLASPGHISVK	(S736,S739)	_AQPPEAGPQGLHDLGRS[Phospho (STY)]SSS[Phospho (STY)]LLASPGHISVK_.4	_AQPPEAGPQGLHDLGRS[Phospho (STY)]SSS[Phospho (STY)]LLASPGHISVK_	Filtered	Filtered	Filtered	0.211911	Filtered	0.0742018	Filtered	Filtered	Filtered	451194	Filtered	495544
A0FGR8	ESYT2	Extended synaptotagmin-2	SHMSGSPGPGGSNTAPSTPVIGGSDKPGMEEK	(S691,S693)	_SHMS[Phospho (STY)]GS[Phospho (STY)]PGPGGSNTAPSTPVIGGSDKPGMEEK_.4	_SHMS[Phospho (STY)]GS[Phospho (STY)]PGPGGSNTAPSTPVIGGSDKPGMEEK_	Filtered	0.000170595	Filtered	Filtered	Filtered	0.167544	Filtered	480771	Filtered	Filtered	Filtered	441501
A0FGR8	ESYT2	Extended synaptotagmin-2	AQPPEAGPQGLHDLGRSSSSLLASPGHISVK	(S738,S739)	_AQPPEAGPQGLHDLGRSSS[Phospho (STY)]S[Phospho (STY)]LLASPGHISVK_.4	_AQPPEAGPQGLHDLGRSSS[Phospho (STY)]S[Phospho (STY)]LLASPGHISVK_	0.084376	Filtered	Filtered	0.210571	Filtered	Filtered	406063	Filtered	Filtered	427034	Filtered	Filtered
A0FGR8	ESYT2	Extended synaptotagmin-2	SSSSLLASPGHISVK	(S748)	_SSSSLLASPGHIS[Phospho (STY)]VK_.3	_SSSSLLASPGHIS[Phospho (STY)]VK_	5.57027e-31	2.07152e-29	1.49587e-30	9.88463e-23	4.80408e-20	Filtered	62543	57584.3	67596.2	38779	51890.6	Filtered
A0FGR8	ESYT2	Extended synaptotagmin-2	SHMSGSPGPGGSNTAPSTPVIGGSDKPGMEEK	(S688,M716)	_S[Phospho (STY)]HMSGSPGPGGSNTAPSTPVIGGSDKPGM[Oxidation (M)]EEK_.4	_S[Phospho (STY)]HMSGSPGPGGSNTAPSTPVIGGSDKPGM[Oxidation (M)]EEK_	Filtered	Filtered	Filtered	0.0144616	0.00143918	Filtered	Filtered	Filtered	Filtered	20076.8	47746.8	Filtered
A0FGR8	ESYT2	Extended synaptotagmin-2	EPTPSIASDISLPIATQELR	(T753,S761)	_EPT[Phospho (STY)]PSIASDIS[Phospho (STY)]LPIATQELR_.3	_EPT[Phospho (STY)]PSIASDIS[Phospho (STY)]LPIATQELR_	Filtered	Filtered	Filtered	Filtered	1.06348e-14	4.00982e-10	Filtered	Filtered	Filtered	Filtered	7.01021e+06	7188088
A0FGR8	ESYT2	Extended synaptotagmin-2	SHMSGSPGPGGSNTAPSTPVIGGSDKPGMEEK	(M690,S699)	_SHM[Oxidation (M)]SGSPGPGGS[Phospho (STY)]NTAPSTPVIGGSDKPGMEEK_.4	_SHM[Oxidation (M)]SGSPGPGGS[Phospho (STY)]NTAPSTPVIGGSDKPGMEEK_	Filtered	Filtered	Filtered	Filtered	Filtered	9.90583e-05	Filtered	Filtered	Filtered	Filtered	Filtered	512828
A0FGR8	ESYT2	Extended synaptotagmin-2	SHMSGSPGPGGSNTAPSTPVIGGSDKPGMEEK	(M690,S691,T701)	_SHM[Oxidation (M)]S[Phospho (STY)]GSPGPGGSNT[Phospho (STY)]APSTPVIGGSDKPGMEEK_.4	_SHM[Oxidation (M)]S[Phospho (STY)]GSPGPGGSNT[Phospho (STY)]APSTPVIGGSDKPGMEEK_	Filtered	Filtered	Filtered	3.07227e-05	Filtered	Filtered	Filtered	Filtered	Filtered	271408	Filtered	Filtered
A0FGR8	ESYT2	Extended synaptotagmin-2	SHMSGSPGPGGSNTAPSTPVIGGSDKPGMEEK	(S704,T705,M716)	_SHMSGSPGPGGSNTAPS[Phospho (STY)]T[Phospho (STY)]PVIGGSDKPGM[Oxidation (M)]EEK_.4	_SHMSGSPGPGGSNTAPS[Phospho (STY)]T[Phospho (STY)]PVIGGSDKPGM[Oxidation (M)]EEK_	0.0347405	Filtered	Filtered	Filtered	Filtered	Filtered	195759	Filtered	Filtered	Filtered	Filtered	Filtered
A0FGR8	ESYT2	Extended synaptotagmin-2	SHMSGSPGPGGSNTAPSTPVIGGSDKPGMEEK	(S693,S704,T705)	_SHMSGS[Phospho (STY)]PGPGGSNTAPS[Phospho (STY)]T[Phospho (STY)]PVIGGSDKPGMEEK_.4	_SHMSGS[Phospho (STY)]PGPGGSNTAPS[Phospho (STY)]T[Phospho (STY)]PVIGGSDKPGMEEK_	Filtered	0.0843362	Filtered	Filtered	Filtered	Filtered	Filtered	55968.3	Filtered	Filtered	Filtered	Filtered
A0FGR8	ESYT2	Extended synaptotagmin-2	SHMSGSPGPGGSNTAPSTPVIGGSDKPGMEEK	(S691,T705,M716)	_SHMS[Phospho (STY)]GSPGPGGSNTAPST[Phospho (STY)]PVIGGSDKPGM[Oxidation (M)]EEK_.4	_SHMS[Phospho (STY)]GSPGPGGSNTAPST[Phospho (STY)]PVIGGSDKPGM[Oxidation (M)]EEK_	1.23072e-07	Filtered	Filtered	Filtered	Filtered	Filtered	40787.4	Filtered	Filtered	Filtered	Filtered	Filtered
A0FGR8	ESYT2	Extended synaptotagmin-2	SSSSLLASPGHISVK	(S743,S748)	_SSSSLLAS[Phospho (STY)]PGHIS[Phospho (STY)]VK_.2	_SSSSLLAS[Phospho (STY)]PGHIS[Phospho (STY)]VK_	Filtered	Filtered	Filtered	Filtered	Filtered	0.999033	Filtered	Filtered	Filtered	Filtered	Filtered	46310.8
A0JLT2	MED19	Mediator of RNA polymerase II transcription subunit 19	TQDPVPPETPSDSDHKK	(S194)	_TQDPVPPETPS[Phospho (STY)]DSDHKK_.3	_TQDPVPPETPS[Phospho (STY)]DSDHKK_	0.485161	0.921111	0.996348	0.978426	0.999869	0.99492	72986.9	144474	138938	254757	231663	290851
A0JLT2	MED19	Mediator of RNA polymerase II transcription subunit 19	TQDPVPPETPSDSDHKK	(S194)	_TQDPVPPETPS[Phospho (STY)]DSDHKK_.2	_TQDPVPPETPS[Phospho (STY)]DSDHKK_	Filtered	Filtered	0.0595063	0.694036	0.0399279	0.575355	Filtered	Filtered	12425.6	48206.7	47479	11429
A0JLT2	MED19	Mediator of RNA polymerase II transcription subunit 19	TQDPVPPETPSDSDHKK	(S196)	_TQDPVPPETPSDS[Phospho (STY)]DHKK_.2	_TQDPVPPETPSDS[Phospho (STY)]DHKK_	0.000865704	0.000701984	Filtered	4.41455e-05	0.00235133	0.377364	17853	6131.4	Filtered	46720.6	46649.3	13690.5
A0JLT2	MED19	Mediator of RNA polymerase II transcription subunit 19	TQDPVPPETPSDSDHKK	(S196)	_TQDPVPPETPSDS[Phospho (STY)]DHKK_.3	_TQDPVPPETPSDS[Phospho (STY)]DHKK_	Filtered	0.0106243	0.00381344	0.000805079	7.96761e-05	Filtered	Filtered	176787	178255	341027	310861	Filtered
A0JLT2	MED19	Mediator of RNA polymerase II transcription subunit 19	TQDPVPPETPSDSDHK	(S194)	_TQDPVPPETPS[Phospho (STY)]DSDHK_.2	_TQDPVPPETPS[Phospho (STY)]DSDHK_	0.342071	Filtered	Filtered	0.0751103	0.751243	0.0224645	161897	Filtered	Filtered	457569	435944	287953
A0JLT2	MED19	Mediator of RNA polymerase II transcription subunit 19	TQDPVPPETPSDSDHK	(S194)	_TQDPVPPETPS[Phospho (STY)]DSDHK_.3	_TQDPVPPETPS[Phospho (STY)]DSDHK_	Filtered	Filtered	Filtered	0.843609	0.169854	Filtered	Filtered	Filtered	Filtered	506905	616236	Filtered
A0JLT2	MED19	Mediator of RNA polymerase II transcription subunit 19	TQDPVPPETPSDSDHK	(S196)	_TQDPVPPETPSDS[Phospho (STY)]DHK_.2	_TQDPVPPETPSDS[Phospho (STY)]DHK_	Filtered	Filtered	Filtered	0.0811388	0.000657991	Filtered	Filtered	Filtered	Filtered	332993	274543	Filtered
A0JLT2	MED19	Mediator of RNA polymerase II transcription subunit 19	TQDPVPPETPSDSDHK	(S196)	_TQDPVPPETPSDS[Phospho (STY)]DHK_.3	_TQDPVPPETPSDS[Phospho (STY)]DHK_	Filtered	Filtered	Filtered	Filtered	0.855737	Filtered	Filtered	Filtered	Filtered	Filtered	151841	Filtered
A0JLT2	MED19	Mediator of RNA polymerase II transcription subunit 19	TQDPVPPETPSDSDHK	(T192)	_TQDPVPPET[Phospho (STY)]PSDSDHK_.3	_TQDPVPPET[Phospho (STY)]PSDSDHK_	Filtered	Filtered	Filtered	0.998734	Filtered	Filtered	Filtered	Filtered	Filtered	35273.4	Filtered	Filtered
A0JNW5	UHRF1BP1L	UHRF1-binding protein 1-like	SMSVDLSHIPLKDPLLFK	(M934,S935)	_SM[Oxidation (M)]S[Phospho (STY)]VDLSHIPLKDPLLFK_.3	_SM[Oxidation (M)]S[Phospho (STY)]VDLSHIPLKDPLLFK_	0.524705	0.834877	0.610358	0.903264	0.616111	0.988089	339308	316608	313160	363570	346891	351997
A0JNW5	UHRF1BP1L	UHRF1-binding protein 1-like	SPVSESVSPVVPDYLPTENGDFLSSK	(S891)	_SPVSESVS[Phospho (STY)]PVVPDYLPTENGDFLSSK_.3	_SPVSESVS[Phospho (STY)]PVVPDYLPTENGDFLSSK_	0.92112	0.487998	0.57531	0.423595	0.145165	0.966986	345224	356175	356008	285152	292416	343599
A0JNW5	UHRF1BP1L	UHRF1-binding protein 1-like	SPVSESVSPVVPDYLPTENGDFLSSK	(S889)	_SPVSES[Phospho (STY)]VSPVVPDYLPTENGDFLSSK_.3	_SPVSES[Phospho (STY)]VSPVVPDYLPTENGDFLSSK_	0.0795009	0.362646	0.295847	0.0972514	0.810869	0.0330235	317492	342088	336640	271272	274285	323079
A0JNW5	UHRF1BP1L	UHRF1-binding protein 1-like	SPVSESVSPVVPDYLPTENGDFLSSK	(S884)	_S[Phospho (STY)]PVSESVSPVVPDYLPTENGDFLSSK_.3	_S[Phospho (STY)]PVSESVSPVVPDYLPTENGDFLSSK_	3.99476e-06	2.63558e-05	1.31565e-05	0.00024584	0.000407556	3.70848e-05	274614	284761	281807	220464	231449	267893
A0JNW5	UHRF1BP1L	UHRF1-binding protein 1-like	SMSVDLSHIPLK	(M934,S935)	_SM[Oxidation (M)]S[Phospho (STY)]VDLSHIPLK_.2	_SM[Oxidation (M)]S[Phospho (STY)]VDLSHIPLK_	0.938652	0.999967	0.196827	0.388733	0.761286	0.346653	249516	245695	218703	99043.6	45904.6	101968
A0JNW5	UHRF1BP1L	UHRF1-binding protein 1-like	SMSVDLSHIPLKDPLLFK	(S933)	_S[Phospho (STY)]MSVDLSHIPLKDPLLFK_.3	_S[Phospho (STY)]MSVDLSHIPLKDPLLFK_	0.00134777	0.00344307	0.0316189	0.00281486	0.00197444	0.0277331	38064.4	41593.4	40108.4	61374.1	57537.6	48412.3
A0JNW5	UHRF1BP1L	UHRF1-binding protein 1-like	SPVSESVSPVVPDYLPTENGDFLSSK	(S887,S889)	_SPVS[Phospho (STY)]ES[Phospho (STY)]VSPVVPDYLPTENGDFLSSK_.3	_SPVS[Phospho (STY)]ES[Phospho (STY)]VSPVVPDYLPTENGDFLSSK_	0.122758	0.097876	0.0347663	0.747193	0.002937	0.258615	22704.3	16943.8	17517.5	38401.4	35219.5	41691.3
A0JNW5	UHRF1BP1L	UHRF1-binding protein 1-like	SMSVDLSHIPLK	(S935)	_SMS[Phospho (STY)]VDLSHIPLK_.2	_SMS[Phospho (STY)]VDLSHIPLK_	0.983602	0.993483	0.999962	0.999253	Filtered	Filtered	77782.6	69133.2	76973.5	49179.3	Filtered	Filtered
A0JNW5	UHRF1BP1L	UHRF1-binding protein 1-like	EYYSTESEPLTNGGQKPSSSDTFFR	(Y773)	_EYY[Phospho (STY)]STESEPLTNGGQKPSSSDTFFR_.3	_EYY[Phospho (STY)]STESEPLTNGGQKPSSSDTFFR_	0.964238	0.366958	0.883746	Filtered	Filtered	Filtered	101901	94378.8	84875	Filtered	Filtered	Filtered
A0JNW5	UHRF1BP1L	UHRF1-binding protein 1-like	SMSVDLSHIPLKDPLLFK	(S935)	_SMS[Phospho (STY)]VDLSHIPLKDPLLFK_.3	_SMS[Phospho (STY)]VDLSHIPLKDPLLFK_	Filtered	Filtered	Filtered	0.996564	0.997666	0.953777	Filtered	Filtered	Filtered	64415.4	60864.5	47869.9
A0JNW5	UHRF1BP1L	UHRF1-binding protein 1-like	DHNVGSPPKSPTHASPQHTQTEK	(S414,S423)	_DHNVGS[Phospho (STY)]PPKSPTHAS[Phospho (STY)]PQHTQTEK_.3	_DHNVGS[Phospho (STY)]PPKSPTHAS[Phospho (STY)]PQHTQTEK_	0.00161444	Filtered	Filtered	Filtered	6.05908e-18	Filtered	41103.4	Filtered	Filtered	Filtered	19602.1	Filtered
A0JNW5	UHRF1BP1L	UHRF1-binding protein 1-like	DHNVGSPPKSPTHASPQHTQTEK	(S414,S423)	_DHNVGS[Phospho (STY)]PPKSPTHAS[Phospho (STY)]PQHTQTEK_.4	_DHNVGS[Phospho (STY)]PPKSPTHAS[Phospho (STY)]PQHTQTEK_	Filtered	Filtered	Filtered	Filtered	0.000369542	Filtered	Filtered	Filtered	Filtered	Filtered	24088.3	Filtered
A0JNW5	UHRF1BP1L	UHRF1-binding protein 1-like	DHNVGSPPK	(S414)	_DHNVGS[Phospho (STY)]PPK_.2	_DHNVGS[Phospho (STY)]PPK_	Filtered	Filtered	Filtered	Filtered	1	1	Filtered	Filtered	Filtered	Filtered	21162.5	15442.9
A0JNW5	UHRF1BP1L	UHRF1-binding protein 1-like	DHNVGSPPKSPTHASPQHTQTEK	(S414,T420,S423)	_DHNVGS[Phospho (STY)]PPKSPT[Phospho (STY)]HAS[Phospho (STY)]PQHTQTEK_.3	_DHNVGS[Phospho (STY)]PPKSPT[Phospho (STY)]HAS[Phospho (STY)]PQHTQTEK_	Filtered	Filtered	0.0266111	0.0296522	Filtered	0.0417936	Filtered	Filtered	5232.2	5509.57	Filtered	5242.39
A0JNW5	UHRF1BP1L	UHRF1-binding protein 1-like	EYYSTESEPLTNGGQK	(S774)	_EYYS[Phospho (STY)]TESEPLTNGGQK_.2	_EYYS[Phospho (STY)]TESEPLTNGGQK_	Filtered	0.0153686	Filtered	Filtered	Filtered	Filtered	Filtered	45265.9	Filtered	Filtered	Filtered	Filtered
A0JNW5	UHRF1BP1L	UHRF1-binding protein 1-like	DHNVGSPPKSPTHASPQHTQTEK	(S414,T420)	_DHNVGS[Phospho (STY)]PPKSPT[Phospho (STY)]HASPQHTQTEK_.4	_DHNVGS[Phospho (STY)]PPKSPT[Phospho (STY)]HASPQHTQTEK_	Filtered	Filtered	Filtered	Filtered	0.457261	Filtered	Filtered	Filtered	Filtered	Filtered	19875.5	Filtered
A0JNW5	UHRF1BP1L	UHRF1-binding protein 1-like	DHNVGSPPKSPTHASPQHTQTEK	(S414,T420)	_DHNVGS[Phospho (STY)]PPKSPT[Phospho (STY)]HASPQHTQTEK_.3	_DHNVGS[Phospho (STY)]PPKSPT[Phospho (STY)]HASPQHTQTEK_	Filtered	Filtered	Filtered	Filtered	7.12644e-09	Filtered	Filtered	Filtered	Filtered	Filtered	17368	Filtered
A0JNW5	UHRF1BP1L	UHRF1-binding protein 1-like	DSFYTDSSSILNYR	(S1009)	_DSFYTDSSS[Phospho (STY)]ILNYR_.2	_DSFYTDSSS[Phospho (STY)]ILNYR_	Filtered	Filtered	Filtered	Filtered	0.000276104	Filtered	Filtered	Filtered	Filtered	Filtered	20597.3	Filtered
A0JNW5	UHRF1BP1L	UHRF1-binding protein 1-like	DHNVGSPPKSPTHASPQHTQTEK	(S414,S423,T429)	_DHNVGS[Phospho (STY)]PPKSPTHAS[Phospho (STY)]PQHTQT[Phospho (STY)]EK_.3	_DHNVGS[Phospho (STY)]PPKSPTHAS[Phospho (STY)]PQHTQT[Phospho (STY)]EK_	Filtered	Filtered	0.0266967	Filtered	Filtered	Filtered	Filtered	Filtered	5627.59	Filtered	Filtered	Filtered
A0JNW5	UHRF1BP1L	UHRF1-binding protein 1-like	DHNVGSPPKSPTHASPQHTQTEK	(S414,T427,T429)	_DHNVGS[Phospho (STY)]PPKSPTHASPQHT[Phospho (STY)]QT[Phospho (STY)]EK_.3	_DHNVGS[Phospho (STY)]PPKSPTHASPQHT[Phospho (STY)]QT[Phospho (STY)]EK_	Filtered	Filtered	0.0246654	Filtered	Filtered	Filtered	Filtered	Filtered	5598.75	Filtered	Filtered	Filtered
A0JNW5	UHRF1BP1L	UHRF1-binding protein 1-like	DHNVGSPPKSPTHASPQHTQTEK	(S414,S418)	_DHNVGS[Phospho (STY)]PPKS[Phospho (STY)]PTHASPQHTQTEK_.3	_DHNVGS[Phospho (STY)]PPKS[Phospho (STY)]PTHASPQHTQTEK_	Filtered	Filtered	Filtered	Filtered	1	Filtered	Filtered	Filtered	Filtered	Filtered	15662.3	Filtered
A0MZ66	SHTN1	Shootin-1	SMPVLGSVSSVTK	(S506,M507)	_S[Phospho (STY)]M[Oxidation (M)]PVLGSVSSVTK_.2	_S[Phospho (STY)]M[Oxidation (M)]PVLGSVSSVTK_	1	1	1	1	1	1	4.12319e+06	4514056	4.32875e+06	2.65123e+06	2.68787e+06	2.77454e+06
A0MZ66	SHTN1	Shootin-1	SMPVLGSVSSVTK	(S506)	_S[Phospho (STY)]MPVLGSVSSVTK_.2	_S[Phospho (STY)]MPVLGSVSSVTK_	1	1	1	1	1	1	1.90781e+06	1.82555e+06	1.8852e+06	1.84075e+06	1.81408e+06	1.80835e+06
A0MZ66	SHTN1	Shootin-1	VTAEADSSSPTGILATSESK	(T496)	_VTAEADSSSPT[Phospho (STY)]GILATSESK_.3	_VTAEADSSSPT[Phospho (STY)]GILATSESK_	0.00013936	3.61357e-05	7.91748e-05	0.0414749	0.0132745	0.0754301	684037	712492	685777	173201	188008	226352
A0MZ66	SHTN1	Shootin-1	VTAEADSSSPTGILATSESK	(S494)	_VTAEADSSS[Phospho (STY)]PTGILATSESK_.3	_VTAEADSSS[Phospho (STY)]PTGILATSESK_	0.925504	0.811053	0.841952	0.52701	0.242983	0.0757297	684076	706581	668349	176933	186730	230862
A0MZ66	SHTN1	Shootin-1	VTAEADSSSPTGILATSESK	(T487)	_VT[Phospho (STY)]AEADSSSPTGILATSESK_.3	_VT[Phospho (STY)]AEADSSSPTGILATSESK_	1.97071e-12	3.57322e-09	5.00685e-06	4.91335e-05	4.66146e-06	0.159038	637982	661668	629518	164821	179650	219203
A0MZ66	SHTN1	Shootin-1	RQSHLLLQSSIPDQQLLK	(S249)	_RQS[Phospho (STY)]HLLLQSSIPDQQLLK_.3	_RQS[Phospho (STY)]HLLLQSSIPDQQLLK_	1	1	1	1	1	1	492175	462075	466404	167002	174133	173004
A0MZ66	SHTN1	Shootin-1	SLDPENSETELER	(S467)	_S[Phospho (STY)]LDPENSETELER_.2	_S[Phospho (STY)]LDPENSETELER_	1	1	1	1	1	1	209449	183404	211536	148890	158850	154750
A0MZ66	SHTN1	Shootin-1	KVTAEADSSSPTGILATSESK	(T496)	_KVTAEADSSSPT[Phospho (STY)]GILATSESK_.3	_KVTAEADSSSPT[Phospho (STY)]GILATSESK_	0.114703	0.0642791	0.0303571	0.00786823	0.450685	0.0531088	158615	148279	143707	213388	195778	194444
A0MZ66	SHTN1	Shootin-1	VTAEADSSSPTGILATSESK	(S492)	_VTAEADS[Phospho (STY)]SSPTGILATSESK_.3	_VTAEADS[Phospho (STY)]SSPTGILATSESK_	0.000138104	0.00415093	0.00653483	0.0170974	0.0349987	0.0130395	219414	229331	218700	51680	62905.1	71832.8
A0MZ66	SHTN1	Shootin-1	TLEAEFNSPSPPTPEPGEGPR	(S532)	_TLEAEFNS[Phospho (STY)]PSPPTPEPGEGPR_.3	_TLEAEFNS[Phospho (STY)]PSPPTPEPGEGPR_	0.00311398	0.0138461	0.0834503	0.023725	Filtered	Filtered	70454.7	72405	51474.1	48267	Filtered	Filtered
A0MZ66	SHTN1	Shootin-1	KVTAEADSSSPTGILATSESK	(S493)	_KVTAEADSS[Phospho (STY)]SPTGILATSESK_.3	_KVTAEADSS[Phospho (STY)]SPTGILATSESK_	Filtered	0.634474	Filtered	0.825265	Filtered	0.200551	Filtered	137738	Filtered	205006	Filtered	197611
A0MZ66	SHTN1	Shootin-1	TLEAEFNSPSPPTPEPGEGPR	(S534)	_TLEAEFNSPS[Phospho (STY)]PPTPEPGEGPR_.3	_TLEAEFNSPS[Phospho (STY)]PPTPEPGEGPR_	0.140433	0.338419	0.181223	Filtered	Filtered	Filtered	98681.9	96107	124181	Filtered	Filtered	Filtered
A0MZ66	SHTN1	Shootin-1	TLEAEFNSPSPPTPEPGEGPR	(T537)	_TLEAEFNSPSPPT[Phospho (STY)]PEPGEGPR_.3	_TLEAEFNSPSPPT[Phospho (STY)]PEPGEGPR_	0.600687	0.00965596	Filtered	Filtered	Filtered	Filtered	45589.4	29328.5	Filtered	Filtered	Filtered	Filtered
A0MZ66	SHTN1	Shootin-1	KVTAEADSSSPTGILATSESK	(T487)	_KVT[Phospho (STY)]AEADSSSPTGILATSESK_.3	_KVT[Phospho (STY)]AEADSSSPTGILATSESK_	Filtered	Filtered	Filtered	Filtered	Filtered	0.0146122	Filtered	Filtered	Filtered	Filtered	Filtered	148714
A0MZ66	SHTN1	Shootin-1	KVTAEADSSSPTGILATSESK	(S494)	_KVTAEADSSS[Phospho (STY)]PTGILATSESK_.3	_KVTAEADSSS[Phospho (STY)]PTGILATSESK_	Filtered	Filtered	0.444894	Filtered	Filtered	Filtered	Filtered	Filtered	79701	Filtered	Filtered	Filtered
A0PJW8	DAPL1	Death-associated protein-like 1	MANEVQDLLSPR	(M1,S10)	_M[Oxidation (M)]ANEVQDLLS[Phospho (STY)]PR_.2	_M[Oxidation (M)]ANEVQDLLS[Phospho (STY)]PR_	1	1	1	1	1	1	28536074	27385222	29119694	28438746	28004502	31158114
A1A4S6	ARHGAP10	Rho GTPase-activating protein 10	EDTPTSSLDSLSSPSPVTTAVPGPPGPDK	(T635)	_EDTPT[Phospho (STY)]SSLDSLSSPSPVTTAVPGPPGPDK_.3	_EDTPT[Phospho (STY)]SSLDSLSSPSPVTTAVPGPPGPDK_	0.0142874	0.00427209	0.0240301	4.32818e-09	1.64726e-10	2.30904e-11	439300	446389	423472	2.88921e+06	2.94392e+06	3212418
A1A4S6	ARHGAP10	Rho GTPase-activating protein 10	EDTPTSSLDSLSSPSPVTTAVPGPPGPDK	(S640)	_EDTPTSSLDS[Phospho (STY)]LSSPSPVTTAVPGPPGPDK_.3	_EDTPTSSLDS[Phospho (STY)]LSSPSPVTTAVPGPPGPDK_	0.0222289	0.0254147	0.229839	0.000267788	0.000190423	0.00173652	439369	439800	402805	2.87157e+06	2931656	3.20949e+06
A1A4S6	ARHGAP10	Rho GTPase-activating protein 10	EDTPTSSLDSLSSPSPVTTAVPGPPGPDK	(S643)	_EDTPTSSLDSLSS[Phospho (STY)]PSPVTTAVPGPPGPDK_.3	_EDTPTSSLDSLSS[Phospho (STY)]PSPVTTAVPGPPGPDK_	0.240479	0.19909	0.745716	0.412304	0.405228	0.0863585	408633	397752	380937	2.73601e+06	2784235	3030028
A1A4S6	ARHGAP10	Rho GTPase-activating protein 10	EDTPTSSLDSLSSPSPVTTAVPGPPGPDK	(S642)	_EDTPTSSLDSLS[Phospho (STY)]SPSPVTTAVPGPPGPDK_.3	_EDTPTSSLDSLS[Phospho (STY)]SPSPVTTAVPGPPGPDK_	0.159814	0.548993	0.02896	0.172925	0.181052	0.825164	408615	397752	378300	2.71546e+06	2.76816e+06	3026218
A1A4S6	ARHGAP10	Rho GTPase-activating protein 10	EDTPTSSLDSLSSPSPVTTAVPGPPGPDK	(S637)	_EDTPTSS[Phospho (STY)]LDSLSSPSPVTTAVPGPPGPDK_.3	_EDTPTSS[Phospho (STY)]LDSLSSPSPVTTAVPGPPGPDK_	0.00516203	0.00843426	0.00194777	5.45833e-09	1.79684e-08	4.57946e-09	351399	348820	341656	2.28042e+06	2.32137e+06	2.54873e+06
A1A4S6	ARHGAP10	Rho GTPase-activating protein 10	EDTPTSSLDSLSSPSPVTTAVPGPPGPDK	(S636)	_EDTPTS[Phospho (STY)]SLDSLSSPSPVTTAVPGPPGPDK_.3	_EDTPTS[Phospho (STY)]SLDSLSSPSPVTTAVPGPPGPDK_	0.00331343	0.00611575	0.00644382	0.0189668	1.78851e-09	2.88482e-10	439214	446389	423472	148143	2.94381e+06	2.82354e+06
A1A4S6	ARHGAP10	Rho GTPase-activating protein 10	EDTPTSSLDSLSSPSPVTTAVPGPPGPDK	(S645)	_EDTPTSSLDSLSSPS[Phospho (STY)]PVTTAVPGPPGPDK_.3	_EDTPTSSLDSLSSPS[Phospho (STY)]PVTTAVPGPPGPDK_	0.0227135	Filtered	0.0719212	0.0103473	0.405243	0.48265	286285	Filtered	281540	102887	1.93306e+06	720506
A1A4S6	ARHGAP10	Rho GTPase-activating protein 10	EDTPTSSLDSLSSPSPVTTAVPGPPGPDK	(T633)	_EDT[Phospho (STY)]PTSSLDSLSSPSPVTTAVPGPPGPDK_.3	_EDT[Phospho (STY)]PTSSLDSLSSPSPVTTAVPGPPGPDK_	0.543987	Filtered	0.0100681	0.741238	2.53755e-11	0.128109	285758	Filtered	266548	102343	1.93185e+06	106670
A1A4S6	ARHGAP10	Rho GTPase-activating protein 10	TPPDTTFPEPTCLSASPPNAPPR	(T580,C587)	_TPPDT[Phospho (STY)]TFPEPTC[Carbamidomethyl (C)]LSASPPNAPPR_.3	_TPPDT[Phospho (STY)]TFPEPTC[Carbamidomethyl (C)]LSASPPNAPPR_	Filtered	Filtered	Filtered	3.25898e-06	2.14857e-06	7.3512e-08	Filtered	Filtered	Filtered	462987	491797	495809
A1A4S6	ARHGAP10	Rho GTPase-activating protein 10	TPPDTTFPEPTCLSASPPNAPPR	(C587,S591)	_TPPDTTFPEPTC[Carbamidomethyl (C)]LSAS[Phospho (STY)]PPNAPPR_.3	_TPPDTTFPEPTC[Carbamidomethyl (C)]LSAS[Phospho (STY)]PPNAPPR_	Filtered	Filtered	Filtered	0.987881	0.999806	0.990717	Filtered	Filtered	Filtered	307912	315466	241516
A1A5D9	CCDC64B	Bicaudal D-related protein 2	RDSFLGGGPGPEEPEDLALQLQQK	(S36)	_RDS[Phospho (STY)]FLGGGPGPEEPEDLALQLQQK_.3	_RDS[Phospho (STY)]FLGGGPGPEEPEDLALQLQQK_	1	1	1	1	1	1	2.01659e+06	2002272	2.00785e+06	847895	827089	916527
A1A5D9	CCDC64B	Bicaudal D-related protein 2	TSLSPAEILEEK	(S349)	_TS[Phospho (STY)]LSPAEILEEK_.2	_TS[Phospho (STY)]LSPAEILEEK_	0.268043	0.264262	0.215688	0.307778	0.228613	0.362006	117808	123113	114683	503532	530886	533286
A1A5D9	CCDC64B	Bicaudal D-related protein 2	TSLSPAEILEEK	(T348)	_T[Phospho (STY)]SLSPAEILEEK_.2	_T[Phospho (STY)]SLSPAEILEEK_	0.729753	0.735326	0.725739	0.692222	0.771401	0.726793	85261	97860.2	93624.4	399914	421134	419534
A1A5D9	CCDC64B	Bicaudal D-related protein 2	RVSELEEESR	(S277)	_RVS[Phospho (STY)]ELEEESR_.2	_RVS[Phospho (STY)]ELEEESR_	1	1	1	1	1	1	103759	93451.9	103608	43421.8	54010.5	45727.5
A1A5D9	CCDC64B	Bicaudal D-related protein 2	EHSLELER	(S252)	_EHS[Phospho (STY)]LELER_.2	_EHS[Phospho (STY)]LELER_	1	1	1	1	1	1	81650.9	81313.7	84354.6	15477.4	16154.9	17865.8
A1A5D9	CCDC64B	Bicaudal D-related protein 2	ALSELSEQNLR	(S151)	_ALS[Phospho (STY)]ELSEQNLR_.2	_ALS[Phospho (STY)]ELSEQNLR_	1	1	1	Filtered	Filtered	Filtered	314752	312837	301738	Filtered	Filtered	Filtered
A1A5D9	CCDC64B	Bicaudal D-related protein 2	RTSLSPAEILEEK	(S349)	_RTS[Phospho (STY)]LSPAEILEEK_.3	_RTS[Phospho (STY)]LSPAEILEEK_	0.998794	0.977803	0.999965	0.997137	0.996591	0.997851	133688	144608	145359	100203	100716	111090
A1A5D9	CCDC64B	Bicaudal D-related protein 2	KASSPQPSPPEEILEPPK	(S335)	_KASSPQPS[Phospho (STY)]PPEEILEPPK_.3	_KASSPQPS[Phospho (STY)]PPEEILEPPK_	0.333333	Filtered	Filtered	Filtered	Filtered	Filtered	29550.9	Filtered	Filtered	Filtered	Filtered	Filtered
A1KXE4	FAM168B	Myelin-associated neurite-outgrowth inhibitor	APGTPTYSYVPPQW	(S189)	_APGTPTYS[Phospho (STY)]YVPPQW_.2	_APGTPTYS[Phospho (STY)]YVPPQW_	2.5753e-09	3.5818e-07	8.62245e-09	0.142519	0.000174647	5.54576e-05	1.04907e+06	968276	1.00457e+06	552045	504026	629584
A1KXE4	FAM168B	Myelin-associated neurite-outgrowth inhibitor	APGTPTYSYVPPQW	(T187)	_APGTPT[Phospho (STY)]YSYVPPQW_.2	_APGTPT[Phospho (STY)]YSYVPPQW_	0.00194754	1.41878e-05	0.000223742	0.0443548	0.00415332	0.0637238	976096	834532	972762	475191	450296	543589
A1KXE4	FAM168B	Myelin-associated neurite-outgrowth inhibitor	APGTPTYSYVPPQW	(T185)	_APGT[Phospho (STY)]PTYSYVPPQW_.2	_APGT[Phospho (STY)]PTYSYVPPQW_	0.998145	0.99997	0.999773	0.290423	0.999704	0.999575	881026	820968	843191	470468	447488	522996
A1KXE4	FAM168B	Myelin-associated neurite-outgrowth inhibitor	MNPVYSPGSSGVPYANAK	(M1,S6)	_[Acetyl (Protein N-term)]M[Oxidation (M)]NPVYS[Phospho (STY)]PGSSGVPYANAK_.2	_[Acetyl (Protein N-term)]M[Oxidation (M)]NPVYS[Phospho (STY)]PGSSGVPYANAK_	0.00615043	0.00272925	0.00266337	0.000759953	0.00290921	0.000364324	157655	163486	171161	96521.3	99185.3	74853.1
A1KXE4	FAM168B	Myelin-associated neurite-outgrowth inhibitor	MNPVYSPGSSGVPYANAK	(M1,Y5)	_[Acetyl (Protein N-term)]M[Oxidation (M)]NPVY[Phospho (STY)]SPGSSGVPYANAK_.3	_[Acetyl (Protein N-term)]M[Oxidation (M)]NPVY[Phospho (STY)]SPGSSGVPYANAK_	0.599166	Filtered	0.999776	Filtered	Filtered	0.66002	34855.5	Filtered	38846.9	Filtered	Filtered	24280.9
A1L020	MEX3A	RNA-binding protein MEX3A	ILEYNNENDFLAGSPDAAIDSR	(S308)	_ILEYNNENDFLAGS[Phospho (STY)]PDAAIDSR_.3	_ILEYNNENDFLAGS[Phospho (STY)]PDAAIDSR_	1	1	1	0.908903	0.994622	Filtered	216899	190561	236197	56657.2	58120.5	Filtered
A1L020	MEX3A	RNA-binding protein MEX3A	SPATSAGPELAGLPR	(S428)	_S[Phospho (STY)]PATSAGPELAGLPR_.2	_S[Phospho (STY)]PATSAGPELAGLPR_	0.953847	0.871485	0.333333	Filtered	Filtered	Filtered	108504	108485	106234	Filtered	Filtered	Filtered
A1L170	C1orf226	Uncharacterized protein C1orf226	ASSPSLIER	(S223)	_ASS[Phospho (STY)]PSLIER_.2	_ASS[Phospho (STY)]PSLIER_	1	1	1	1	0.999998	1	3.97887e+06	3.83936e+06	3.95987e+06	972391	961502	896878
A1L170	C1orf226	Uncharacterized protein C1orf226	ASSPSLIER	(S225)	_ASSPS[Phospho (STY)]LIER_.2	_ASSPS[Phospho (STY)]LIER_	2.20432e-18	1.73485e-20	2.68469e-20	4.71458e-12	9.96965e-14	1.15093e-11	2.89758e+06	2.7892e+06	2.87453e+06	704487	683397	648694
A1L170	C1orf226	Uncharacterized protein C1orf226	LSLSPISLAESWEDGSPPPQAR	(S249)	_LSLSPISLAESWEDGS[Phospho (STY)]PPPQAR_.3	_LSLSPISLAESWEDGS[Phospho (STY)]PPPQAR_	1	1	1	0.999454	1	0.998473	504152	490916	479586	318538	287119	288322
A1L170	C1orf226	Uncharacterized protein C1orf226	LSLSPISLAESWEDGSPPPQAR	(S244)	_LSLSPISLAES[Phospho (STY)]WEDGSPPPQAR_.3	_LSLSPISLAES[Phospho (STY)]WEDGSPPPQAR_	2.73779e-08	6.23192e-09	2.36881e-05	0.00152105	5.44837e-08	0.00552426	361368	348365	46287.5	220481	204234	199574
A1L170	C1orf226	Uncharacterized protein C1orf226	RASSPSLIER	(S222,S223)	_RAS[Phospho (STY)]S[Phospho (STY)]PSLIER_.2	_RAS[Phospho (STY)]S[Phospho (STY)]PSLIER_	0.999713	0.999984	0.999202	0.359523	0.308548	0.913426	259425	282225	253187	92676.7	91655.9	96651.8
A1L170	C1orf226	Uncharacterized protein C1orf226	TSSLDNEGPHPDLLSFE	(S258)	_TSS[Phospho (STY)]LDNEGPHPDLLSFE_.2	_TSS[Phospho (STY)]LDNEGPHPDLLSFE_	0.773472	0.888656	0.919941	0.644717	0.64621	0.643968	203466	208257	196624	80343.7	66328.9	74988
A1L170	C1orf226	Uncharacterized protein C1orf226	LSLSPISLAESWEDGSPPPQAR	(S240)	_LSLSPIS[Phospho (STY)]LAESWEDGSPPPQAR_.3	_LSLSPIS[Phospho (STY)]LAESWEDGSPPPQAR_	2.21124e-08	0.382645	0.000213382	0.000887181	3.47727e-11	0.000102407	252233	75431.5	32739	153335	144904	140448
A1L170	C1orf226	Uncharacterized protein C1orf226	LSLSPISLAESWEDGSPPPQAR	(S244,S249)	_LSLSPISLAES[Phospho (STY)]WEDGS[Phospho (STY)]PPPQAR_.3	_LSLSPISLAES[Phospho (STY)]WEDGS[Phospho (STY)]PPPQAR_	0.961713	0.999999	0.721225	0.126781	0.99999	0.997249	104214	119598	102501	43809.9	44068.1	43149.5
A1L170	C1orf226	Uncharacterized protein C1orf226	LSLSPISLAESWEDGSPPPQAR	(S235,S249)	_LS[Phospho (STY)]LSPISLAESWEDGS[Phospho (STY)]PPPQAR_.3	_LS[Phospho (STY)]LSPISLAESWEDGS[Phospho (STY)]PPPQAR_	1.13627e-05	1.74829e-11	2.66952e-06	0.160314	4.26632e-08	4.36576e-05	100454	116649	98887.9	42305.2	42456.1	42034.7
A1L170	C1orf226	Uncharacterized protein C1orf226	LSLSPISLAESWEDGSPPPQAR	(S240,S249)	_LSLSPIS[Phospho (STY)]LAESWEDGS[Phospho (STY)]PPPQAR_.3	_LSLSPIS[Phospho (STY)]LAESWEDGS[Phospho (STY)]PPPQAR_	0.0342607	9.31431e-07	0.212348	0.172317	1.12138e-05	0.00129016	91607.2	105048	89967.2	36873.5	36775.4	38098.2
A1L170	C1orf226	Uncharacterized protein C1orf226	LSLSPISLAESWEDGSPPPQAR	(S235)	_LS[Phospho (STY)]LSPISLAESWEDGSPPPQAR_.3	_LS[Phospho (STY)]LSPISLAESWEDGSPPPQAR_	0.0813899	0.0966648	0.0841556	0.0340941	0.67765	0.238068	29816.4	25030.6	27483.7	23859.4	23711.8	23423.7
A1L170	C1orf226	Uncharacterized protein C1orf226	LSLSPISLAESWEDGSPPPQAR	(S237)	_LSLS[Phospho (STY)]PISLAESWEDGSPPPQAR_.3	_LSLS[Phospho (STY)]PISLAESWEDGSPPPQAR_	0.913622	0.894601	0.913617	0.977522	0.366161	0.82029	29706.2	24897.9	26636.1	12171.6	23970.6	10373.3
A1L170	C1orf226	Uncharacterized protein C1orf226	LSLSPISLAESWEDGSPPPQAR	(S237,S240)	_LSLS[Phospho (STY)]PIS[Phospho (STY)]LAESWEDGSPPPQAR_.3	_LSLS[Phospho (STY)]PIS[Phospho (STY)]LAESWEDGSPPPQAR_	0.000631604	3.69408e-09	0.737295	0.287089	Filtered	0.00118544	80217.4	95014.6	13962.8	33874.7	Filtered	34844.6
A1L170	C1orf226	Uncharacterized protein C1orf226	VLPNGEVSLSVPDLIHK	(S198)	_VLPNGEVSLS[Phospho (STY)]VPDLIHK_.3	_VLPNGEVSLS[Phospho (STY)]VPDLIHK_	1	0.999161	1	0.999996	0.999084	0.999723	276971	259522	247400	143634	135525	144808
A1L170	C1orf226	Uncharacterized protein C1orf226	VLPNGEVSLSVPDLIHK	(S198)	_VLPNGEVSLS[Phospho (STY)]VPDLIHK_.2	_VLPNGEVSLS[Phospho (STY)]VPDLIHK_	0.5	0.5	Filtered	0.0110697	Filtered	Filtered	60613.3	38056.2	Filtered	20807.6	Filtered	Filtered
A1L170	C1orf226	Uncharacterized protein C1orf226	PVAPGSAPLGSGEPGGPGLWVGSSQHLK	(S47)	_PVAPGSAPLGSGEPGGPGLWVGS[Phospho (STY)]SQHLK_.3	_PVAPGSAPLGSGEPGGPGLWVGS[Phospho (STY)]SQHLK_	0.951405	0.976546	0.95772	Filtered	Filtered	Filtered	462919	452149	429162	Filtered	Filtered	Filtered
A1L170	C1orf226	Uncharacterized protein C1orf226	PVAPGSAPLGSGEPGGPGLWVGSSQHLK	(S48)	_PVAPGSAPLGSGEPGGPGLWVGSS[Phospho (STY)]QHLK_.3	_PVAPGSAPLGSGEPGGPGLWVGSS[Phospho (STY)]QHLK_	0.0106427	0.0236044	0.0186665	Filtered	Filtered	Filtered	361904	361341	343863	Filtered	Filtered	Filtered
A1L170	C1orf226	Uncharacterized protein C1orf226	TSSLDNEGPHPDLLSFE	(T256)	_T[Phospho (STY)]SSLDNEGPHPDLLSFE_.2	_T[Phospho (STY)]SSLDNEGPHPDLLSFE_	0.403008	0.0510788	0.035076	0.171711	0.167434	0.164668	157576	173262	159529	62850.4	59432.9	63453.1
A1L170	C1orf226	Uncharacterized protein C1orf226	RASSPSLIER	(S222,S225)	_RAS[Phospho (STY)]SPS[Phospho (STY)]LIER_.2	_RAS[Phospho (STY)]SPS[Phospho (STY)]LIER_	0.114388	4.80837e-05	0.00391055	Filtered	Filtered	Filtered	126497	131183	128086	Filtered	Filtered	Filtered
A1L170	C1orf226	Uncharacterized protein C1orf226	LSLSPISLAESWEDGSPPPQAR	(S237,S249)	_LSLS[Phospho (STY)]PISLAESWEDGS[Phospho (STY)]PPPQAR_.3	_LSLS[Phospho (STY)]PISLAESWEDGS[Phospho (STY)]PPPQAR_	0.0047285	1.04634e-08	Filtered	Filtered	1.15454e-07	Filtered	100718	114299	Filtered	Filtered	43235.4	Filtered
A1L170	C1orf226	Uncharacterized protein C1orf226	RASSPSLIER	(S222)	_RAS[Phospho (STY)]SPSLIER_.2	_RAS[Phospho (STY)]SPSLIER_	2.22149e-05	2.95422e-05	4.89566e-05	Filtered	Filtered	Filtered	59645.8	51797.1	55143.1	Filtered	Filtered	Filtered
A1L170	C1orf226	Uncharacterized protein C1orf226	RASSPSLIER	(S223)	_RASS[Phospho (STY)]PSLIER_.2	_RASS[Phospho (STY)]PSLIER_	0.982343	0.959274	0.347686	Filtered	Filtered	Filtered	51914.6	44743.8	47796.5	Filtered	Filtered	Filtered
A1L390	PLEKHG3	Pleckstrin homology domain-containing family G member 3	SSSVLSLEGSEK	(S643)	_SSSVLS[Phospho (STY)]LEGSEK_.2	_SSSVLS[Phospho (STY)]LEGSEK_	1	1	1	1	1	1	7581977	7531688	7562841	2.75309e+06	2.75172e+06	2.70308e+06
A1L390	PLEKHG3	Pleckstrin homology domain-containing family G member 3	SHSVPENMVEPPLSGR	(S1079,M1086)	_S[Phospho (STY)]HSVPENM[Oxidation (M)]VEPPLSGR_.3	_S[Phospho (STY)]HSVPENM[Oxidation (M)]VEPPLSGR_	0.0129531	0.000554284	0.41469	0.00279634	0.00108806	0.00233965	4545530	4752024	4488422	1.63155e+06	1.60702e+06	1.70481e+06
A1L390	PLEKHG3	Pleckstrin homology domain-containing family G member 3	SHSVPENMVEPPLSGR	(S1079,M1086)	_S[Phospho (STY)]HSVPENM[Oxidation (M)]VEPPLSGR_.2	_S[Phospho (STY)]HSVPENM[Oxidation (M)]VEPPLSGR_	0.334175	0.2929	0.392474	0.0699508	0.0495909	0.0287906	2.0184e+06	1.87968e+06	1952873	615205	633579	606033
A1L390	PLEKHG3	Pleckstrin homology domain-containing family G member 3	AWSSQDEVSTNVR	(S433)	_AWSS[Phospho (STY)]QDEVSTNVR_.2	_AWSS[Phospho (STY)]QDEVSTNVR_	1	0.999927	0.999975	1	0.99999	0.998814	5.48343e+06	5503418	5355278	1.76006e+06	1.73656e+06	1733565
A1L390	PLEKHG3	Pleckstrin homology domain-containing family G member 3	GPLSPFNSR	(S76)	_GPLS[Phospho (STY)]PFNSR_.2	_GPLS[Phospho (STY)]PFNSR_	1	1	1	1	1	1	5189936	5214004	5.13006e+06	1363905	1.27443e+06	1.32274e+06
A1L390	PLEKHG3	Pleckstrin homology domain-containing family G member 3	SPLSPTETFSWPDVR	(S1037,S1040)	_S[Phospho (STY)]PLS[Phospho (STY)]PTETFSWPDVR_.2	_S[Phospho (STY)]PLS[Phospho (STY)]PTETFSWPDVR_	1	1	1	1	1	1	3.46278e+06	3.23262e+06	3658772	1.61085e+06	1597017	1.8142e+06
A1L390	PLEKHG3	Pleckstrin homology domain-containing family G member 3	SPLSPTETFSWPDVR	(S1037,S1040)	_S[Phospho (STY)]PLS[Phospho (STY)]PTETFSWPDVR_.3	_S[Phospho (STY)]PLS[Phospho (STY)]PTETFSWPDVR_	1	1	0.999858	0.999341	0.999639	0.999895	146738	164237	171311	45155.1	58886.2	71062
A1L390	PLEKHG3	Pleckstrin homology domain-containing family G member 3	SHSVPENMVEPPLSGR	(S1079)	_S[Phospho (STY)]HSVPENMVEPPLSGR_.3	_S[Phospho (STY)]HSVPENMVEPPLSGR_	0.000392313	0.00355772	0.000138265	0.000919328	0.0186036	0.154505	2.58862e+06	2.69123e+06	2.56639e+06	1.17224e+06	1.22465e+06	1.22935e+06
A1L390	PLEKHG3	Pleckstrin homology domain-containing family G member 3	SHSVPENMVEPPLSGR	(S1079)	_S[Phospho (STY)]HSVPENMVEPPLSGR_.2	_S[Phospho (STY)]HSVPENMVEPPLSGR_	0.0593861	0.0394233	0.0191679	0.0530938	0.167899	0.150398	817441	893100	1.00315e+06	361062	353813	353155
A1L390	PLEKHG3	Pleckstrin homology domain-containing family G member 3	SHSVPENMVEPPLSGR	(S1081)	_SHS[Phospho (STY)]VPENMVEPPLSGR_.3	_SHS[Phospho (STY)]VPENMVEPPLSGR_	0.999613	0.996569	0.999911	0.999203	0.981867	0.785858	2.58157e+06	2689057	2.56486e+06	1.21164e+06	1.22466e+06	1.26017e+06
A1L390	PLEKHG3	Pleckstrin homology domain-containing family G member 3	SHSVPENMVEPPLSGR	(S1081)	_SHS[Phospho (STY)]VPENMVEPPLSGR_.2	_SHS[Phospho (STY)]VPENMVEPPLSGR_	0.951719	0.961625	0.98497	0.961322	0.836512	0.951528	782293	767370	995249	367712	411346	380649
A1L390	PLEKHG3	Pleckstrin homology domain-containing family G member 3	DGKSPTVPCLQEEAGEPLGGK	(S962,C967)	_DGKS[Phospho (STY)]PTVPC[Carbamidomethyl (C)]LQEEAGEPLGGK_.3	_DGKS[Phospho (STY)]PTVPC[Carbamidomethyl (C)]LQEEAGEPLGGK_	0.999909	0.999891	0.999946	0.992515	0.996	0.999876	2.33588e+06	2175052	2.24828e+06	1.08415e+06	1.08069e+06	1053784
A1L390	PLEKHG3	Pleckstrin homology domain-containing family G member 3	DGKSPTVPCLQEEAGEPLGGK	(T964,C967)	_DGKSPT[Phospho (STY)]VPC[Carbamidomethyl (C)]LQEEAGEPLGGK_.3	_DGKSPT[Phospho (STY)]VPC[Carbamidomethyl (C)]LQEEAGEPLGGK_	9.08789e-05	0.000109407	0.000215322	0.00753765	0.00398585	0.000124512	2329101	2.17636e+06	2245114	1.07707e+06	1.08636e+06	1.06072e+06
A1L390	PLEKHG3	Pleckstrin homology domain-containing family G member 3	SSSVLSLEGSEK	(S638)	_S[Phospho (STY)]SSVLSLEGSEK_.2	_S[Phospho (STY)]SSVLSLEGSEK_	1.39507e-37	5.77072e-35	6.52941e-40	6.25031e-37	9.81408e-30	6.15898e-32	2.46338e+06	2.43618e+06	2.45233e+06	869228	859152	841108
A1L390	PLEKHG3	Pleckstrin homology domain-containing family G member 3	SPLSPTETFSWPDVR	(S1037,S1046)	_S[Phospho (STY)]PLSPTETFS[Phospho (STY)]WPDVR_.2	_S[Phospho (STY)]PLSPTETFS[Phospho (STY)]WPDVR_	6.35383e-32	1.98684e-31	1.73375e-34	3.77625e-25	2.32852e-28	4.20171e-32	1.76324e+06	1.62068e+06	1.85335e+06	810566	818691	900680
A1L390	PLEKHG3	Pleckstrin homology domain-containing family G member 3	SPLSPTETFSWPDVR	(S1037,S1046)	_S[Phospho (STY)]PLSPTETFS[Phospho (STY)]WPDVR_.3	_S[Phospho (STY)]PLSPTETFS[Phospho (STY)]WPDVR_	4.11708e-17	2.27117e-19	2.01236e-15	7.97928e-09	2.58245e-11	3.67112e-14	59989.8	66932.6	70797.6	14741.5	21985.3	27555
A1L390	PLEKHG3	Pleckstrin homology domain-containing family G member 3	RESLSYIPK	(S741)	_RES[Phospho (STY)]LSYIPK_.2	_RES[Phospho (STY)]LSYIPK_	1	1	1	1	1	1	1.23649e+06	1.21725e+06	1.23272e+06	1.29638e+06	1.23559e+06	1.27483e+06
A1L390	PLEKHG3	Pleckstrin homology domain-containing family G member 3	RESLSYIPK	(S743)	_RESLS[Phospho (STY)]YIPK_.2	_RESLS[Phospho (STY)]YIPK_	4.93733e-16	1.64051e-15	3.82034e-13	5.55176e-18	2.35944e-16	1.29108e-14	1.19382e+06	1.18657e+06	1.19544e+06	1.22871e+06	1.18193e+06	1.20854e+06
A1L390	PLEKHG3	Pleckstrin homology domain-containing family G member 3	SPLSPTETFSWPDVR	(S1037)	_S[Phospho (STY)]PLSPTETFSWPDVR_.2	_S[Phospho (STY)]PLSPTETFSWPDVR_	0.999998	1	0.999996	0.999994	0.999997	1	936408	959956	988235	861845	844365	963873
A1L390	PLEKHG3	Pleckstrin homology domain-containing family G member 3	SPLSPTETFSWPDVR	(S1037)	_S[Phospho (STY)]PLSPTETFSWPDVR_.3	_S[Phospho (STY)]PLSPTETFSWPDVR_	0.99964	0.985881	0.999043	0.906991	0.9989	0.979777	25622.5	27292	26848.2	19895.3	19841.1	21531.1
A1L390	PLEKHG3	Pleckstrin homology domain-containing family G member 3	SPLSPTETFSWPDVR	(S1040)	_SPLS[Phospho (STY)]PTETFSWPDVR_.2	_SPLS[Phospho (STY)]PTETFSWPDVR_	0.99937	0.747426	0.997617	0.585206	0.953556	0.998405	911739	884897	891829	689178	686592	698830
A1L390	PLEKHG3	Pleckstrin homology domain-containing family G member 3	SPLSPTETFSWPDVR	(S1040)	_SPLS[Phospho (STY)]PTETFSWPDVR_.3	_SPLS[Phospho (STY)]PTETFSWPDVR_	0.000350729	0.00206426	0.000985867	0.11213	0.00451689	0.0217572	14336	25601.9	14430.1	10534.1	21915.2	11400.6
A1L390	PLEKHG3	Pleckstrin homology domain-containing family G member 3	IWEGMESSGGSPGK	(M821,S827)	_IWEGM[Oxidation (M)]ESSGGS[Phospho (STY)]PGK_.2	_IWEGM[Oxidation (M)]ESSGGS[Phospho (STY)]PGK_	1	1	0.999968	1	0.999999	0.99999	965832	1.03636e+06	866508	525629	522962	539082
A1L390	PLEKHG3	Pleckstrin homology domain-containing family G member 3	SSSVLSLEGSEK	(S647)	_SSSVLSLEGS[Phospho (STY)]EK_.2	_SSSVLSLEGS[Phospho (STY)]EK_	1	1	1	1	0.997364	9.92595e-12	515258	520137	533346	115273	122254	1.87771e+06
A1L390	PLEKHG3	Pleckstrin homology domain-containing family G member 3	SSSVLSLEGSEK	(S640)	_SSS[Phospho (STY)]VLSLEGSEK_.2	_SSS[Phospho (STY)]VLSLEGSEK_	0.999981	0.996508	0.999595	0.998987	0.999982	0.997415	646606	633930	752036	433484	430922	413658
A1L390	PLEKHG3	Pleckstrin homology domain-containing family G member 3	IWEGMESSGGSPGK	(S827)	_IWEGMESSGGS[Phospho (STY)]PGK_.2	_IWEGMESSGGS[Phospho (STY)]PGK_	1	1	1	1	1	1	491063	488915	468762	378180	378998	365842
A1L390	PLEKHG3	Pleckstrin homology domain-containing family G member 3	FNSLPRPDPEPVPPVGSK	(S759)	_FNS[Phospho (STY)]LPRPDPEPVPPVGSK_.3	_FNS[Phospho (STY)]LPRPDPEPVPPVGSK_	0.999998	1	0.999998	0.997982	0.969703	0.84302	601370	597488	604935	110423	113679	125384
A1L390	PLEKHG3	Pleckstrin homology domain-containing family G member 3	ALSSEEEEEMGGAAQEPESLLPPSVLDQASVIAER	(S576,S577,M583)	_ALS[Phospho (STY)]S[Phospho (STY)]EEEEEM[Oxidation (M)]GGAAQEPESLLPPSVLDQASVIAER_.4	_ALS[Phospho (STY)]S[Phospho (STY)]EEEEEM[Oxidation (M)]GGAAQEPESLLPPSVLDQASVIAER_	1	1	1	1	1	1	373173	367514	439841	303304	263513	320884
A1L390	PLEKHG3	Pleckstrin homology domain-containing family G member 3	PSARSPLSPTETFSWPDVR	(S1034,S1040)	_PS[Phospho (STY)]ARSPLS[Phospho (STY)]PTETFSWPDVR_.3	_PS[Phospho (STY)]ARSPLS[Phospho (STY)]PTETFSWPDVR_	0.0177516	0.00261322	0.00282468	0.000409498	0.00259372	0.440917	505975	443857	475267	178972	170656	186345
A1L390	PLEKHG3	Pleckstrin homology domain-containing family G member 3	PSARSPLSPTETFSWPDVR	(S1037,S1040)	_PSARS[Phospho (STY)]PLS[Phospho (STY)]PTETFSWPDVR_.3	_PSARS[Phospho (STY)]PLS[Phospho (STY)]PTETFSWPDVR_	0.996746	0.997002	0.99679	0.99959	0.997191	0.604613	477670	419564	451656	161149	159019	170955
A1L390	PLEKHG3	Pleckstrin homology domain-containing family G member 3	PSSEIVKIWEGMESSGGSPGK	(M821,S827)	_PSSEIVKIWEGM[Oxidation (M)]ESSGGS[Phospho (STY)]PGK_.3	_PSSEIVKIWEGM[Oxidation (M)]ESSGGS[Phospho (STY)]PGK_	0.999854	0.995694	0.999693	0.998283	0.998069	0.999964	300369	291143	283677	197307	188183	201421
A1L390	PLEKHG3	Pleckstrin homology domain-containing family G member 3	SPLSPTETFSWPDVR	(S1037,T1042)	_S[Phospho (STY)]PLSPT[Phospho (STY)]ETFSWPDVR_.3	_S[Phospho (STY)]PLSPT[Phospho (STY)]ETFSWPDVR_	2.29311e-07	4.51162e-09	0.000141312	0.000948298	2.34859e-05	0.000110026	144009	159383	166227	47896.5	58547.8	71244.8
A1L390	PLEKHG3	Pleckstrin homology domain-containing family G member 3	PTSWALFELPGPSQAVK	(S783)	_PTS[Phospho (STY)]WALFELPGPSQAVK_.3	_PTS[Phospho (STY)]WALFELPGPSQAVK_	0.875903	0.881456	0.917956	0.745786	0.736292	0.740153	47344.7	47072.2	52427.8	11160.9	13259.6	16282.1
A1L390	PLEKHG3	Pleckstrin homology domain-containing family G member 3	PTSWALFELPGPSQAVK	(S783)	_PTS[Phospho (STY)]WALFELPGPSQAVK_.2	_PTS[Phospho (STY)]WALFELPGPSQAVK_	0.798638	0.731141	0.777214	Filtered	0.590175	0.446618	107014	97027	108789	Filtered	12003	23885.6
A1L390	PLEKHG3	Pleckstrin homology domain-containing family G member 3	SPLSPTETFSWPDVR	(T1042)	_SPLSPT[Phospho (STY)]ETFSWPDVR_.3	_SPLSPT[Phospho (STY)]ETFSWPDVR_	5.17108e-07	8.57848e-06	8.41838e-08	0.00992404	3.08922e-07	6.9304e-05	24004.9	24524.5	23919.8	19157	40569.9	19366.9
A1L390	PLEKHG3	Pleckstrin homology domain-containing family G member 3	ELSSSTQGELVAPLHPR	(T895)	_ELSSST[Phospho (STY)]QGELVAPLHPR_.3	_ELSSST[Phospho (STY)]QGELVAPLHPR_	0.25	0.25	0.25	0.25	0.25	0.25	28711.3	28961.9	28856.7	13814.7	13887.9	7047.35
A1L390	PLEKHG3	Pleckstrin homology domain-containing family G member 3	SHSVPENMVEPPLSGR	(S1081,M1086)	_SHS[Phospho (STY)]VPENM[Oxidation (M)]VEPPLSGR_.3	_SHS[Phospho (STY)]VPENM[Oxidation (M)]VEPPLSGR_	0.998729	0.999537	0.999027	0.965783	0.926428	0.970441	7580619	7767643	7.43672e+06	2678769	2.66309e+06	2.74872e+06
A1L390	PLEKHG3	Pleckstrin homology domain-containing family G member 3	SHSVPENMVEPPLSGR	(S1081,M1086)	_SHS[Phospho (STY)]VPENM[Oxidation (M)]VEPPLSGR_.2	_SHS[Phospho (STY)]VPENM[Oxidation (M)]VEPPLSGR_	0.615264	0.630511	0.7492	Filtered	0.888241	Filtered	2512207	2.42052e+06	2.29253e+06	Filtered	733693	Filtered
A1L390	PLEKHG3	Pleckstrin homology domain-containing family G member 3	SSSVLSLEGSEK	(S643,S647)	_SSSVLS[Phospho (STY)]LEGS[Phospho (STY)]EK_.2	_SSSVLS[Phospho (STY)]LEGS[Phospho (STY)]EK_	1	1	1	Filtered	0.690571	0.55891	745069	757484	759857	Filtered	138371	133621
A1L390	PLEKHG3	Pleckstrin homology domain-containing family G member 3	ALSSEEEEEMGGAAQEPESLLPPSVLDQASVIAER	(S576,S577)	_ALS[Phospho (STY)]S[Phospho (STY)]EEEEEMGGAAQEPESLLPPSVLDQASVIAER_.4	_ALS[Phospho (STY)]S[Phospho (STY)]EEEEEMGGAAQEPESLLPPSVLDQASVIAER_	1	1	0.999265	0.999113	0.999953	Filtered	28828.9	19371.8	17382.9	21688.6	15256.2	Filtered
A1L390	PLEKHG3	Pleckstrin homology domain-containing family G member 3	SSSVLSLEGSEK	(S638,S643)	_S[Phospho (STY)]SSVLS[Phospho (STY)]LEGSEK_.2	_S[Phospho (STY)]SSVLS[Phospho (STY)]LEGSEK_	0.00082734	2.49567e-05	1.97798e-05	Filtered	0.0793107	Filtered	254595	231826	254769	Filtered	49586.1	Filtered
A1L390	PLEKHG3	Pleckstrin homology domain-containing family G member 3	SSSVLSLEGSEK	(S640,S643)	_SSS[Phospho (STY)]VLS[Phospho (STY)]LEGSEK_.2	_SSS[Phospho (STY)]VLS[Phospho (STY)]LEGSEK_	0.997421	0.999117	0.999935	Filtered	Filtered	Filtered	224186	209503	217835	Filtered	Filtered	Filtered
A1L390	PLEKHG3	Pleckstrin homology domain-containing family G member 3	TTSPGGRPSARSPLSPTETFSWPDVR	(S1028,S1034,S1040)	_TTS[Phospho (STY)]PGGRPS[Phospho (STY)]ARSPLS[Phospho (STY)]PTETFSWPDVR_.4	_TTS[Phospho (STY)]PGGRPS[Phospho (STY)]ARSPLS[Phospho (STY)]PTETFSWPDVR_	5.15237e-09	5.15591e-08	4.36144e-11	Filtered	Filtered	Filtered	57448.5	58624.6	61914.2	Filtered	Filtered	Filtered
A1L390	PLEKHG3	Pleckstrin homology domain-containing family G member 3	PVSTSLHQDGSQERPVSLTSTTSSSGSSCDSR	(S26,C30)	_PVSTSLHQDGSQERPVSLTSTTSSS[Phospho (STY)]GSSC[Carbamidomethyl (C)]DSR_.4	_PVSTSLHQDGSQERPVSLTSTTSSS[Phospho (STY)]GSSC[Carbamidomethyl (C)]DSR_	0.0422715	3.30631e-05	Filtered	Filtered	Filtered	Filtered	532972	3995.11	Filtered	Filtered	Filtered	Filtered
A1L390	PLEKHG3	Pleckstrin homology domain-containing family G member 3	SPTVPCLQEEAGEPLGGK	(S962,C967)	_S[Phospho (STY)]PTVPC[Carbamidomethyl (C)]LQEEAGEPLGGK_.3	_S[Phospho (STY)]PTVPC[Carbamidomethyl (C)]LQEEAGEPLGGK_	0.808758	0.507358	0.783445	Filtered	Filtered	Filtered	20750.2	23104.9	22279.4	Filtered	Filtered	Filtered
A1L390	PLEKHG3	Pleckstrin homology domain-containing family G member 3	SPTVPCLQEEAGEPLGGK	(S962,C967)	_S[Phospho (STY)]PTVPC[Carbamidomethyl (C)]LQEEAGEPLGGK_.2	_S[Phospho (STY)]PTVPC[Carbamidomethyl (C)]LQEEAGEPLGGK_	Filtered	0.649347	0.946226	Filtered	Filtered	Filtered	Filtered	102697	92875.9	Filtered	Filtered	Filtered
A1L390	PLEKHG3	Pleckstrin homology domain-containing family G member 3	SPTVPCLQEEAGEPLGGK	(T964,C967)	_SPT[Phospho (STY)]VPC[Carbamidomethyl (C)]LQEEAGEPLGGK_.2	_SPT[Phospho (STY)]VPC[Carbamidomethyl (C)]LQEEAGEPLGGK_	Filtered	0.351931	0.0542436	Filtered	Filtered	Filtered	Filtered	51495.6	49390.7	Filtered	Filtered	Filtered
A1L390	PLEKHG3	Pleckstrin homology domain-containing family G member 3	FVSSFSRRSSVAQEDSK	(S614,S617,S618)	_FVSSFS[Phospho (STY)]RRS[Phospho (STY)]S[Phospho (STY)]VAQEDSK_.3	_FVSSFS[Phospho (STY)]RRS[Phospho (STY)]S[Phospho (STY)]VAQEDSK_	0.119883	0.172376	Filtered	Filtered	Filtered	Filtered	39097.3	33766.2	Filtered	Filtered	Filtered	Filtered
A1L390	PLEKHG3	Pleckstrin homology domain-containing family G member 3	PVSTSLHQDGSQERPVSLTSTTSSSGSSCDSR	(T5,C30)	_PVST[Phospho (STY)]SLHQDGSQERPVSLTSTTSSSGSSC[Carbamidomethyl (C)]DSR_.4	_PVST[Phospho (STY)]SLHQDGSQERPVSLTSTTSSSGSSC[Carbamidomethyl (C)]DSR_	0.291121	0.00248668	Filtered	Filtered	Filtered	Filtered	19685.7	8190.84	Filtered	Filtered	Filtered	Filtered
A1L390	PLEKHG3	Pleckstrin homology domain-containing family G member 3	PVSTSLHQDGSQERPVSLTSTTSSSGSSCDSR	(T23,C30)	_PVSTSLHQDGSQERPVSLTSTT[Phospho (STY)]SSSGSSC[Carbamidomethyl (C)]DSR_.4	_PVSTSLHQDGSQERPVSLTSTT[Phospho (STY)]SSSGSSC[Carbamidomethyl (C)]DSR_	8.85903e-05	0.0151381	Filtered	Filtered	Filtered	Filtered	18773	7982.66	Filtered	Filtered	Filtered	Filtered
A1L390	PLEKHG3	Pleckstrin homology domain-containing family G member 3	PVSTSLHQDGSQERPVSLTSTTSSSGSSCDSR	(S24,C30)	_PVSTSLHQDGSQERPVSLTSTTS[Phospho (STY)]SSGSSC[Carbamidomethyl (C)]DSR_.4	_PVSTSLHQDGSQERPVSLTSTTS[Phospho (STY)]SSGSSC[Carbamidomethyl (C)]DSR_	1.10793e-05	0.00181969	Filtered	Filtered	Filtered	Filtered	14940.6	7616.34	Filtered	Filtered	Filtered	Filtered
A1L390	PLEKHG3	Pleckstrin homology domain-containing family G member 3	TTSPGGRPSARSPLSPTETFSWPDVR	(T1026,S1037,S1040)	_T[Phospho (STY)]TSPGGRPSARS[Phospho (STY)]PLS[Phospho (STY)]PTETFSWPDVR_.4	_T[Phospho (STY)]TSPGGRPSARS[Phospho (STY)]PLS[Phospho (STY)]PTETFSWPDVR_	Filtered	0.00196784	Filtered	Filtered	Filtered	Filtered	Filtered	84823.5	Filtered	Filtered	Filtered	Filtered
A1L390	PLEKHG3	Pleckstrin homology domain-containing family G member 3	NSISRFNSLPRPDPEPVPPVGSK	(S753,S755,S759,S773)	_NS[Phospho (STY)]IS[Phospho (STY)]RFNS[Phospho (STY)]LPRPDPEPVPPVGS[Phospho (STY)]K_.3	_NS[Phospho (STY)]IS[Phospho (STY)]RFNS[Phospho (STY)]LPRPDPEPVPPVGS[Phospho (STY)]K_	Filtered	Filtered	Filtered	Filtered	1	Filtered	Filtered	Filtered	Filtered	Filtered	42883.3	Filtered
A1L390	PLEKHG3	Pleckstrin homology domain-containing family G member 3	TTSPGGRPSARSPLSPTETFSWPDVR	(T1026,S1028,S1040)	_T[Phospho (STY)]TS[Phospho (STY)]PGGRPSARSPLS[Phospho (STY)]PTETFSWPDVR_.4	_T[Phospho (STY)]TS[Phospho (STY)]PGGRPSARSPLS[Phospho (STY)]PTETFSWPDVR_	0.00390958	Filtered	Filtered	Filtered	Filtered	Filtered	17154.1	Filtered	Filtered	Filtered	Filtered	Filtered
A1L390	PLEKHG3	Pleckstrin homology domain-containing family G member 3	KAWSSQDEVSTNVR	(S432)	_KAWS[Phospho (STY)]SQDEVSTNVR_.3	_KAWS[Phospho (STY)]SQDEVSTNVR_	Filtered	0.897998	Filtered	Filtered	Filtered	Filtered	Filtered	23656.5	Filtered	Filtered	Filtered	Filtered
A1L390	PLEKHG3	Pleckstrin homology domain-containing family G member 3	KAWSSQDEVSTNVR	(S433)	_KAWSS[Phospho (STY)]QDEVSTNVR_.3	_KAWSS[Phospho (STY)]QDEVSTNVR_	Filtered	0.218931	Filtered	Filtered	Filtered	Filtered	Filtered	5317.69	Filtered	Filtered	Filtered	Filtered
A1X283	SH3PXD2B	SH3 and PX domain-containing protein 2B	PGPGSPSHPGALDLDGVSR	(S293)	_PGPGSPS[Phospho (STY)]HPGALDLDGVSR_.3	_PGPGSPS[Phospho (STY)]HPGALDLDGVSR_	0.949108	0.302539	0.000223629	0.622341	0.181333	0.335238	3204421	3.20413e+06	3.09637e+06	405723	418208	403523
A1X283	SH3PXD2B	SH3 and PX domain-containing protein 2B	PGPGSPSHPGALDLDGVSR	(S293)	_PGPGSPS[Phospho (STY)]HPGALDLDGVSR_.2	_PGPGSPS[Phospho (STY)]HPGALDLDGVSR_	0.0924298	0.0851259	0.0560791	0.0373393	0.0641325	0.0557687	1.01006e+06	944172	941008	92672.5	91929.1	110002
A1X283	SH3PXD2B	SH3 and PX domain-containing protein 2B	PGPGSPSHPGALDLDGVSR	(S291)	_PGPGS[Phospho (STY)]PSHPGALDLDGVSR_.3	_PGPGS[Phospho (STY)]PSHPGALDLDGVSR_	0.0502985	0.698551	0.99979	0.367949	0.817176	0.651559	2.73956e+06	2.7669e+06	2.67772e+06	355810	359966	356412
A1X283	SH3PXD2B	SH3 and PX domain-containing protein 2B	PGPGSPSHPGALDLDGVSR	(S291)	_PGPGS[Phospho (STY)]PSHPGALDLDGVSR_.2	_PGPGS[Phospho (STY)]PSHPGALDLDGVSR_	0.908121	0.915463	0.945376	0.96301	0.928905	0.726321	1.04253e+06	980165	959995	113291	109717	112805
A1X283	SH3PXD2B	SH3 and PX domain-containing protein 2B	KASSDMSASAGYEEISDPDMEEKPSLPPR	(Y508,M516)	_KASSDMSASAGY[Phospho (STY)]EEISDPDM[Oxidation (M)]EEKPSLPPR_.4	_KASSDMSASAGY[Phospho (STY)]EEISDPDM[Oxidation (M)]EEKPSLPPR_	0.999997	0.999938	0.999995	0.99855	0.999972	1	189986	380879	204437	409836	756418	456732
A1X283	SH3PXD2B	SH3 and PX domain-containing protein 2B	KASSDMSASAGYEEISDPDMEEKPSLPPR	(M502,S503,M516)	_KASSDM[Oxidation (M)]S[Phospho (STY)]ASAGYEEISDPDM[Oxidation (M)]EEKPSLPPR_.4	_KASSDM[Oxidation (M)]S[Phospho (STY)]ASAGYEEISDPDM[Oxidation (M)]EEKPSLPPR_	0.413362	5.20451e-07	Filtered	0.000548242	4.53456e-08	0.00105517	108910	107132	Filtered	205404	181365	151661
A1X283	SH3PXD2B	SH3 and PX domain-containing protein 2B	NSGEPLPPKPGPGSPSHPGALDLDGVSR	(S279)	_NS[Phospho (STY)]GEPLPPKPGPGSPSHPGALDLDGVSR_.3	_NS[Phospho (STY)]GEPLPPKPGPGSPSHPGALDLDGVSR_	0.640869	0.000138468	0.607744	0.388604	0.0144916	5.8221e-06	144230	325379	337441	185250	58377.9	38993
A1X283	SH3PXD2B	SH3 and PX domain-containing protein 2B	NSGEPLPPKPGPGSPSHPGALDLDGVSR	(S279)	_NS[Phospho (STY)]GEPLPPKPGPGSPSHPGALDLDGVSR_.4	_NS[Phospho (STY)]GEPLPPKPGPGSPSHPGALDLDGVSR_	1.91207e-08	2.23638e-05	0.031947	Filtered	Filtered	Filtered	224004	303015	283502	Filtered	Filtered	Filtered
A1X283	SH3PXD2B	SH3 and PX domain-containing protein 2B	KESIIKSEGELLER	(S528)	_KES[Phospho (STY)]IIKSEGELLER_.3	_KES[Phospho (STY)]IIKSEGELLER_	1	1	1	1	1	1	180944	182300	188110	443254	481409	432634
A1X283	SH3PXD2B	SH3 and PX domain-containing protein 2B	KASSDMSASAGYEEISDPDMEEK	(S500,M502)	_KASS[Phospho (STY)]DM[Oxidation (M)]SASAGYEEISDPDMEEK_.3	_KASS[Phospho (STY)]DM[Oxidation (M)]SASAGYEEISDPDMEEK_	0.000330256	0.000137147	0.0185183	Filtered	Filtered	Filtered	107010	111951	110973	Filtered	Filtered	Filtered
A1X283	SH3PXD2B	SH3 and PX domain-containing protein 2B	YTVIYPYTAR	(Y226)	_Y[Phospho (STY)]TVIYPYTAR_.2	_Y[Phospho (STY)]TVIYPYTAR_	0.9401	0.919356	0.998551	Filtered	Filtered	Filtered	108575	92638.6	111887	Filtered	Filtered	Filtered
A1X283	SH3PXD2B	SH3 and PX domain-containing protein 2B	NSGEPLPPKPGPGSPSHPGALDLDGVSR	(S293)	_NSGEPLPPKPGPGSPS[Phospho (STY)]HPGALDLDGVSR_.4	_NSGEPLPPKPGPGSPS[Phospho (STY)]HPGALDLDGVSR_	0.0175798	0.0053389	Filtered	Filtered	Filtered	Filtered	152634	174727	Filtered	Filtered	Filtered	Filtered
A1X283	SH3PXD2B	SH3 and PX domain-containing protein 2B	NSGEPLPPKPGPGSPSHPGALDLDGVSR	(S293)	_NSGEPLPPKPGPGSPS[Phospho (STY)]HPGALDLDGVSR_.3	_NSGEPLPPKPGPGSPS[Phospho (STY)]HPGALDLDGVSR_	0.111346	Filtered	Filtered	Filtered	Filtered	Filtered	262742	Filtered	Filtered	Filtered	Filtered	Filtered
A1X283	SH3PXD2B	SH3 and PX domain-containing protein 2B	KASSDMSASAGYEEISDPDMEEKPSLPPR	(M502,S505,M516)	_KASSDM[Oxidation (M)]SAS[Phospho (STY)]AGYEEISDPDM[Oxidation (M)]EEKPSLPPR_.4	_KASSDM[Oxidation (M)]SAS[Phospho (STY)]AGYEEISDPDM[Oxidation (M)]EEKPSLPPR_	0.00140262	Filtered	Filtered	Filtered	0.0037535	Filtered	220042	Filtered	Filtered	Filtered	272016	Filtered
A1X283	SH3PXD2B	SH3 and PX domain-containing protein 2B	AKPFLSNSLGGQDDTR	(S811)	_AKPFLSNS[Phospho (STY)]LGGQDDTR_.3	_AKPFLSNS[Phospho (STY)]LGGQDDTR_	0.201384	0.693196	0.139063	Filtered	Filtered	Filtered	100387	105554	100290	Filtered	Filtered	Filtered
A1X283	SH3PXD2B	SH3 and PX domain-containing protein 2B	KASSDMSASAGYEEISDPDMEEK	(M502,S505)	_KASSDM[Oxidation (M)]SAS[Phospho (STY)]AGYEEISDPDMEEK_.3	_KASSDM[Oxidation (M)]SAS[Phospho (STY)]AGYEEISDPDMEEK_	3.16613e-06	0.00870636	Filtered	Filtered	Filtered	Filtered	108073	116801	Filtered	Filtered	Filtered	Filtered
A1X283	SH3PXD2B	SH3 and PX domain-containing protein 2B	DSLYVAVADFEGDK	(S853)	_DS[Phospho (STY)]LYVAVADFEGDK_.2	_DS[Phospho (STY)]LYVAVADFEGDK_	0.000137901	1.67913e-05	Filtered	Filtered	Filtered	Filtered	30200.8	25529.6	Filtered	Filtered	Filtered	Filtered
A1X283	SH3PXD2B	SH3 and PX domain-containing protein 2B	NSGEPLPPKPGPGSPSHPGALDLDGVSR	(S291)	_NSGEPLPPKPGPGS[Phospho (STY)]PSHPGALDLDGVSR_.3	_NSGEPLPPKPGPGS[Phospho (STY)]PSHPGALDLDGVSR_	0.888041	0.499893	Filtered	Filtered	Filtered	Filtered	243128	274408	Filtered	Filtered	Filtered	Filtered
A1X283	SH3PXD2B	SH3 and PX domain-containing protein 2B	KASSDMSASAGYEEISDPDMEEKPSLPPR	(Y508)	_KASSDMSASAGY[Phospho (STY)]EEISDPDMEEKPSLPPR_.4	_KASSDMSASAGY[Phospho (STY)]EEISDPDMEEKPSLPPR_	0.407015	Filtered	Filtered	Filtered	Filtered	Filtered	124538	Filtered	Filtered	Filtered	Filtered	Filtered
A1X283	SH3PXD2B	SH3 and PX domain-containing protein 2B	KASSDMSASAGYEEISDPDMEEK	(M502,S503)	_KASSDM[Oxidation (M)]S[Phospho (STY)]ASAGYEEISDPDMEEK_.3	_KASSDM[Oxidation (M)]S[Phospho (STY)]ASAGYEEISDPDMEEK_	0.000235789	Filtered	Filtered	Filtered	Filtered	Filtered	86567.9	Filtered	Filtered	Filtered	Filtered	Filtered
A1X283	SH3PXD2B	SH3 and PX domain-containing protein 2B	PFLSNSLGGQDDTR	(S809,S811)	_PFLS[Phospho (STY)]NS[Phospho (STY)]LGGQDDTR_.3	_PFLS[Phospho (STY)]NS[Phospho (STY)]LGGQDDTR_	Filtered	0.891704	Filtered	Filtered	Filtered	Filtered	Filtered	57895.5	Filtered	Filtered	Filtered	Filtered
A1X283	SH3PXD2B	SH3 and PX domain-containing protein 2B	KASSDMSASAGYEEISDPDMEEKPSLPPR	(M502,S505)	_KASSDM[Oxidation (M)]SAS[Phospho (STY)]AGYEEISDPDMEEKPSLPPR_.4	_KASSDM[Oxidation (M)]SAS[Phospho (STY)]AGYEEISDPDMEEKPSLPPR_	0.120944	Filtered	Filtered	Filtered	Filtered	Filtered	1	Filtered	Filtered	Filtered	Filtered	Filtered
A1X283	SH3PXD2B	SH3 and PX domain-containing protein 2B	DSLYVAVADFEGDK	(Y855)	_DSLY[Phospho (STY)]VAVADFEGDK_.2	_DSLY[Phospho (STY)]VAVADFEGDK_	0.999774	Filtered	Filtered	Filtered	Filtered	Filtered	22462.9	Filtered	Filtered	Filtered	Filtered	Filtered
A2A2Y4	FRMD3	FERM domain-containing protein 3	EENISAPLISSSPVK	(S416)	_EENISAPLISSS[Phospho (STY)]PVK_.2	_EENISAPLISSS[Phospho (STY)]PVK_	Filtered	Filtered	Filtered	0.978964	0.983847	0.999628	Filtered	Filtered	Filtered	487933	476053	483583
A2A2Y4	FRMD3	FERM domain-containing protein 3	EENISAPLISSSPVK	(S416)	_EENISAPLISSS[Phospho (STY)]PVK_.3	_EENISAPLISSS[Phospho (STY)]PVK_	Filtered	Filtered	Filtered	0.47407	0.885185	0.422023	Filtered	Filtered	Filtered	16144.9	13770.6	18436.4
A2A3K4	PTPDC1	Protein tyrosine phosphatase domain-containing protein 1	RLSYSDSDLK	(S394)	_RLSYS[Phospho (STY)]DSDLK_.2	_RLSYS[Phospho (STY)]DSDLK_	0.176708	0.158446	0.863144	0.0271151	1.13738e-09	0.000329467	52433.5	48767.8	52395.8	130470	125131	125944
A2A3K4	PTPDC1	Protein tyrosine phosphatase domain-containing protein 1	LSYSDSDLKR	(S394)	_LSYS[Phospho (STY)]DSDLKR_.2	_LSYS[Phospho (STY)]DSDLKR_	0.999951	0.999897	0.99383	0.964747	Filtered	0.997928	218890	213020	187112	158437	Filtered	151444
A2A3K4	PTPDC1	Protein tyrosine phosphatase domain-containing protein 1	LISHCYIPQSPEPDLHK	(C433,S438)	_LISHC[Carbamidomethyl (C)]YIPQS[Phospho (STY)]PEPDLHK_.3	_LISHC[Carbamidomethyl (C)]YIPQS[Phospho (STY)]PEPDLHK_	1	1	1	1	1	0.999973	648866	599116	650603	359375	351937	331439
A2A3K4	PTPDC1	Protein tyrosine phosphatase domain-containing protein 1	LSYSDSDLK	(S394)	_LSYS[Phospho (STY)]DSDLK_.2	_LSYS[Phospho (STY)]DSDLK_	0.998952	0.999865	0.999651	Filtered	Filtered	Filtered	265899	277349	251186	Filtered	Filtered	Filtered
A2A3K4	PTPDC1	Protein tyrosine phosphatase domain-containing protein 1	TPRSPLDCGSSPK	(T544,C551)	_T[Phospho (STY)]PRSPLDC[Carbamidomethyl (C)]GSSPK_.2	_T[Phospho (STY)]PRSPLDC[Carbamidomethyl (C)]GSSPK_	Filtered	0.0809722	0.0836964	Filtered	Filtered	Filtered	Filtered	3857	5561.28	Filtered	Filtered	Filtered
A2A3K4	PTPDC1	Protein tyrosine phosphatase domain-containing protein 1	RLSYSDSDLK	(S392)	_RLS[Phospho (STY)]YSDSDLK_.2	_RLS[Phospho (STY)]YSDSDLK_	Filtered	Filtered	Filtered	Filtered	1	Filtered	Filtered	Filtered	Filtered	Filtered	138322	Filtered
A2A3K4	PTPDC1	Protein tyrosine phosphatase domain-containing protein 1	TPRSPLDCGSSPK	(S547,C551,S554)	_TPRS[Phospho (STY)]PLDC[Carbamidomethyl (C)]GSS[Phospho (STY)]PK_.3	_TPRS[Phospho (STY)]PLDC[Carbamidomethyl (C)]GSS[Phospho (STY)]PK_	Filtered	Filtered	Filtered	Filtered	Filtered	0.237785	Filtered	Filtered	Filtered	Filtered	Filtered	38609.1
A2AJT9	CXorf23	Uncharacterized protein CXorf23	GNIYYQSYEHRSPSPNIR	(S73,S80)	_GNIYYQS[Phospho (STY)]YEHRSPS[Phospho (STY)]PNIR_.3	_GNIYYQS[Phospho (STY)]YEHRSPS[Phospho (STY)]PNIR_	0.169298	0.00351586	0.00411234	0.00358885	0.00890891	0.317006	419403	388664	393412	263541	283096	280687
A2AJT9	CXorf23	Uncharacterized protein CXorf23	GNIYYQSYEHRSPSPNIR	(S78,S80)	_GNIYYQSYEHRS[Phospho (STY)]PS[Phospho (STY)]PNIR_.3	_GNIYYQSYEHRS[Phospho (STY)]PS[Phospho (STY)]PNIR_	0.00525944	0.433335	0.992401	0.0797621	0.968449	0.310868	394263	366841	368153	245812	255213	271604
A2AJT9	CXorf23	Uncharacterized protein CXorf23	RGSEDFETR	(S192)	_RGS[Phospho (STY)]EDFETR_.2	_RGS[Phospho (STY)]EDFETR_	0.999104	Filtered	0.999993	Filtered	0.999992	0.999995	5553.34	Filtered	6089.87	Filtered	3467.85	4577.65
A2AJT9	CXorf23	Uncharacterized protein CXorf23	HRSLSPVPR	(S15,S17)	_HRS[Phospho (STY)]LS[Phospho (STY)]PVPR_.2	_HRS[Phospho (STY)]LS[Phospho (STY)]PVPR_	1	1	1	Filtered	Filtered	Filtered	44428.2	43759.5	46437.1	Filtered	Filtered	Filtered
A2RRP1	NBAS	Neuroblastoma-amplified sequence	AGEEDEGEEDSDSDYEISAK	(S473)	_AGEEDEGEEDS[Phospho (STY)]DSDYEISAK_.3	_AGEEDEGEEDS[Phospho (STY)]DSDYEISAK_	0.128782	0.842077	0.309402	0.958511	0.648334	0.732881	84627	80082.3	115229	144149	140915	126971
A2RRP1	NBAS	Neuroblastoma-amplified sequence	AGEEDEGEEDSDSDYEISAK	(S475)	_AGEEDEGEEDSDS[Phospho (STY)]DYEISAK_.3	_AGEEDEGEEDSDS[Phospho (STY)]DYEISAK_	0.25506	Filtered	0.242799	0.0310911	0.247996	0.0489911	95588.2	Filtered	107471	137499	132195	126312
A2RTX5	TARSL2	Probable threonine--tRNA ligase 2, cytoplasmic	DFTEVLSPNMYNSK	(S453)	_DFTEVLS[Phospho (STY)]PNMYNSK_.2	_DFTEVLS[Phospho (STY)]PNMYNSK_	0.998559	0.994424	0.996075	Filtered	Filtered	Filtered	380858	391768	439957	Filtered	Filtered	Filtered
A2RTX5	TARSL2	Probable threonine--tRNA ligase 2, cytoplasmic	DFTEVLSPNMYNSK	(S453,M456)	_DFTEVLS[Phospho (STY)]PNM[Oxidation (M)]YNSK_.2	_DFTEVLS[Phospho (STY)]PNM[Oxidation (M)]YNSK_	0.994737	0.590792	0.765351	Filtered	Filtered	Filtered	162098	168322	165576	Filtered	Filtered	Filtered
A2RTX5	TARSL2	Probable threonine--tRNA ligase 2, cytoplasmic	DFTEVLSPNMYNSK	(T449)	_DFT[Phospho (STY)]EVLSPNMYNSK_.2	_DFT[Phospho (STY)]EVLSPNMYNSK_	0.00129706	0.00114806	0.00221219	Filtered	Filtered	Filtered	50080.3	52046.3	59507.8	Filtered	Filtered	Filtered
A2RU67	KIAA1467	Uncharacterized protein KIAA1467	SPLGEAPEPDSDAEVAEAAKPHLSEVTTEGYPSEPLGGLEQK	(Y82)	_SPLGEAPEPDSDAEVAEAAKPHLSEVTTEGY[Phospho (STY)]PSEPLGGLEQK_.5	_SPLGEAPEPDSDAEVAEAAKPHLSEVTTEGY[Phospho (STY)]PSEPLGGLEQK_	0.913921	0.952119	0.999991	Filtered	Filtered	Filtered	114462	133892	132862	Filtered	Filtered	Filtered
A2RU67	KIAA1467	Uncharacterized protein KIAA1467	SPLGEAPEPDSDAEVAEAAK	(S62)	_SPLGEAPEPDS[Phospho (STY)]DAEVAEAAK_.3	_SPLGEAPEPDS[Phospho (STY)]DAEVAEAAK_	1	1	1	Filtered	Filtered	Filtered	102981	117431	88530.5	Filtered	Filtered	Filtered
A2RU67	KIAA1467	Uncharacterized protein KIAA1467	SPLGEAPEPDSDAEVAEAAKPHLSEVTTEGYPSEPLGGLEQK	(T79)	_SPLGEAPEPDSDAEVAEAAKPHLSEVTT[Phospho (STY)]EGYPSEPLGGLEQK_.5	_SPLGEAPEPDSDAEVAEAAKPHLSEVTT[Phospho (STY)]EGYPSEPLGGLEQK_	Filtered	0.0133036	6.205e-06	Filtered	Filtered	Filtered	Filtered	140977	136539	Filtered	Filtered	Filtered
A3KN83	SBNO1	Protein strawberry notch homolog 1	SIDPDSIQSALLASGLGSK	(S794)	_S[Phospho (STY)]IDPDSIQSALLASGLGSK_.2	_S[Phospho (STY)]IDPDSIQSALLASGLGSK_	0.904354	0.285133	0.0192508	0.972238	0.940057	0.939359	104219	110840	108257	361182	367198	449808
A3KN83	SBNO1	Protein strawberry notch homolog 1	SIDPDSIQSALLASGLGSK	(S794)	_S[Phospho (STY)]IDPDSIQSALLASGLGSK_.3	_S[Phospho (STY)]IDPDSIQSALLASGLGSK_	7.46893e-05	2.29468e-05	2.47309e-05	0.000180527	0.108294	0.0101196	34209.9	33769.8	32761.7	101681	100964	109459
A3KN83	SBNO1	Protein strawberry notch homolog 1	SIVNLDSPMVSPPPDYPGEFFK	(M1060,S1062)	_SIVNLDSPM[Oxidation (M)]VS[Phospho (STY)]PPPDYPGEFFK_.3	_SIVNLDSPM[Oxidation (M)]VS[Phospho (STY)]PPPDYPGEFFK_	0.997085	0.654901	0.00133034	Filtered	0.843633	0.990502	219962	210182	207827	Filtered	137699	158472
A3KN83	SBNO1	Protein strawberry notch homolog 1	SIVNLDSPMVSPPPDYPGEFFK	(S1052)	_S[Phospho (STY)]IVNLDSPMVSPPPDYPGEFFK_.3	_S[Phospho (STY)]IVNLDSPMVSPPPDYPGEFFK_	0.00152235	Filtered	0.619448	0.0176844	0.033706	0.000481269	33125.5	Filtered	32390	43224.7	41536.6	41268.1
A3KN83	SBNO1	Protein strawberry notch homolog 1	KKSIDPDSIQSALLASGLGSK	(S794)	_KKS[Phospho (STY)]IDPDSIQSALLASGLGSK_.3	_KKS[Phospho (STY)]IDPDSIQSALLASGLGSK_	Filtered	Filtered	Filtered	0.423902	0.408059	0.953563	Filtered	Filtered	Filtered	86387.8	80799.5	70979.2
A3KN83	SBNO1	Protein strawberry notch homolog 1	SIVNLDSPMVSPPPDYPGEFFK	(S1062)	_SIVNLDSPMVS[Phospho (STY)]PPPDYPGEFFK_.3	_SIVNLDSPMVS[Phospho (STY)]PPPDYPGEFFK_	0.95455	0.874961	Filtered	Filtered	0.933311	Filtered	28607.8	26268.9	Filtered	Filtered	36353.2	Filtered
A3KN83	SBNO1	Protein strawberry notch homolog 1	LYSLLGIDLTAPSNNSSPRDSPCK	(S689,S697,C699)	_LYSLLGIDLTAPS[Phospho (STY)]NNSSPRDS[Phospho (STY)]PC[Carbamidomethyl (C)]K_.3	_LYSLLGIDLTAPS[Phospho (STY)]NNSSPRDS[Phospho (STY)]PC[Carbamidomethyl (C)]K_	Filtered	Filtered	Filtered	1.75665e-08	6.24661e-07	Filtered	Filtered	Filtered	Filtered	104901	106491	Filtered
A3KN83	SBNO1	Protein strawberry notch homolog 1	LYSLLGIDLTAPSNNSSPRDSPCK	(S693,S697,C699)	_LYSLLGIDLTAPSNNSS[Phospho (STY)]PRDS[Phospho (STY)]PC[Carbamidomethyl (C)]K_.3	_LYSLLGIDLTAPSNNSS[Phospho (STY)]PRDS[Phospho (STY)]PC[Carbamidomethyl (C)]K_	Filtered	Filtered	Filtered	1.95287e-08	7.16535e-07	Filtered	Filtered	Filtered	Filtered	101012	104212	Filtered
A3KN83	SBNO1	Protein strawberry notch homolog 1	LYSLLGIDLTAPSNNSSPR	(S693)	_LYSLLGIDLTAPSNNSS[Phospho (STY)]PR_.3	_LYSLLGIDLTAPSNNSS[Phospho (STY)]PR_	Filtered	0.210366	Filtered	Filtered	Filtered	Filtered	Filtered	6666.61	Filtered	Filtered	Filtered	Filtered
A4D2B0	MBLAC1	Metallo-beta-lactamase domain-containing protein 1	ESPRGSGGAEAALEEAAR	(S65)	_ESPRGS[Phospho (STY)]GGAEAALEEAAR_.3	_ESPRGS[Phospho (STY)]GGAEAALEEAAR_	0.5	0.5	0.818871	Filtered	Filtered	Filtered	51667.6	52098.7	52894.1	Filtered	Filtered	Filtered
A5PL33	KRBA1	Protein KRBA1	ADLGPGSPPWAVK	(S253)	_ADLGPGS[Phospho (STY)]PPWAVK_.2	_ADLGPGS[Phospho (STY)]PPWAVK_	1	1	1	1	1	1	566572	548782	575778	544663	548883	555202
A5PL33	KRBA1	Protein KRBA1	GASLDGERASPEAAAAR	(S101)	_GASLDGERAS[Phospho (STY)]PEAAAAR_.3	_GASLDGERAS[Phospho (STY)]PEAAAAR_	0.999855	1	0.999948	Filtered	Filtered	Filtered	145006	138939	134114	Filtered	Filtered	Filtered
A5PL33	KRBA1	Protein KRBA1	EGPGALGGEPSPPTHSPSR	(S182)	_EGPGALGGEPSPPTHS[Phospho (STY)]PSR_.3	_EGPGALGGEPSPPTHS[Phospho (STY)]PSR_	Filtered	0.0760741	Filtered	Filtered	Filtered	Filtered	Filtered	213512	Filtered	Filtered	Filtered	Filtered
A5PL33	KRBA1	Protein KRBA1	EGPGALGGEPSPPTHSPSR	(S182)	_EGPGALGGEPSPPTHS[Phospho (STY)]PSR_.2	_EGPGALGGEPSPPTHS[Phospho (STY)]PSR_	0.542664	Filtered	Filtered	Filtered	Filtered	Filtered	16155.5	Filtered	Filtered	Filtered	Filtered	Filtered
A5PLL1	ANKRD34B	Ankyrin repeat domain-containing protein 34B	RQSLQTEQIK	(S502)	_RQS[Phospho (STY)]LQTEQIK_.2	_RQS[Phospho (STY)]LQTEQIK_	0.99031	0.989274	0.999994	Filtered	Filtered	Filtered	44361.8	43267.4	46124.5	Filtered	Filtered	Filtered
A5PLL1	ANKRD34B	Ankyrin repeat domain-containing protein 34B	GSGAFPLDHSVTQTR	(S432)	_GS[Phospho (STY)]GAFPLDHSVTQTR_.2	_GS[Phospho (STY)]GAFPLDHSVTQTR_	0.0383788	0.61281	0.992145	Filtered	Filtered	Filtered	19742.9	23637.7	25694.5	Filtered	Filtered	Filtered
A5PLL1	ANKRD34B	Ankyrin repeat domain-containing protein 34B	GSGAFPLDHSVTQTR	(S432)	_GS[Phospho (STY)]GAFPLDHSVTQTR_.3	_GS[Phospho (STY)]GAFPLDHSVTQTR_	Filtered	1	Filtered	Filtered	Filtered	Filtered	Filtered	65794.1	Filtered	Filtered	Filtered	Filtered
A5PLL1	ANKRD34B	Ankyrin repeat domain-containing protein 34B	NLGANHYSSDSQLSAGLTPPTSEDGK	(Y369)	_NLGANHY[Phospho (STY)]SSDSQLSAGLTPPTSEDGK_.3	_NLGANHY[Phospho (STY)]SSDSQLSAGLTPPTSEDGK_	Filtered	Filtered	0.00829458	Filtered	Filtered	Filtered	Filtered	Filtered	290661	Filtered	Filtered	Filtered
A5YKK6	CNOT1	CCR4-NOT transcription complex subunit 1	AYGSPWCNK	(S1703,C1706)	_AYGS[Phospho (STY)]PWC[Carbamidomethyl (C)]NK_.2	_AYGS[Phospho (STY)]PWC[Carbamidomethyl (C)]NK_	Filtered	Filtered	Filtered	0.996506	0.991902	0.955972	Filtered	Filtered	Filtered	49882.9	56945	46097.5
A5YM69	ARHGEF35	Rho guanine nucleotide exchange factor 35	YYSPCEEHPAETNQNEGAESGTIR	(S184,C186)	_YYS[Phospho (STY)]PC[Carbamidomethyl (C)]EEHPAETNQNEGAESGTIR_.3	_YYS[Phospho (STY)]PC[Carbamidomethyl (C)]EEHPAETNQNEGAESGTIR_	0.200858	0.999999	1	0.999971	1	0.998795	3634679	3962914	3755570	2.35744e+06	2.24613e+06	2.42888e+06
A5YM69	ARHGEF35	Rho guanine nucleotide exchange factor 35	YYSPCEEHPAETNQNEGAESGTIR	(Y183,C186)	_YY[Phospho (STY)]SPC[Carbamidomethyl (C)]EEHPAETNQNEGAESGTIR_.3	_YY[Phospho (STY)]SPC[Carbamidomethyl (C)]EEHPAETNQNEGAESGTIR_	1.9111e-23	8.56741e-16	1.8644e-20	3.74952e-18	3.86018e-20	1.25662e-16	2.10879e+06	2.32532e+06	2.19663e+06	1.37663e+06	1.30855e+06	1.40837e+06
A5YM69	ARHGEF35	Rho guanine nucleotide exchange factor 35	AEELSPAALSPLLEPIR	(S445)	_AEELS[Phospho (STY)]PAALSPLLEPIR_.2	_AEELS[Phospho (STY)]PAALSPLLEPIR_	2.30929e-07	2.05324e-07	3.58943e-10	3.33778e-09	0.000395252	5.32753e-11	1.06757e+06	1.07306e+06	1.0349e+06	1.59847e+06	1.64656e+06	1.93048e+06
A5YM69	ARHGEF35	Rho guanine nucleotide exchange factor 35	AEELSPAALSPLLEPIR	(S445)	_AEELS[Phospho (STY)]PAALSPLLEPIR_.3	_AEELS[Phospho (STY)]PAALSPLLEPIR_	0.00684112	0.999192	1	1	1	0.629434	189620	195489	204284	374739	345621	393052
A5YM69	ARHGEF35	Rho guanine nucleotide exchange factor 35	AEELSPAALSPLLEPIR	(S450)	_AEELSPAALS[Phospho (STY)]PLLEPIR_.2	_AEELSPAALS[Phospho (STY)]PLLEPIR_	1	1	1	1	0.999997	1	1.01847e+06	1.02191e+06	961122	1.52079e+06	1.52013e+06	1.80614e+06
A5YM69	ARHGEF35	Rho guanine nucleotide exchange factor 35	AEELSPAALSPLLEPIR	(S450)	_AEELSPAALS[Phospho (STY)]PLLEPIR_.3	_AEELSPAALS[Phospho (STY)]PLLEPIR_	0.998254	0.175233	1	0.999953	8.84091e-08	0.998918	202380	198600	213227	353196	341579	392412
A5YM69	ARHGEF35	Rho guanine nucleotide exchange factor 35	LSATQQSELR	(S57)	_LS[Phospho (STY)]ATQQSELR_.2	_LS[Phospho (STY)]ATQQSELR_	0.999997	0.999998	0.999789	0.999794	0.333333	0.994492	125588	110907	125198	108110	108041	109979
A5YM69	ARHGEF35	Rho guanine nucleotide exchange factor 35	AEELSPAALSPLLEPIR	(S445,S450)	_AEELS[Phospho (STY)]PAALS[Phospho (STY)]PLLEPIR_.2	_AEELS[Phospho (STY)]PAALS[Phospho (STY)]PLLEPIR_	1	1	1	1	1	1	41975.2	40020.2	61626.9	62281.1	117869	148298
A5YM69	ARHGEF35	Rho guanine nucleotide exchange factor 35	AEELSPAALSPLLEPIR	(S445,S450)	_AEELS[Phospho (STY)]PAALS[Phospho (STY)]PLLEPIR_.3	_AEELS[Phospho (STY)]PAALS[Phospho (STY)]PLLEPIR_	1	1	1	1	1	1	26225.3	36424.8	24084.1	38984.1	33240.5	28499.6
A5YM69	ARHGEF35	Rho guanine nucleotide exchange factor 35	EEHRLSATQQSELR	(T59)	_EEHRLSAT[Phospho (STY)]QQSELR_.3	_EEHRLSAT[Phospho (STY)]QQSELR_	0.333333	0.333333	0.333333	Filtered	Filtered	Filtered	92694.1	129125	99414.3	Filtered	Filtered	Filtered
A5YM69	ARHGEF35	Rho guanine nucleotide exchange factor 35	EEHRLSATQQSELR	(S57)	_EEHRLS[Phospho (STY)]ATQQSELR_.2	_EEHRLS[Phospho (STY)]ATQQSELR_	Filtered	0.616581	0.101421	0.999667	0.994294	Filtered	Filtered	10545.3	5746.9	10631.8	12570.6	Filtered
A5YM69	ARHGEF35	Rho guanine nucleotide exchange factor 35	ELQVPEENRADSQDEK	(S340)	_ELQVPEENRADS[Phospho (STY)]QDEK_.3	_ELQVPEENRADS[Phospho (STY)]QDEK_	Filtered	Filtered	Filtered	Filtered	1	Filtered	Filtered	Filtered	Filtered	Filtered	94598.8	Filtered
A6H8Y1	BDP1	Transcription factor TFIIIB component B'' homolog	ATGREISPR	(T1121,S1126)	_AT[Phospho (STY)]GREIS[Phospho (STY)]PR_.2	_AT[Phospho (STY)]GREIS[Phospho (STY)]PR_	1	Filtered	1	1	1	1	268661	Filtered	257338	284788	285054	299457
A6H8Y1	BDP1	Transcription factor TFIIIB component B'' homolog	PVDEMETDLNATGRESSPR	(M1008,T1010,T1015,S1019,S1020)	_PVDEM[Oxidation (M)]ET[Phospho (STY)]DLNAT[Phospho (STY)]GRES[Phospho (STY)]S[Phospho (STY)]PR_.3	_PVDEM[Oxidation (M)]ET[Phospho (STY)]DLNAT[Phospho (STY)]GRES[Phospho (STY)]S[Phospho (STY)]PR_	Filtered	Filtered	1	1	1	1	Filtered	Filtered	99665.8	355868	793000	321581
A6H8Y1	BDP1	Transcription factor TFIIIB component B'' homolog	EKTPEVIDATEEIDK	(T915)(T1131)	_EKT[Phospho (STY)]PEVIDATEEIDK_.3	_EKT[Phospho (STY)]PEVIDATEEIDK_	1	1	0.999999	0.999989	0.999419	0.999982	182067	186438	186737	67542.5	60670.4	67619.5
A6H8Y1	BDP1	Transcription factor TFIIIB component B'' homolog	EKTPEVIDATEEIDK	(T915)(T1131)	_EKT[Phospho (STY)]PEVIDATEEIDK_.2	_EKT[Phospho (STY)]PEVIDATEEIDK_	0.999748	0.998166	0.997571	Filtered	Filtered	Filtered	48050.8	51241	40472.5	Filtered	Filtered	Filtered
A6H8Y1	BDP1	Transcription factor TFIIIB component B'' homolog	IVHECQELSSPVITTSPASFEENK	(C2039,S2044)	_IVHEC[Carbamidomethyl (C)]QELSS[Phospho (STY)]PVITTSPASFEENK_.3	_IVHEC[Carbamidomethyl (C)]QELSS[Phospho (STY)]PVITTSPASFEENK_	Filtered	0.77961	Filtered	0.681219	0.656736	0.562306	Filtered	72423	Filtered	94850.7	81077	86488.4
A6H8Y1	BDP1	Transcription factor TFIIIB component B'' homolog	EKTPEVTDATEEIDK	(T970)	_EKT[Phospho (STY)]PEVTDATEEIDK_.3	_EKT[Phospho (STY)]PEVTDATEEIDK_	0.989961	0.998733	0.999378	0.878059	0.974438	0.9333	81557.2	82549.2	76780.7	34141.4	42045.7	41601.1
A6H8Y1	BDP1	Transcription factor TFIIIB component B'' homolog	IVHECQELSSPVITTSPASFEENK	(C2039,T2049)	_IVHEC[Carbamidomethyl (C)]QELSSPVITT[Phospho (STY)]SPASFEENK_.3	_IVHEC[Carbamidomethyl (C)]QELSSPVITT[Phospho (STY)]SPASFEENK_	Filtered	Filtered	Filtered	2.66337e-05	9.75965e-06	4.18073e-05	Filtered	Filtered	Filtered	124063	108696	113044
A6H8Y1	BDP1	Transcription factor TFIIIB component B'' homolog	IVHECQELSSPVITTSPASFEENK	(C2039,S2043)	_IVHEC[Carbamidomethyl (C)]QELS[Phospho (STY)]SPVITTSPASFEENK_.3	_IVHEC[Carbamidomethyl (C)]QELS[Phospho (STY)]SPVITTSPASFEENK_	Filtered	Filtered	Filtered	0.390594	0.0956876	0.441574	Filtered	Filtered	Filtered	107354	90435.9	108480
A6H8Y1	BDP1	Transcription factor TFIIIB component B'' homolog	EKTPEVTDATEEIDK	(T974)	_EKTPEVT[Phospho (STY)]DATEEIDK_.3	_EKTPEVT[Phospho (STY)]DATEEIDK_	Filtered	0.00168569	Filtered	Filtered	Filtered	Filtered	Filtered	47406.5	Filtered	Filtered	Filtered	Filtered
A6H8Y1	BDP1	Transcription factor TFIIIB component B'' homolog	NLSPSNSCEPK	(S1524,C1529)	_NLS[Phospho (STY)]PSNSC[Carbamidomethyl (C)]EPK_.2	_NLS[Phospho (STY)]PSNSC[Carbamidomethyl (C)]EPK_	Filtered	Filtered	0.856187	Filtered	Filtered	Filtered	Filtered	Filtered	3614.11	Filtered	Filtered	Filtered
A6NC98	CCDC88B	Coiled-coil domain-containing protein 88B	SLEPPPGSPGEAPLAGAAPSLQDEVR	(S436)	_SLEPPPGS[Phospho (STY)]PGEAPLAGAAPSLQDEVR_.3	_SLEPPPGS[Phospho (STY)]PGEAPLAGAAPSLQDEVR_	1	0.999999	0.999998	Filtered	Filtered	Filtered	1.36989e+06	1.35995e+06	1.38631e+06	Filtered	Filtered	Filtered
A6NC98	CCDC88B	Coiled-coil domain-containing protein 88B	SLEPPPGSPGEAPLAGAAPSLQDEVR	(S429)	_S[Phospho (STY)]LEPPPGSPGEAPLAGAAPSLQDEVR_.3	_S[Phospho (STY)]LEPPPGSPGEAPLAGAAPSLQDEVR_	1.0389e-06	1.18749e-07	2.32306e-06	Filtered	Filtered	Filtered	487604	497514	487166	Filtered	Filtered	Filtered
A6NC98	CCDC88B	Coiled-coil domain-containing protein 88B	AQSSLCLR	(S1379,C1382)	_AQS[Phospho (STY)]SLC[Carbamidomethyl (C)]LR_.2	_AQS[Phospho (STY)]SLC[Carbamidomethyl (C)]LR_	0.997407	0.993469	0.999234	Filtered	Filtered	Filtered	242950	241025	235607	Filtered	Filtered	Filtered
A6NC98	CCDC88B	Coiled-coil domain-containing protein 88B	LGADGAGSTESLGGPPETELPEGR	(S1348)	_LGADGAGSTES[Phospho (STY)]LGGPPETELPEGR_.3	_LGADGAGSTES[Phospho (STY)]LGGPPETELPEGR_	0.92718	0.706637	0.871955	Filtered	Filtered	Filtered	236940	258020	224621	Filtered	Filtered	Filtered
A6NC98	CCDC88B	Coiled-coil domain-containing protein 88B	LGADGAGSTESLGGPPETELPEGR	(S1345)	_LGADGAGS[Phospho (STY)]TESLGGPPETELPEGR_.3	_LGADGAGS[Phospho (STY)]TESLGGPPETELPEGR_	0.0232284	0.100983	0.106299	Filtered	Filtered	Filtered	213316	216687	205918	Filtered	Filtered	Filtered
A6NC98	CCDC88B	Coiled-coil domain-containing protein 88B	AQSSLCLR	(S1380,C1382)	_AQSS[Phospho (STY)]LC[Carbamidomethyl (C)]LR_.2	_AQSS[Phospho (STY)]LC[Carbamidomethyl (C)]LR_	0.00383956	0.0717732	0.000682078	Filtered	Filtered	Filtered	164192	188176	181175	Filtered	Filtered	Filtered
A6NC98	CCDC88B	Coiled-coil domain-containing protein 88B	LGADGAGSTESLGGPPETELPEGR	(T1346)	_LGADGAGST[Phospho (STY)]ESLGGPPETELPEGR_.3	_LGADGAGST[Phospho (STY)]ESLGGPPETELPEGR_	0.0504858	0.200736	0.222098	Filtered	Filtered	Filtered	174590	183535	166499	Filtered	Filtered	Filtered
A6NC98	CCDC88B	Coiled-coil domain-containing protein 88B	SSESFSPGDTPR	(S1406)	_SS[Phospho (STY)]ESFSPGDTPR_.2	_SS[Phospho (STY)]ESFSPGDTPR_	0.130449	0.572798	0.785171	Filtered	Filtered	Filtered	73106.4	77141.2	56906.2	Filtered	Filtered	Filtered
A6NC98	CCDC88B	Coiled-coil domain-containing protein 88B	SSESFSPGDTPR	(S1408)	_SSES[Phospho (STY)]FSPGDTPR_.2	_SSES[Phospho (STY)]FSPGDTPR_	0.0443173	0.0373933	0.0495539	Filtered	Filtered	Filtered	26962	23992.4	21751.5	Filtered	Filtered	Filtered
A6NC98	CCDC88B	Coiled-coil domain-containing protein 88B	LGADGAGSTESLGGPPETELPEGR	(S1345,T1346)	_LGADGAGS[Phospho (STY)]T[Phospho (STY)]ESLGGPPETELPEGR_.3	_LGADGAGS[Phospho (STY)]T[Phospho (STY)]ESLGGPPETELPEGR_	0.99272	Filtered	Filtered	Filtered	Filtered	Filtered	155310	Filtered	Filtered	Filtered	Filtered	Filtered
A6ND36	FAM83G	Protein FAM83G	LLPDPGSPR	(S760)	_LLPDPGS[Phospho (STY)]PR_.2	_LLPDPGS[Phospho (STY)]PR_	1	1	1	1	1	1	4.34157e+06	4.25949e+06	4118941	3773443	3.85594e+06	3832115
A6ND36	FAM83G	Protein FAM83G	ILETIEVYDPGSEDPR	(T70)	_ILET[Phospho (STY)]IEVYDPGSEDPR_.2	_ILET[Phospho (STY)]IEVYDPGSEDPR_	0.999154	0.999708	0.999879	0.999967	0.999775	0.999998	579397	543736	520806	734122	761172	699527
A6ND36	FAM83G	Protein FAM83G	SIPQLDLGWPDTIAYR	(S127)	_S[Phospho (STY)]IPQLDLGWPDTIAYR_.2	_S[Phospho (STY)]IPQLDLGWPDTIAYR_	1	1	1	1	1	1	288904	294973	283032	622891	615777	610279
A6ND36	FAM83G	Protein FAM83G	SIPQLDLGWPDTIAYR	(S127)	_S[Phospho (STY)]IPQLDLGWPDTIAYR_.3	_S[Phospho (STY)]IPQLDLGWPDTIAYR_	1	1	1	1	1	1	124798	99536	108116	248231	253105	279903
A6ND36	FAM83G	Protein FAM83G	AFSQVQCLDDNHVNWR	(S4,C8)	_[Acetyl (Protein N-term)]AFS[Phospho (STY)]QVQC[Carbamidomethyl (C)]LDDNHVNWR_.3	_[Acetyl (Protein N-term)]AFS[Phospho (STY)]QVQC[Carbamidomethyl (C)]LDDNHVNWR_	1	1	1	1	1	1	68045.3	65430.4	63401.3	197445	210300	209356
A6ND36	FAM83G	Protein FAM83G	AKSVDEIAK	(S356)	_AKS[Phospho (STY)]VDEIAK_.2	_AKS[Phospho (STY)]VDEIAK_	1	1	1	1	1	1	16841.8	21349.2	24356.2	30802.4	33304.6	37868.3
A6ND36	FAM83G	Protein FAM83G	AFSQVQCLDDNHVNWR	(S4,C8)	_A[Acetyl (Protein N-term)]FS[Phospho (STY)]QVQC[Carbamidomethyl (C)]LDDNHVNWR_.3	_A[Acetyl (Protein N-term)]FS[Phospho (STY)]QVQC[Carbamidomethyl (C)]LDDNHVNWR_	1	Filtered	1	1	1	1	59626.6	Filtered	55096.6	174947	185448	194248
A6ND36	FAM83G	Protein FAM83G	RPSVASSVSEEYFEVR	(S610,S614)	_RPS[Phospho (STY)]VASS[Phospho (STY)]VSEEYFEVR_.3	_RPS[Phospho (STY)]VASS[Phospho (STY)]VSEEYFEVR_	Filtered	Filtered	0.164511	0.00463598	0.155556	0.131928	Filtered	Filtered	29684.3	91900.5	98571	94889.4
A6ND36	FAM83G	Protein FAM83G	RPSVASSVSEEYFEVR	(S610,S613)	_RPS[Phospho (STY)]VAS[Phospho (STY)]SVSEEYFEVR_.3	_RPS[Phospho (STY)]VAS[Phospho (STY)]SVSEEYFEVR_	Filtered	Filtered	Filtered	0.854571	0.99702	0.996846	Filtered	Filtered	Filtered	128055	134279	68330.7
A6ND36	FAM83G	Protein FAM83G	ATEEHPSPFGIPYSK	(T776)	_AT[Phospho (STY)]EEHPSPFGIPYSK_.3	_AT[Phospho (STY)]EEHPSPFGIPYSK_	Filtered	Filtered	Filtered	0.122433	0.683699	0.231295	Filtered	Filtered	Filtered	47886.3	44748.6	43696.8
A6ND36	FAM83G	Protein FAM83G	RPSVASSVSEEYFEVR	(S610)	_RPS[Phospho (STY)]VASSVSEEYFEVR_.3	_RPS[Phospho (STY)]VASSVSEEYFEVR_	Filtered	Filtered	Filtered	0.755239	0.976167	0.847737	Filtered	Filtered	Filtered	152294	145173	127851
A6ND36	FAM83G	Protein FAM83G	RPSVASSVSEEYFEVR	(S614)	_RPSVASS[Phospho (STY)]VSEEYFEVR_.3	_RPSVASS[Phospho (STY)]VSEEYFEVR_	Filtered	Filtered	Filtered	0.00289861	0.0767689	Filtered	Filtered	Filtered	Filtered	103593	92763.9	Filtered
A6ND36	FAM83G	Protein FAM83G	RHSEQVANGPTPPPR	(S634)	_RHS[Phospho (STY)]EQVANGPTPPPR_.3	_RHS[Phospho (STY)]EQVANGPTPPPR_	Filtered	Filtered	Filtered	1	1	Filtered	Filtered	Filtered	Filtered	52824.3	55463.4	Filtered
A6ND36	FAM83G	Protein FAM83G	SDRSIPQLDLGWPDTIAYR	(S124,S127)	_S[Phospho (STY)]DRS[Phospho (STY)]IPQLDLGWPDTIAYR_.3	_S[Phospho (STY)]DRS[Phospho (STY)]IPQLDLGWPDTIAYR_	1	Filtered	1	Filtered	Filtered	Filtered	30765.4	Filtered	28449.1	Filtered	Filtered	Filtered
A6ND36	FAM83G	Protein FAM83G	RPSVASSVSEEYFEVR	(S613)	_RPSVAS[Phospho (STY)]SVSEEYFEVR_.3	_RPSVAS[Phospho (STY)]SVSEEYFEVR_	Filtered	Filtered	Filtered	0.200844	Filtered	Filtered	Filtered	Filtered	Filtered	126759	Filtered	Filtered
A6ND36	FAM83G	Protein FAM83G	GTFVGPQGGSPWAQSR	(S666)	_GTFVGPQGGS[Phospho (STY)]PWAQSR_.2	_GTFVGPQGGS[Phospho (STY)]PWAQSR_	Filtered	Filtered	Filtered	Filtered	Filtered	0.998657	Filtered	Filtered	Filtered	Filtered	Filtered	57753.4
A6ND36	FAM83G	Protein FAM83G	RPSVASSVSEEYFEVR	(S610,S613,S614)	_RPS[Phospho (STY)]VAS[Phospho (STY)]S[Phospho (STY)]VSEEYFEVR_.3	_RPS[Phospho (STY)]VAS[Phospho (STY)]S[Phospho (STY)]VSEEYFEVR_	Filtered	Filtered	Filtered	Filtered	0.995005	Filtered	Filtered	Filtered	Filtered	Filtered	16767.2	Filtered
A6NDB9	PALM3	Paralemmin-3	VPEVVQTSSPR	(S303)	_VPEVVQTSS[Phospho (STY)]PR_.2	_VPEVVQTSS[Phospho (STY)]PR_	0.999989	0.999991	0.999978	0.915908	0.985709	0.999993	6.45547e+06	6.10719e+06	6.55858e+06	3243247	3.12561e+06	3.2003e+06
A6NDB9	PALM3	Paralemmin-3	VPEVVQTSSPR	(S302)	_VPEVVQTS[Phospho (STY)]SPR_.2	_VPEVVQTS[Phospho (STY)]SPR_	1.14344e-05	8.98779e-06	2.13268e-05	0.0848822	0.0138649	6.89369e-06	5.76261e+06	5479498	5.85203e+06	2.921e+06	2.79314e+06	2.85822e+06
A6NDB9	PALM3	Paralemmin-3	VPEVVQTSSPR	(T301)	_VPEVVQT[Phospho (STY)]SSPR_.2	_VPEVVQT[Phospho (STY)]SSPR_	2.39149e-15	3.26887e-13	2.51606e-17	5.87947e-11	1.75024e-12	1.89479e-17	4724676	4472561	4.7835e+06	2.3802e+06	2.28172e+06	2.32822e+06
A6NDB9	PALM3	Paralemmin-3	ERGDESPLGAEGAK	(S375)	_ERGDES[Phospho (STY)]PLGAEGAK_.2	_ERGDES[Phospho (STY)]PLGAEGAK_	1	1	1	1	1	1	228069	280133	243036	169993	149309	144320
A6NDB9	PALM3	Paralemmin-3	GAGSLELPAWVK	(S260)	_GAGS[Phospho (STY)]LELPAWVK_.2	_GAGS[Phospho (STY)]LELPAWVK_	1	1	1	1	1	1	182382	189769	194890	110303	112488	110765
A6NDB9	PALM3	Paralemmin-3	DEAEMSPVVER	(M419,S420)	_DEAEM[Oxidation (M)]S[Phospho (STY)]PVVER_.2	_DEAEM[Oxidation (M)]S[Phospho (STY)]PVVER_	1	1	1	1	1	1	98709.4	104711	96330.7	31406.8	26982.1	35696.4
A6NDB9	PALM3	Paralemmin-3	ASLPAGLVGTPPESPSEPREDVLGFLPGPR	(S143,S155)	_AS[Phospho (STY)]LPAGLVGTPPES[Phospho (STY)]PSEPREDVLGFLPGPR_.4	_AS[Phospho (STY)]LPAGLVGTPPES[Phospho (STY)]PSEPREDVLGFLPGPR_	0.000546467	0.499515	0.814056	0.0177017	0.2857	0.612438	24618.2	26811.7	24672.3	16128.8	16282.8	21969.8
A6NDB9	PALM3	Paralemmin-3	PGTGRDEAEMSPVVER	(M419,S420)	_PGTGRDEAEM[Oxidation (M)]S[Phospho (STY)]PVVER_.3	_PGTGRDEAEM[Oxidation (M)]S[Phospho (STY)]PVVER_	1	1	1	Filtered	Filtered	Filtered	265086	294794	256700	Filtered	Filtered	Filtered
A6NDB9	PALM3	Paralemmin-3	PGTGRDEAEMSPVVER	(M419,S420)	_PGTGRDEAEM[Oxidation (M)]S[Phospho (STY)]PVVER_.2	_PGTGRDEAEM[Oxidation (M)]S[Phospho (STY)]PVVER_	0.999994	1	0.999842	Filtered	Filtered	Filtered	36031.3	39722.7	31751.7	Filtered	Filtered	Filtered
A6NDB9	PALM3	Paralemmin-3	ASLPAGLVGTPPESPSEPREDVLGFLPGPR	(T151,S155)	_ASLPAGLVGT[Phospho (STY)]PPES[Phospho (STY)]PSEPREDVLGFLPGPR_.4	_ASLPAGLVGT[Phospho (STY)]PPES[Phospho (STY)]PSEPREDVLGFLPGPR_	0.988172	0.458122	0.146595	Filtered	Filtered	Filtered	71143.6	73474.1	69716.5	Filtered	Filtered	Filtered
A6NDB9	PALM3	Paralemmin-3	RASLPAGLVGTPPESPSEPREDVLGFLPGPR	(S143,T151,S155)	_RAS[Phospho (STY)]LPAGLVGT[Phospho (STY)]PPES[Phospho (STY)]PSEPREDVLGFLPGPR_.4	_RAS[Phospho (STY)]LPAGLVGT[Phospho (STY)]PPES[Phospho (STY)]PSEPREDVLGFLPGPR_	0.0496604	0.90728	0.458261	Filtered	Filtered	Filtered	31721	31483	29556.5	Filtered	Filtered	Filtered
A6NDB9	PALM3	Paralemmin-3	RASLPAGLVGTPPESPSEPR	(S143,T151)	_RAS[Phospho (STY)]LPAGLVGT[Phospho (STY)]PPESPSEPR_.3	_RAS[Phospho (STY)]LPAGLVGT[Phospho (STY)]PPESPSEPR_	1	1	1	Filtered	Filtered	Filtered	31460.8	28587.9	25284.9	Filtered	Filtered	Filtered
A6NDB9	PALM3	Paralemmin-3	RASLPAGLVGTPPESPSEPREDVLGFLPGPR	(S143,T151,S157)	_RAS[Phospho (STY)]LPAGLVGT[Phospho (STY)]PPESPS[Phospho (STY)]EPREDVLGFLPGPR_.4	_RAS[Phospho (STY)]LPAGLVGT[Phospho (STY)]PPESPS[Phospho (STY)]EPREDVLGFLPGPR_	0.949722	0.095636	0.536978	Filtered	Filtered	Filtered	24437.5	21242.8	21872.5	Filtered	Filtered	Filtered
A6NDB9	PALM3	Paralemmin-3	PGTGRDEAEMSPVVER	(S420)	_PGTGRDEAEMS[Phospho (STY)]PVVER_.3	_PGTGRDEAEMS[Phospho (STY)]PVVER_	1	1	1	Filtered	Filtered	Filtered	191696	204567	191640	Filtered	Filtered	Filtered
A6NDB9	PALM3	Paralemmin-3	DEAEMSPVVER	(S420)	_DEAEMS[Phospho (STY)]PVVER_.2	_DEAEMS[Phospho (STY)]PVVER_	Filtered	1	1	Filtered	Filtered	Filtered	Filtered	249932	240399	Filtered	Filtered	Filtered
A6NDB9	PALM3	Paralemmin-3	AEESMGIGSEEKPGTGRDEAEMSPVVER	(S420)	_AEESMGIGSEEKPGTGRDEAEMS[Phospho (STY)]PVVER_.4	_AEESMGIGSEEKPGTGRDEAEMS[Phospho (STY)]PVVER_	0.782539	Filtered	0.149692	Filtered	Filtered	Filtered	65820.1	Filtered	59064.5	Filtered	Filtered	Filtered
A6NDB9	PALM3	Paralemmin-3	AEESMGIGSEEKPGTGRDEAEMSPVVER	(M419,S420)	_AEESMGIGSEEKPGTGRDEAEM[Oxidation (M)]S[Phospho (STY)]PVVER_.4	_AEESMGIGSEEKPGTGRDEAEM[Oxidation (M)]S[Phospho (STY)]PVVER_	0.934349	Filtered	Filtered	Filtered	Filtered	Filtered	77486.8	Filtered	Filtered	Filtered	Filtered	Filtered
A6NDB9	PALM3	Paralemmin-3	AEESMGIGSEEKPGTGRDEAEMSPVVER	(T412)	_AEESMGIGSEEKPGT[Phospho (STY)]GRDEAEMSPVVER_.4	_AEESMGIGSEEKPGT[Phospho (STY)]GRDEAEMSPVVER_	Filtered	Filtered	0.84362	Filtered	Filtered	Filtered	Filtered	Filtered	64064.2	Filtered	Filtered	Filtered
A6NDB9	PALM3	Paralemmin-3	ASLPAGLVGTPPESPSEPR	(S143)	_AS[Phospho (STY)]LPAGLVGTPPESPSEPR_.3	_AS[Phospho (STY)]LPAGLVGTPPESPSEPR_	0.999838	Filtered	Filtered	Filtered	Filtered	Filtered	15352.3	Filtered	Filtered	Filtered	Filtered	Filtered
A6NEL2	SOWAHB	Ankyrin repeat domain-containing protein SOWAHB	ASPPALLPGPAPR	(S271)	_AS[Phospho (STY)]PPALLPGPAPR_.2	_AS[Phospho (STY)]PPALLPGPAPR_	1	1	1	1	1	1	5.00472e+06	4987243	5046530	460745	442866	445090
A6NEL2	SOWAHB	Ankyrin repeat domain-containing protein SOWAHB	KTSFAALLK	(S761)	_KTS[Phospho (STY)]FAALLK_.2	_KTS[Phospho (STY)]FAALLK_	0.999173	0.999933	1	0.897987	0.0136088	0.999987	345658	352658	383871	95754.4	95934.3	98304.8
A6NEL2	SOWAHB	Ankyrin repeat domain-containing protein SOWAHB	EPPAAAPSAGGAAPCSPR	(C105,S106)	_EPPAAAPSAGGAAPC[Carbamidomethyl (C)]S[Phospho (STY)]PR_.2	_EPPAAAPSAGGAAPC[Carbamidomethyl (C)]S[Phospho (STY)]PR_	1	1	1	Filtered	Filtered	Filtered	1.58526e+06	1.76251e+06	1.53199e+06	Filtered	Filtered	Filtered
A6NEL2	SOWAHB	Ankyrin repeat domain-containing protein SOWAHB	EPPAAAPSAGGAAPCSPR	(C105,S106)	_EPPAAAPSAGGAAPC[Carbamidomethyl (C)]S[Phospho (STY)]PR_.3	_EPPAAAPSAGGAAPC[Carbamidomethyl (C)]S[Phospho (STY)]PR_	1	1	1	Filtered	Filtered	Filtered	422026	424349	331542	Filtered	Filtered	Filtered
A6NEL2	SOWAHB	Ankyrin repeat domain-containing protein SOWAHB	AKLSSSDEEYLDEGLLK	(S508,S509,S510)	_AKLS[Phospho (STY)]S[Phospho (STY)]S[Phospho (STY)]DEEYLDEGLLK_.3	_AKLS[Phospho (STY)]S[Phospho (STY)]S[Phospho (STY)]DEEYLDEGLLK_	0.535171	0.8496	0.383171	Filtered	Filtered	Filtered	78518.6	78699.2	88592.4	Filtered	Filtered	Filtered
A6NEL2	SOWAHB	Ankyrin repeat domain-containing protein SOWAHB	AKLSSSDEEYLDEGLLK	(S510,Y514)	_AKLSSS[Phospho (STY)]DEEY[Phospho (STY)]LDEGLLK_.3	_AKLSSS[Phospho (STY)]DEEY[Phospho (STY)]LDEGLLK_	0.196423	0.0355546	0.170788	Filtered	Filtered	Filtered	22089.7	23198	22318	Filtered	Filtered	Filtered
A6NEL2	SOWAHB	Ankyrin repeat domain-containing protein SOWAHB	AKLSSSDEEYLDEGLLK	(S509,S510)	_AKLSS[Phospho (STY)]S[Phospho (STY)]DEEYLDEGLLK_.3	_AKLSS[Phospho (STY)]S[Phospho (STY)]DEEYLDEGLLK_	0.18049	0.386276	0.153169	Filtered	Filtered	Filtered	17528.6	19401.2	19321.7	Filtered	Filtered	Filtered
A6NEL2	SOWAHB	Ankyrin repeat domain-containing protein SOWAHB	GKPIFPVYPLVGSSSPTR	(S742)	_GKPIFPVYPLVGSSS[Phospho (STY)]PTR_.3	_GKPIFPVYPLVGSSS[Phospho (STY)]PTR_	0.0249589	0.454186	0.0477268	Filtered	Filtered	Filtered	18760.3	16010.1	16362.5	Filtered	Filtered	Filtered
A6NEL2	SOWAHB	Ankyrin repeat domain-containing protein SOWAHB	LSSSDEEYLDEGLLK	(S508)	_LS[Phospho (STY)]SSDEEYLDEGLLK_.2	_LS[Phospho (STY)]SSDEEYLDEGLLK_	0.0322687	0.016829	0.0266789	Filtered	Filtered	Filtered	14666.6	17393.8	15096	Filtered	Filtered	Filtered
A6NEL2	SOWAHB	Ankyrin repeat domain-containing protein SOWAHB	LSSSDEEYLDEGLLK	(S510)	_LSSS[Phospho (STY)]DEEYLDEGLLK_.2	_LSSS[Phospho (STY)]DEEYLDEGLLK_	0.012397	0.0225076	0.0898959	Filtered	Filtered	Filtered	12566.5	17365.5	15763.8	Filtered	Filtered	Filtered
A6NEL2	SOWAHB	Ankyrin repeat domain-containing protein SOWAHB	GKPIFPVYPLVGSSSPTR	(S741,S742)	_GKPIFPVYPLVGSS[Phospho (STY)]S[Phospho (STY)]PTR_.3	_GKPIFPVYPLVGSS[Phospho (STY)]S[Phospho (STY)]PTR_	0.469574	0.487438	0.17094	Filtered	Filtered	Filtered	7058.82	7458.78	7399.6	Filtered	Filtered	Filtered
A6NEL2	SOWAHB	Ankyrin repeat domain-containing protein SOWAHB	KEGSPSRSPQGLR	(S452,S454)	_KEGSPS[Phospho (STY)]RS[Phospho (STY)]PQGLR_.3	_KEGSPS[Phospho (STY)]RS[Phospho (STY)]PQGLR_	0.666667	0.249792	Filtered	Filtered	Filtered	Filtered	25286.6	29481.4	Filtered	Filtered	Filtered	Filtered
A6NEL2	SOWAHB	Ankyrin repeat domain-containing protein SOWAHB	LSSSDEEYLDEGLLK	(S509)	_LSS[Phospho (STY)]SDEEYLDEGLLK_.2	_LSS[Phospho (STY)]SDEEYLDEGLLK_	Filtered	0.338368	0.0964797	Filtered	Filtered	Filtered	Filtered	20606.6	16290	Filtered	Filtered	Filtered
A6NEL2	SOWAHB	Ankyrin repeat domain-containing protein SOWAHB	PIFPVYPLVGSSSPTR	(S742)	_PIFPVYPLVGSSS[Phospho (STY)]PTR_.3	_PIFPVYPLVGSSS[Phospho (STY)]PTR_	0.687364	0.924169	0.607766	0.00190136	Filtered	Filtered	7340.85	7015.91	7337.55	1848.17	Filtered	Filtered
A6NEL2	SOWAHB	Ankyrin repeat domain-containing protein SOWAHB	KEGSPSRSPQGLR	(S450,S454)	_KEGS[Phospho (STY)]PSRS[Phospho (STY)]PQGLR_.3	_KEGS[Phospho (STY)]PSRS[Phospho (STY)]PQGLR_	0.543237	0.251921	Filtered	Filtered	Filtered	Filtered	18586.7	20386.9	Filtered	Filtered	Filtered	Filtered
A6NFI3	ZNF316	Zinc finger protein 316	AALHTTPDSPAAQLER	(S10)	_[Acetyl (Protein N-term)]AALHTTPDS[Phospho (STY)]PAAQLER_.2	_[Acetyl (Protein N-term)]AALHTTPDS[Phospho (STY)]PAAQLER_	1	1	1	1	1	1	15871484	15189571	15506185	8170584	8.12819e+06	8.38461e+06
A6NFI3	ZNF316	Zinc finger protein 316	AALHTTPDSPAAQLER	(S10)	_[Acetyl (Protein N-term)]AALHTTPDS[Phospho (STY)]PAAQLER_.3	_[Acetyl (Protein N-term)]AALHTTPDS[Phospho (STY)]PAAQLER_	0.210182	1	0.933923	0.999985	0.951917	1	6.02778e+06	6268612	6.23788e+06	3.53616e+06	3861015	3.76517e+06
A6NFI3	ZNF316	Zinc finger protein 316	AALHTTPDSPAAQLER	(S10)	_A[Acetyl (Protein N-term)]ALHTTPDS[Phospho (STY)]PAAQLER_.2	_A[Acetyl (Protein N-term)]ALHTTPDS[Phospho (STY)]PAAQLER_	1	1	1	1	1	1	15447483	14788349	15106996	7962619	7.90529e+06	8179058
A6NFI3	ZNF316	Zinc finger protein 316	AALHTTPDSPAAQLER	(S10)	_A[Acetyl (Protein N-term)]ALHTTPDS[Phospho (STY)]PAAQLER_.3	_A[Acetyl (Protein N-term)]ALHTTPDS[Phospho (STY)]PAAQLER_	0.213457	1	0.934149	0.999986	0.952681	1	5840242	6.06212e+06	6045324	3.41728e+06	3.74442e+06	3648473
A6NFI3	ZNF316	Zinc finger protein 316	AALHTTPDSPAAQLER	(T7)	_A[Acetyl (Protein N-term)]ALHTT[Phospho (STY)]PDSPAAQLER_.2	_A[Acetyl (Protein N-term)]ALHTT[Phospho (STY)]PDSPAAQLER_	2.17653e-16	8.75661e-18	4.27271e-13	4.73967e-16	4.05334e-17	2.95632e-18	14660303	13936330	14319237	7.51168e+06	7.47771e+06	7.72198e+06
A6NFI3	ZNF316	Zinc finger protein 316	AALHTTPDSPAAQLER	(T7)	_A[Acetyl (Protein N-term)]ALHTT[Phospho (STY)]PDSPAAQLER_.3	_A[Acetyl (Protein N-term)]ALHTT[Phospho (STY)]PDSPAAQLER_	0.811802	1.37146e-11	0.0671745	1.50012e-05	0.0470935	1.94647e-09	5068533	5.28696e+06	5.23418e+06	2.99838e+06	3301156	3.19326e+06
A6NFI3	ZNF316	Zinc finger protein 316	AALHTTPDSPAAQLER	(T7)	_[Acetyl (Protein N-term)]AALHTT[Phospho (STY)]PDSPAAQLER_.2	_[Acetyl (Protein N-term)]AALHTT[Phospho (STY)]PDSPAAQLER_	2.19744e-16	9.0506e-18	4.27465e-13	4.75356e-16	4.13069e-17	2.96469e-18	12842172	12175285	12515085	6553233	6.51733e+06	6.72413e+06
A6NFI3	ZNF316	Zinc finger protein 316	AALHTTPDSPAAQLER	(T7,S10)	_AALHTT[Phospho (STY)]PDS[Phospho (STY)]PAAQLER_.3	_AALHTT[Phospho (STY)]PDS[Phospho (STY)]PAAQLER_	0.951755	0.861072	0.956029	0.84047	0.84206	0.84626	156644	158166	148661	96927.2	103961	93453.3
A6NFI3	ZNF316	Zinc finger protein 316	GGDAKSPVLQEK	(S112)	_GGDAKS[Phospho (STY)]PVLQEK_.2	_GGDAKS[Phospho (STY)]PVLQEK_	Filtered	Filtered	1	1	1	1	Filtered	Filtered	53887.7	17670.7	22944.5	27629.3
A6NFI3	ZNF316	Zinc finger protein 316	AALHTTPDSPAAQLER	(S10)	_AALHTTPDS[Phospho (STY)]PAAQLER_.3	_AALHTTPDS[Phospho (STY)]PAAQLER_	0.999999	1	0.999999	0.998395	Filtered	0.999521	116190	109648	110716	58282.9	Filtered	54455.8
A6NFI3	ZNF316	Zinc finger protein 316	AALHTTPDSPAAQLER	(S10)	_AALHTTPDS[Phospho (STY)]PAAQLER_.2	_AALHTTPDS[Phospho (STY)]PAAQLER_	Filtered	Filtered	0.184618	Filtered	Filtered	Filtered	Filtered	Filtered	28134.4	Filtered	Filtered	Filtered
A6NFI3	ZNF316	Zinc finger protein 316	MAALHTTPDSPAAQLER	(M1,S10)	_M[Oxidation (M)]AALHTTPDS[Phospho (STY)]PAAQLER_.3	_M[Oxidation (M)]AALHTTPDS[Phospho (STY)]PAAQLER_	0.999998	0.999944	0.999959	Filtered	Filtered	Filtered	77590.4	73946.9	75872	Filtered	Filtered	Filtered
A6NFR6	C5orf60	Putative uncharacterized protein C5orf60	GKASPTSFHVSPR	(S156,S163)	_GKAS[Phospho (STY)]PTSFHVS[Phospho (STY)]PR_.3	_GKAS[Phospho (STY)]PTSFHVS[Phospho (STY)]PR_	0.000775478	0.0148215	0.232006	0.0696739	0.273194	0.600565	1.32867e+06	1.35376e+06	1.46272e+06	1.15636e+06	1.16972e+06	1.08087e+06
A6NFR6	C5orf60	Putative uncharacterized protein C5orf60	GKASPTSFHVSPR	(T158,S163)	_GKASPT[Phospho (STY)]SFHVS[Phospho (STY)]PR_.3	_GKASPT[Phospho (STY)]SFHVS[Phospho (STY)]PR_	0.167828	Filtered	0.527432	0.0858437	0.274092	0.132045	14660.1	Filtered	1.07218e+06	880326	866878	802727
A6NFR6	C5orf60	Putative uncharacterized protein C5orf60	GKASPTSFHVSPR	(S159,S163)	_GKASPTS[Phospho (STY)]FHVS[Phospho (STY)]PR_.2	_GKASPTS[Phospho (STY)]FHVS[Phospho (STY)]PR_	0.571429	0.411	Filtered	0.848269	0.860159	Filtered	199642	296612	Filtered	253856	279648	Filtered
A6NFR6	C5orf60	Putative uncharacterized protein C5orf60	GKASPTSFHVSPR	(S159,S163)	_GKASPTS[Phospho (STY)]FHVS[Phospho (STY)]PR_.3	_GKASPTS[Phospho (STY)]FHVS[Phospho (STY)]PR_	0.896879	0.960769	Filtered	Filtered	0.000637305	Filtered	1.05968e+06	1.02546e+06	Filtered	Filtered	882000	Filtered
A6NGU5;P19440;P36268	GGT3P;GGT1;GGT2	Putative gamma-glutamyltranspeptidase 3;Gamma-glutamyltranspeptidase 1;Inactive gamma-glutamyltranspeptidase 2	NIDQAVTAALETR	(T523,T528);(T524,T529);(T524,T529)	_NIDQAVT[Phospho (STY)]AALET[Phospho (STY)]R_.3	_NIDQAVT[Phospho (STY)]AALET[Phospho (STY)]R_	Filtered	Filtered	1	Filtered	Filtered	Filtered	Filtered	Filtered	8001.91	Filtered	Filtered	Filtered
A6NHR9	SMCHD1	Structural maintenance of chromosomes flexible hinge domain-containing protein 1	KCNDSLRHSPK	(C1967,S1974)	_KC[Carbamidomethyl (C)]NDSLRHS[Phospho (STY)]PK_.2	_KC[Carbamidomethyl (C)]NDSLRHS[Phospho (STY)]PK_	1	1	1	1	1	1	4.56172e+06	4.27225e+06	4653404	2.17628e+06	2.16089e+06	2.21188e+06
A6NHR9	SMCHD1	Structural maintenance of chromosomes flexible hinge domain-containing protein 1	KLSEQEELK	(S1697)	_KLS[Phospho (STY)]EQEELK_.2	_KLS[Phospho (STY)]EQEELK_	Filtered	Filtered	Filtered	1	1	1	Filtered	Filtered	Filtered	35576.4	45828	39291.5
A6NI28	ARHGAP42	Rho GTPase-activating protein 42	SLGLWTTSPESSSR	(S683)	_SLGLWTTS[Phospho (STY)]PESSSR_.2	_SLGLWTTS[Phospho (STY)]PESSSR_	Filtered	0.81918	0.77328	0.822327	0.807551	0.892907	Filtered	95320.1	90866.7	98622.1	120374	110896
A6NI28	ARHGAP42	Rho GTPase-activating protein 42	IFHTAPDPSIPLPQPQSR	(S587)	_IFHTAPDPSIPLPQPQS[Phospho (STY)]R_.3	_IFHTAPDPSIPLPQPQS[Phospho (STY)]R_	Filtered	1	1	Filtered	0.999985	0.99999	Filtered	122947	110339	Filtered	83464.9	83334.9
A6NI28	ARHGAP42	Rho GTPase-activating protein 42	EPIYTLPAIISK	(Y376)	_EPIY[Phospho (STY)]TLPAIISK_.2	_EPIY[Phospho (STY)]TLPAIISK_	1	1	1	Filtered	Filtered	Filtered	43842.1	48476.3	46606.6	Filtered	Filtered	Filtered
A6NI28	ARHGAP42	Rho GTPase-activating protein 42	SYSGSIQSLTSVGSK	(S753,S756)	_SYSGS[Phospho (STY)]IQS[Phospho (STY)]LTSVGSK_.2	_SYSGS[Phospho (STY)]IQS[Phospho (STY)]LTSVGSK_	0.0271841	Filtered	Filtered	Filtered	Filtered	Filtered	16914	Filtered	Filtered	Filtered	Filtered	Filtered
A6NI79	CCDC69	Coiled-coil domain-containing protein 69	QLSEDLLLTR	(S241)	_QLS[Phospho (STY)]EDLLLTR_.2	_QLS[Phospho (STY)]EDLLLTR_	1	0.999857	1	Filtered	Filtered	0.999852	55789.2	61853.8	56801.4	Filtered	Filtered	17241.9
A6NI87	CBY3	Protein chibby homolog 3	TRSPLLSR	(T148,S150)	_T[Phospho (STY)]RS[Phospho (STY)]PLLSR_.2	_T[Phospho (STY)]RS[Phospho (STY)]PLLSR_	0.999803	0.999747	1	0.990754	0.995217	0.986346	105782	104574	106992	63275.3	48420.6	61073.6
A6NIX2	WTIP	Wilms tumor protein 1-interacting protein	AAVPELSAQPAGSPR	(S82,S88)	_AAVPELS[Phospho (STY)]AQPAGS[Phospho (STY)]PR_.3	_AAVPELS[Phospho (STY)]AQPAGS[Phospho (STY)]PR_	1	1	1	1	1	1	909258	583559	472673	2.08239e+06	2.02002e+06	1.98676e+06
A6NIX2	WTIP	Wilms tumor protein 1-interacting protein	HGSPRSGRSDPR	(S126)	_HGSPRSGRS[Phospho (STY)]DPR_.2	_HGSPRSGRS[Phospho (STY)]DPR_	0.996285	0.995558	0.99862	Filtered	0.999571	Filtered	831534	728256	822328	Filtered	612506	Filtered
A6NIX2	WTIP	Wilms tumor protein 1-interacting protein	ELEPGCGSPGR	(C27,S29)	_ELEPGC[Carbamidomethyl (C)]GS[Phospho (STY)]PGR_.2	_ELEPGC[Carbamidomethyl (C)]GS[Phospho (STY)]PGR_	1	1	1	Filtered	Filtered	Filtered	104825	114786	107868	Filtered	Filtered	Filtered
A6NIX2	WTIP	Wilms tumor protein 1-interacting protein	AAVPELSAQPAGSPR	(S88)	_AAVPELSAQPAGS[Phospho (STY)]PR_.2	_AAVPELSAQPAGS[Phospho (STY)]PR_	0.999841	0.999454	1	Filtered	Filtered	Filtered	308543	294185	315956	Filtered	Filtered	Filtered
A6NIX2	WTIP	Wilms tumor protein 1-interacting protein	AAVPELSAQPAGSPR	(S88)	_AAVPELSAQPAGS[Phospho (STY)]PR_.3	_AAVPELSAQPAGS[Phospho (STY)]PR_	0.999906	0.999951	Filtered	Filtered	Filtered	Filtered	40200.3	36088	Filtered	Filtered	Filtered	Filtered
A6NKD9	CCDC85C	Coiled-coil domain-containing protein 85C	DVGDGSSTSSAGSGGSPDHHHHVPPPLLPPGPHK	(S207)	_DVGDGSS[Phospho (STY)]TSSAGSGGSPDHHHHVPPPLLPPGPHK_.5	_DVGDGSS[Phospho (STY)]TSSAGSGGSPDHHHHVPPPLLPPGPHK_	0.0661802	0.0248447	0.0685512	0.0543999	0.000333745	0.0565584	6.06539e+06	6023147	5927253	3.70569e+06	3.67661e+06	4.07436e+06
A6NKD9	CCDC85C	Coiled-coil domain-containing protein 85C	DVGDGSSTSSAGSGGSPDHHHHVPPPLLPPGPHK	(S207)	_DVGDGSS[Phospho (STY)]TSSAGSGGSPDHHHHVPPPLLPPGPHK_.6	_DVGDGSS[Phospho (STY)]TSSAGSGGSPDHHHHVPPPLLPPGPHK_	0.0502544	0.0611816	0.100033	0.0407751	0.0425711	0.0127275	781765	1.24748e+06	873150	346596	143001	376908
A6NKD9	CCDC85C	Coiled-coil domain-containing protein 85C	DVGDGSSTSSAGSGGSPDHHHHVPPPLLPPGPHK	(T208)	_DVGDGSST[Phospho (STY)]SSAGSGGSPDHHHHVPPPLLPPGPHK_.5	_DVGDGSST[Phospho (STY)]SSAGSGGSPDHHHHVPPPLLPPGPHK_	0.00560242	0.0743594	0.00537252	0.0433683	0.00268795	0.0770621	6.04408e+06	6024567	5.93446e+06	3735397	3676013	4.074e+06
A6NKD9	CCDC85C	Coiled-coil domain-containing protein 85C	DVGDGSSTSSAGSGGSPDHHHHVPPPLLPPGPHK	(T208)	_DVGDGSST[Phospho (STY)]SSAGSGGSPDHHHHVPPPLLPPGPHK_.6	_DVGDGSST[Phospho (STY)]SSAGSGGSPDHHHHVPPPLLPPGPHK_	0.00451888	0.0789568	0.116694	0.050387	0.052582	0.0158247	723490	1.24748e+06	873150	346596	143001	376908
A6NKD9	CCDC85C	Coiled-coil domain-containing protein 85C	DVGDGSSTSSAGSGGSPDHHHHVPPPLLPPGPHK	(S210)	_DVGDGSSTSS[Phospho (STY)]AGSGGSPDHHHHVPPPLLPPGPHK_.5	_DVGDGSSTSS[Phospho (STY)]AGSGGSPDHHHHVPPPLLPPGPHK_	0.00894239	0.096954	0.000805804	0.0771762	0.16436	0.0111973	6.04026e+06	5.89632e+06	5778596	3.73537e+06	3.63332e+06	4.07173e+06
A6NKD9	CCDC85C	Coiled-coil domain-containing protein 85C	DVGDGSSTSSAGSGGSPDHHHHVPPPLLPPGPHK	(S210)	_DVGDGSSTSS[Phospho (STY)]AGSGGSPDHHHHVPPPLLPPGPHK_.6	_DVGDGSSTSS[Phospho (STY)]AGSGGSPDHHHHVPPPLLPPGPHK_	0.00882552	0.0112938	0.00948428	0.0769335	0.16644	0.0244871	660855	1.18331e+06	764744	366553	395346	359862
A6NKD9	CCDC85C	Coiled-coil domain-containing protein 85C	DVGDGSSTSSAGSGGSPDHHHHVPPPLLPPGPHK	(S206)	_DVGDGS[Phospho (STY)]STSSAGSGGSPDHHHHVPPPLLPPGPHK_.5	_DVGDGS[Phospho (STY)]STSSAGSGGSPDHHHHVPPPLLPPGPHK_	0.924322	0.0184451	0.922741	0.447069	0.301847	0.787233	6.04408e+06	6024567	5.93446e+06	3735397	3676013	4.074e+06
A6NKD9	CCDC85C	Coiled-coil domain-containing protein 85C	DVGDGSSTSSAGSGGSPDHHHHVPPPLLPPGPHK	(S206)	_DVGDGS[Phospho (STY)]STSSAGSGGSPDHHHHVPPPLLPPGPHK_.6	_DVGDGS[Phospho (STY)]STSSAGSGGSPDHHHHVPPPLLPPGPHK_	0.561531	0.841068	0.204594	0.468088	0.597634	0.00724672	785708	1.24677e+06	457646	230880	142992	376208
A6NKD9	CCDC85C	Coiled-coil domain-containing protein 85C	DVGDGSSTSSAGSGGSPDHHHHVPPPLLPPGPHK	(S209)	_DVGDGSSTS[Phospho (STY)]SAGSGGSPDHHHHVPPPLLPPGPHK_.5	_DVGDGSSTS[Phospho (STY)]SAGSGGSPDHHHHVPPPLLPPGPHK_	0.000517061	0.100792	0.000510085	0.057802	0.113374	0.00781489	5481413	5467257	5.406e+06	3383068	3.35493e+06	3.75309e+06
A6NKD9	CCDC85C	Coiled-coil domain-containing protein 85C	DVGDGSSTSSAGSGGSPDHHHHVPPPLLPPGPHK	(S209)	_DVGDGSSTS[Phospho (STY)]SAGSGGSPDHHHHVPPPLLPPGPHK_.6	_DVGDGSSTS[Phospho (STY)]SAGSGGSPDHHHHVPPPLLPPGPHK_	0.00639392	0.009391	0.244892	0.0088559	0.0665209	0.0200146	672428	1.25327e+06	272700	255513	137749	488826
A6NKD9	CCDC85C	Coiled-coil domain-containing protein 85C	DVGDGSSTSSAGSGGSPDHHHHVPPPLLPPGPHK	(S213)	_DVGDGSSTSSAGS[Phospho (STY)]GGSPDHHHHVPPPLLPPGPHK_.5	_DVGDGSSTSSAGS[Phospho (STY)]GGSPDHHHHVPPPLLPPGPHK_	0.0297205	0.344454	0.172857	0.184319	0.50287	0.174897	6.05912e+06	5.89281e+06	5.83863e+06	3.70354e+06	3.63768e+06	4.06557e+06
A6NKD9	CCDC85C	Coiled-coil domain-containing protein 85C	SLDDLSAPPHHR	(S246)	_S[Phospho (STY)]LDDLSAPPHHR_.2	_S[Phospho (STY)]LDDLSAPPHHR_	1	1	1	0.999739	0.997967	0.988129	1.5398e+06	1.09778e+06	1675633	467223	408008	403896
A6NKD9	CCDC85C	Coiled-coil domain-containing protein 85C	SSIDSQASLSGPLSGGAPGAGAR	(S178)	_S[Phospho (STY)]SIDSQASLSGPLSGGAPGAGAR_.3	_S[Phospho (STY)]SIDSQASLSGPLSGGAPGAGAR_	0.509302	0.508003	0.485065	0.282922	0.145299	0.515519	684534	686813	683218	177459	167926	169591
A6NKD9	CCDC85C	Coiled-coil domain-containing protein 85C	DVGDGSSTSSAGSGGSPDHHHHVPPPLLPPGPHK	(S216)	_DVGDGSSTSSAGSGGS[Phospho (STY)]PDHHHHVPPPLLPPGPHK_.5	_DVGDGSSTSSAGSGGS[Phospho (STY)]PDHHHHVPPPLLPPGPHK_	0.021899	0.299582	0.141012	0.15754	0.457795	0.149771	6.04144e+06	5.89281e+06	5.83863e+06	3.73573e+06	3637678	4.06557e+06
A6NKD9	CCDC85C	Coiled-coil domain-containing protein 85C	DVGDGSSTSSAGSGGSPDHHHHVPPPLLPPGPHK	(S216)	_DVGDGSSTSSAGSGGS[Phospho (STY)]PDHHHHVPPPLLPPGPHK_.6	_DVGDGSSTSSAGSGGS[Phospho (STY)]PDHHHHVPPPLLPPGPHK_	0.33986	0.0215782	0.379441	0.116406	0.280173	0.427817	660855	1.18331e+06	764744	439381	338650	359864
A6NKD9	CCDC85C	Coiled-coil domain-containing protein 85C	SIPNGLHDPSSTYIR	(S258)	_S[Phospho (STY)]IPNGLHDPSSTYIR_.3	_S[Phospho (STY)]IPNGLHDPSSTYIR_	1	1	1	1	1	1	667561	692255	621808	124901	128464	119741
A6NKD9	CCDC85C	Coiled-coil domain-containing protein 85C	SIPNGLHDPSSTYIR	(S258)	_S[Phospho (STY)]IPNGLHDPSSTYIR_.2	_S[Phospho (STY)]IPNGLHDPSSTYIR_	1	1	1	Filtered	Filtered	Filtered	823792	796151	857011	Filtered	Filtered	Filtered
A6NKD9	CCDC85C	Coiled-coil domain-containing protein 85C	LLAQQAGSGEFR	(S293)	_LLAQQAGS[Phospho (STY)]GEFR_.2	_LLAQQAGS[Phospho (STY)]GEFR_	1	1	1	Filtered	Filtered	Filtered	21228.4	29752.6	25012.4	Filtered	Filtered	Filtered
A6NKF1	SAC3D1	SAC3 domain-containing protein 1	TLEEVVMAEEEDEGTDRPGSPA	(M389,S402)	_TLEEVVM[Oxidation (M)]AEEEDEGTDRPGS[Phospho (STY)]PA_.3	_TLEEVVM[Oxidation (M)]AEEEDEGTDRPGS[Phospho (STY)]PA_	1	1	1	1	1	1	2.04256e+06	1.92461e+06	2.06095e+06	1619724	1.71953e+06	1.71377e+06
A6NKF1	SAC3D1	SAC3 domain-containing protein 1	TLEEVVMAEEEDEGTDRPGSPA	(S402)	_TLEEVVMAEEEDEGTDRPGS[Phospho (STY)]PA_.3	_TLEEVVMAEEEDEGTDRPGS[Phospho (STY)]PA_	1	1	0.999995	1	0.999999	1	996586	1.01906e+06	1.02241e+06	1.19593e+06	1.17569e+06	1.17594e+06
A6NLJ0	C2CD4B	C2 calcium-dependent domain-containing protein 4B	AHSCGGGGGPDAPLGTLCGPR	(S129,C130,C144)	_AHS[Phospho (STY)]C[Carbamidomethyl (C)]GGGGGPDAPLGTLC[Carbamidomethyl (C)]GPR_.3	_AHS[Phospho (STY)]C[Carbamidomethyl (C)]GGGGGPDAPLGTLC[Carbamidomethyl (C)]GPR_	1	1	1	Filtered	Filtered	Filtered	292985	304141	296462	Filtered	Filtered	Filtered
A6NLJ0	C2CD4B	C2 calcium-dependent domain-containing protein 4B	TTYGFCALLESPHTR	(C101,S106)	_TTYGFC[Carbamidomethyl (C)]ALLES[Phospho (STY)]PHTR_.3	_TTYGFC[Carbamidomethyl (C)]ALLES[Phospho (STY)]PHTR_	0.279714	0.994129	0.0154157	Filtered	Filtered	Filtered	20647.2	17883.9	18325.9	Filtered	Filtered	Filtered
A6NLJ0	C2CD4B	C2 calcium-dependent domain-containing protein 4B	RAGSESPARAPSSSPLSSR	(S215,S217)	_RAGS[Phospho (STY)]ES[Phospho (STY)]PARAPSSSPLSSR_.3	_RAGS[Phospho (STY)]ES[Phospho (STY)]PARAPSSSPLSSR_	0.815581	Filtered	Filtered	Filtered	4.22274e-05	Filtered	50583.9	Filtered	Filtered	Filtered	134878	Filtered
A6NM62	LRRC53	Leucine-rich repeat-containing protein 53	VHPEKSLSSLPK	(S734,S736,S737)	_VHPEKS[Phospho (STY)]LS[Phospho (STY)]S[Phospho (STY)]LPK_.3	_VHPEKS[Phospho (STY)]LS[Phospho (STY)]S[Phospho (STY)]LPK_	1	1	1	1	1	1	85300.4	125629	115790	124216	24175.5	23814.3
A6NMK8	FAM196B	Protein FAM196B	RNSLESVEFVK	(S20)	_RNSLES[Phospho (STY)]VEFVK_.2	_RNSLES[Phospho (STY)]VEFVK_	Filtered	Filtered	Filtered	0.5	0.910982	0.380728	Filtered	Filtered	Filtered	38530.9	47880.3	42350.4
A6NNC1		Putative POM121-like protein 1-like	GADTAPGQTIAPTGGSPR	(T145,S148)	_GADTAPGQTIAPT[Phospho (STY)]GGS[Phospho (STY)]PR_.3	_GADTAPGQTIAPT[Phospho (STY)]GGS[Phospho (STY)]PR_	0.999979	Filtered	0.995577	0.71272	0.717199	0.0781302	18270.6	Filtered	16539.4	19931.7	21280.5	31032.2
A6QL63	BTBD11	Ankyrin repeat and BTB/POZ domain-containing protein BTBD11	HNSFDTVNTALVEDSEGLDCAGQHCSR	(S65,C82,C87)	_HNS[Phospho (STY)]FDTVNTALVEDSEGLDC[Carbamidomethyl (C)]AGQHC[Carbamidomethyl (C)]SR_.4	_HNS[Phospho (STY)]FDTVNTALVEDSEGLDC[Carbamidomethyl (C)]AGQHC[Carbamidomethyl (C)]SR_	1	1	1	0.998454	0.994786	0.998775	576886	503404	546257	155751	165294	161073
A6QL63	BTBD11	Ankyrin repeat and BTB/POZ domain-containing protein BTBD11	HNSFDTVNTALVEDSEGLDCAGQHCSR	(T71,C82,C87)	_HNSFDTVNT[Phospho (STY)]ALVEDSEGLDC[Carbamidomethyl (C)]AGQHC[Carbamidomethyl (C)]SR_.4	_HNSFDTVNT[Phospho (STY)]ALVEDSEGLDC[Carbamidomethyl (C)]AGQHC[Carbamidomethyl (C)]SR_	4.90779e-22	2.96333e-16	4.1969e-23	3.95372e-08	1.33615e-06	2.81661e-09	511296	436515	477832	135180	144531	140844
A6QL63	BTBD11	Ankyrin repeat and BTB/POZ domain-containing protein BTBD11	HNSFDTVNTALVEDSEGLDCAGQHCSR	(S77,C82,C87)	_HNSFDTVNTALVEDS[Phospho (STY)]EGLDC[Carbamidomethyl (C)]AGQHC[Carbamidomethyl (C)]SR_.4	_HNSFDTVNTALVEDS[Phospho (STY)]EGLDC[Carbamidomethyl (C)]AGQHC[Carbamidomethyl (C)]SR_	2.5331e-33	3.38675e-33	1.63812e-42	8.09554e-12	4.42814e-09	4.96786e-16	511142	436641	474719	134317	144584	140838
A6QL63	BTBD11	Ankyrin repeat and BTB/POZ domain-containing protein BTBD11	HNSFDTVNTALVEDSEGLDCAGQHCSR	(T68,C82,C87)	_HNSFDT[Phospho (STY)]VNTALVEDSEGLDC[Carbamidomethyl (C)]AGQHC[Carbamidomethyl (C)]SR_.4	_HNSFDT[Phospho (STY)]VNTALVEDSEGLDC[Carbamidomethyl (C)]AGQHC[Carbamidomethyl (C)]SR_	4.36184e-06	3.03043e-07	2.15308e-07	0.00135418	0.00515663	0.00110716	275736	239876	251854	71142.1	71588.2	69049.1
A7E2V4	ZSWIM8	Zinc finger SWIM domain-containing protein 8	NVPESSPHSPCEGLPSEAALTPRPEGK	(S1092,C1094)	_NVPESSPHS[Phospho (STY)]PC[Carbamidomethyl (C)]EGLPSEAALTPRPEGK_.3	_NVPESSPHS[Phospho (STY)]PC[Carbamidomethyl (C)]EGLPSEAALTPRPEGK_	0.402566	0.133822	0.45804	0.00997714	0.189722	0.0164499	2.65145e+06	2.6513e+06	2489050	1.15607e+06	1.06019e+06	1.07772e+06
A7E2V4	ZSWIM8	Zinc finger SWIM domain-containing protein 8	NVPESSPHSPCEGLPSEAALTPRPEGK	(S1092,C1094)	_NVPESSPHS[Phospho (STY)]PC[Carbamidomethyl (C)]EGLPSEAALTPRPEGK_.4	_NVPESSPHS[Phospho (STY)]PC[Carbamidomethyl (C)]EGLPSEAALTPRPEGK_	0.893845	0.027472	0.0117563	0.000393038	0.00047182	0.000345745	1.44809e+06	1504464	1.42624e+06	440435	346436	517431
A7E2V4	ZSWIM8	Zinc finger SWIM domain-containing protein 8	NVPESSPHSPCEGLPSEAALTPRPEGK	(S1088,C1094)	_NVPES[Phospho (STY)]SPHSPC[Carbamidomethyl (C)]EGLPSEAALTPRPEGK_.3	_NVPES[Phospho (STY)]SPHSPC[Carbamidomethyl (C)]EGLPSEAALTPRPEGK_	0.393259	0.407928	0.30092	0.680805	0.708547	0.696474	2.81423e+06	2.82408e+06	1.14823e+06	1.24222e+06	1.13016e+06	1.10827e+06
A7E2V4	ZSWIM8	Zinc finger SWIM domain-containing protein 8	NVPESSPHSPCEGLPSEAALTPRPEGK	(S1088,C1094)	_NVPES[Phospho (STY)]SPHSPC[Carbamidomethyl (C)]EGLPSEAALTPRPEGK_.4	_NVPES[Phospho (STY)]SPHSPC[Carbamidomethyl (C)]EGLPSEAALTPRPEGK_	0.0226807	0.825498	0.000339429	0.00315954	0.000229834	0.0193035	1.52002e+06	1.57803e+06	1.48591e+06	463281	535182	537150
A7E2V4	ZSWIM8	Zinc finger SWIM domain-containing protein 8	NVPESSPHSPCEGLPSEAALTPRPEGK	(S1089,C1094)	_NVPESS[Phospho (STY)]PHSPC[Carbamidomethyl (C)]EGLPSEAALTPRPEGK_.3	_NVPESS[Phospho (STY)]PHSPC[Carbamidomethyl (C)]EGLPSEAALTPRPEGK_	0.368426	0.381505	0.0638491	0.284601	0.227932	0.476229	2.62764e+06	2.62655e+06	2.50058e+06	1.12715e+06	1.03897e+06	1.0224e+06
A7E2V4	ZSWIM8	Zinc finger SWIM domain-containing protein 8	NVPESSPHSPCEGLPSEAALTPRPEGK	(S1089,C1094)	_NVPESS[Phospho (STY)]PHSPC[Carbamidomethyl (C)]EGLPSEAALTPRPEGK_.4	_NVPESS[Phospho (STY)]PHSPC[Carbamidomethyl (C)]EGLPSEAALTPRPEGK_	0.0484693	0.148702	0.000751737	5.80454e-05	0.0394721	0.0536967	1.15517e+06	1.23179e+06	1.13448e+06	358779	205896	172686
A7E2V4	ZSWIM8	Zinc finger SWIM domain-containing protein 8	HTGMASIDSSAPETTSDSSPTLSR	(M1141,S1156)	_HTGM[Oxidation (M)]ASIDSSAPETTSDSS[Phospho (STY)]PTLSR_.3	_HTGM[Oxidation (M)]ASIDSSAPETTSDSS[Phospho (STY)]PTLSR_	0.993575	0.999845	0.473696	0.356723	0.967381	0.680393	3167449	3292130	3.36405e+06	807861	827098	859777
A7E2V4	ZSWIM8	Zinc finger SWIM domain-containing protein 8	NVPESSPHSPCEGLPSEAALTPRPEGK	(C1094,S1099)	_NVPESSPHSPC[Carbamidomethyl (C)]EGLPS[Phospho (STY)]EAALTPRPEGK_.3	_NVPESSPHSPC[Carbamidomethyl (C)]EGLPS[Phospho (STY)]EAALTPRPEGK_	0.0370398	0.0469732	0.0605665	9.67845e-06	0.000466081	0.000117393	1.78802e+06	1.77379e+06	1.68602e+06	741252	700260	709610
A7E2V4	ZSWIM8	Zinc finger SWIM domain-containing protein 8	NVPESSPHSPCEGLPSEAALTPRPEGK	(C1094,S1099)	_NVPESSPHSPC[Carbamidomethyl (C)]EGLPS[Phospho (STY)]EAALTPRPEGK_.4	_NVPESSPHSPC[Carbamidomethyl (C)]EGLPS[Phospho (STY)]EAALTPRPEGK_	0.00956519	2.55398e-06	0.982944	0.999539	0.987116	0.997737	1.12225e+06	1.14296e+06	1.10339e+06	330342	376564	402990
A7E2V4	ZSWIM8	Zinc finger SWIM domain-containing protein 8	HTGMASIDSSAPETTSDSSPTLSR	(M1141,T1158)	_HTGM[Oxidation (M)]ASIDSSAPETTSDSSPT[Phospho (STY)]LSR_.3	_HTGM[Oxidation (M)]ASIDSSAPETTSDSSPT[Phospho (STY)]LSR_	0.00635584	2.68956e-08	0.526105	0.641192	0.0327298	0.314824	2.41304e+06	2.53283e+06	2.5381e+06	611851	622934	670673
A7E2V4	ZSWIM8	Zinc finger SWIM domain-containing protein 8	HTGMASIDSSAPETTSDSSPTLSR	(M1141,S1160)	_HTGM[Oxidation (M)]ASIDSSAPETTSDSSPTLS[Phospho (STY)]R_.3	_HTGM[Oxidation (M)]ASIDSSAPETTSDSSPTLS[Phospho (STY)]R_	1.81625e-05	4.07895e-13	0.000320655	0.000589789	4.21941e-05	0.00171436	2218905	2.30407e+06	2.31666e+06	579812	589168	638865
A7E2V4	ZSWIM8	Zinc finger SWIM domain-containing protein 8	HTGMASIDSSAPETTSDSSPTLSR	(S1156)	_HTGMASIDSSAPETTSDSS[Phospho (STY)]PTLSR_.3	_HTGMASIDSSAPETTSDSS[Phospho (STY)]PTLSR_	0.992593	0.991989	0.989893	0.611115	0.328317	0.279701	1.3271e+06	1.3781e+06	1.47646e+06	417755	430873	429212
A7E2V4	ZSWIM8	Zinc finger SWIM domain-containing protein 8	HTGMASIDSSAPETTSDSSPTLSR	(S1155)	_HTGMASIDSSAPETTSDS[Phospho (STY)]SPTLSR_.3	_HTGMASIDSSAPETTSDS[Phospho (STY)]SPTLSR_	0.00537379	0.00795037	0.00959538	0.329285	0.167255	0.466828	1.10429e+06	1.13105e+06	1.19183e+06	345424	362322	346203
A7E2V4	ZSWIM8	Zinc finger SWIM domain-containing protein 8	HTGMASIDSSAPETTSDSSPTLSR	(T1158)	_HTGMASIDSSAPETTSDSSPT[Phospho (STY)]LSR_.3	_HTGMASIDSSAPETTSDSSPT[Phospho (STY)]LSR_	0.00196614	6.16586e-06	0.000577296	0.00888872	0.00669091	0.000872964	1.08331e+06	1114378	1.20445e+06	345335	350637	341840
A7E2V4	ZSWIM8	Zinc finger SWIM domain-containing protein 8	HTGMASIDSSAPETTSDSSPTLSR	(S1160)	_HTGMASIDSSAPETTSDSSPTLS[Phospho (STY)]R_.3	_HTGMASIDSSAPETTSDSSPTLS[Phospho (STY)]R_	6.02769e-07	1.4367e-09	5.71341e-08	9.17458e-05	0.000176892	5.82294e-06	848074	867034	938289	276845	279447	278970
A7E2V4	ZSWIM8	Zinc finger SWIM domain-containing protein 8	HTGMASIDSSAPETTSDSSPTLSR	(M1141,S1147,S1156)	_HTGM[Oxidation (M)]ASIDSS[Phospho (STY)]APETTSDSS[Phospho (STY)]PTLSR_.3	_HTGM[Oxidation (M)]ASIDSS[Phospho (STY)]APETTSDSS[Phospho (STY)]PTLSR_	7.4407e-12	7.35192e-07	3.55363e-16	1.0918e-10	8.80809e-07	2.58836e-08	400435	437844	452810	61561.8	78644.8	79779.3
A7E2V4	ZSWIM8	Zinc finger SWIM domain-containing protein 8	GWGSPGRPK	(S1130)	_GWGS[Phospho (STY)]PGRPK_.2	_GWGS[Phospho (STY)]PGRPK_	1	1	1	1	1	1	132201	124611	132888	42976.4	43753.6	45703.8
A7E2V4	ZSWIM8	Zinc finger SWIM domain-containing protein 8	LAVLDPALSPQR	(S437)	_LAVLDPALS[Phospho (STY)]PQR_.2	_LAVLDPALS[Phospho (STY)]PQR_	1	1	1	1	1	1	42319.6	38122	37549.8	25618	25513.4	25898.4
A7E2V4	ZSWIM8	Zinc finger SWIM domain-containing protein 8	HTGMASIDSSAPETTSDSSPTLSR	(M1141,S1153)	_HTGM[Oxidation (M)]ASIDSSAPETTS[Phospho (STY)]DSSPTLSR_.3	_HTGM[Oxidation (M)]ASIDSSAPETTS[Phospho (STY)]DSSPTLSR_	9.93096e-08	1.32674e-08	Filtered	6.24737e-09	2.19831e-10	5.2788e-10	2.16894e+06	2.23865e+06	Filtered	566212	567610	607420
A7E2V4	ZSWIM8	Zinc finger SWIM domain-containing protein 8	HTGMASIDSSAPETTSDSSPTLSR	(M1141,S1153,S1155)	_HTGM[Oxidation (M)]ASIDSSAPETTS[Phospho (STY)]DS[Phospho (STY)]SPTLSR_.3	_HTGM[Oxidation (M)]ASIDSSAPETTS[Phospho (STY)]DS[Phospho (STY)]SPTLSR_	0.196166	0.118056	0.0923158	Filtered	0.0590788	0.578992	239956	259477	222333	Filtered	43689.1	39136.5
A7E2V4	ZSWIM8	Zinc finger SWIM domain-containing protein 8	HTGMASIDSSAPETTSDSSPTLSR	(M1141,S1153,S1160)	_HTGM[Oxidation (M)]ASIDSSAPETTS[Phospho (STY)]DSSPTLS[Phospho (STY)]R_.3	_HTGM[Oxidation (M)]ASIDSSAPETTS[Phospho (STY)]DSSPTLS[Phospho (STY)]R_	1.36873e-07	1.73406e-08	2.70562e-11	6.20172e-08	2.31084e-07	Filtered	208453	220821	174290	27677.6	36685.1	Filtered
A7E2V4	ZSWIM8	Zinc finger SWIM domain-containing protein 8	HTGMASIDSSAPETTSDSSPTLSR	(M1141,S1153,T1158)	_HTGM[Oxidation (M)]ASIDSSAPETTS[Phospho (STY)]DSSPT[Phospho (STY)]LSR_.3	_HTGM[Oxidation (M)]ASIDSSAPETTS[Phospho (STY)]DSSPT[Phospho (STY)]LSR_	0.00144802	0.00017474	0.157551	Filtered	0.000545797	Filtered	171753	189837	144217	Filtered	29513.1	Filtered
A7E2V4	ZSWIM8	Zinc finger SWIM domain-containing protein 8	VSLEMATFSP	(M1832,S1836)	_VSLEM[Oxidation (M)]ATFS[Phospho (STY)]P_.2	_VSLEM[Oxidation (M)]ATFS[Phospho (STY)]P_	1	0.999966	0.999994	Filtered	Filtered	0.996505	69696.2	66734.5	73645.6	Filtered	Filtered	28653.9
A7E2V4	ZSWIM8	Zinc finger SWIM domain-containing protein 8	HTGMASIDSSAPETTSDSSPTLSR	(M1141,S1155,S1156)	_HTGM[Oxidation (M)]ASIDSSAPETTSDS[Phospho (STY)]S[Phospho (STY)]PTLSR_.3	_HTGM[Oxidation (M)]ASIDSSAPETTSDS[Phospho (STY)]S[Phospho (STY)]PTLSR_	0.215008	0.000569324	0.112079	Filtered	Filtered	Filtered	170896	190952	153674	Filtered	Filtered	Filtered
A7E2V4	ZSWIM8	Zinc finger SWIM domain-containing protein 8	HTGMASIDSSAPETTSDSSPTLSR	(M1141,S1156,T1158)	_HTGM[Oxidation (M)]ASIDSSAPETTSDSS[Phospho (STY)]PT[Phospho (STY)]LSR_.3	_HTGM[Oxidation (M)]ASIDSSAPETTSDSS[Phospho (STY)]PT[Phospho (STY)]LSR_	0.00186216	0.00406284	0.173946	Filtered	Filtered	Filtered	159358	175232	151769	Filtered	Filtered	Filtered
A7E2V4	ZSWIM8	Zinc finger SWIM domain-containing protein 8	VSLEMATFSP	(S1836)	_VSLEMATFS[Phospho (STY)]P_.2	_VSLEMATFS[Phospho (STY)]P_	Filtered	1	0.999988	Filtered	Filtered	Filtered	Filtered	11671.1	10557.5	Filtered	Filtered	Filtered
A7KAX9	ARHGAP32	Rho GTPase-activating protein 32	LSPFFTLDLSPTEDK	(T867)	_LSPFFT[Phospho (STY)]LDLSPTEDK_.2	_LSPFFT[Phospho (STY)]LDLSPTEDK_	2.12005e-22	1.63441e-29	7.47158e-26	4.91626e-24	5.73281e-25	1.27067e-23	2896062	2.54948e+06	2.55912e+06	2.27328e+06	2.51134e+06	2469987
A7KAX9	ARHGAP32	Rho GTPase-activating protein 32	SAKSEESLTSLHAVDGDSK	(S709)	_SAKSEES[Phospho (STY)]LTSLHAVDGDSK_.3	_SAKSEES[Phospho (STY)]LTSLHAVDGDSK_	2.46653e-08	3.61556e-08	1.13711e-12	4.53183e-11	1.24551e-16	0.00124997	2.61765e+06	3.00899e+06	2.9289e+06	1.83824e+06	1.8432e+06	1910580
A7KAX9	ARHGAP32	Rho GTPase-activating protein 32	LSPFFTLDLSPTEDK	(S871)	_LSPFFTLDLS[Phospho (STY)]PTEDK_.2	_LSPFFTLDLS[Phospho (STY)]PTEDK_	1	1	1	1	1	1	2604800	2.29173e+06	2.31751e+06	2.058e+06	2.27541e+06	2.25868e+06
A7KAX9	ARHGAP32	Rho GTPase-activating protein 32	LSPFFTLDLSPTEDK	(S871)	_LSPFFTLDLS[Phospho (STY)]PTEDK_.3	_LSPFFTLDLS[Phospho (STY)]PTEDK_	0.999017	0.999366	0.999902	0.999987	0.999769	Filtered	25816.8	27061.6	23537.7	18636	19088.7	Filtered
A7KAX9	ARHGAP32	Rho GTPase-activating protein 32	SAKSEESLTSLHAVDGDSK	(S703)	_S[Phospho (STY)]AKSEESLTSLHAVDGDSK_.3	_S[Phospho (STY)]AKSEESLTSLHAVDGDSK_	1.37653e-07	1.24867e-08	3.51213e-06	3.62571e-07	2.06083e-05	3.47814e-05	2.54201e+06	2.91594e+06	2.86286e+06	1.81658e+06	1.79458e+06	1.86097e+06
A7KAX9	ARHGAP32	Rho GTPase-activating protein 32	SAKSEESLTSLHAVDGDSK	(S706)	_SAKS[Phospho (STY)]EESLTSLHAVDGDSK_.3	_SAKS[Phospho (STY)]EESLTSLHAVDGDSK_	1	1	0.999996	1	0.999978	0.998593	2479568	2.80891e+06	2.79359e+06	1.7478e+06	1.72124e+06	1.82761e+06
A7KAX9	ARHGAP32	Rho GTPase-activating protein 32	LSPFFTLDLSPTEDK	(T873)	_LSPFFTLDLSPT[Phospho (STY)]EDK_.2	_LSPFFTLDLSPT[Phospho (STY)]EDK_	8.81108e-15	2.82516e-13	4.12521e-14	7.8831e-10	8.17355e-11	5.15941e-10	2.36316e+06	2.0685e+06	2095509	1.86983e+06	2.03016e+06	2.00224e+06
A7KAX9	ARHGAP32	Rho GTPase-activating protein 32	SAKSEESLTSLHAVDGDSK	(S712)	_SAKSEESLTS[Phospho (STY)]LHAVDGDSK_.3	_SAKSEESLTS[Phospho (STY)]LHAVDGDSK_	0	0	0	1.12314e-41	0	8.15881e-32	2.29107e+06	2.6007e+06	2592948	1637363	1.60036e+06	1.69057e+06
A7KAX9	ARHGAP32	Rho GTPase-activating protein 32	SAKSEESLTSLHAVDGDSK	(T711)	_SAKSEESLT[Phospho (STY)]SLHAVDGDSK_.3	_SAKSEESLT[Phospho (STY)]SLHAVDGDSK_	4.56567e-37	8.49052e-38	4.33437e-38	7.28066e-31	7.67163e-36	4.25656e-23	1880408	2110518	2.11302e+06	1.33462e+06	1333789	1.38025e+06
A7KAX9	ARHGAP32	Rho GTPase-activating protein 32	FYSGDQPPSYLGASVDK	(S1220)	_FYSGDQPPSYLGAS[Phospho (STY)]VDK_.2	_FYSGDQPPSYLGAS[Phospho (STY)]VDK_	1	1	1	0.999939	1	0.999999	1.64645e+06	1.73364e+06	1.64061e+06	297082	257874	276417
A7KAX9	ARHGAP32	Rho GTPase-activating protein 32	SSVHSEEDDFVPELHR	(S47)	_SSVHS[Phospho (STY)]EEDDFVPELHR_.3	_SSVHS[Phospho (STY)]EEDDFVPELHR_	0.000427666	1.50443e-06	0.0118801	5.46726e-05	5.81953e-05	3.96958e-05	1.25982e+06	1.35921e+06	1334685	371859	375750	363822
A7KAX9	ARHGAP32	Rho GTPase-activating protein 32	SSVHSEEDDFVPELHR	(S43)	_S[Phospho (STY)]SVHSEEDDFVPELHR_.3	_S[Phospho (STY)]SVHSEEDDFVPELHR_	0.98955	0.990127	0.977502	0.990218	0.988489	0.988921	1.25993e+06	1.35369e+06	1.33464e+06	371912	360931	353242
A7KAX9	ARHGAP32	Rho GTPase-activating protein 32	LHHPLEFADKSPTPPNLPSDK	(T1236)	_LHHPLEFADKSPT[Phospho (STY)]PPNLPSDK_.4	_LHHPLEFADKSPT[Phospho (STY)]PPNLPSDK_	0.00818188	3.21108e-07	0.0055221	0.00054569	0.000325136	0.00315671	1.19871e+06	1.14926e+06	1.13967e+06	360502	362989	351580
A7KAX9	ARHGAP32	Rho GTPase-activating protein 32	MKSSVHSEEDDFVPELHR	(M41,S43,S44)	_M[Oxidation (M)]KS[Phospho (STY)]S[Phospho (STY)]VHSEEDDFVPELHR_.3	_M[Oxidation (M)]KS[Phospho (STY)]S[Phospho (STY)]VHSEEDDFVPELHR_	0.541975	0.779811	0.916978	0.784044	0.94169	0.95872	659999	599435	599039	367705	338652	313021
A7KAX9	ARHGAP32	Rho GTPase-activating protein 32	MKSSVHSEEDDFVPELHR	(M41,S43,S44)	_M[Oxidation (M)]KS[Phospho (STY)]S[Phospho (STY)]VHSEEDDFVPELHR_.4	_M[Oxidation (M)]KS[Phospho (STY)]S[Phospho (STY)]VHSEEDDFVPELHR_	0.751575	0.445155	0.44172	0.0916297	0.0846843	0.0872434	214342	213259	185388	90072	104049	92176.1
A7KAX9	ARHGAP32	Rho GTPase-activating protein 32	SLLVSSPSTK	(S587)	_S[Phospho (STY)]LLVSSPSTK_.2	_S[Phospho (STY)]LLVSSPSTK_	1	1	1	1	0.999988	0.999996	652053	661153	643486	155656	166245	171554
A7KAX9	ARHGAP32	Rho GTPase-activating protein 32	NSMPTVSFLDQDQSPPR	(S1203)	_NSMPTVSFLDQDQS[Phospho (STY)]PPR_.3	_NSMPTVSFLDQDQS[Phospho (STY)]PPR_	1	1	1	1	1	1	167245	160668	167011	105487	110245	107361
A7KAX9	ARHGAP32	Rho GTPase-activating protein 32	NSMPTVSFLDQDQSPPR	(S1203)	_NSMPTVSFLDQDQS[Phospho (STY)]PPR_.2	_NSMPTVSFLDQDQS[Phospho (STY)]PPR_	0.999996	0.999999	1	0.999736	0.99984	0.999918	144904	155089	135930	72144.1	70826.8	67748.6
A7KAX9	ARHGAP32	Rho GTPase-activating protein 32	SSVHSEEDDFVPELHR	(S43,S44)	_S[Phospho (STY)]S[Phospho (STY)]VHSEEDDFVPELHR_.3	_S[Phospho (STY)]S[Phospho (STY)]VHSEEDDFVPELHR_	0.40388	0.00316999	0.00136265	0.382677	0.383641	0.393148	263052	251774	242893	208267	215126	219413
A7KAX9	ARHGAP32	Rho GTPase-activating protein 32	SSSDALSASFNGEMLGNR	(S730)	_S[Phospho (STY)]SSDALSASFNGEMLGNR_.2	_S[Phospho (STY)]SSDALSASFNGEMLGNR_	0.491177	0.3562	0.262213	0.278367	0.48516	0.350712	202123	191650	203573	180593	179205	159322
A7KAX9	ARHGAP32	Rho GTPase-activating protein 32	SSSDALSASFNGEMLGNR	(S730)	_S[Phospho (STY)]SSDALSASFNGEMLGNR_.3	_S[Phospho (STY)]SSDALSASFNGEMLGNR_	0.121036	0.109456	0.125863	0.051546	0.034746	0.121198	48611.2	45406.3	45219.4	42985.9	51495.6	46981.3
A7KAX9	ARHGAP32	Rho GTPase-activating protein 32	SPSMSISEPISVTLPPR	(S902)	_S[Phospho (STY)]PSMSISEPISVTLPPR_.2	_S[Phospho (STY)]PSMSISEPISVTLPPR_	0.637642	0.705174	0.63981	0.627337	0.31329	0.678545	176113	131525	236901	75186.7	84767.3	85155.2
A7KAX9	ARHGAP32	Rho GTPase-activating protein 32	SPSMSISEPISVTLPPR	(S902)	_S[Phospho (STY)]PSMSISEPISVTLPPR_.3	_S[Phospho (STY)]PSMSISEPISVTLPPR_	0.728073	0.756943	0.0523229	0.0457148	Filtered	0.016906	139815	131657	143625	66607.7	Filtered	50899.8
A7KAX9	ARHGAP32	Rho GTPase-activating protein 32	SSVHSEEDDFVPELHR	(S43,S47)	_S[Phospho (STY)]SVHS[Phospho (STY)]EEDDFVPELHR_.3	_S[Phospho (STY)]SVHS[Phospho (STY)]EEDDFVPELHR_	0.403926	0.00356733	0.00142395	0.387876	0.383871	0.393204	247293	237315	232119	188497	205807	208981
A7KAX9	ARHGAP32	Rho GTPase-activating protein 32	NSMPTVSFLDQDQSPPR	(M1192,S1203)	_NSM[Oxidation (M)]PTVSFLDQDQS[Phospho (STY)]PPR_.3	_NSM[Oxidation (M)]PTVSFLDQDQS[Phospho (STY)]PPR_	1	0.999987	1	0.99852	1	1	288551	277841	287061	119085	119987	136868
A7KAX9	ARHGAP32	Rho GTPase-activating protein 32	SAKSEESLTSLHAVDGDSK	(S706,S709)	_SAKS[Phospho (STY)]EES[Phospho (STY)]LTSLHAVDGDSK_.3	_SAKS[Phospho (STY)]EES[Phospho (STY)]LTSLHAVDGDSK_	0.998811	0.999934	0.998686	0.122286	0.963699	0.121006	287020	302533	273135	35313.9	36449	44238.5
A7KAX9	ARHGAP32	Rho GTPase-activating protein 32	SPSMSISEPISVTLPPR	(S904)	_SPS[Phospho (STY)]MSISEPISVTLPPR_.3	_SPS[Phospho (STY)]MSISEPISVTLPPR_	0.0253668	0.0604924	0.0313313	0.0288004	0.00183765	0.0161864	102782	142654	150729	64076.9	70742.9	48741.6
A7KAX9	ARHGAP32	Rho GTPase-activating protein 32	SSSDALSASFNGEMLGNR	(S732)	_SSS[Phospho (STY)]DALSASFNGEMLGNR_.3	_SSS[Phospho (STY)]DALSASFNGEMLGNR_	0.0967216	0.0953865	0.11779	0.441051	0.698598	0.0702345	61094.1	48904.1	51215.8	48117.2	55764.1	52579.8
A7KAX9	ARHGAP32	Rho GTPase-activating protein 32	SPSMSISEPISVTLPPR	(S902,M905)	_S[Phospho (STY)]PSM[Oxidation (M)]SISEPISVTLPPR_.2	_S[Phospho (STY)]PSM[Oxidation (M)]SISEPISVTLPPR_	0.912903	0.693374	0.837788	0.176329	0.612171	Filtered	203125	278542	970526	186852	109100	Filtered
A7KAX9	ARHGAP32	Rho GTPase-activating protein 32	SPSMSISEPISVTLPPR	(S902,M905)	_S[Phospho (STY)]PSM[Oxidation (M)]SISEPISVTLPPR_.3	_S[Phospho (STY)]PSM[Oxidation (M)]SISEPISVTLPPR_	0.878591	0.899473	0.881592	0.00586756	0.0745811	Filtered	380868	351039	403485	29896.3	118880	Filtered
A7KAX9	ARHGAP32	Rho GTPase-activating protein 32	MKSSVHSEEDDFVPELHR	(S43,S47)	_MKS[Phospho (STY)]SVHS[Phospho (STY)]EEDDFVPELHR_.3	_MKS[Phospho (STY)]SVHS[Phospho (STY)]EEDDFVPELHR_	0.666667	Filtered	0.130912	0.00766006	0.0152915	0.000643282	237979	Filtered	266316	174495	158977	145995
A7KAX9	ARHGAP32	Rho GTPase-activating protein 32	LHHPLEFADKSPTPPNLPSDK	(S1234)	_LHHPLEFADKS[Phospho (STY)]PTPPNLPSDK_.4	_LHHPLEFADKS[Phospho (STY)]PTPPNLPSDK_	1	0.999999	0.994121	0.99933	0.988924	0.995034	999271	960596	950231	304975	307732	309154
A7KAX9	ARHGAP32	Rho GTPase-activating protein 32	LHHPLEFADKSPTPPNLPSDK	(S1234)	_LHHPLEFADKS[Phospho (STY)]PTPPNLPSDK_.3	_LHHPLEFADKS[Phospho (STY)]PTPPNLPSDK_	0.999559	0.995523	0.996248	Filtered	Filtered	Filtered	367848	361261	371868	Filtered	Filtered	Filtered
A7KAX9	ARHGAP32	Rho GTPase-activating protein 32	MKSSVHSEEDDFVPELHR	(M41,S44,S47)	_M[Oxidation (M)]KSS[Phospho (STY)]VHS[Phospho (STY)]EEDDFVPELHR_.4	_M[Oxidation (M)]KSS[Phospho (STY)]VHS[Phospho (STY)]EEDDFVPELHR_	0.36896	0.399501	0.687595	0.933719	0.660118	0.944411	251522	247933	221249	101770	125967	110479
A7KAX9	ARHGAP32	Rho GTPase-activating protein 32	MKSSVHSEEDDFVPELHR	(M41,S44,S47)	_M[Oxidation (M)]KSS[Phospho (STY)]VHS[Phospho (STY)]EEDDFVPELHR_.3	_M[Oxidation (M)]KSS[Phospho (STY)]VHS[Phospho (STY)]EEDDFVPELHR_	Filtered	Filtered	0.127062	Filtered	Filtered	Filtered	Filtered	Filtered	573337	Filtered	Filtered	Filtered
A7KAX9	ARHGAP32	Rho GTPase-activating protein 32	MKSSVHSEEDDFVPELHR	(S43,S44)	_MKS[Phospho (STY)]S[Phospho (STY)]VHSEEDDFVPELHR_.3	_MKS[Phospho (STY)]S[Phospho (STY)]VHSEEDDFVPELHR_	0.666667	Filtered	0.905136	Filtered	0.99131	0.99945	250696	Filtered	264921	Filtered	179432	164220
A7KAX9	ARHGAP32	Rho GTPase-activating protein 32	MKSSVHSEEDDFVPELHR	(S43,S44)	_MKS[Phospho (STY)]S[Phospho (STY)]VHSEEDDFVPELHR_.4	_MKS[Phospho (STY)]S[Phospho (STY)]VHSEEDDFVPELHR_	Filtered	Filtered	0.0121175	Filtered	0.508749	0.493804	Filtered	Filtered	44042.8	Filtered	34166.4	36185
A7KAX9	ARHGAP32	Rho GTPase-activating protein 32	SAKSEESLTSLHAVDGDSK	(S709,T711)	_SAKSEES[Phospho (STY)]LT[Phospho (STY)]SLHAVDGDSK_.3	_SAKSEES[Phospho (STY)]LT[Phospho (STY)]SLHAVDGDSK_	0.0011382	7.02342e-06	9.88673e-08	Filtered	0.100452	Filtered	270182	283042	275134	Filtered	41916	Filtered
A7KAX9	ARHGAP32	Rho GTPase-activating protein 32	SAKSEESLTSLHAVDGDSK	(S703,S709)	_S[Phospho (STY)]AKSEES[Phospho (STY)]LTSLHAVDGDSK_.3	_S[Phospho (STY)]AKSEES[Phospho (STY)]LTSLHAVDGDSK_	9.62477e-05	7.46445e-05	0.0015155	Filtered	0.00337546	Filtered	269126	269664	262284	Filtered	34265.2	Filtered
A7KAX9	ARHGAP32	Rho GTPase-activating protein 32	SLLVSSPSTK	(S591)	_SLLVS[Phospho (STY)]SPSTK_.2	_SLLVS[Phospho (STY)]SPSTK_	3.95742e-05	0.0778308	0.0103225	Filtered	Filtered	0.00612179	34810	32620.4	32524.6	Filtered	Filtered	20754
A7KAX9	ARHGAP32	Rho GTPase-activating protein 32	SAKSEESLTSLHAVDGDSK	(T711,S712)	_SAKSEESLT[Phospho (STY)]S[Phospho (STY)]LHAVDGDSK_.3	_SAKSEESLT[Phospho (STY)]S[Phospho (STY)]LHAVDGDSK_	0.761343	0.613372	0.493054	Filtered	Filtered	Filtered	1.50559e+06	1.51449e+06	1.61e+06	Filtered	Filtered	Filtered
A7KAX9	ARHGAP32	Rho GTPase-activating protein 32	SAKSEESLTSLHAVDGDSK	(S706,T711)	_SAKS[Phospho (STY)]EESLT[Phospho (STY)]SLHAVDGDSK_.3	_SAKS[Phospho (STY)]EESLT[Phospho (STY)]SLHAVDGDSK_	3.38573e-09	3.49069e-07	8.65755e-09	Filtered	Filtered	Filtered	502930	517991	480790	Filtered	Filtered	Filtered
A7KAX9	ARHGAP32	Rho GTPase-activating protein 32	MKSSVHSEEDDFVPELHR	(S44,S47)	_MKSS[Phospho (STY)]VHS[Phospho (STY)]EEDDFVPELHR_.3	_MKSS[Phospho (STY)]VHS[Phospho (STY)]EEDDFVPELHR_	0.269579	Filtered	0.518341	0.038193	0.0116724	0.000585345	235370	Filtered	256604	175874	162539	152768
A7KAX9	ARHGAP32	Rho GTPase-activating protein 32	MKSSVHSEEDDFVPELHR	(S44,S47)	_MKSS[Phospho (STY)]VHS[Phospho (STY)]EEDDFVPELHR_.4	_MKSS[Phospho (STY)]VHS[Phospho (STY)]EEDDFVPELHR_	Filtered	Filtered	Filtered	Filtered	0.607881	Filtered	Filtered	Filtered	Filtered	Filtered	37412.1	Filtered
A7KAX9	ARHGAP32	Rho GTPase-activating protein 32	SEESLTSLHAVDGDSK	(S706)	_S[Phospho (STY)]EESLTSLHAVDGDSK_.3	_S[Phospho (STY)]EESLTSLHAVDGDSK_	0.999129	0.999895	0.999838	Filtered	Filtered	Filtered	179181	177187	144695	Filtered	Filtered	Filtered
A7KAX9	ARHGAP32	Rho GTPase-activating protein 32	SEESLTSLHAVDGDSK	(S706)	_S[Phospho (STY)]EESLTSLHAVDGDSK_.2	_S[Phospho (STY)]EESLTSLHAVDGDSK_	0.998683	0.999998	0.927514	Filtered	Filtered	Filtered	149466	147425	123616	Filtered	Filtered	Filtered
A7KAX9	ARHGAP32	Rho GTPase-activating protein 32	SAKSEESLTSLHAVDGDSK	(S706,S712)	_SAKS[Phospho (STY)]EESLTS[Phospho (STY)]LHAVDGDSK_.3	_SAKS[Phospho (STY)]EESLTS[Phospho (STY)]LHAVDGDSK_	1.85264e-15	1.5886e-06	4.10148e-08	Filtered	Filtered	Filtered	264408	262393	263019	Filtered	Filtered	Filtered
A7KAX9	ARHGAP32	Rho GTPase-activating protein 32	DAETGSSQCQTPGSTASSEPVSPLQEK	(C843,S856)	_DAETGSSQC[Carbamidomethyl (C)]QTPGSTASSEPVS[Phospho (STY)]PLQEK_.3	_DAETGSSQC[Carbamidomethyl (C)]QTPGSTASSEPVS[Phospho (STY)]PLQEK_	1	1	0.999968	Filtered	Filtered	Filtered	143220	151337	154813	Filtered	Filtered	Filtered
A7KAX9	ARHGAP32	Rho GTPase-activating protein 32	AESECLESGASFLDSPGYSK	(C811,S821)	_AESEC[Carbamidomethyl (C)]LESGASFLDS[Phospho (STY)]PGYSK_.3	_AESEC[Carbamidomethyl (C)]LESGASFLDS[Phospho (STY)]PGYSK_	0.999915	0.999992	0.999999	Filtered	Filtered	Filtered	136430	140989	143741	Filtered	Filtered	Filtered
A7KAX9	ARHGAP32	Rho GTPase-activating protein 32	DATNRSPTQIVK	(T954)	_DATNRSPT[Phospho (STY)]QIVK_.2	_DATNRSPT[Phospho (STY)]QIVK_	1.04919e-05	1.96429e-06	0.000153391	Filtered	Filtered	Filtered	131196	119149	132738	Filtered	Filtered	Filtered
A7KAX9	ARHGAP32	Rho GTPase-activating protein 32	DATNRSPTQIVK	(S952)	_DATNRS[Phospho (STY)]PTQIVK_.2	_DATNRS[Phospho (STY)]PTQIVK_	0.997312	0.98379	0.96375	Filtered	Filtered	Filtered	117075	108356	133719	Filtered	Filtered	Filtered
A7KAX9	ARHGAP32	Rho GTPase-activating protein 32	DATNRSPTQIVK	(T949)	_DAT[Phospho (STY)]NRSPTQIVK_.2	_DAT[Phospho (STY)]NRSPTQIVK_	0.00270863	0.0110571	0.0398444	Filtered	Filtered	Filtered	123206	98525.8	122332	Filtered	Filtered	Filtered
A7KAX9	ARHGAP32	Rho GTPase-activating protein 32	SPSMSISEPISVTLPPR	(S904,M905)	_SPS[Phospho (STY)]M[Oxidation (M)]SISEPISVTLPPR_.2	_SPS[Phospho (STY)]M[Oxidation (M)]SISEPISVTLPPR_	0.21364	0.279362	0.616514	Filtered	Filtered	Filtered	120701	106847	104975	Filtered	Filtered	Filtered
A7KAX9	ARHGAP32	Rho GTPase-activating protein 32	SAKSEESLTSLHAVDGDSK	(S703,S709,S712)	_S[Phospho (STY)]AKSEES[Phospho (STY)]LTS[Phospho (STY)]LHAVDGDSK_.3	_S[Phospho (STY)]AKSEES[Phospho (STY)]LTS[Phospho (STY)]LHAVDGDSK_	0.00794321	0.243747	0.00797493	Filtered	Filtered	Filtered	57686.3	86288.7	80299.8	Filtered	Filtered	Filtered
A7KAX9	ARHGAP32	Rho GTPase-activating protein 32	ITSVPLDSEK	(S1168)	_ITS[Phospho (STY)]VPLDSEK_.2	_ITS[Phospho (STY)]VPLDSEK_	0.999986	0.999845	0.999655	Filtered	Filtered	Filtered	73189.3	65383.5	67835.3	Filtered	Filtered	Filtered
A7KAX9	ARHGAP32	Rho GTPase-activating protein 32	SLLVSSPSTK	(S594)	_SLLVSSPS[Phospho (STY)]TK_.2	_SLLVSSPS[Phospho (STY)]TK_	0.174122	0.275661	0.0937146	Filtered	Filtered	Filtered	27722.7	26682.1	24923.8	Filtered	Filtered	Filtered
A7KAX9	ARHGAP32	Rho GTPase-activating protein 32	MKSSVHSEEDDFVPELHR	(M41,S47)	_M[Oxidation (M)]KSSVHS[Phospho (STY)]EEDDFVPELHR_.4	_M[Oxidation (M)]KSSVHS[Phospho (STY)]EEDDFVPELHR_	0.914559	0.164171	Filtered	Filtered	Filtered	Filtered	215663	218979	Filtered	Filtered	Filtered	Filtered
A7KAX9	ARHGAP32	Rho GTPase-activating protein 32	SSSDALSASFNGEMLGNR	(S730,M743)	_S[Phospho (STY)]SSDALSASFNGEM[Oxidation (M)]LGNR_.2	_S[Phospho (STY)]SSDALSASFNGEM[Oxidation (M)]LGNR_	0.0476479	0.126273	0.140663	Filtered	Filtered	0.00634078	81541.2	96887.9	86895.1	Filtered	Filtered	44851.1
A7KAX9	ARHGAP32	Rho GTPase-activating protein 32	LHHPLEFADKSPTPPNLPSDK	(S1234,T1236)	_LHHPLEFADKS[Phospho (STY)]PT[Phospho (STY)]PPNLPSDK_.4	_LHHPLEFADKS[Phospho (STY)]PT[Phospho (STY)]PPNLPSDK_	0.998236	0.992565	Filtered	Filtered	Filtered	Filtered	96488.5	201114	Filtered	Filtered	Filtered	Filtered
A7KAX9	ARHGAP32	Rho GTPase-activating protein 32	VEYVSSLSSSVR	(Y1557)	_VEY[Phospho (STY)]VSSLSSSVR_.2	_VEY[Phospho (STY)]VSSLSSSVR_	1	Filtered	1	Filtered	Filtered	Filtered	70273.7	Filtered	72080.2	Filtered	Filtered	Filtered
A7KAX9	ARHGAP32	Rho GTPase-activating protein 32	SEESLTSLHAVDGDSK	(S709)	_SEES[Phospho (STY)]LTSLHAVDGDSK_.3	_SEES[Phospho (STY)]LTSLHAVDGDSK_	0.000451701	Filtered	0.000124811	Filtered	Filtered	Filtered	52203	Filtered	40898.5	Filtered	Filtered	Filtered
A7KAX9	ARHGAP32	Rho GTPase-activating protein 32	SSSDALSASFNGEMLGNR	(S730,S732)	_S[Phospho (STY)]SS[Phospho (STY)]DALSASFNGEMLGNR_.3	_S[Phospho (STY)]SS[Phospho (STY)]DALSASFNGEMLGNR_	0.31199	0.785826	Filtered	Filtered	Filtered	Filtered	3980.34	1774.96	Filtered	Filtered	Filtered	Filtered
A7KAX9	ARHGAP32	Rho GTPase-activating protein 32	SAKSEESLTSLHAVDGDSK	(S706,S709,T711)	_SAKS[Phospho (STY)]EES[Phospho (STY)]LT[Phospho (STY)]SLHAVDGDSK_.3	_SAKS[Phospho (STY)]EES[Phospho (STY)]LT[Phospho (STY)]SLHAVDGDSK_	0.186263	Filtered	Filtered	Filtered	Filtered	Filtered	22832.6	Filtered	Filtered	Filtered	Filtered	Filtered
A7KAX9	ARHGAP32	Rho GTPase-activating protein 32	AISPEGEDR	(S1820)	_AIS[Phospho (STY)]PEGEDR_.2	_AIS[Phospho (STY)]PEGEDR_	Filtered	Filtered	1	Filtered	Filtered	Filtered	Filtered	Filtered	5838.58	Filtered	Filtered	Filtered
A7MBM2	DISP2	Protein dispatched homolog 2	GGPGDGSPVVLPNSQPDLPDVWLR	(S1380)	_GGPGDGSPVVLPNS[Phospho (STY)]QPDLPDVWLR_.3	_GGPGDGSPVVLPNS[Phospho (STY)]QPDLPDVWLR_	Filtered	Filtered	0.0144775	4.38593e-06	2.74879e-05	9.62835e-05	Filtered	Filtered	10886.8	112118	102880	117244
A7MBM2	DISP2	Protein dispatched homolog 2	GGPGDGSPVVLPNSQPDLPDVWLR	(S1373)	_GGPGDGS[Phospho (STY)]PVVLPNSQPDLPDVWLR_.3	_GGPGDGS[Phospho (STY)]PVVLPNSQPDLPDVWLR_	Filtered	Filtered	0.980298	0.999996	0.999972	0.9999	Filtered	Filtered	10627.6	107758	102880	117250
A7MBM2	DISP2	Protein dispatched homolog 2	ELLLDHQAVFSQCPALQTSSPYK	(C1228,S1235)	_ELLLDHQAVFSQC[Carbamidomethyl (C)]PALQTSS[Phospho (STY)]PYK_.3	_ELLLDHQAVFSQC[Carbamidomethyl (C)]PALQTSS[Phospho (STY)]PYK_	Filtered	Filtered	Filtered	0.000799472	Filtered	0.75743	Filtered	Filtered	Filtered	30463.5	Filtered	31695.8
A7MCY6	TBKBP1	TANK-binding kinase 1-binding protein 1	AYGSELYGPGRPLSPR	(S504)	_AYGSELYGPGRPLS[Phospho (STY)]PR_.3	_AYGSELYGPGRPLS[Phospho (STY)]PR_	1	1	1	Filtered	1	0.999971	215697	229160	206471	Filtered	50041.7	55601.5
A7MCY6	TBKBP1	TANK-binding kinase 1-binding protein 1	DGSLLEVEK	(S97)	_DGS[Phospho (STY)]LLEVEK_.2	_DGS[Phospho (STY)]LLEVEK_	Filtered	1	1	Filtered	Filtered	Filtered	Filtered	126603	124765	Filtered	Filtered	Filtered
A7XYQ1	SOBP	Sine oculis-binding protein homolog	SADSPPGCSGQALSLAPTPAEHGR	(S597,C601)	_SADS[Phospho (STY)]PPGC[Carbamidomethyl (C)]SGQALSLAPTPAEHGR_.3	_SADS[Phospho (STY)]PPGC[Carbamidomethyl (C)]SGQALSLAPTPAEHGR_	0.520545	0.529685	0.319256	Filtered	Filtered	Filtered	1.56903e+06	1.46662e+06	1.41223e+06	Filtered	Filtered	Filtered
A7XYQ1	SOBP	Sine oculis-binding protein homolog	SADSPPGCSGQALSLAPTPAEHGR	(S594,C601)	_S[Phospho (STY)]ADSPPGC[Carbamidomethyl (C)]SGQALSLAPTPAEHGR_.3	_S[Phospho (STY)]ADSPPGC[Carbamidomethyl (C)]SGQALSLAPTPAEHGR_	0.000526465	0.1798	0.00319436	Filtered	Filtered	Filtered	1.2435e+06	1.21097e+06	1.23361e+06	Filtered	Filtered	Filtered
A7XYQ1	SOBP	Sine oculis-binding protein homolog	SADSPPGCSGQALSLAPTPAEHGR	(C601,S602)	_SADSPPGC[Carbamidomethyl (C)]S[Phospho (STY)]GQALSLAPTPAEHGR_.3	_SADSPPGC[Carbamidomethyl (C)]S[Phospho (STY)]GQALSLAPTPAEHGR_	0.785981	0.898501	0.995406	Filtered	Filtered	Filtered	1.12952e+06	1.14324e+06	1.11956e+06	Filtered	Filtered	Filtered
A7XYQ1	SOBP	Sine oculis-binding protein homolog	LLSPEEPAVSELESVK	(S759)	_LLS[Phospho (STY)]PEEPAVSELESVK_.2	_LLS[Phospho (STY)]PEEPAVSELESVK_	1	1	1	Filtered	Filtered	Filtered	172690	185490	170580	Filtered	Filtered	Filtered
A7XYQ1	SOBP	Sine oculis-binding protein homolog	LLSPEEPAVSELESVK	(S759)	_LLS[Phospho (STY)]PEEPAVSELESVK_.3	_LLS[Phospho (STY)]PEEPAVSELESVK_	1	1	1	Filtered	Filtered	Filtered	14214.9	14065.1	14104.2	Filtered	Filtered	Filtered
A7XYQ1	SOBP	Sine oculis-binding protein homolog	KLLSPEEPAVSELESVK	(S759)	_KLLS[Phospho (STY)]PEEPAVSELESVK_.3	_KLLS[Phospho (STY)]PEEPAVSELESVK_	1	1	1	Filtered	Filtered	Filtered	39317.5	35751.2	39341.8	Filtered	Filtered	Filtered
A7XYQ1	SOBP	Sine oculis-binding protein homolog	DSKQGSSKSADSPPGCSGQALSLAPTPAEHGR	(S587,C601)	_DS[Phospho (STY)]KQGSSKSADSPPGC[Carbamidomethyl (C)]SGQALSLAPTPAEHGR_.4	_DS[Phospho (STY)]KQGSSKSADSPPGC[Carbamidomethyl (C)]SGQALSLAPTPAEHGR_	0.0168037	Filtered	0.178324	Filtered	Filtered	Filtered	557329	Filtered	409967	Filtered	Filtered	Filtered
A8CG34	POM121C	Nuclear envelope pore membrane protein POM 121C	HDSSGSGHSAFEPLVASGVPASFVPK	(S323,S328)	_HDSS[Phospho (STY)]GSGHS[Phospho (STY)]AFEPLVASGVPASFVPK_.3	_HDSS[Phospho (STY)]GSGHS[Phospho (STY)]AFEPLVASGVPASFVPK_	5.45103e-14	1.49185e-13	1.42104e-12	2.91127e-07	3.66223e-06	4.32834e-08	1441104	1.39671e+06	1.47267e+06	522467	517055	599120
A8CG34	POM121C	Nuclear envelope pore membrane protein POM 121C	HDSSGSGHSAFEPLVASGVPASFVPK	(S322)	_HDS[Phospho (STY)]SGSGHSAFEPLVASGVPASFVPK_.3	_HDS[Phospho (STY)]SGSGHSAFEPLVASGVPASFVPK_	0.000772123	0.464163	0.000988569	0.00110051	0.00132844	0.00141374	668767	725417	681878	450034	512934	517666
A8CG34	POM121C	Nuclear envelope pore membrane protein POM 121C	HDSSGSGHSAFEPLVASGVPASFVPK	(S322)	_HDS[Phospho (STY)]SGSGHSAFEPLVASGVPASFVPK_.4	_HDS[Phospho (STY)]SGSGHSAFEPLVASGVPASFVPK_	0.919322	0.956712	0.978621	0.981181	0.39753	0.935535	359841	322270	348858	231778	264517	258413
A8CG34	POM121C	Nuclear envelope pore membrane protein POM 121C	HDSSGSGHSAFEPLVASGVPASFVPK	(S323)	_HDSS[Phospho (STY)]GSGHSAFEPLVASGVPASFVPK_.3	_HDSS[Phospho (STY)]GSGHSAFEPLVASGVPASFVPK_	0.0106067	0.0684836	0.0026446	0.0369857	0.0506874	0.0325906	685475	744542	711752	480271	546437	576482
A8CG34	POM121C	Nuclear envelope pore membrane protein POM 121C	HDSSGSGHSAFEPLVASGVPASFVPK	(S323)	_HDSS[Phospho (STY)]GSGHSAFEPLVASGVPASFVPK_.4	_HDSS[Phospho (STY)]GSGHSAFEPLVASGVPASFVPK_	0.00948391	0.00420984	0.100291	0.00493276	0.0685631	0.00808058	321773	286501	296632	198617	217278	221364
A8CG34	POM121C	Nuclear envelope pore membrane protein POM 121C	HDSSGSGHSAFEPLVASGVPASFVPK	(S325)	_HDSSGS[Phospho (STY)]GHSAFEPLVASGVPASFVPK_.3	_HDSSGS[Phospho (STY)]GHSAFEPLVASGVPASFVPK_	0.949912	0.459008	0.994897	0.61325	0.899327	0.0968597	432602	451874	437957	283395	321600	327031
A8CG34	POM121C	Nuclear envelope pore membrane protein POM 121C	HDSSGSGHSAFEPLVASGVPASFVPK	(S325)	_HDSSGS[Phospho (STY)]GHSAFEPLVASGVPASFVPK_.4	_HDSSGS[Phospho (STY)]GHSAFEPLVASGVPASFVPK_	0.0444362	0.0364423	0.856906	0.048357	0.535267	0.0555657	374888	357902	370227	252815	275611	270563
A8CG34	POM121C	Nuclear envelope pore membrane protein POM 121C	HDSSGSGHSAFEPLVASGVPASFVPK	(S328)	_HDSSGSGHS[Phospho (STY)]AFEPLVASGVPASFVPK_.4	_HDSSGSGHS[Phospho (STY)]AFEPLVASGVPASFVPK_	8.36738e-05	0.000233688	0.000110868	0.00224623	9.45585e-05	0.00315953	353339	314961	337054	222938	242366	245481
A8CG34	POM121C	Nuclear envelope pore membrane protein POM 121C	HDSSGSGHSAFEPLVASGVPASFVPK	(S328)	_HDSSGSGHS[Phospho (STY)]AFEPLVASGVPASFVPK_.3	_HDSSGSGHS[Phospho (STY)]AFEPLVASGVPASFVPK_	0.000701784	0.00413291	0.00134826	0.350168	0.0466382	Filtered	501427	518745	510067	323950	393138	Filtered
A8CG34	POM121C	Nuclear envelope pore membrane protein POM 121C	SSSMSSLTGAYTSGIPSSSR	(M371,Y378)	_SSSM[Oxidation (M)]SSLTGAY[Phospho (STY)]TSGIPSSSR_.3	_SSSM[Oxidation (M)]SSLTGAY[Phospho (STY)]TSGIPSSSR_	0.958106	0.199625	0.0429465	0.209117	0.837302	0.572723	624005	624857	646358	475803	459934	462944
A8CG34	POM121C	Nuclear envelope pore membrane protein POM 121C	SSSMSSLTGAYTSGIPSSSR	(S368,M371)	_S[Phospho (STY)]SSM[Oxidation (M)]SSLTGAYTSGIPSSSR_.3	_S[Phospho (STY)]SSM[Oxidation (M)]SSLTGAYTSGIPSSSR_	5.50666e-08	2.67592e-06	4.01969e-05	0.00337404	0.00139563	2.84486e-05	542276	574570	581033	424931	416786	417144
A8CG34	POM121C	Nuclear envelope pore membrane protein POM 121C	SSSMSSLTGAYTSGIPSSSR	(S370,M371)	_SSS[Phospho (STY)]M[Oxidation (M)]SSLTGAYTSGIPSSSR_.3	_SSS[Phospho (STY)]M[Oxidation (M)]SSLTGAYTSGIPSSSR_	0.000633591	0.0127048	0.00173195	0.161835	0.0253259	1.857e-07	541389	554179	573912	379229	396540	410191
A8CG34	POM121C	Nuclear envelope pore membrane protein POM 121C	SSSMSSLTGAYTSGIPSSSR	(S368,M371,Y378)	_S[Phospho (STY)]SSM[Oxidation (M)]SSLTGAY[Phospho (STY)]TSGIPSSSR_.3	_S[Phospho (STY)]SSM[Oxidation (M)]SSLTGAY[Phospho (STY)]TSGIPSSSR_	6.73426e-05	0.00161407	2.21496e-06	9.0288e-09	6.99499e-12	1.14239e-09	413682	422098	418046	399410	399493	434552
A8CG34	POM121C	Nuclear envelope pore membrane protein POM 121C	SSSMSSLTGAYTSGIPSSSR	(S368,M371,S373)	_S[Phospho (STY)]SSM[Oxidation (M)]SS[Phospho (STY)]LTGAYTSGIPSSSR_.3	_S[Phospho (STY)]SSM[Oxidation (M)]SS[Phospho (STY)]LTGAYTSGIPSSSR_	7.30639e-05	0.00159313	2.14297e-06	8.99196e-09	6.75755e-12	1.15255e-07	400815	397344	400710	383953	380990	417168
A8CG34	POM121C	Nuclear envelope pore membrane protein POM 121C	SSSMSSLTGAYTSGIPSSSR	(S368,M371,T375)	_S[Phospho (STY)]SSM[Oxidation (M)]SSLT[Phospho (STY)]GAYTSGIPSSSR_.3	_S[Phospho (STY)]SSM[Oxidation (M)]SSLT[Phospho (STY)]GAYTSGIPSSSR_	0.0075508	7.97221e-06	7.17972e-07	7.5398e-09	9.90364e-13	2.38519e-07	367977	320340	424411	381561	419627	464836
A8CG34	POM121C	Nuclear envelope pore membrane protein POM 121C	HDSSGSGHSAFEPLVASGVPASFVPK	(S322,S323,S325)	_HDS[Phospho (STY)]S[Phospho (STY)]GS[Phospho (STY)]GHSAFEPLVASGVPASFVPK_.3	_HDS[Phospho (STY)]S[Phospho (STY)]GS[Phospho (STY)]GHSAFEPLVASGVPASFVPK_	0.199171	0.184084	0.00753392	0.896654	0.576924	0.656386	574300	604421	599730	152942	173870	194560
A8CG34	POM121C	Nuclear envelope pore membrane protein POM 121C	SSSMSSLTGAYTSGIPSSSR	(S370,M371,Y378)	_SSS[Phospho (STY)]M[Oxidation (M)]SSLTGAY[Phospho (STY)]TSGIPSSSR_.3	_SSS[Phospho (STY)]M[Oxidation (M)]SSLTGAY[Phospho (STY)]TSGIPSSSR_	0.153721	0.0161084	0.000253648	7.29989e-07	1.93987e-10	4.16658e-06	377712	388305	382764	363868	358659	382246
A8CG34	POM121C	Nuclear envelope pore membrane protein POM 121C	SSSMSSLTGAYTSGIPSSSR	(S370,M371,T375)	_SSS[Phospho (STY)]M[Oxidation (M)]SSLT[Phospho (STY)]GAYTSGIPSSSR_.3	_SSS[Phospho (STY)]M[Oxidation (M)]SSLT[Phospho (STY)]GAYTSGIPSSSR_	0.139935	0.0160383	0.000154474	1.13705e-07	9.79113e-09	3.78347e-06	374755	388726	374879	359678	357686	392171
A8CG34	POM121C	Nuclear envelope pore membrane protein POM 121C	HDSSGSGHSAFEPLVASGVPASFVPK	(S322,S325,S328)	_HDS[Phospho (STY)]SGS[Phospho (STY)]GHS[Phospho (STY)]AFEPLVASGVPASFVPK_.3	_HDS[Phospho (STY)]SGS[Phospho (STY)]GHS[Phospho (STY)]AFEPLVASGVPASFVPK_	0.801472	0.816442	0.993144	0.624876	0.578606	0.654333	520556	558076	555900	140662	160571	180629
A8CG34	POM121C	Nuclear envelope pore membrane protein POM 121C	HDSSGSGHSAFEPLVASGVPASFVPK	(S322,S323,S328)	_HDS[Phospho (STY)]S[Phospho (STY)]GSGHS[Phospho (STY)]AFEPLVASGVPASFVPK_.3	_HDS[Phospho (STY)]S[Phospho (STY)]GSGHS[Phospho (STY)]AFEPLVASGVPASFVPK_	0.200014	0.18328	0.00686582	0.277329	0.492456	0.653416	448829	481887	492855	111707	138483	165250
A8CG34	POM121C	Nuclear envelope pore membrane protein POM 121C	HDSSGSGHSAFEPLVASGVPASFVPK	(S323,S325,S328)	_HDSS[Phospho (STY)]GS[Phospho (STY)]GHS[Phospho (STY)]AFEPLVASGVPASFVPK_.3	_HDSS[Phospho (STY)]GS[Phospho (STY)]GHS[Phospho (STY)]AFEPLVASGVPASFVPK_	0.202914	0.183143	0.00773812	0.276284	0.647761	0.6641	407552	432195	439144	105908	119202	143600
A8CG34	POM121C	Nuclear envelope pore membrane protein POM 121C	TLFASPPAK	(S95)	_TLFAS[Phospho (STY)]PPAK_.2	_TLFAS[Phospho (STY)]PPAK_	0.992326	0.999559	0.990808	0.999654	0.998178	0.997559	180350	151545	150406	333935	208408	298475
A8CG34	POM121C	Nuclear envelope pore membrane protein POM 121C	IREEELCHHSSSSTPLAADK	(C438,S442,T445)	_IREEELC[Carbamidomethyl (C)]HHSS[Phospho (STY)]SST[Phospho (STY)]PLAADK_.3	_IREEELC[Carbamidomethyl (C)]HHSS[Phospho (STY)]SST[Phospho (STY)]PLAADK_	0.0314807	0.00407932	0.00711539	0.292688	0.00150531	0.0448609	134419	136925	134473	120327	118807	124025
A8CG34	POM121C	Nuclear envelope pore membrane protein POM 121C	IREEELCHHSSSSTPLAADK	(C438,S442,T445)	_IREEELC[Carbamidomethyl (C)]HHSS[Phospho (STY)]SST[Phospho (STY)]PLAADK_.4	_IREEELC[Carbamidomethyl (C)]HHSS[Phospho (STY)]SST[Phospho (STY)]PLAADK_	0.00163249	0.000262891	8.00414e-05	0.00136981	0.00822482	0.000188057	69538	68389.5	56779	49352.4	53450.8	58204.6
A8CG34	POM121C	Nuclear envelope pore membrane protein POM 121C	HDSSGSGHSAFEPLVASGVPASFVPKPGSLK	(S328)	_HDSSGSGHS[Phospho (STY)]AFEPLVASGVPASFVPKPGSLK_.4	_HDSSGSGHS[Phospho (STY)]AFEPLVASGVPASFVPKPGSLK_	0.420004	0.101657	0.501631	0.67063	0.553657	0.585683	171712	165791	151634	228807	195305	182853
A8CG34	POM121C	Nuclear envelope pore membrane protein POM 121C	HDSSGSGHSAFEPLVASGVPASFVPKPGSLK	(S325)	_HDSSGS[Phospho (STY)]GHSAFEPLVASGVPASFVPKPGSLK_.4	_HDSSGS[Phospho (STY)]GHSAFEPLVASGVPASFVPKPGSLK_	0.252031	0.369668	0.364352	0.0813729	0.284263	0.268543	151669	146542	144423	193264	180950	163526
A8CG34	POM121C	Nuclear envelope pore membrane protein POM 121C	IREEELCHHSSSSTPLAADK	(C438,S441,S442)	_IREEELC[Carbamidomethyl (C)]HHS[Phospho (STY)]S[Phospho (STY)]SSTPLAADK_.3	_IREEELC[Carbamidomethyl (C)]HHS[Phospho (STY)]S[Phospho (STY)]SSTPLAADK_	0.00255608	0.000145	0.00118099	0.290286	0.000137035	0.044527	79114.7	82699.6	82186.7	57908.6	64468.7	55976.1
A8CG34	POM121C	Nuclear envelope pore membrane protein POM 121C	IREEELCHHSSSSTPLAADK	(C438,S441,S442)	_IREEELC[Carbamidomethyl (C)]HHS[Phospho (STY)]S[Phospho (STY)]SSTPLAADK_.4	_IREEELC[Carbamidomethyl (C)]HHS[Phospho (STY)]S[Phospho (STY)]SSTPLAADK_	1.28307e-05	1.56013e-05	1.06302e-06	0.00168382	Filtered	2.58442e-06	109675	107249	96695.1	74690.9	Filtered	92199
A8CG34	POM121C	Nuclear envelope pore membrane protein POM 121C	IREEELCHHSSSSTPLAADK	(C438,S441,T445)	_IREEELC[Carbamidomethyl (C)]HHS[Phospho (STY)]SSST[Phospho (STY)]PLAADK_.4	_IREEELC[Carbamidomethyl (C)]HHS[Phospho (STY)]SSST[Phospho (STY)]PLAADK_	1.33499e-05	1.4765e-05	1.07324e-06	0.00206448	0.00731201	2.65332e-06	101498	101206	97644.1	72761.7	77627.5	84558.9
A8CG34	POM121C	Nuclear envelope pore membrane protein POM 121C	IREEELCHHSSSSTPLAADK	(C438,S441,T445)	_IREEELC[Carbamidomethyl (C)]HHS[Phospho (STY)]SSST[Phospho (STY)]PLAADK_.3	_IREEELC[Carbamidomethyl (C)]HHS[Phospho (STY)]SSST[Phospho (STY)]PLAADK_	0.00980904	0.000114608	0.00101403	0.340063	0.000139227	Filtered	60215.3	67844.5	59810.5	48617.1	54340.9	Filtered
A8CG34	POM121C	Nuclear envelope pore membrane protein POM 121C	IREEELCHHSSSSTPLAADK	(C438,S443,T445)	_IREEELC[Carbamidomethyl (C)]HHSSS[Phospho (STY)]ST[Phospho (STY)]PLAADK_.3	_IREEELC[Carbamidomethyl (C)]HHSSS[Phospho (STY)]ST[Phospho (STY)]PLAADK_	0.028419	0.161693	0.00984168	0.224108	0.00473691	0.111582	137576	143603	137615	121427	129514	125891
A8CG34	POM121C	Nuclear envelope pore membrane protein POM 121C	IREEELCHHSSSSTPLAADK	(C438,S442,S443)	_IREEELC[Carbamidomethyl (C)]HHSS[Phospho (STY)]S[Phospho (STY)]STPLAADK_.3	_IREEELC[Carbamidomethyl (C)]HHSS[Phospho (STY)]S[Phospho (STY)]STPLAADK_	0.0293519	0.00366464	0.00701515	0.225879	0.00150724	0.0441602	100544	106429	108165	73442.5	75239.5	77037
A8CG34	POM121C	Nuclear envelope pore membrane protein POM 121C	IREEELCHHSSSSTPLAADK	(C438,S444,T445)	_IREEELC[Carbamidomethyl (C)]HHSSSS[Phospho (STY)]T[Phospho (STY)]PLAADK_.3	_IREEELC[Carbamidomethyl (C)]HHSSSS[Phospho (STY)]T[Phospho (STY)]PLAADK_	0.967156	0.91176	0.992587	0.408575	0.499773	0.872806	97524.7	95357.9	95858.6	66513.8	68474.6	69539.1
A8CG34	POM121C	Nuclear envelope pore membrane protein POM 121C	SSSMSSLTGAYTSGIPSSSR	(S368,S370)	_S[Phospho (STY)]SS[Phospho (STY)]MSSLTGAYTSGIPSSSR_.3	_S[Phospho (STY)]SS[Phospho (STY)]MSSLTGAYTSGIPSSSR_	8.61933e-07	0.00189754	2.17955e-05	0.0046865	0.00049037	0.0244689	43194	51098.5	52798.4	75731.6	76037.2	84174.5
A8CG34	POM121C	Nuclear envelope pore membrane protein POM 121C	SSSMSSLTGAYTSGIPSSSR	(M371,T375)	_SSSM[Oxidation (M)]SSLT[Phospho (STY)]GAYTSGIPSSSR_.3	_SSSM[Oxidation (M)]SSLT[Phospho (STY)]GAYTSGIPSSSR_	0.0174188	0.312535	Filtered	0.000507707	0.0347951	1.68613e-06	543886	539805	Filtered	419002	404326	408629
A8CG34	POM121C	Nuclear envelope pore membrane protein POM 121C	IREEELCHHSSSSTPLAADK	(C438,S441,S444)	_IREEELC[Carbamidomethyl (C)]HHS[Phospho (STY)]SSS[Phospho (STY)]TPLAADK_.4	_IREEELC[Carbamidomethyl (C)]HHS[Phospho (STY)]SSS[Phospho (STY)]TPLAADK_	1.34926e-05	1.72803e-05	1.14008e-06	0.00204884	0.00737161	3.00163e-06	120493	117596	108521	86804.1	91145.4	102845
A8CG34	POM121C	Nuclear envelope pore membrane protein POM 121C	IREEELCHHSSSSTPLAADK	(C438,S441,S444)	_IREEELC[Carbamidomethyl (C)]HHS[Phospho (STY)]SSS[Phospho (STY)]TPLAADK_.3	_IREEELC[Carbamidomethyl (C)]HHS[Phospho (STY)]SSS[Phospho (STY)]TPLAADK_	0.0110885	0.000139226	0.00105005	Filtered	0.000133192	Filtered	54987.2	55188.6	46535	Filtered	69122	Filtered
A8CG34	POM121C	Nuclear envelope pore membrane protein POM 121C	IREEELCHHSSSSTPLAADK	(C438,S442,S444)	_IREEELC[Carbamidomethyl (C)]HHSS[Phospho (STY)]SS[Phospho (STY)]TPLAADK_.3	_IREEELC[Carbamidomethyl (C)]HHSS[Phospho (STY)]SS[Phospho (STY)]TPLAADK_	0.125653	0.00435417	Filtered	0.000360406	0.402614	0.0414656	127519	111271	Filtered	116786	110053	124024
A8CG34	POM121C	Nuclear envelope pore membrane protein POM 121C	SSSMSSLTGAYTSGIPSSSR	(S368,S372)	_S[Phospho (STY)]SSMS[Phospho (STY)]SLTGAYTSGIPSSSR_.3	_S[Phospho (STY)]SSMS[Phospho (STY)]SLTGAYTSGIPSSSR_	0.00620601	1.22838e-08	1.20725e-06	Filtered	9.36891e-05	1.67077e-06	92637.8	150563	130364	Filtered	102903	67032
A8CG34	POM121C	Nuclear envelope pore membrane protein POM 121C	SSSMSSLTGAYTSGIPSSSR	(S368,S373)	_S[Phospho (STY)]SSMSS[Phospho (STY)]LTGAYTSGIPSSSR_.3	_S[Phospho (STY)]SSMSS[Phospho (STY)]LTGAYTSGIPSSSR_	0.0157859	0.00176719	Filtered	0.00484986	0.000491508	0.000256214	48108.9	52419	Filtered	77276.5	77760.5	83645.4
A8CG34	POM121C	Nuclear envelope pore membrane protein POM 121C	HDSSGSGHSAFEPLVASGVPASFVPK	(S323,S325)	_HDSS[Phospho (STY)]GS[Phospho (STY)]GHSAFEPLVASGVPASFVPK_.3	_HDSS[Phospho (STY)]GS[Phospho (STY)]GHSAFEPLVASGVPASFVPK_	0.381923	0.0546101	0.264958	0.00480661	0.0597199	0.0475732	1.86464e+06	1.79805e+06	1.86514e+06	641597	672876	765507
A8CG34	POM121C	Nuclear envelope pore membrane protein POM 121C	HDSSGSGHSAFEPLVASGVPASFVPK	(S323,S325)	_HDSS[Phospho (STY)]GS[Phospho (STY)]GHSAFEPLVASGVPASFVPK_.4	_HDSS[Phospho (STY)]GS[Phospho (STY)]GHSAFEPLVASGVPASFVPK_	0.195464	0.510395	0.611526	Filtered	Filtered	Filtered	305145	277349	72086.1	Filtered	Filtered	Filtered
A8CG34	POM121C	Nuclear envelope pore membrane protein POM 121C	HDSSGSGHSAFEPLVASGVPASFVPK	(S322,S325)	_HDS[Phospho (STY)]SGS[Phospho (STY)]GHSAFEPLVASGVPASFVPK_.3	_HDS[Phospho (STY)]SGS[Phospho (STY)]GHSAFEPLVASGVPASFVPK_	0.383419	0.9478	0.740246	0.00478039	0.0594969	0.0474462	1.75029e+06	1.69586e+06	1.75968e+06	602020	624046	711363
A8CG34	POM121C	Nuclear envelope pore membrane protein POM 121C	HDSSGSGHSAFEPLVASGVPASFVPK	(S322,S325)	_HDS[Phospho (STY)]SGS[Phospho (STY)]GHSAFEPLVASGVPASFVPK_.4	_HDS[Phospho (STY)]SGS[Phospho (STY)]GHSAFEPLVASGVPASFVPK_	0.195704	0.514085	0.165277	Filtered	Filtered	Filtered	152698	142538	146886	Filtered	Filtered	Filtered
A8CG34	POM121C	Nuclear envelope pore membrane protein POM 121C	HDSSGSGHSAFEPLVASGVPASFVPK	(S325,S328)	_HDSSGS[Phospho (STY)]GHS[Phospho (STY)]AFEPLVASGVPASFVPK_.3	_HDSSGS[Phospho (STY)]GHS[Phospho (STY)]AFEPLVASGVPASFVPK_	7.64912e-14	2.00687e-13	4.79429e-12	3.58227e-07	3.25187e-06	3.63621e-08	1.41241e+06	1.39404e+06	1.44263e+06	524627	527281	626315
A8CG34	POM121C	Nuclear envelope pore membrane protein POM 121C	HDSSGSGHSAFEPLVASGVPASFVPK	(S325,S328)	_HDSSGS[Phospho (STY)]GHS[Phospho (STY)]AFEPLVASGVPASFVPK_.4	_HDSSGS[Phospho (STY)]GHS[Phospho (STY)]AFEPLVASGVPASFVPK_	1.37779e-06	0.360358	2.5897e-06	Filtered	Filtered	Filtered	174745	162446	170967	Filtered	Filtered	Filtered
A8CG34	POM121C	Nuclear envelope pore membrane protein POM 121C	HDSSGSGHSAFEPLVASGVPASFVPK	(S322,S328)	_HDS[Phospho (STY)]SGSGHS[Phospho (STY)]AFEPLVASGVPASFVPK_.3	_HDS[Phospho (STY)]SGSGHS[Phospho (STY)]AFEPLVASGVPASFVPK_	3.99215e-14	5.38914e-12	1.1224e-12	0.391345	2.25028e-06	2.50058e-08	1.3123e+06	1.29335e+06	1.34016e+06	490401	500457	573605
A8CG34	POM121C	Nuclear envelope pore membrane protein POM 121C	HDSSGSGHSAFEPLVASGVPASFVPK	(S322,S328)	_HDS[Phospho (STY)]SGSGHS[Phospho (STY)]AFEPLVASGVPASFVPK_.4	_HDS[Phospho (STY)]SGSGHS[Phospho (STY)]AFEPLVASGVPASFVPK_	1.01009e-06	0.367568	2.05173e-06	Filtered	Filtered	Filtered	152047	141772	146014	Filtered	Filtered	Filtered
A8CG34	POM121C	Nuclear envelope pore membrane protein POM 121C	RHDSSGSGHSAFEPLVASGVPASFVPK	(S325,S328)	_RHDSSGS[Phospho (STY)]GHS[Phospho (STY)]AFEPLVASGVPASFVPK_.4	_RHDSSGS[Phospho (STY)]GHS[Phospho (STY)]AFEPLVASGVPASFVPK_	0.0359597	0.000111277	2.78366e-07	6.10496e-05	7.20275e-05	9.27019e-06	354947	349257	367341	255836	282057	269659
A8CG34	POM121C	Nuclear envelope pore membrane protein POM 121C	RHDSSGSGHSAFEPLVASGVPASFVPK	(S325,S328)	_RHDSSGS[Phospho (STY)]GHS[Phospho (STY)]AFEPLVASGVPASFVPK_.3	_RHDSSGS[Phospho (STY)]GHS[Phospho (STY)]AFEPLVASGVPASFVPK_	0.0618049	0.105692	Filtered	Filtered	Filtered	Filtered	73258.4	71720.3	Filtered	Filtered	Filtered	Filtered
A8CG34	POM121C	Nuclear envelope pore membrane protein POM 121C	RHDSSGSGHSAFEPLVASGVPASFVPK	(S323,S325)	_RHDSS[Phospho (STY)]GS[Phospho (STY)]GHSAFEPLVASGVPASFVPK_.4	_RHDSS[Phospho (STY)]GS[Phospho (STY)]GHSAFEPLVASGVPASFVPK_	0.935404	0.0824908	0.967858	Filtered	0.164711	0.298584	317042	312993	332382	Filtered	258557	241211
A8CG34	POM121C	Nuclear envelope pore membrane protein POM 121C	RHDSSGSGHSAFEPLVASGVPASFVPK	(S323,S325)	_RHDSS[Phospho (STY)]GS[Phospho (STY)]GHSAFEPLVASGVPASFVPK_.3	_RHDSS[Phospho (STY)]GS[Phospho (STY)]GHSAFEPLVASGVPASFVPK_	0.28195	0.822285	Filtered	Filtered	Filtered	Filtered	73271.8	71732.5	Filtered	Filtered	Filtered	Filtered
A8CG34	POM121C	Nuclear envelope pore membrane protein POM 121C	HDSSGSGHSAFEPLVASGVPASFVPKPGSLK	(S322,S325)	_HDS[Phospho (STY)]SGS[Phospho (STY)]GHSAFEPLVASGVPASFVPKPGSLK_.4	_HDS[Phospho (STY)]SGS[Phospho (STY)]GHSAFEPLVASGVPASFVPKPGSLK_	Filtered	0.529714	Filtered	0.404172	0.304366	0.238947	Filtered	387199	Filtered	231510	232166	248363
A8CG34	POM121C	Nuclear envelope pore membrane protein POM 121C	HDSSGSGHSAFEPLVASGVPASFVPKPGSLK	(S323,S325)	_HDSS[Phospho (STY)]GS[Phospho (STY)]GHSAFEPLVASGVPASFVPKPGSLK_.4	_HDSS[Phospho (STY)]GS[Phospho (STY)]GHSAFEPLVASGVPASFVPKPGSLK_	Filtered	Filtered	0.498359	0.404386	0.324042	0.269252	Filtered	Filtered	371654	219906	226012	231963
A8CG34	POM121C	Nuclear envelope pore membrane protein POM 121C	SSSMSSLTGAYTSGIPSSSR	(S370)	_SSS[Phospho (STY)]MSSLTGAYTSGIPSSSR_.3	_SSS[Phospho (STY)]MSSLTGAYTSGIPSSSR_	0.0633685	Filtered	Filtered	0.0151545	0.0180012	0.000331243	89017.9	Filtered	Filtered	130748	113418	126310
A8CG34	POM121C	Nuclear envelope pore membrane protein POM 121C	SSSMSSLTGAYTSGIPSSSR	(S368,T379)	_S[Phospho (STY)]SSMSSLTGAYT[Phospho (STY)]SGIPSSSR_.3	_S[Phospho (STY)]SSMSSLTGAYT[Phospho (STY)]SGIPSSSR_	0.0154421	0.00310847	Filtered	0.00502005	Filtered	0.00733615	42611.8	53987.6	Filtered	72370.2	Filtered	71954.8
A8CG34	POM121C	Nuclear envelope pore membrane protein POM 121C	RHDSSGSGHSAFEPLVASGVPASFVPK	(S322)	_RHDS[Phospho (STY)]SGSGHSAFEPLVASGVPASFVPK_.4	_RHDS[Phospho (STY)]SGSGHSAFEPLVASGVPASFVPK_	Filtered	Filtered	Filtered	0.358221	0.00214809	0.00740874	Filtered	Filtered	Filtered	242606	188435	226552
A8CG34	POM121C	Nuclear envelope pore membrane protein POM 121C	RHDSSGSGHSAFEPLVASGVPASFVPK	(S325)	_RHDSSGS[Phospho (STY)]GHSAFEPLVASGVPASFVPK_.4	_RHDSSGS[Phospho (STY)]GHSAFEPLVASGVPASFVPK_	Filtered	Filtered	Filtered	0.108932	0.622458	0.00148177	Filtered	Filtered	Filtered	221981	189880	227110
A8CG34	POM121C	Nuclear envelope pore membrane protein POM 121C	IREEELCHHSSSSTPLAADK	(C438,S441,S443)	_IREEELC[Carbamidomethyl (C)]HHS[Phospho (STY)]SS[Phospho (STY)]STPLAADK_.4	_IREEELC[Carbamidomethyl (C)]HHS[Phospho (STY)]SS[Phospho (STY)]STPLAADK_	1.09291e-05	1.59579e-05	1.10948e-06	0.00202861	0.007576	2.60825e-06	121236	120603	107716	87003.5	89737.7	102862
A8CG34	POM121C	Nuclear envelope pore membrane protein POM 121C	RHDSSGSGHSAFEPLVASGVPASFVPK	(S328)	_RHDSSGSGHS[Phospho (STY)]AFEPLVASGVPASFVPK_.4	_RHDSSGSGHS[Phospho (STY)]AFEPLVASGVPASFVPK_	Filtered	Filtered	Filtered	0.219462	0.364275	0.984799	Filtered	Filtered	Filtered	167596	157196	169260
A8CG34	POM121C	Nuclear envelope pore membrane protein POM 121C	SSSMSSLTGAYTSGIPSSSR	(S368)	_S[Phospho (STY)]SSMSSLTGAYTSGIPSSSR_.3	_S[Phospho (STY)]SSMSSLTGAYTSGIPSSSR_	Filtered	0.668794	Filtered	0.0412403	Filtered	2.23561e-05	Filtered	79399.9	Filtered	134024	Filtered	126740
A8CG34	POM121C	Nuclear envelope pore membrane protein POM 121C	SSSMSSLTGAYTSGIPSSSR	(S380)	_SSSMSSLTGAYTS[Phospho (STY)]GIPSSSR_.3	_SSSMSSLTGAYTS[Phospho (STY)]GIPSSSR_	0.0410494	Filtered	Filtered	1.91716e-07	Filtered	2.28792e-07	67067.7	Filtered	Filtered	97171.1	Filtered	94826.9
A8CG34	POM121C	Nuclear envelope pore membrane protein POM 121C	SSSMSSLTGAYTSGIPSSSR	(T375)	_SSSMSSLT[Phospho (STY)]GAYTSGIPSSSR_.3	_SSSMSSLT[Phospho (STY)]GAYTSGIPSSSR_	Filtered	Filtered	Filtered	0.00183061	Filtered	0.00118961	Filtered	Filtered	Filtered	135323	Filtered	130650
A8CG34	POM121C	Nuclear envelope pore membrane protein POM 121C	IREEELCHHSSSSTPLAADK	(C438,S442)	_IREEELC[Carbamidomethyl (C)]HHSS[Phospho (STY)]SSTPLAADK_.4	_IREEELC[Carbamidomethyl (C)]HHSS[Phospho (STY)]SSTPLAADK_	Filtered	0.0983411	0.0240554	Filtered	Filtered	Filtered	Filtered	109648	99413.2	Filtered	Filtered	Filtered
A8CG34	POM121C	Nuclear envelope pore membrane protein POM 121C	RHDSSGSGHSAFEPLVASGVPASFVPK	(S322,S325)	_RHDS[Phospho (STY)]SGS[Phospho (STY)]GHSAFEPLVASGVPASFVPK_.3	_RHDS[Phospho (STY)]SGS[Phospho (STY)]GHSAFEPLVASGVPASFVPK_	0.309121	0.21902	Filtered	Filtered	Filtered	Filtered	96737	95531	Filtered	Filtered	Filtered	Filtered
A8CG34	POM121C	Nuclear envelope pore membrane protein POM 121C	RHDSSGSGHSAFEPLVASGVPASFVPK	(S322,S328)	_RHDS[Phospho (STY)]SGSGHS[Phospho (STY)]AFEPLVASGVPASFVPK_.3	_RHDS[Phospho (STY)]SGSGHS[Phospho (STY)]AFEPLVASGVPASFVPK_	0.0226617	0.104133	Filtered	Filtered	Filtered	Filtered	80757.5	80079.4	Filtered	Filtered	Filtered	Filtered
A8CG34	POM121C	Nuclear envelope pore membrane protein POM 121C	IREEELCHHSSSSTPLAADK	(C438,T445)	_IREEELC[Carbamidomethyl (C)]HHSSSST[Phospho (STY)]PLAADK_.4	_IREEELC[Carbamidomethyl (C)]HHSSSST[Phospho (STY)]PLAADK_	0.95587	0.716884	0.874354	Filtered	0.987329	0.781003	24373.2	28908.9	28470.3	Filtered	21016.5	25183.9
A8CG34	POM121C	Nuclear envelope pore membrane protein POM 121C	HDSSGSGHSAFEPLVASGVPASFVPKPGSLK	(S323,S325,S328)	_HDSS[Phospho (STY)]GS[Phospho (STY)]GHS[Phospho (STY)]AFEPLVASGVPASFVPKPGSLK_.4	_HDSS[Phospho (STY)]GS[Phospho (STY)]GHS[Phospho (STY)]AFEPLVASGVPASFVPKPGSLK_	Filtered	0.413205	0.422214	Filtered	Filtered	Filtered	Filtered	32218.4	41640.8	Filtered	Filtered	Filtered
A8CG34	POM121C	Nuclear envelope pore membrane protein POM 121C	HDSSGSGHSAFEPLVASGVPASFVPKPGSLK	(S325,S328)	_HDSSGS[Phospho (STY)]GHS[Phospho (STY)]AFEPLVASGVPASFVPKPGSLK_.4	_HDSSGS[Phospho (STY)]GHS[Phospho (STY)]AFEPLVASGVPASFVPKPGSLK_	Filtered	Filtered	Filtered	0.227205	Filtered	Filtered	Filtered	Filtered	Filtered	196327	Filtered	Filtered
A8CG34	POM121C	Nuclear envelope pore membrane protein POM 121C	IREEELCHHSSSSTPLAADK	(C438,S441)	_IREEELC[Carbamidomethyl (C)]HHS[Phospho (STY)]SSSTPLAADK_.4	_IREEELC[Carbamidomethyl (C)]HHS[Phospho (STY)]SSSTPLAADK_	Filtered	Filtered	0.000521009	Filtered	Filtered	Filtered	Filtered	Filtered	118538	Filtered	Filtered	Filtered
A8CG34	POM121C	Nuclear envelope pore membrane protein POM 121C	SSSMSSLTGAYTSGIPSSSR	(Y378)	_SSSMSSLTGAY[Phospho (STY)]TSGIPSSSR_.3	_SSSMSSLTGAY[Phospho (STY)]TSGIPSSSR_	Filtered	Filtered	Filtered	0.932075	Filtered	Filtered	Filtered	Filtered	Filtered	110989	Filtered	Filtered
A8CG34	POM121C	Nuclear envelope pore membrane protein POM 121C	NAITSSYSSTR	(T397)	_NAITSSYSST[Phospho (STY)]R_.2	_NAITSSYSST[Phospho (STY)]R_	Filtered	Filtered	Filtered	Filtered	Filtered	0.337946	Filtered	Filtered	Filtered	Filtered	Filtered	29327.2
A8K2U0	A2ML1	Alpha-2-macroglobulin-like protein 1	TFGTFSVEEYVLPK	(T208,S210,Y214)	_TFGT[Phospho (STY)]FS[Phospho (STY)]VEEY[Phospho (STY)]VLPK_.3	_TFGT[Phospho (STY)]FS[Phospho (STY)]VEEY[Phospho (STY)]VLPK_	0.702983	0.993566	Filtered	0.942813	0.89725	0.962349	92363.8	80804	Filtered	35956.8	35502.4	33979.5
A8K5M9	C15orf62	Uncharacterized protein C15orf62, mitochondrial	TPTPDLSDPFLSFK	(S143)	_TPTPDLS[Phospho (STY)]DPFLSFK_.2	_TPTPDLS[Phospho (STY)]DPFLSFK_	4.95276e-23	5.54813e-26	1.64528e-24	Filtered	Filtered	Filtered	1.37763e+06	1.2872e+06	1261115	Filtered	Filtered	Filtered
A8K5M9	C15orf62	Uncharacterized protein C15orf62, mitochondrial	TPTPDLSDPFLSFK	(T139)	_TPT[Phospho (STY)]PDLSDPFLSFK_.2	_TPT[Phospho (STY)]PDLSDPFLSFK_	1	0.987655	0.40231	Filtered	Filtered	Filtered	1.1187e+06	1.03182e+06	1.03672e+06	Filtered	Filtered	Filtered
A8K5M9	C15orf62	Uncharacterized protein C15orf62, mitochondrial	TPTPDLSDPFLSFK	(T137)	_T[Phospho (STY)]PTPDLSDPFLSFK_.2	_T[Phospho (STY)]PTPDLSDPFLSFK_	6.0308e-08	0.0122246	0.607423	Filtered	Filtered	Filtered	1.0411e+06	982649	977337	Filtered	Filtered	Filtered
A8K5M9	C15orf62	Uncharacterized protein C15orf62, mitochondrial	TPTPDLSDPFLSFK	(T139,S143)	_TPT[Phospho (STY)]PDLS[Phospho (STY)]DPFLSFK_.2	_TPT[Phospho (STY)]PDLS[Phospho (STY)]DPFLSFK_	0.972307	0.674106	0.996087	Filtered	Filtered	Filtered	40056.3	42584.3	48668.6	Filtered	Filtered	Filtered
A8K5M9	C15orf62	Uncharacterized protein C15orf62, mitochondrial	TPTPDLSDPFLSFK	(T137,S143)	_T[Phospho (STY)]PTPDLS[Phospho (STY)]DPFLSFK_.2	_T[Phospho (STY)]PTPDLS[Phospho (STY)]DPFLSFK_	0.0255278	0.323271	0.00388629	Filtered	Filtered	Filtered	22629.3	19118.2	27765.1	Filtered	Filtered	Filtered
A8K5M9	C15orf62	Uncharacterized protein C15orf62, mitochondrial	RQSSVLSQASTAGGDHEEYSNR	(S31)	_RQSS[Phospho (STY)]VLSQASTAGGDHEEYSNR_.3	_RQSS[Phospho (STY)]VLSQASTAGGDHEEYSNR_	Filtered	Filtered	0.499622	Filtered	Filtered	Filtered	Filtered	Filtered	35593	Filtered	Filtered	Filtered
A8K855	EFCAB7	EF-hand calcium-binding domain-containing protein 7	HQFGNHIEGSPERDPSPVPKPSPK	(S200,S212)	_HQFGNHIEGS[Phospho (STY)]PERDPSPVPKPS[Phospho (STY)]PK_.4	_HQFGNHIEGS[Phospho (STY)]PERDPSPVPKPS[Phospho (STY)]PK_	0.085156	0.991288	0.00547701	Filtered	Filtered	Filtered	365618	407623	371620	Filtered	Filtered	Filtered
A8K855	EFCAB7	EF-hand calcium-binding domain-containing protein 7	HQFGNHIEGSPERDPSPVPK	(S200)	_HQFGNHIEGS[Phospho (STY)]PERDPSPVPK_.4	_HQFGNHIEGS[Phospho (STY)]PERDPSPVPK_	Filtered	0.966613	0.719072	Filtered	Filtered	Filtered	Filtered	20921.6	15187.5	Filtered	Filtered	Filtered
A8MPP1	DDX11L8	Putative ATP-dependent RNA helicase DDX11-like protein 8	LEQLESGEEELVLAEYESDEEKK	(S204)	_LEQLESGEEELVLAEYES[Phospho (STY)]DEEKK_.3	_LEQLESGEEELVLAEYES[Phospho (STY)]DEEKK_	0.999016	0.999995	0.999676	0.999994	1	1	387736	400389	345355	724574	718652	718155
A8MPP1	DDX11L8	Putative ATP-dependent RNA helicase DDX11-like protein 8	LEQLESGEEELVLAEYESDEEK	(S204)	_LEQLESGEEELVLAEYES[Phospho (STY)]DEEK_.3	_LEQLESGEEELVLAEYES[Phospho (STY)]DEEK_	0.999999	0.999962	0.999903	0.999967	0.9999	0.999967	40807.1	42280.2	38620.2	46071.8	66381.6	62655.3
A8MTJ6	FOXI3	Forkhead box protein I3	SEEGLSSGLGSGVGGKPEEESPSTLLRPSHSPEPPEGTK	(S287)	_SEEGLSSGLGSGVGGKPEEESPSTLLRPSHS[Phospho (STY)]PEPPEGTK_.4	_SEEGLSSGLGSGVGGKPEEESPSTLLRPSHS[Phospho (STY)]PEPPEGTK_	0.0060816	0.00173193	0.00245967	Filtered	Filtered	Filtered	404584	437325	482290	Filtered	Filtered	Filtered
A8MTJ6	FOXI3	Forkhead box protein I3	SEEGLSSGLGSGVGGKPEEESPSTLLRPSHSPEPPEGTK	(S287)	_SEEGLSSGLGSGVGGKPEEESPSTLLRPSHS[Phospho (STY)]PEPPEGTK_.5	_SEEGLSSGLGSGVGGKPEEESPSTLLRPSHS[Phospho (STY)]PEPPEGTK_	0.209957	0.119237	0.327525	Filtered	Filtered	Filtered	56119.6	48429.2	61071.4	Filtered	Filtered	Filtered
A8MTJ6	FOXI3	Forkhead box protein I3	SEEGLSSGLGSGVGGKPEEESPSTLLRPSHSPEPPEGTK	(T294)	_SEEGLSSGLGSGVGGKPEEESPSTLLRPSHSPEPPEGT[Phospho (STY)]K_.4	_SEEGLSSGLGSGVGGKPEEESPSTLLRPSHSPEPPEGT[Phospho (STY)]K_	1.00075e-06	4.692e-06	1.05919e-06	Filtered	Filtered	Filtered	103189	116120	118403	Filtered	Filtered	Filtered
A8MTJ6	FOXI3	Forkhead box protein I3	SEEGLSSGLGSGVGGKPEEESPSTLLRPSHSPEPPEGTK	(S285)	_SEEGLSSGLGSGVGGKPEEESPSTLLRPS[Phospho (STY)]HSPEPPEGTK_.4	_SEEGLSSGLGSGVGGKPEEESPSTLLRPS[Phospho (STY)]HSPEPPEGTK_	0.0550602	Filtered	0.134097	Filtered	Filtered	Filtered	68687.3	Filtered	96731.9	Filtered	Filtered	Filtered
A8MTJ6	FOXI3	Forkhead box protein I3	PFAQPAPAAPASPAAPAGPGELGWLSMASR	(S119)	_PFAQPAPAAPAS[Phospho (STY)]PAAPAGPGELGWLSMASR_.3	_PFAQPAPAAPAS[Phospho (STY)]PAAPAGPGELGWLSMASR_	0.99583	0.997562	Filtered	Filtered	Filtered	Filtered	5815.89	3781.67	Filtered	Filtered	Filtered	Filtered
A8MU93	C17orf100	Uncharacterized protein C17orf100	SEGPSLSPSGK	(S56)	_SEGPSLSPS[Phospho (STY)]GK_.2	_SEGPSLSPS[Phospho (STY)]GK_	0.00386336	0.0465605	0.00451197	Filtered	Filtered	0.868959	93931.9	89934.4	93803.3	Filtered	Filtered	40919.5
A8MU93	C17orf100	Uncharacterized protein C17orf100	SEGPSLSPSGK	(S54)	_SEGPSLS[Phospho (STY)]PSGK_.2	_SEGPSLS[Phospho (STY)]PSGK_	0.954442	0.997458	0.996287	Filtered	Filtered	Filtered	320530	323138	323578	Filtered	Filtered	Filtered
A8MVW0	FAM171A2	Protein FAM171A2	RDSLTSPEDELGAEVGDEAGDKK	(S792)	_RDSLTS[Phospho (STY)]PEDELGAEVGDEAGDKK_.3	_RDSLTS[Phospho (STY)]PEDELGAEVGDEAGDKK_	4.86353e-10	1.54874e-06	4.34512e-06	0.636544	Filtered	Filtered	307248	318153	332190	68777	Filtered	Filtered
A8MVW0	FAM171A2	Protein FAM171A2	RDSLTSPEDELGAEVGDEAGDKK	(T791)	_RDSLT[Phospho (STY)]SPEDELGAEVGDEAGDKK_.3	_RDSLT[Phospho (STY)]SPEDELGAEVGDEAGDKK_	7.89176e-05	0.0108184	0.00631733	0.262021	Filtered	Filtered	286927	285681	296245	68160.7	Filtered	Filtered
A8MVW0	FAM171A2	Protein FAM171A2	RDSLTSPEDELGAEVGDEAGDKK	(S789)	_RDS[Phospho (STY)]LTSPEDELGAEVGDEAGDKK_.3	_RDS[Phospho (STY)]LTSPEDELGAEVGDEAGDKK_	0.99993	0.99109	0.993954	0.0041544	Filtered	Filtered	285933	286588	296040	68173.9	Filtered	Filtered
A8MVW0	FAM171A2	Protein FAM171A2	RDSLTSPEDELGAEVGDEAGDK	(T791)	_RDSLT[Phospho (STY)]SPEDELGAEVGDEAGDK_.3	_RDSLT[Phospho (STY)]SPEDELGAEVGDEAGDK_	0.333333	0.115362	0.026379	Filtered	Filtered	Filtered	163220	159172	137742	Filtered	Filtered	Filtered
A8MVW0	FAM171A2	Protein FAM171A2	SAEGPGGLEPGLEEHRR	(S446)	_S[Phospho (STY)]AEGPGGLEPGLEEHRR_.3	_S[Phospho (STY)]AEGPGGLEPGLEEHRR_	1	1	1	Filtered	Filtered	Filtered	108948	109421	115609	Filtered	Filtered	Filtered
A8MVW0	FAM171A2	Protein FAM171A2	SAEGPGGLEPGLEEHR	(S446)	_S[Phospho (STY)]AEGPGGLEPGLEEHR_.2	_S[Phospho (STY)]AEGPGGLEPGLEEHR_	1	1	1	Filtered	Filtered	Filtered	215740	202726	169233	Filtered	Filtered	Filtered
A8MVW0	FAM171A2	Protein FAM171A2	SAEGPGGLEPGLEEHR	(S446)	_S[Phospho (STY)]AEGPGGLEPGLEEHR_.3	_S[Phospho (STY)]AEGPGGLEPGLEEHR_	1	1	Filtered	Filtered	Filtered	Filtered	38520.5	28331.1	Filtered	Filtered	Filtered	Filtered
A8MW92	PHF20L1	PHD finger protein 20-like protein 1	QHDYSDYEDSSLEFLER	(S584)	_QHDYS[Phospho (STY)]DYEDSSLEFLER_.3	_QHDYS[Phospho (STY)]DYEDSSLEFLER_	0.996036	0.999688	0.999542	0.553612	0.00668192	0.0282088	127276	119275	123887	74615.7	67672.6	71086.1
A8MW92	PHF20L1	PHD finger protein 20-like protein 1	QHDYSDYEDSSLEFLER	(Y586)	_QHDYSDY[Phospho (STY)]EDSSLEFLER_.3	_QHDYSDY[Phospho (STY)]EDSSLEFLER_	0.0172176	0.000275835	0.000354039	0.173029	0.889341	0.97321	104586	98035.9	106764	60577.5	50200.6	49815.8
A8MYZ6	FOXO6	Forkhead box protein O6	QLQAPERSPDDSSPSAPAPGPVPAAAK	(S217)	_QLQAPERSPDDSSPS[Phospho (STY)]APAPGPVPAAAK_.3	_QLQAPERSPDDSSPS[Phospho (STY)]APAPGPVPAAAK_	0.135038	0.452404	0.386547	Filtered	Filtered	Filtered	84262.8	82548.4	82144.7	Filtered	Filtered	Filtered
A8MYZ6	FOXO6	Forkhead box protein O6	WAASPASHASDDYEAWADFR	(S233)	_WAAS[Phospho (STY)]PASHASDDYEAWADFR_.3	_WAAS[Phospho (STY)]PASHASDDYEAWADFR_	0.441043	0.41575	0.348766	Filtered	Filtered	Filtered	24601.7	20533.9	29048.6	Filtered	Filtered	Filtered
A8MYZ6	FOXO6	Forkhead box protein O6	WAASPASHASDDYEAWADFR	(S236)	_WAASPAS[Phospho (STY)]HASDDYEAWADFR_.3	_WAASPAS[Phospho (STY)]HASDDYEAWADFR_	0.548795	0.506011	0.640425	Filtered	Filtered	Filtered	16880.7	20424.8	17917.9	Filtered	Filtered	Filtered
A8MYZ6	FOXO6	Forkhead box protein O6	QLQAPERSPDDSSPSAPAPGPVPAAAK	(S210)	_QLQAPERS[Phospho (STY)]PDDSSPSAPAPGPVPAAAK_.3	_QLQAPERS[Phospho (STY)]PDDSSPSAPAPGPVPAAAK_	0.000271433	0.000852848	Filtered	Filtered	Filtered	Filtered	62036.5	68110	Filtered	Filtered	Filtered	Filtered
B2RBV5		Putative MORF4 family-associated protein 1-like protein UPP	EEPGSPLSPAPR	(S18)	_EEPGS[Phospho (STY)]PLSPAPR_.2	_EEPGS[Phospho (STY)]PLSPAPR_	1	1	0.999999	1	1	1	3.53535e+06	3.37726e+06	3.36922e+06	2.70184e+06	2766652	2.73964e+06
B2RBV5		Putative MORF4 family-associated protein 1-like protein UPP	EEPGSPLSPAPR	(S21)	_EEPGSPLS[Phospho (STY)]PAPR_.2	_EEPGSPLS[Phospho (STY)]PAPR_	0.999955	0.999934	1	1	1	1	377832	336064	363293	466760	462895	479478
B2RBV5		Putative MORF4 family-associated protein 1-like protein UPP	ENLASLER	(S33)	_ENLAS[Phospho (STY)]LER_.2	_ENLAS[Phospho (STY)]LER_	1	1	1	1	1	1	256989	234128	265569	289200	284221	292449
B2RTY4	MYO9A	Unconventional myosin-IXa	SLGGISPSEDR	(S1299)	_SLGGIS[Phospho (STY)]PSEDR_.2	_SLGGIS[Phospho (STY)]PSEDR_	0.998877	0.999999	0.999998	0.999983	0.999991	0.997586	1364379	1313143	1.26485e+06	1.74449e+06	1.81658e+06	1.75068e+06
B2RTY4	MYO9A	Unconventional myosin-IXa	SLGGISPSEDR	(S1301)	_SLGGISPS[Phospho (STY)]EDR_.2	_SLGGISPS[Phospho (STY)]EDR_	0.00105332	0.000108841	4.16075e-06	4.01965e-06	6.88782e-07	0.00249327	1.12098e+06	1.08334e+06	1.03929e+06	1.44285e+06	1.49027e+06	1.43359e+06
B2RTY4	MYO9A	Unconventional myosin-IXa	SKLESVISDEGDLQFPSPK	(S1358)	_SKLESVISDEGDLQFPS[Phospho (STY)]PK_.3	_SKLESVISDEGDLQFPS[Phospho (STY)]PK_	0.999999	1	0.999118	1	1	1	77998.6	93510.5	90778.3	82706.1	80003.4	78045.4
B2RTY4	MYO9A	Unconventional myosin-IXa	RWSTELVPEGLQSPR	(T1308,S1317)	_RWST[Phospho (STY)]ELVPEGLQS[Phospho (STY)]PR_.3	_RWST[Phospho (STY)]ELVPEGLQS[Phospho (STY)]PR_	0.650148	0.672399	0.646666	0.662176	0.628701	0.657305	37288.3	33375.7	32764	27463.4	24361.4	24989.5
B2RTY4	MYO9A	Unconventional myosin-IXa	RWSTELVPEGLQSPR	(S1307,S1317)	_RWS[Phospho (STY)]TELVPEGLQS[Phospho (STY)]PR_.3	_RWS[Phospho (STY)]TELVPEGLQS[Phospho (STY)]PR_	0.348858	0.326777	0.35177	0.384898	0.371206	0.342672	34200.3	33707.7	33456.4	27864.2	24682.3	25662.3
B2RTY4	MYO9A	Unconventional myosin-IXa	SLEDLHQK	(S1258)	_S[Phospho (STY)]LEDLHQK_.2	_S[Phospho (STY)]LEDLHQK_	1	1	1	1	1	1	29172.5	30656.2	26596.4	18266.9	17746.4	15165
B2RTY4	MYO9A	Unconventional myosin-IXa	DSFISNSLPTFFYIPQQDPLK	(S1411)	_DS[Phospho (STY)]FISNSLPTFFYIPQQDPLK_.3	_DS[Phospho (STY)]FISNSLPTFFYIPQQDPLK_	0.0404896	0.00697449	0.445747	0.0131297	0.706093	0.0218777	18552	12714.2	14217.7	34387.5	22326.1	26565.5
B2RTY4	MYO9A	Unconventional myosin-IXa	DSFISNSLPTFFYIPQQDPLK	(T1419)	_DSFISNSLPT[Phospho (STY)]FFYIPQQDPLK_.3	_DSFISNSLPT[Phospho (STY)]FFYIPQQDPLK_	0.112486	0.00300533	0.072475	0.00159162	0.075757	0.0120507	17584.8	12714.2	12881.5	34387.5	22326.1	28600.4
B2RTY4	MYO9A	Unconventional myosin-IXa	DSFISNSLPTFFYIPQQDPLK	(S1414)	_DSFIS[Phospho (STY)]NSLPTFFYIPQQDPLK_.3	_DSFIS[Phospho (STY)]NSLPTFFYIPQQDPLK_	0.01218	0.000156699	0.13446	0.0162878	0.0384903	0.0204511	17584	13249.8	14217.7	34387.5	22326.1	26565.5
B2RTY4	MYO9A	Unconventional myosin-IXa	DSFISNSLPTFFYIPQQDPLK	(Y1422)	_DSFISNSLPTFFY[Phospho (STY)]IPQQDPLK_.3	_DSFISNSLPTFFY[Phospho (STY)]IPQQDPLK_	0.723323	0.933966	0.0444672	0.965002	0.154765	0.897763	18552	13821.2	12881.5	33649.7	22326.1	26565.5
B2RTY4	MYO9A	Unconventional myosin-IXa	SLGGISPSEDRR	(S1299)	_SLGGIS[Phospho (STY)]PSEDRR_.2	_SLGGIS[Phospho (STY)]PSEDRR_	Filtered	0.989909	0.961688	0.947726	0.999973	0.611727	Filtered	66319.9	63455.7	85620.8	72755.8	78181
B2RTY4	MYO9A	Unconventional myosin-IXa	DSFISNSLPTFFYIPQQDPLK	(S1416)	_DSFISNS[Phospho (STY)]LPTFFYIPQQDPLK_.3	_DSFISNS[Phospho (STY)]LPTFFYIPQQDPLK_	0.16335	0.0474781	0.284586	0.00470884	0.582413	Filtered	17584.8	13249.8	14217.7	34234.2	22326	Filtered
B2RTY4	MYO9A	Unconventional myosin-IXa	WSTELVPEGLQSPR	(S1317)	_WSTELVPEGLQS[Phospho (STY)]PR_.2	_WSTELVPEGLQS[Phospho (STY)]PR_	0.999998	0.999961	0.999962	1	1	1	195029	200332	176722	310472	338698	314617
B2RTY4	MYO9A	Unconventional myosin-IXa	WSTELVPEGLQSPR	(S1317)	_WSTELVPEGLQS[Phospho (STY)]PR_.3	_WSTELVPEGLQS[Phospho (STY)]PR_	Filtered	Filtered	Filtered	0.999928	0.999926	Filtered	Filtered	Filtered	Filtered	6736.94	8735.37	Filtered
B2RTY4	MYO9A	Unconventional myosin-IXa	ESSVDCLKESPNK	(C1226,S1230)	_ESSVDC[Carbamidomethyl (C)]LKES[Phospho (STY)]PNK_.2	_ESSVDC[Carbamidomethyl (C)]LKES[Phospho (STY)]PNK_	0.999997	0.999997	1	1	1	1	38900.7	42067.5	38344.4	121437	136842	133740
B2RTY4	MYO9A	Unconventional myosin-IXa	RWSTELVPEGLQSPR	(S1307)	_RWS[Phospho (STY)]TELVPEGLQSPR_.3	_RWS[Phospho (STY)]TELVPEGLQSPR_	0.3445	0.342418	0.330172	Filtered	Filtered	Filtered	11564.6	8736.77	13179.8	Filtered	Filtered	Filtered
B2RTY4	MYO9A	Unconventional myosin-IXa	LSSGTSLLDK	(S812)	_LS[Phospho (STY)]SGTSLLDK_.2	_LS[Phospho (STY)]SGTSLLDK_	Filtered	Filtered	Filtered	0.537309	Filtered	0.729896	Filtered	Filtered	Filtered	63180.4	Filtered	75819.8
B2RTY4	MYO9A	Unconventional myosin-IXa	LSSGTSLLDK	(S813)	_LSS[Phospho (STY)]GTSLLDK_.2	_LSS[Phospho (STY)]GTSLLDK_	Filtered	Filtered	Filtered	0.997924	0.997065	Filtered	Filtered	Filtered	Filtered	33950.2	36348.8	Filtered
B2RTY4	MYO9A	Unconventional myosin-IXa	TMSQGEITK	(M1732,S1733)	_TM[Oxidation (M)]S[Phospho (STY)]QGEITK_.2	_TM[Oxidation (M)]S[Phospho (STY)]QGEITK_	Filtered	Filtered	0.999779	Filtered	Filtered	0.997509	Filtered	Filtered	16017.7	Filtered	Filtered	22455.1
B2RTY4	MYO9A	Unconventional myosin-IXa	RWSTELVPEGLQSPR	(T1308)	_RWST[Phospho (STY)]ELVPEGLQSPR_.3	_RWST[Phospho (STY)]ELVPEGLQSPR_	Filtered	0.384608	0.673932	Filtered	Filtered	Filtered	Filtered	10232.1	13176.5	Filtered	Filtered	Filtered
B2RTY4	MYO9A	Unconventional myosin-IXa	SLGGISPSEDRR	(S1294)	_S[Phospho (STY)]LGGISPSEDRR_.2	_S[Phospho (STY)]LGGISPSEDRR_	Filtered	Filtered	Filtered	0.0112531	Filtered	Filtered	Filtered	Filtered	Filtered	42642.4	Filtered	Filtered
B2RTY4	MYO9A	Unconventional myosin-IXa	SLGGISPSEDRR	(S1301)	_SLGGISPS[Phospho (STY)]EDRR_.2	_SLGGISPS[Phospho (STY)]EDRR_	Filtered	Filtered	Filtered	Filtered	1.58648e-05	Filtered	Filtered	Filtered	Filtered	Filtered	20414.6	Filtered
B2RTY4	MYO9A	Unconventional myosin-IXa	ERPRSLEDLHQK	(S1258)	_ERPRS[Phospho (STY)]LEDLHQK_.3	_ERPRS[Phospho (STY)]LEDLHQK_	Filtered	Filtered	1	Filtered	Filtered	Filtered	Filtered	Filtered	20239.4	Filtered	Filtered	Filtered
B2RUZ4	SMIM1	Small integral membrane protein 1	DGVSLGAVSSTEEASR	(S27)	_DGVSLGAVS[Phospho (STY)]STEEASR_.2	_DGVSLGAVS[Phospho (STY)]STEEASR_	0.997553	0.997278	0.999445	0.976301	Filtered	0.819414	833808	845763	842883	53915.3	Filtered	49224.7
B2RUZ4	SMIM1	Small integral membrane protein 1	DGVSLGAVSSTEEASR	(T29)	_DGVSLGAVSST[Phospho (STY)]EEASR_.2	_DGVSLGAVSST[Phospho (STY)]EEASR_	1.53319e-05	1.49365e-05	9.13212e-05	0.00602491	Filtered	0.00189751	819857	829059	831843	48087.8	Filtered	42859.4
B2RUZ4	SMIM1	Small integral membrane protein 1	DGVSLGAVSSTEEASR	(S28)	_DGVSLGAVSS[Phospho (STY)]TEEASR_.2	_DGVSLGAVSS[Phospho (STY)]TEEASR_	0.00251258	0.00276307	0.000464049	0.0188296	Filtered	Filtered	581746	587469	590449	34636.8	Filtered	Filtered
B2RUZ4	SMIM1	Small integral membrane protein 1	WEDGSRDGVSLGAVSSTEEASR	(S22,S28)	_WEDGSRDGVS[Phospho (STY)]LGAVSS[Phospho (STY)]TEEASR_.3	_WEDGSRDGVS[Phospho (STY)]LGAVSS[Phospho (STY)]TEEASR_	2.88612e-05	0.0593236	0.00147503	0.115293	Filtered	Filtered	78073.8	91143.6	86457.9	74013.6	Filtered	Filtered
B2RUZ4	SMIM1	Small integral membrane protein 1	DGVSLGAVSSTEEASR	(S22)	_DGVS[Phospho (STY)]LGAVSSTEEASR_.2	_DGVS[Phospho (STY)]LGAVSSTEEASR_	1	1	1	Filtered	Filtered	Filtered	582695	575622	589186	Filtered	Filtered	Filtered
B2RUZ4	SMIM1	Small integral membrane protein 1	DGVSLGAVSSTEEASR	(S22,S27)	_DGVS[Phospho (STY)]LGAVS[Phospho (STY)]STEEASR_.2	_DGVS[Phospho (STY)]LGAVS[Phospho (STY)]STEEASR_	0.999981	1	0.999979	Filtered	Filtered	Filtered	405029	377719	411118	Filtered	Filtered	Filtered
B2RUZ4	SMIM1	Small integral membrane protein 1	DGVSLGAVSSTEEASR	(S22,T29)	_DGVS[Phospho (STY)]LGAVSST[Phospho (STY)]EEASR_.2	_DGVS[Phospho (STY)]LGAVSST[Phospho (STY)]EEASR_	6.68408e-08	5.79434e-10	9.57726e-09	Filtered	Filtered	Filtered	294614	295977	316935	Filtered	Filtered	Filtered
B2RUZ4	SMIM1	Small integral membrane protein 1	WEDGSRDGVSLGAVSSTEEASR	(S17)	_WEDGS[Phospho (STY)]RDGVSLGAVSSTEEASR_.3	_WEDGS[Phospho (STY)]RDGVSLGAVSSTEEASR_	0.0715459	0.0852221	Filtered	Filtered	Filtered	Filtered	136094	137226	Filtered	Filtered	Filtered	Filtered
B2RUZ4	SMIM1	Small integral membrane protein 1	WEDGSRDGVSLGAVSSTEEASR	(S22,S27)	_WEDGSRDGVS[Phospho (STY)]LGAVS[Phospho (STY)]STEEASR_.3	_WEDGSRDGVS[Phospho (STY)]LGAVS[Phospho (STY)]STEEASR_	0.000893532	0.932098	Filtered	Filtered	Filtered	Filtered	53197.4	70167.6	Filtered	Filtered	Filtered	Filtered
B2RUZ4	SMIM1	Small integral membrane protein 1	WEDGSRDGVSLGAVSSTEEASR	(S17,S22,S27)	_WEDGS[Phospho (STY)]RDGVS[Phospho (STY)]LGAVS[Phospho (STY)]STEEASR_.3	_WEDGS[Phospho (STY)]RDGVS[Phospho (STY)]LGAVS[Phospho (STY)]STEEASR_	Filtered	0.938532	Filtered	Filtered	Filtered	Filtered	Filtered	21861.3	Filtered	Filtered	Filtered	Filtered
B4DS77	SHISA9	Protein shisa-9	AFSPEHGPAK	(S337)	_AFS[Phospho (STY)]PEHGPAK_.2	_AFS[Phospho (STY)]PEHGPAK_	Filtered	Filtered	Filtered	Filtered	Filtered	1	Filtered	Filtered	Filtered	Filtered	Filtered	79622.1
B7Z1M9	C2CD4D	C2 calcium-dependent domain-containing protein 4D	LHVSAPDLR	(S128)	_LHVS[Phospho (STY)]APDLR_.2	_LHVS[Phospho (STY)]APDLR_	1	1	1	1	1	1	205691	199881	203171	178308	176069	168284
B7ZBB8	PPP1R3G	Protein phosphatase 1 regulatory subunit 3G	SFSLPADPILQAAK	(S86)	_SFS[Phospho (STY)]LPADPILQAAK_.2	_SFS[Phospho (STY)]LPADPILQAAK_	0.999999	0.999963	0.999931	0.999999	0.673611	1	318640	307007	328793	2.10533e+06	2.12042e+06	2421462
B7ZBB8	PPP1R3G	Protein phosphatase 1 regulatory subunit 3G	SFSLPADPILQAAK	(S86)	_SFS[Phospho (STY)]LPADPILQAAK_.3	_SFS[Phospho (STY)]LPADPILQAAK_	0.817842	0.992841	0.993414	0.997069	0.996374	0.997552	10196.3	10546.3	10780.6	66442.5	74152.7	74739.5
B7ZBB8	PPP1R3G	Protein phosphatase 1 regulatory subunit 3G	SFSLPADPILQAAK	(S84)	_S[Phospho (STY)]FSLPADPILQAAK_.3	_S[Phospho (STY)]FSLPADPILQAAK_	0.00722615	0.0067328	0.00630326	0.00282082	0.00356468	0.00239937	8791.06	7793.15	8191.05	52388.4	59611.5	61142.3
B7ZBB8	PPP1R3G	Protein phosphatase 1 regulatory subunit 3G	SFSLPADPILQAAK	(S84)	_S[Phospho (STY)]FSLPADPILQAAK_.2	_S[Phospho (STY)]FSLPADPILQAAK_	Filtered	0.998956	0.970537	Filtered	0.331155	1.06418e-09	Filtered	112813	97439.2	Filtered	2120166	2.42121e+06
B7ZBB8	PPP1R3G	Protein phosphatase 1 regulatory subunit 3G	LSLEAPGPAPFR	(S9)	_LS[Phospho (STY)]LEAPGPAPFR_.2	_LS[Phospho (STY)]LEAPGPAPFR_	Filtered	Filtered	Filtered	1	1	1	Filtered	Filtered	Filtered	24651.6	25949.3	25738.6
B7ZBB8	PPP1R3G	Protein phosphatase 1 regulatory subunit 3G	ARSFSLPADPILQAAK	(S86)	_ARSFS[Phospho (STY)]LPADPILQAAK_.3	_ARSFS[Phospho (STY)]LPADPILQAAK_	Filtered	Filtered	Filtered	0.000741341	0.000515792	0.000806782	Filtered	Filtered	Filtered	13683.9	13471.7	16755
B7ZBB8	PPP1R3G	Protein phosphatase 1 regulatory subunit 3G	ARSFSLPADPILQAAK	(S84)	_ARS[Phospho (STY)]FSLPADPILQAAK_.3	_ARS[Phospho (STY)]FSLPADPILQAAK_	Filtered	Filtered	Filtered	0.609841	0.999485	0.99895	Filtered	Filtered	Filtered	17747.9	17491	20877.7
B7ZC32	KIF28P	Kinesin-like protein KIF28P	QSSINLVDLAR	(S251)	_QSS[Phospho (STY)]INLVDLAR_.2	_QSS[Phospho (STY)]INLVDLAR_	0.5	0.5	0.906861	0.999989	0.999971	0.999985	67898	64159	69684	219960	216536	206540
B7ZC32	KIF28P	Kinesin-like protein KIF28P	QSSINLVDLAR	(S250)	_QS[Phospho (STY)]SINLVDLAR_.2	_QS[Phospho (STY)]SINLVDLAR_	0.5	0.5	0.0627047	1.18146e-05	2.29401e-05	1.12116e-05	40033.7	39401.6	42118.1	117475	118104	112384
C9J7I0	UMAD1	UBAP1-MVB12-associated (UMA)-domain containing protein 1	ENSSSVTVSDPEMENK	(S29,M33)	_ENSSSVTVS[Phospho (STY)]DPEM[Oxidation (M)]ENK_.2	_ENSSSVTVS[Phospho (STY)]DPEM[Oxidation (M)]ENK_	0.00197087	0.0017933	0.0276426	0.00138698	Filtered	0.00182291	31771.2	34233.1	31335.3	20086	Filtered	18422.2
C9JI98	TMEM238	Transmembrane protein 238	LQLATLEAGPGAAGAGSE	(S175)	_LQLATLEAGPGAAGAGS[Phospho (STY)]E_.2	_LQLATLEAGPGAAGAGS[Phospho (STY)]E_	1	1	1	1	1	1	390784	355350	394179	1.12137e+06	1109706	1.32513e+06
C9JI98	TMEM238	Transmembrane protein 238	LQLATLEAGPGAAGAGSE	(S175)	_LQLATLEAGPGAAGAGS[Phospho (STY)]E_.3	_LQLATLEAGPGAAGAGS[Phospho (STY)]E_	Filtered	Filtered	Filtered	1	0.999999	0.999923	Filtered	Filtered	Filtered	826.956	453.188	558.132
C9JLW8	FAM195B	Mapk-regulated corepressor-interacting protein 1	SPPSSSEIFTPAHEENVR	(S24)	_SPPS[Phospho (STY)]SSEIFTPAHEENVR_.3	_SPPS[Phospho (STY)]SSEIFTPAHEENVR_	1.59973e-14	2.59552e-13	5.04506e-14	1.09537e-16	5.32244e-16	1.74415e-16	26219234	26310436	26091304	13910634	13692465	14217095
C9JLW8	FAM195B	Mapk-regulated corepressor-interacting protein 1	SPPSSSEIFTPAHEENVR	(S25)	_SPPSS[Phospho (STY)]SEIFTPAHEENVR_.3	_SPPSS[Phospho (STY)]SEIFTPAHEENVR_	1.68888e-17	2.24214e-14	1.20814e-16	6.1418e-18	1.87431e-18	4.46539e-18	22541376	22416896	22321924	11882450	11779276	12149927
C9JLW8	FAM195B	Mapk-regulated corepressor-interacting protein 1	SPPSSSEIFTPAHEENVR	(S26)	_SPPSSS[Phospho (STY)]EIFTPAHEENVR_.3	_SPPSSS[Phospho (STY)]EIFTPAHEENVR_	3.72249e-17	4.9212e-14	9.98375e-16	4.29309e-18	2.62231e-15	1.20471e-17	21250120	21291982	21034246	11210086	11090354	11516005
C9JLW8	FAM195B	Mapk-regulated corepressor-interacting protein 1	SPPSSSEIFTPAHEENVR	(S21)	_S[Phospho (STY)]PPSSSEIFTPAHEENVR_.3	_S[Phospho (STY)]PPSSSEIFTPAHEENVR_	1	1	1	1	1	1	15620460	15744256	15576577	8.26055e+06	8.21599e+06	8432951
C9JLW8	FAM195B	Mapk-regulated corepressor-interacting protein 1	TSSPRSPPSSSEIFTPAHEENVR	(T16,S26)	_T[Phospho (STY)]SSPRSPPSSS[Phospho (STY)]EIFTPAHEENVR_.3	_T[Phospho (STY)]SSPRSPPSSS[Phospho (STY)]EIFTPAHEENVR_	0.00454364	0.00419528	0.0223671	2.65144e-06	0.0537915	0.000918244	2657288	2.7125e+06	2789992	1.79978e+06	1820527	1.80988e+06
C9JLW8	FAM195B	Mapk-regulated corepressor-interacting protein 1	TSSPRSPPSSSEIFTPAHEENVR	(T16,S26)	_T[Phospho (STY)]SSPRSPPSSS[Phospho (STY)]EIFTPAHEENVR_.4	_T[Phospho (STY)]SSPRSPPSSS[Phospho (STY)]EIFTPAHEENVR_	0.0247693	0.0346641	1.37938e-05	0.0204852	0.0175287	0.000341738	495802	539037	512697	378227	373415	379570
C9JLW8	FAM195B	Mapk-regulated corepressor-interacting protein 1	TSSPRSPPSSSEIFTPAHEENVR	(T16,S21)	_T[Phospho (STY)]SSPRS[Phospho (STY)]PPSSSEIFTPAHEENVR_.3	_T[Phospho (STY)]SSPRS[Phospho (STY)]PPSSSEIFTPAHEENVR_	0.00758861	0.00452794	0.103983	2.43076e-06	0.107189	0.000904334	2.17654e+06	2.2007e+06	2.20973e+06	1.4114e+06	1.51472e+06	1.42377e+06
C9JLW8	FAM195B	Mapk-regulated corepressor-interacting protein 1	TSSPRSPPSSSEIFTPAHEENVR	(T16,S21)	_T[Phospho (STY)]SSPRS[Phospho (STY)]PPSSSEIFTPAHEENVR_.4	_T[Phospho (STY)]SSPRS[Phospho (STY)]PPSSSEIFTPAHEENVR_	0.0247349	0.0342894	1.3895e-05	0.0190156	0.0187446	0.000376429	588907	625968	604299	467168	469062	480922
C9JLW8	FAM195B	Mapk-regulated corepressor-interacting protein 1	TSSPRSPPSSSEIFTPAHEENVR	(S18,S25)	_TSS[Phospho (STY)]PRSPPSS[Phospho (STY)]SEIFTPAHEENVR_.3	_TSS[Phospho (STY)]PRSPPSS[Phospho (STY)]SEIFTPAHEENVR_	0.066853	0.132415	0.437517	0.000138932	0.160853	0.385964	2.23455e+06	2.3242e+06	2.29256e+06	1.53934e+06	1.54258e+06	1.50646e+06
C9JLW8	FAM195B	Mapk-regulated corepressor-interacting protein 1	TSSPRSPPSSSEIFTPAHEENVR	(S18,S26)	_TSS[Phospho (STY)]PRSPPSSS[Phospho (STY)]EIFTPAHEENVR_.3	_TSS[Phospho (STY)]PRSPPSSS[Phospho (STY)]EIFTPAHEENVR_	0.0156592	0.110467	0.327137	0.0921463	0.138199	0.335105	2.19287e+06	2226859	2.22652e+06	1.42338e+06	1.51356e+06	1.49355e+06
C9JLW8	FAM195B	Mapk-regulated corepressor-interacting protein 1	TSSPRSPPSSSEIFTPAHEENVR	(S25,S26)	_TSSPRSPPSS[Phospho (STY)]S[Phospho (STY)]EIFTPAHEENVR_.3	_TSSPRSPPSS[Phospho (STY)]S[Phospho (STY)]EIFTPAHEENVR_	0.00405879	0.267369	0.0220463	0.716622	0.109233	0.952875	2.18455e+06	2.21435e+06	2.15398e+06	1.40947e+06	1.41809e+06	1.39275e+06
C9JLW8	FAM195B	Mapk-regulated corepressor-interacting protein 1	TSSPRSPPSSSEIFTPAHEENVR	(S24,S26)	_TSSPRSPPS[Phospho (STY)]SS[Phospho (STY)]EIFTPAHEENVR_.3	_TSSPRSPPS[Phospho (STY)]SS[Phospho (STY)]EIFTPAHEENVR_	0.00408051	0.0358654	0.0111848	0.372786	0.412324	0.254534	1.99555e+06	2.0038e+06	1.98361e+06	1.30801e+06	1.36531e+06	1.2738e+06
C9JLW8	FAM195B	Mapk-regulated corepressor-interacting protein 1	TSSPRSPPSSSEIFTPAHEENVR	(S21,S26)	_TSSPRS[Phospho (STY)]PPSSS[Phospho (STY)]EIFTPAHEENVR_.3	_TSSPRS[Phospho (STY)]PPSSS[Phospho (STY)]EIFTPAHEENVR_	0.00459962	0.063418	0.0232143	4.6178e-05	0.0545558	0.00552681	1.76643e+06	1.65224e+06	1792928	1176571	1.16644e+06	1.15052e+06
C9JLW8	FAM195B	Mapk-regulated corepressor-interacting protein 1	TSSPRSPPSSSEIFTPAHEENVR	(T16,T30)	_T[Phospho (STY)]SSPRSPPSSSEIFT[Phospho (STY)]PAHEENVR_.3	_T[Phospho (STY)]SSPRSPPSSSEIFT[Phospho (STY)]PAHEENVR_	6.03316e-06	1.19315e-09	6.86282e-06	0.0138342	0.000537627	3.22362e-05	1.68803e+06	1695000	1664249	1212574	1.19888e+06	1.13183e+06
C9JLW8	FAM195B	Mapk-regulated corepressor-interacting protein 1	TSSPRSPPSSSEIFTPAHEENVR	(S18,S21)	_TSS[Phospho (STY)]PRS[Phospho (STY)]PPSSSEIFTPAHEENVR_.3	_TSS[Phospho (STY)]PRS[Phospho (STY)]PPSSSEIFTPAHEENVR_	0.782978	0.534755	0.0989116	0.794596	0.556259	0.425895	2.71439e+06	2715672	2.6463e+06	1847924	1.78225e+06	1.73611e+06
C9JLW8	FAM195B	Mapk-regulated corepressor-interacting protein 1	TSSPRSPPSSSEIFTPAHEENVR	(S18,S21)	_TSS[Phospho (STY)]PRS[Phospho (STY)]PPSSSEIFTPAHEENVR_.4	_TSS[Phospho (STY)]PRS[Phospho (STY)]PPSSSEIFTPAHEENVR_	0.419981	0.000177532	Filtered	Filtered	Filtered	Filtered	553753	598861	Filtered	Filtered	Filtered	Filtered
C9JLW8	FAM195B	Mapk-regulated corepressor-interacting protein 1	TSSPRSPPSSSEIFTPAHEENVR	(T16,S18)	_T[Phospho (STY)]SS[Phospho (STY)]PRSPPSSSEIFTPAHEENVR_.3	_T[Phospho (STY)]SS[Phospho (STY)]PRSPPSSSEIFTPAHEENVR_	0.00698019	0.00433724	0.377231	7.5035e-06	0.105963	0.0486412	2.50287e+06	2.53544e+06	2.60408e+06	1.71864e+06	1.7064e+06	1.66866e+06
C9JLW8	FAM195B	Mapk-regulated corepressor-interacting protein 1	TSSPRSPPSSSEIFTPAHEENVR	(T16,S18)	_T[Phospho (STY)]SS[Phospho (STY)]PRSPPSSSEIFTPAHEENVR_.4	_T[Phospho (STY)]SS[Phospho (STY)]PRSPPSSSEIFTPAHEENVR_	0.0233682	0.0337973	Filtered	Filtered	Filtered	0.000400373	480306	508102	Filtered	Filtered	Filtered	360603
C9JLW8	FAM195B	Mapk-regulated corepressor-interacting protein 1	RTSSPRSPPSSSEIFTPAHEENVR	(S18,S21)	_RTSS[Phospho (STY)]PRS[Phospho (STY)]PPSSSEIFTPAHEENVR_.4	_RTSS[Phospho (STY)]PRS[Phospho (STY)]PPSSSEIFTPAHEENVR_	0.0295261	Filtered	0.0159624	Filtered	Filtered	Filtered	30055.1	Filtered	36756.4	Filtered	Filtered	Filtered
E9PAV3	NACA	Nascent polypeptide-associated complex subunit alpha, muscle-specific form	VQGEAVSNIQENTQTPTVQEESEEEEVDETGVEVK	(S2029)	_VQGEAVSNIQENTQTPTVQEES[Phospho (STY)]EEEEVDETGVEVK_.4	_VQGEAVSNIQENTQTPTVQEES[Phospho (STY)]EEEEVDETGVEVK_	0.00422829	0.000477747	9.25866e-05	0.000653453	0.0135947	0.00132675	40868684	41930548	42130964	68864808	72699184	71725136
E9PAV3	NACA	Nascent polypeptide-associated complex subunit alpha, muscle-specific form	VQGEAVSNIQENTQTPTVQEESEEEEVDETGVEVK	(S2029)	_VQGEAVSNIQENTQTPTVQEES[Phospho (STY)]EEEEVDETGVEVK_.5	_VQGEAVSNIQENTQTPTVQEES[Phospho (STY)]EEEEVDETGVEVK_	0.758288	0.497279	0.405108	0.0264317	0.00970334	0.0164558	567542	573530	571081	1.1788e+06	1.25503e+06	1.14871e+06
E9PAV3	NACA	Nascent polypeptide-associated complex subunit alpha, muscle-specific form	VQGEAVSNIQENTQTPTVQEESEEEEVDETGVEVK	(T2024)	_VQGEAVSNIQENTQTPT[Phospho (STY)]VQEESEEEEVDETGVEVK_.4	_VQGEAVSNIQENTQTPT[Phospho (STY)]VQEESEEEEVDETGVEVK_	0.976916	0.999504	0.992854	0.997284	0.968293	0.996546	36177324	37120880	37509556	61010024	64813436	63479532
E9PAV3	NACA	Nascent polypeptide-associated complex subunit alpha, muscle-specific form	VQGEAVSNIQENTQTPTVQEESEEEEVDETGVEVK	(T2024)	_VQGEAVSNIQENTQTPT[Phospho (STY)]VQEESEEEEVDETGVEVK_.5	_VQGEAVSNIQENTQTPT[Phospho (STY)]VQEESEEEEVDETGVEVK_	0.0772466	0.0955178	0.136625	0.321536	0.0859594	0.0811286	512026	509921	524813	1.08535e+06	1.15242e+06	1.04228e+06
E9PAV3	NACA	Nascent polypeptide-associated complex subunit alpha, muscle-specific form	VQGEAVSNIQENTQTPTVQEESEEEEVDETGVEVK	(T2024)	_VQGEAVSNIQENTQTPT[Phospho (STY)]VQEESEEEEVDETGVEVK_.6	_VQGEAVSNIQENTQTPT[Phospho (STY)]VQEESEEEEVDETGVEVK_	0.0781478	0.118091	0.115694	0.116168	0.0645802	0.0676855	38337.5	34081.2	33471.3	79021.3	69263	60049.4
E9PAV3	NACA	Nascent polypeptide-associated complex subunit alpha, muscle-specific form	VQGEAVSNIQENTQTPTVQEESEEEEVDETGVEVK	(T2022)	_VQGEAVSNIQENTQT[Phospho (STY)]PTVQEESEEEEVDETGVEVK_.4	_VQGEAVSNIQENTQT[Phospho (STY)]PTVQEESEEEEVDETGVEVK_	0.0272317	0.215004	0.0172855	0.164124	0.0393284	0.153777	768208	773383	742499	1.48197e+06	1.44619e+06	1.5874e+06
E9PAV3	NACA	Nascent polypeptide-associated complex subunit alpha, muscle-specific form	WAPTPPAATPPSPKGGPATPSPK	(T969,S972,T979,S981)	_WAPTPPAAT[Phospho (STY)]PPS[Phospho (STY)]PKGGPAT[Phospho (STY)]PS[Phospho (STY)]PK_.4	_WAPTPPAAT[Phospho (STY)]PPS[Phospho (STY)]PKGGPAT[Phospho (STY)]PS[Phospho (STY)]PK_	0.183475	0.174451	0.246712	0.897356	0.648259	0.566281	162495	145704	149074	112587	80482.2	90167.7
E9PAV3	NACA	Nascent polypeptide-associated complex subunit alpha, muscle-specific form	VQGEAVSNIQENTQTPTVQEESEEEEVDETGVEVK	(T2037)	_VQGEAVSNIQENTQTPTVQEESEEEEVDET[Phospho (STY)]GVEVK_.4	_VQGEAVSNIQENTQTPTVQEESEEEEVDET[Phospho (STY)]GVEVK_	5.84023e-08	Filtered	7.25588e-09	0.999665	0.989187	0.999984	173866	Filtered	158923	352144	329606	385220
E9PAV3	NACA	Nascent polypeptide-associated complex subunit alpha, muscle-specific form	VQGEAVSNIQENTQTPTVQEESEEEEVDETGVEVK	(S2014)	_VQGEAVS[Phospho (STY)]NIQENTQTPTVQEESEEEEVDETGVEVK_.4	_VQGEAVS[Phospho (STY)]NIQENTQTPTVQEESEEEEVDETGVEVK_	7.41636e-09	3.06201e-07	2.06077e-07	1.58617e-06	3.13452e-08	8.40571e-09	767548	771414	725087	1.44489e+06	1.47633e+06	1.59898e+06
E9PAV3	NACA	Nascent polypeptide-associated complex subunit alpha, muscle-specific form	VQGEAVSNIQENTQTPTVQEESEEEEVDETGVEVK	(T2020)	_VQGEAVSNIQENT[Phospho (STY)]QTPTVQEESEEEEVDETGVEVK_.4	_VQGEAVSNIQENT[Phospho (STY)]QTPTVQEESEEEEVDETGVEVK_	0.00621123	0.763438	0.961378	0.195849	0.169229	0.152303	766313	774386	750822	657067	1.45243e+06	1.60058e+06
E9PAV3	NACA	Nascent polypeptide-associated complex subunit alpha, muscle-specific form	NNSNDIVNAIMELTM	(S2066,M2078)	_NNS[Phospho (STY)]NDIVNAIMELTM[Oxidation (M)]_.2	_NNS[Phospho (STY)]NDIVNAIMELTM[Oxidation (M)]_	0.999887	Filtered	Filtered	1	Filtered	0.999895	1567.46	Filtered	Filtered	2609.88	Filtered	522.995
iRT-Kit_WR_fusion			TPVISGGPYEYR	(T58)	_T[Phospho (STY)]PVISGGPYEYR_.2	_T[Phospho (STY)]PVISGGPYEYR_	Filtered	Filtered	Filtered	0.00649911	0.166028	Filtered	Filtered	Filtered	Filtered	14637.2	14945.6	Filtered
iRT-Kit_WR_fusion			YILAGVENSK	(Y10,S18)	_Y[Phospho (STY)]ILAGVENS[Phospho (STY)]K_.2	_Y[Phospho (STY)]ILAGVENS[Phospho (STY)]K_	Filtered	1	Filtered	Filtered	Filtered	Filtered	Filtered	92391.6	Filtered	Filtered	Filtered	Filtered
K7EJ46	SMIM22	Small integral membrane protein 22	AVSTEELEATVQEVLGR	(S4)	_A[Acetyl (Protein N-term)]VS[Phospho (STY)]TEELEATVQEVLGR_.2	_A[Acetyl (Protein N-term)]VS[Phospho (STY)]TEELEATVQEVLGR_	0.934396	0.47214	0.25403	Filtered	Filtered	Filtered	75432.8	71136.4	44436.2	Filtered	Filtered	Filtered
K7EJ46	SMIM22	Small integral membrane protein 22	AVSTEELEATVQEVLGR	(S4)	_A[Acetyl (Protein N-term)]VS[Phospho (STY)]TEELEATVQEVLGR_.3	_A[Acetyl (Protein N-term)]VS[Phospho (STY)]TEELEATVQEVLGR_	0.90468	0.296073	0.207733	Filtered	Filtered	Filtered	18484.2	15116.4	23821	Filtered	Filtered	Filtered
K7EJ46	SMIM22	Small integral membrane protein 22	AVSTEELEATVQEVLGR	(T5)	_AVST[Phospho (STY)]EELEATVQEVLGR_.3	_AVST[Phospho (STY)]EELEATVQEVLGR_	0.136684	0.762347	0.792472	Filtered	Filtered	Filtered	13889.1	11851.3	12954.2	Filtered	Filtered	Filtered
K7EJ46	SMIM22	Small integral membrane protein 22	AVSTEELEATVQEVLGR	(T5)	_A[Acetyl (Protein N-term)]VST[Phospho (STY)]EELEATVQEVLGR_.3	_A[Acetyl (Protein N-term)]VST[Phospho (STY)]EELEATVQEVLGR_	0.0952717	0.707466	0.79225	Filtered	Filtered	Filtered	7380.72	4938.19	9090.15	Filtered	Filtered	Filtered
M0R1G4		Uncharacterized protein ENSP00000471857	SLEPDEGAASWASSPVCSPVQGK	(S201,C204,S205)	_SLEPDEGAASWASS[Phospho (STY)]PVC[Carbamidomethyl (C)]S[Phospho (STY)]PVQGK_.3	_SLEPDEGAASWASS[Phospho (STY)]PVC[Carbamidomethyl (C)]S[Phospho (STY)]PVQGK_	0.650904	0.716208	0.983607	0.969531	0.823103	0.997368	78850.8	72485.2	80588.8	32063	41670.6	34069.5
M0R1G4		Uncharacterized protein ENSP00000471857	QAGLALSPQR	(S49)	_QAGLALS[Phospho (STY)]PQR_.2	_QAGLALS[Phospho (STY)]PQR_	1	1	1	Filtered	Filtered	Filtered	240400	248958	238675	Filtered	Filtered	Filtered
M0R1G4		Uncharacterized protein ENSP00000471857	SLEPDEGAASWASSPVCSPVQGK	(S201,C204)	_SLEPDEGAASWASS[Phospho (STY)]PVC[Carbamidomethyl (C)]SPVQGK_.3	_SLEPDEGAASWASS[Phospho (STY)]PVC[Carbamidomethyl (C)]SPVQGK_	0.0156874	Filtered	Filtered	Filtered	Filtered	Filtered	15948.2	Filtered	Filtered	Filtered	Filtered	Filtered
O00116	AGPS	Alkyldihydroxyacetonephosphate synthase, peroxisomal	GISDPLTVFEQTEAAAR	(T593)	_GISDPLT[Phospho (STY)]VFEQTEAAAR_.3	_GISDPLT[Phospho (STY)]VFEQTEAAAR_	0.00210503	1.19411e-05	1.1741e-06	1.86721e-14	2.45595e-12	9.85029e-10	16270.4	14506.5	16854.3	43489.1	42182.1	44066.4
O00116	AGPS	Alkyldihydroxyacetonephosphate synthase, peroxisomal	GISDPLTVFEQTEAAAR	(S589)	_GIS[Phospho (STY)]DPLTVFEQTEAAAR_.3	_GIS[Phospho (STY)]DPLTVFEQTEAAAR_	0.954389	0.999987	0.999999	1	1	1	22935.3	20896.8	24137.2	60912.5	59046.4	62384.7
O00116	AGPS	Alkyldihydroxyacetonephosphate synthase, peroxisomal	GISDPLTVFEQTEAAAR	(S589)	_GIS[Phospho (STY)]DPLTVFEQTEAAAR_.2	_GIS[Phospho (STY)]DPLTVFEQTEAAAR_	Filtered	Filtered	0.989837	0.999653	0.999931	0.999998	Filtered	Filtered	125363	230691	223024	251098
O00116	AGPS	Alkyldihydroxyacetonephosphate synthase, peroxisomal	ASLNPSDTPPSVVNEDFLHDLK	(T155)	_ASLNPSDT[Phospho (STY)]PPSVVNEDFLHDLK_.3	_ASLNPSDT[Phospho (STY)]PPSVVNEDFLHDLK_	Filtered	0.0441553	0.547588	0.950068	0.999349	0.726443	Filtered	31826.2	19667.9	60207.4	59885.4	69320.9
O00116	AGPS	Alkyldihydroxyacetonephosphate synthase, peroxisomal	ASLNPSDTPPSVVNEDFLHDLK	(S149)	_AS[Phospho (STY)]LNPSDTPPSVVNEDFLHDLK_.3	_AS[Phospho (STY)]LNPSDTPPSVVNEDFLHDLK_	0.25	Filtered	Filtered	5.23438e-06	0.381675	Filtered	13554.2	Filtered	Filtered	58916.7	29672.9	Filtered
O00139	KIF2A	Kinesin-like protein KIF2A	ELTVDPTAAGDVRPIMHHPPNQIDDLETQWGVGSSPQRDDLK	(M567,S586)	_ELTVDPTAAGDVRPIM[Oxidation (M)]HHPPNQIDDLETQWGVGSS[Phospho (STY)]PQRDDLK_.5	_ELTVDPTAAGDVRPIM[Oxidation (M)]HHPPNQIDDLETQWGVGSS[Phospho (STY)]PQRDDLK_	0.973277	0.910009	0.828038	0.35962	0.780672	0.863281	2.09047e+06	2.16039e+06	2.27495e+06	1.85357e+06	1.77266e+06	1.76194e+06
O00139	KIF2A	Kinesin-like protein KIF2A	ELTVDPTAAGDVRPIMHHPPNQIDDLETQWGVGSSPQRDDLK	(S586)	_ELTVDPTAAGDVRPIMHHPPNQIDDLETQWGVGSS[Phospho (STY)]PQRDDLK_.5	_ELTVDPTAAGDVRPIMHHPPNQIDDLETQWGVGSS[Phospho (STY)]PQRDDLK_	0.998093	0.986837	0.947191	0.876448	0.433363	0.962888	1.88046e+06	1.83164e+06	1.99954e+06	1.69917e+06	1.68483e+06	1.65228e+06
O00139	KIF2A	Kinesin-like protein KIF2A	ELTVDPTAAGDVRPIMHHPPNQIDDLETQWGVGSSPQRDDLK	(T554)	_ELT[Phospho (STY)]VDPTAAGDVRPIMHHPPNQIDDLETQWGVGSSPQRDDLK_.5	_ELT[Phospho (STY)]VDPTAAGDVRPIMHHPPNQIDDLETQWGVGSSPQRDDLK_	4.79598e-13	7.82167e-10	2.97955e-09	1.57278e-10	2.57936e-10	4.30337e-17	1.87837e+06	1.82775e+06	1.9309e+06	1.62003e+06	1.61453e+06	1.5833e+06
O00139	KIF2A	Kinesin-like protein KIF2A	ELTVDPTAAGDVRPIMHHPPNQIDDLETQWGVGSSPQRDDLK	(T554,M567)	_ELT[Phospho (STY)]VDPTAAGDVRPIM[Oxidation (M)]HHPPNQIDDLETQWGVGSSPQRDDLK_.5	_ELT[Phospho (STY)]VDPTAAGDVRPIM[Oxidation (M)]HHPPNQIDDLETQWGVGSSPQRDDLK_	6.00883e-16	3.56819e-09	1.60381e-08	9.70999e-12	1.91158e-09	4.63384e-15	1.82609e+06	1.8077e+06	1.93593e+06	1549500	1.52386e+06	1.50191e+06
O00139	KIF2A	Kinesin-like protein KIF2A	ELTVDPTAAGDVRPIMHHPPNQIDDLETQWGVGSSPQRDDLK	(S585)	_ELTVDPTAAGDVRPIMHHPPNQIDDLETQWGVGS[Phospho (STY)]SPQRDDLK_.5	_ELTVDPTAAGDVRPIMHHPPNQIDDLETQWGVGS[Phospho (STY)]SPQRDDLK_	0.00486697	0.0249703	0.0466317	0.0183225	0.549908	0.13012	1.62279e+06	556820	1.80808e+06	456241	1.37466e+06	428640
O00139	KIF2A	Kinesin-like protein KIF2A	ELTVDPTAAGDVRPIMHHPPNQIDDLETQWGVGSSPQR	(S586)	_ELTVDPTAAGDVRPIMHHPPNQIDDLETQWGVGSS[Phospho (STY)]PQR_.5	_ELTVDPTAAGDVRPIMHHPPNQIDDLETQWGVGSS[Phospho (STY)]PQR_	0.000992949	Filtered	0.495968	Filtered	Filtered	Filtered	27486.8	Filtered	31497.9	Filtered	Filtered	Filtered
O00139	KIF2A	Kinesin-like protein KIF2A	LEGAEINKSLLALK	(S484)	_LEGAEINKS[Phospho (STY)]LLALK_.3	_LEGAEINKS[Phospho (STY)]LLALK_	Filtered	Filtered	Filtered	1	1	1	Filtered	Filtered	Filtered	15111.7	17208.9	15338.7
O00139	KIF2A	Kinesin-like protein KIF2A	ELTVDPTAAGDVRPIMHHPPNQIDDLETQWGVGSSPQR	(M567,S586)	_ELTVDPTAAGDVRPIM[Oxidation (M)]HHPPNQIDDLETQWGVGSS[Phospho (STY)]PQR_.5	_ELTVDPTAAGDVRPIM[Oxidation (M)]HHPPNQIDDLETQWGVGSS[Phospho (STY)]PQR_	Filtered	Filtered	0.544639	Filtered	Filtered	Filtered	Filtered	Filtered	98778.5	Filtered	Filtered	Filtered
O00141	SGK1	Serine/threonine-protein kinase Sgk1	SPDSVLVTASVK	(S401)	_S[Phospho (STY)]PDSVLVTASVK_.2	_S[Phospho (STY)]PDSVLVTASVK_	1	1	1	Filtered	Filtered	Filtered	778500	708962	694769	Filtered	Filtered	Filtered
O00141	SGK1	Serine/threonine-protein kinase Sgk1	HFDPEFTEEPVPNSIGK	(S397)	_HFDPEFTEEPVPNS[Phospho (STY)]IGK_.3	_HFDPEFTEEPVPNS[Phospho (STY)]IGK_	1	1	1	Filtered	Filtered	Filtered	338794	326359	320646	Filtered	Filtered	Filtered
O00141	SGK1	Serine/threonine-protein kinase Sgk1	HFDPEFTEEPVPNSIGKSPDSVLVTASVK	(S401)	_HFDPEFTEEPVPNSIGKS[Phospho (STY)]PDSVLVTASVK_.4	_HFDPEFTEEPVPNSIGKS[Phospho (STY)]PDSVLVTASVK_	0.999493	0.669373	0.999109	Filtered	Filtered	Filtered	250309	260011	247529	Filtered	Filtered	Filtered
O00141	SGK1	Serine/threonine-protein kinase Sgk1	HFDPEFTEEPVPNSIGKSPDSVLVTASVK	(S404)	_HFDPEFTEEPVPNSIGKSPDS[Phospho (STY)]VLVTASVK_.4	_HFDPEFTEEPVPNSIGKSPDS[Phospho (STY)]VLVTASVK_	0.000143174	7.69731e-05	0.000115018	Filtered	Filtered	Filtered	186739	198493	177481	Filtered	Filtered	Filtered
O00141	SGK1	Serine/threonine-protein kinase Sgk1	HFDPEFTEEPVPNSIGKSPDSVLVTASVK	(S401,S404)	_HFDPEFTEEPVPNSIGKS[Phospho (STY)]PDS[Phospho (STY)]VLVTASVK_.4	_HFDPEFTEEPVPNSIGKS[Phospho (STY)]PDS[Phospho (STY)]VLVTASVK_	0.0469535	0.0186472	0.0524518	Filtered	Filtered	Filtered	93978.5	94160.7	83986.7	Filtered	Filtered	Filtered
O00141	SGK1	Serine/threonine-protein kinase Sgk1	HFDPEFTEEPVPNSIGKSPDSVLVTASVK	(S397,S401)	_HFDPEFTEEPVPNS[Phospho (STY)]IGKS[Phospho (STY)]PDSVLVTASVK_.4	_HFDPEFTEEPVPNS[Phospho (STY)]IGKS[Phospho (STY)]PDSVLVTASVK_	0.953189	0.981237	0.946761	Filtered	Filtered	Filtered	88371.3	83315.2	84974.2	Filtered	Filtered	Filtered
O00141	SGK1	Serine/threonine-protein kinase Sgk1	ISQPQEPELMNANPSPPPSPSQQINLGPSSNPHAK	(S78,S80)	_ISQPQEPELMNANPSPPPS[Phospho (STY)]PS[Phospho (STY)]QQINLGPSSNPHAK_.4	_ISQPQEPELMNANPSPPPS[Phospho (STY)]PS[Phospho (STY)]QQINLGPSSNPHAK_	0.480032	0.961524	Filtered	Filtered	Filtered	Filtered	45919.2	42188.4	Filtered	Filtered	Filtered	Filtered
O00141	SGK1	Serine/threonine-protein kinase Sgk1	ISQPQEPELMNANPSPPPSPSQQINLGPSSNPHAK	(S74,S78)	_ISQPQEPELMNANPS[Phospho (STY)]PPPS[Phospho (STY)]PSQQINLGPSSNPHAK_.4	_ISQPQEPELMNANPS[Phospho (STY)]PPPS[Phospho (STY)]PSQQINLGPSSNPHAK_	0.740753	Filtered	Filtered	Filtered	Filtered	Filtered	56486	Filtered	Filtered	Filtered	Filtered	Filtered
O00148	DDX39A	ATP-dependent RNA helicase DDX39A	GSYVSIHSSGFR	(S40)	_GSYVS[Phospho (STY)]IHSSGFR_.2	_GSYVS[Phospho (STY)]IHSSGFR_	1	1	1	1	1	1	418122	376604	388861	937246	928500	878827
O00148	DDX39A	ATP-dependent RNA helicase DDX39A	AEQDVENDLLDYDEEEEPQAPQESTPAPPKK	(T26)	_A[Acetyl (Protein N-term)]EQDVENDLLDYDEEEEPQAPQEST[Phospho (STY)]PAPPKK_.4	_A[Acetyl (Protein N-term)]EQDVENDLLDYDEEEEPQAPQEST[Phospho (STY)]PAPPKK_	0.955198	0.954496	0.464104	0.998381	0.941578	0.942597	124483	122527	123765	446128	415086	452790
O00148	DDX39A	ATP-dependent RNA helicase DDX39A	AEQDVENDLLDYDEEEEPQAPQESTPAPPKK	(T26)	_[Acetyl (Protein N-term)]AEQDVENDLLDYDEEEEPQAPQEST[Phospho (STY)]PAPPKK_.4	_[Acetyl (Protein N-term)]AEQDVENDLLDYDEEEEPQAPQEST[Phospho (STY)]PAPPKK_	0.955086	0.45122	0.464106	0.998326	0.941548	0.942596	124476	122554	123884	446245	414779	452752
O00148	DDX39A	ATP-dependent RNA helicase DDX39A	GSYVSIHSSGFR	(S37)	_GS[Phospho (STY)]YVSIHSSGFR_.2	_GS[Phospho (STY)]YVSIHSSGFR_	0.99996	0.808054	1	0.998402	0.997227	0.999883	212319	225063	217039	300255	295938	282076
O00148	DDX39A	ATP-dependent RNA helicase DDX39A	AEQDVENDLLDYDEEEEPQAPQESTPAPPKK	(Y13,T26)	_AEQDVENDLLDY[Phospho (STY)]DEEEEPQAPQEST[Phospho (STY)]PAPPKK_.4	_AEQDVENDLLDY[Phospho (STY)]DEEEEPQAPQEST[Phospho (STY)]PAPPKK_	Filtered	Filtered	Filtered	Filtered	0.794491	0.429952	Filtered	Filtered	Filtered	Filtered	92024.9	101878
O00148	DDX39A	ATP-dependent RNA helicase DDX39A	DIKGSYVSIHSSGFR	(S37,S40)	_DIKGS[Phospho (STY)]YVS[Phospho (STY)]IHSSGFR_.3	_DIKGS[Phospho (STY)]YVS[Phospho (STY)]IHSSGFR_	Filtered	Filtered	Filtered	0.356274	0.00511259	Filtered	Filtered	Filtered	Filtered	96031.5	82381.3	Filtered
O00148	DDX39A	ATP-dependent RNA helicase DDX39A	DIKGSYVSIHSSGFR	(S37)	_DIKGS[Phospho (STY)]YVSIHSSGFR_.3	_DIKGS[Phospho (STY)]YVSIHSSGFR_	Filtered	Filtered	Filtered	Filtered	0.998981	0.999878	Filtered	Filtered	Filtered	Filtered	79646.9	44875.9
O00148	DDX39A	ATP-dependent RNA helicase DDX39A	GSYVSIHSSGFR	(S37,S40)	_GS[Phospho (STY)]YVS[Phospho (STY)]IHSSGFR_.2	_GS[Phospho (STY)]YVS[Phospho (STY)]IHSSGFR_	Filtered	0.00140274	Filtered	Filtered	Filtered	Filtered	Filtered	67055.5	Filtered	Filtered	Filtered	Filtered
O00151	PDLIM1	PDZ and LIM domain protein 1	VWSPLVTEEGK	(S90)	_VWS[Phospho (STY)]PLVTEEGK_.2	_VWS[Phospho (STY)]PLVTEEGK_	1	1	1	1	1	1	14187786	14269786	14211058	5995718	5.83213e+06	6.05321e+06
O00151	PDLIM1	PDZ and LIM domain protein 1	VWSPLVTEEGK	(T94)	_VWSPLVT[Phospho (STY)]EEGK_.2	_VWSPLVT[Phospho (STY)]EEGK_	1.0055e-27	2.15478e-31	2.17774e-34	7.37604e-33	4.51121e-32	3.37083e-29	5082410	5130790	5128402	2174215	2.15385e+06	2197191
O00151	PDLIM1	PDZ and LIM domain protein 1	VWSPLVTEEGKR	(S90)	_VWS[Phospho (STY)]PLVTEEGKR_.2	_VWS[Phospho (STY)]PLVTEEGKR_	1	1	1	1	1	1	1.07456e+06	1007618	1.02663e+06	755160	756953	766083
O00151	PDLIM1	PDZ and LIM domain protein 1	SAMPFTASPASSTTAR	(M125,S130)	_SAM[Oxidation (M)]PFTAS[Phospho (STY)]PASSTTAR_.2	_SAM[Oxidation (M)]PFTAS[Phospho (STY)]PASSTTAR_	0.99501	0.999929	0.88347	0.99865	0.998177	0.994703	786494	796357	812680	524541	516365	532072
O00151	PDLIM1	PDZ and LIM domain protein 1	SAMPFTASPASSTTAR	(M125,S133)	_SAM[Oxidation (M)]PFTASPAS[Phospho (STY)]STTAR_.2	_SAM[Oxidation (M)]PFTASPAS[Phospho (STY)]STTAR_	0.000199185	6.75893e-05	0.00196189	0.00461227	0.295274	0.0055055	663949	649201	652370	445072	450513	465567
O00151	PDLIM1	PDZ and LIM domain protein 1	HPECYVCTDCGTNLK	(C283,C286,C289,T291)	_HPEC[Carbamidomethyl (C)]YVC[Carbamidomethyl (C)]TDC[Carbamidomethyl (C)]GT[Phospho (STY)]NLK_.3	_HPEC[Carbamidomethyl (C)]YVC[Carbamidomethyl (C)]TDC[Carbamidomethyl (C)]GT[Phospho (STY)]NLK_	0.0103684	0.00561822	0.00381348	0.00307125	0.000130826	0.00469484	55098.8	62998.5	50022.4	14578.5	13195.7	12063.3
O00151	PDLIM1	PDZ and LIM domain protein 1	HPECYVCTDCGTNLK	(C283,C286,C289,T291)	_HPEC[Carbamidomethyl (C)]YVC[Carbamidomethyl (C)]TDC[Carbamidomethyl (C)]GT[Phospho (STY)]NLK_.2	_HPEC[Carbamidomethyl (C)]YVC[Carbamidomethyl (C)]TDC[Carbamidomethyl (C)]GT[Phospho (STY)]NLK_	0.877376	0.999979	0.433023	Filtered	Filtered	Filtered	24235.1	18194.3	20237.2	Filtered	Filtered	Filtered
O00151	PDLIM1	PDZ and LIM domain protein 1	QELNEPPKQSTSFLVLQEILESEEK	(S215)	_QELNEPPKQSTS[Phospho (STY)]FLVLQEILESEEK_.3	_QELNEPPKQSTS[Phospho (STY)]FLVLQEILESEEK_	0.884721	0.883301	Filtered	Filtered	Filtered	Filtered	31747.3	29562.2	Filtered	Filtered	Filtered	Filtered
O00151	PDLIM1	PDZ and LIM domain protein 1	QELNEPPKQSTSFLVLQEILESEEK	(S213)	_QELNEPPKQS[Phospho (STY)]TSFLVLQEILESEEK_.3	_QELNEPPKQS[Phospho (STY)]TSFLVLQEILESEEK_	0.0486386	Filtered	Filtered	Filtered	Filtered	Filtered	55531.9	Filtered	Filtered	Filtered	Filtered	Filtered
O00151	PDLIM1	PDZ and LIM domain protein 1	VTPPEGYEVVTVFPK	(Y321)	_VTPPEGY[Phospho (STY)]EVVTVFPK_.2	_VTPPEGY[Phospho (STY)]EVVTVFPK_	0.988087	Filtered	Filtered	Filtered	Filtered	Filtered	17445.7	Filtered	Filtered	Filtered	Filtered	Filtered
O00159	MYO1C	Unconventional myosin-Ic	DVESPSWR	(S408)	_DVES[Phospho (STY)]PSWR_.2	_DVES[Phospho (STY)]PSWR_	1	1	1	1	1	1	4737759	4.66239e+06	4798145	5277161	4945583	5.22681e+06
O00159	MYO1C	Unconventional myosin-Ic	DVESPSWR	(S410)	_DVESPS[Phospho (STY)]WR_.2	_DVESPS[Phospho (STY)]WR_	3.54603e-11	2.06384e-11	2.25768e-11	6.22891e-11	0.999998	4.51589e-13	3664639	3.58078e+06	3696264	4058377	260592	4.01409e+06
O00159	MYO1C	Unconventional myosin-Ic	LLSVEGSTLR	(S343)	_LLS[Phospho (STY)]VEGSTLR_.2	_LLS[Phospho (STY)]VEGSTLR_	Filtered	Filtered	0.501557	Filtered	Filtered	Filtered	Filtered	Filtered	9548.79	Filtered	Filtered	Filtered
O00161	SNAP23	Synaptosomal-associated protein 23	TTWGDGGENSPCNVVSK	(S110,C112)	_TTWGDGGENS[Phospho (STY)]PC[Carbamidomethyl (C)]NVVSK_.2	_TTWGDGGENS[Phospho (STY)]PC[Carbamidomethyl (C)]NVVSK_	1	1	1	1	1	1	9295900	9734394	9617172	2.66377e+06	2.59807e+06	2.63283e+06
O00161	SNAP23	Synaptosomal-associated protein 23	TTWGDGGENSPCNVVSK	(S110,C112)	_TTWGDGGENS[Phospho (STY)]PC[Carbamidomethyl (C)]NVVSK_.3	_TTWGDGGENS[Phospho (STY)]PC[Carbamidomethyl (C)]NVVSK_	0.999695	0.996354	1	0.999253	0.99902	0.903114	1.07682e+06	1.05384e+06	1.25026e+06	209897	206114	220604
O00161	SNAP23	Synaptosomal-associated protein 23	AHQITDESLESTR	(S20)	_AHQITDES[Phospho (STY)]LESTR_.3	_AHQITDES[Phospho (STY)]LESTR_	1	1	1	0.999893	0.999857	0.999746	674089	712224	654656	178507	192664	199834
O00161	SNAP23	Synaptosomal-associated protein 23	AHQITDESLESTR	(S20)	_AHQITDES[Phospho (STY)]LESTR_.2	_AHQITDES[Phospho (STY)]LESTR_	0.999989	0.999997	0.999999	0.999815	0.9992	0.994402	406967	345597	426461	94635.4	84437.1	92693.7
O00161	SNAP23	Synaptosomal-associated protein 23	AHQITDESLESTRR	(S23)	_AHQITDESLES[Phospho (STY)]TRR_.3	_AHQITDESLES[Phospho (STY)]TRR_	7.63882e-07	0.719254	0.400953	0.00818344	0.037988	0.00677406	999420	246221	216755	167207	156304	187186
O00161	SNAP23	Synaptosomal-associated protein 23	AHQITDESLESTR	(T24)	_AHQITDESLEST[Phospho (STY)]R_.2	_AHQITDESLEST[Phospho (STY)]R_	7.35204e-06	9.32807e-06	3.99527e-07	0.169308	0.000487356	0.0488082	464441	393357	478630	125718	111560	123152
O00161	SNAP23	Synaptosomal-associated protein 23	TTWGDGGENSPCNVVSK	(T102,C112)	_TT[Phospho (STY)]WGDGGENSPC[Carbamidomethyl (C)]NVVSK_.2	_TT[Phospho (STY)]WGDGGENSPC[Carbamidomethyl (C)]NVVSK_	2.37669e-31	6.67022e-24	2.52187e-30	2.85039e-15	3.78767e-08	Filtered	7861017	8086016	7972491	2.22159e+06	2188214	Filtered
O00161	SNAP23	Synaptosomal-associated protein 23	AHQITDESLESTRR	(S20)	_AHQITDES[Phospho (STY)]LESTRR_.3	_AHQITDES[Phospho (STY)]LESTRR_	0.995011	0.999889	0.999867	0.979534	0.900037	0.980672	1.02117e+06	1.16134e+06	974836	173198	161532	192959
O00161	SNAP23	Synaptosomal-associated protein 23	AHQITDESLESTRR	(S20)	_AHQITDES[Phospho (STY)]LESTRR_.2	_AHQITDES[Phospho (STY)]LESTRR_	0.000357714	0.099233	0.000185283	Filtered	Filtered	Filtered	26566.7	32455.7	24125.5	Filtered	Filtered	Filtered
O00161	SNAP23	Synaptosomal-associated protein 23	AHQITDESLESTRR	(T24)	_AHQITDESLEST[Phospho (STY)]RR_.3	_AHQITDESLEST[Phospho (STY)]RR_	2.97427e-07	1.76877e-06	0.598661	0.0118879	0.0602576	0.0111856	993726	1.11687e+06	210018	167207	156190	187478
O00161	SNAP23	Synaptosomal-associated protein 23	AHQITDESLESTRR	(T24)	_AHQITDESLEST[Phospho (STY)]RR_.2	_AHQITDESLEST[Phospho (STY)]RR_	Filtered	Filtered	0.583658	Filtered	Filtered	Filtered	Filtered	Filtered	27261.1	Filtered	Filtered	Filtered
O00161	SNAP23	Synaptosomal-associated protein 23	EDEMEENLTQVGSILGNLK	(M152,S161)	_EDEM[Oxidation (M)]EENLTQVGS[Phospho (STY)]ILGNLK_.3	_EDEM[Oxidation (M)]EENLTQVGS[Phospho (STY)]ILGNLK_	0.99999	1	1	Filtered	Filtered	0.99944	62722.6	54200.2	56390	Filtered	Filtered	9589.7
O00161	SNAP23	Synaptosomal-associated protein 23	MDNLSSEEIQQR	(S5)	_M[Acetyl (Protein N-term)]DNLS[Phospho (STY)]SEEIQQR_.2	_M[Acetyl (Protein N-term)]DNLS[Phospho (STY)]SEEIQQR_	0.884834	0.150314	0.179857	Filtered	Filtered	Filtered	167551	169422	168392	Filtered	Filtered	Filtered
O00161	SNAP23	Synaptosomal-associated protein 23	ILGLAIESQDAGIK	(S34)	_ILGLAIES[Phospho (STY)]QDAGIK_.2	_ILGLAIES[Phospho (STY)]QDAGIK_	1	1	1	Filtered	Filtered	Filtered	149826	160265	158007	Filtered	Filtered	Filtered
O00161	SNAP23	Synaptosomal-associated protein 23	ITNDAREDEMEENLTQVGSILGNLK	(M152,S161)	_ITNDAREDEM[Oxidation (M)]EENLTQVGS[Phospho (STY)]ILGNLK_.3	_ITNDAREDEM[Oxidation (M)]EENLTQVGS[Phospho (STY)]ILGNLK_	0.984068	0.99989	0.998824	Filtered	Filtered	Filtered	142175	157534	153134	Filtered	Filtered	Filtered
O00161	SNAP23	Synaptosomal-associated protein 23	MDNLSSEEIQQR	(S6)	_[Acetyl (Protein N-term)]MDNLSS[Phospho (STY)]EEIQQR_.2	_[Acetyl (Protein N-term)]MDNLSS[Phospho (STY)]EEIQQR_	0.000633243	0.0124919	0.139008	Filtered	Filtered	Filtered	119069	124777	130524	Filtered	Filtered	Filtered
O00161	SNAP23	Synaptosomal-associated protein 23	MDNLSSEEIQQR	(S5)	_[Acetyl (Protein N-term)]MDNLS[Phospho (STY)]SEEIQQR_.2	_[Acetyl (Protein N-term)]MDNLS[Phospho (STY)]SEEIQQR_	0.865362	0.988044	0.860992	Filtered	Filtered	Filtered	90006.1	87065.8	87653.3	Filtered	Filtered	Filtered
O00161	SNAP23	Synaptosomal-associated protein 23	EDEMEENLTQVGSILGNLK	(S161)	_EDEMEENLTQVGS[Phospho (STY)]ILGNLK_.3	_EDEMEENLTQVGS[Phospho (STY)]ILGNLK_	1	1	0.999997	Filtered	Filtered	Filtered	31014.2	23693.7	23884.9	Filtered	Filtered	Filtered
O00161	SNAP23	Synaptosomal-associated protein 23	AHQITDESLESTRR	(S23,T24)	_AHQITDESLES[Phospho (STY)]T[Phospho (STY)]RR_.3	_AHQITDESLES[Phospho (STY)]T[Phospho (STY)]RR_	0.430926	0.36661	0.292903	Filtered	0.823325	0.730944	196896	227944	216894	Filtered	17797.7	22960
O00161	SNAP23	Synaptosomal-associated protein 23	MDNLSSEEIQQR	(S6)	_M[Acetyl (Protein N-term)]DNLSS[Phospho (STY)]EEIQQR_.2	_M[Acetyl (Protein N-term)]DNLSS[Phospho (STY)]EEIQQR_	0.13428	0.0135697	0.138615	Filtered	Filtered	Filtered	163523	173861	168625	Filtered	Filtered	Filtered
O00161	SNAP23	Synaptosomal-associated protein 23	MDNLSSEEIQQR	(S6)	_M[Acetyl (Protein N-term)]DNLSS[Phospho (STY)]EEIQQR_.3	_M[Acetyl (Protein N-term)]DNLSS[Phospho (STY)]EEIQQR_	Filtered	0.5	0.5	Filtered	Filtered	Filtered	Filtered	31991.6	15646	Filtered	Filtered	Filtered
O00161	SNAP23	Synaptosomal-associated protein 23	ITNDAREDEMEENLTQVGSILGNLK	(S161)	_ITNDAREDEMEENLTQVGS[Phospho (STY)]ILGNLK_.3	_ITNDAREDEMEENLTQVGS[Phospho (STY)]ILGNLK_	Filtered	0.997114	0.997863	Filtered	Filtered	Filtered	Filtered	15487.6	9955.16	Filtered	Filtered	Filtered
O00167	EYA2	Eyes absent homolog 2	SSDPSPAGDNEIER	(S256)	_S[Phospho (STY)]SDPSPAGDNEIER_.2	_S[Phospho (STY)]SDPSPAGDNEIER_	0.509311	0.529726	0.501504	Filtered	Filtered	Filtered	711856	768396	752809	Filtered	Filtered	Filtered
O00167	EYA2	Eyes absent homolog 2	RSSDPSPAGDNEIER	(S257)	_RSS[Phospho (STY)]DPSPAGDNEIER_.2	_RSS[Phospho (STY)]DPSPAGDNEIER_	0.996763	0.908525	0.984961	Filtered	Filtered	Filtered	241186	245913	260156	Filtered	Filtered	Filtered
O00167	EYA2	Eyes absent homolog 2	RSSDPSPAGDNEIER	(S257)	_RSS[Phospho (STY)]DPSPAGDNEIER_.3	_RSS[Phospho (STY)]DPSPAGDNEIER_	0.973591	0.827746	0.785667	Filtered	Filtered	Filtered	203640	227358	199492	Filtered	Filtered	Filtered
O00167	EYA2	Eyes absent homolog 2	SSDPSPAGDNEIER	(S260)	_SSDPS[Phospho (STY)]PAGDNEIER_.2	_SSDPS[Phospho (STY)]PAGDNEIER_	0.480058	0.65286	0.520371	Filtered	Filtered	Filtered	44731.2	53983.2	48721.3	Filtered	Filtered	Filtered
O00170	AIP	AH receptor-interacting protein	VESPGTYQQDPWAMTDEEK	(S159,M170)	_VES[Phospho (STY)]PGTYQQDPWAM[Oxidation (M)]TDEEK_.3	_VES[Phospho (STY)]PGTYQQDPWAM[Oxidation (M)]TDEEK_	0.0181356	3.5614e-05	0.00228333	Filtered	Filtered	Filtered	60694.8	58265.3	56048	Filtered	Filtered	Filtered
O00170	AIP	AH receptor-interacting protein	VESPGTYQQDPWAMTDEEK	(Y163)	_VESPGTY[Phospho (STY)]QQDPWAMTDEEK_.3	_VESPGTY[Phospho (STY)]QQDPWAMTDEEK_	0.882213	0.999996	0.999225	Filtered	Filtered	Filtered	38568.3	48727.6	41069.8	Filtered	Filtered	Filtered
O00170	AIP	AH receptor-interacting protein	TLHSDDEGTVLDDSR	(S43)	_TLHS[Phospho (STY)]DDEGTVLDDSR_.3	_TLHS[Phospho (STY)]DDEGTVLDDSR_	Filtered	0.959174	0.953352	Filtered	Filtered	Filtered	Filtered	120642	158990	Filtered	Filtered	Filtered
O00170	AIP	AH receptor-interacting protein	TLHSDDEGTVLDDSR	(S43)	_TLHS[Phospho (STY)]DDEGTVLDDSR_.2	_TLHS[Phospho (STY)]DDEGTVLDDSR_	0.975691	Filtered	0.949284	Filtered	Filtered	Filtered	22229.4	Filtered	19269.5	Filtered	Filtered	Filtered
O00170	AIP	AH receptor-interacting protein	VESPGTYQQDPWAMTDEEK	(T162)	_VESPGT[Phospho (STY)]YQQDPWAMTDEEK_.3	_VESPGT[Phospho (STY)]YQQDPWAMTDEEK_	4.37782e-06	Filtered	Filtered	Filtered	Filtered	Filtered	7366.5	Filtered	Filtered	Filtered	Filtered	Filtered
O00178	GTPBP1	GTP-binding protein 1	SAMDSPVPASMFAPEPSSPGAAR	(M10,M18,S25)	_SAM[Oxidation (M)]DSPVPASM[Oxidation (M)]FAPEPSS[Phospho (STY)]PGAAR_.3	_SAM[Oxidation (M)]DSPVPASM[Oxidation (M)]FAPEPSS[Phospho (STY)]PGAAR_	1	1	1	0.999912	1	0.999998	12771616	12646082	13780932	8285329	8.04622e+06	8.17865e+06
O00178	GTPBP1	GTP-binding protein 1	SAMDSPVPASMFAPEPSSPGAAR	(M10,S25)	_SAM[Oxidation (M)]DSPVPASMFAPEPSS[Phospho (STY)]PGAAR_.3	_SAM[Oxidation (M)]DSPVPASMFAPEPSS[Phospho (STY)]PGAAR_	1	0.999979	0.999995	0.999459	0.999999	1	9853040	9938407	10311771	5.05718e+06	5258816	5255508
O00178	GTPBP1	GTP-binding protein 1	SAMDSPVPASMFAPEPSSPGAAR	(S25)	_SAMDSPVPASMFAPEPSS[Phospho (STY)]PGAAR_.3	_SAMDSPVPASMFAPEPSS[Phospho (STY)]PGAAR_	0.999766	0.999986	0.999988	0.999983	1	1	2.81459e+06	2.89449e+06	2.93292e+06	1.77629e+06	1.77272e+06	1853447
O00178	GTPBP1	GTP-binding protein 1	SAMDSPVPASMFAPEPSSPGAAR	(M18,S25)	_SAMDSPVPASM[Oxidation (M)]FAPEPSS[Phospho (STY)]PGAAR_.3	_SAMDSPVPASM[Oxidation (M)]FAPEPSS[Phospho (STY)]PGAAR_	1	1	1	0.999973	0.999999	0.999966	3311487	2.59651e+06	2.78533e+06	1.66261e+06	1.2625e+06	1.20378e+06
O00178	GTPBP1	GTP-binding protein 1	SAMDSPVPASMFAPEPSSPGAAR	(M18,S24)	_SAMDSPVPASM[Oxidation (M)]FAPEPS[Phospho (STY)]SPGAAR_.3	_SAMDSPVPASM[Oxidation (M)]FAPEPS[Phospho (STY)]SPGAAR_	3.06461e-07	1.73928e-07	5.18946e-08	8.52974e-06	5.78968e-07	3.36721e-05	3418564	2.68838e+06	2.87957e+06	1.2643e+06	1310489	1.24957e+06
O00178	GTPBP1	GTP-binding protein 1	SAMDSPVPASMFAPEPSSPGAAR	(S17,M18)	_SAMDSPVPAS[Phospho (STY)]M[Oxidation (M)]FAPEPSSPGAAR_.3	_SAMDSPVPAS[Phospho (STY)]M[Oxidation (M)]FAPEPSSPGAAR_	2.65826e-42	1.08601e-42	2.66247e-44	4.56594e-31	3.3832e-34	7.18305e-35	2.62182e+06	2538923	2182931	1.28728e+06	972568	1324764
O00178	GTPBP1	GTP-binding protein 1	SAMDSPVPASMFAPEPSSPGAAR	(S8,M10,S25)	_S[Phospho (STY)]AM[Oxidation (M)]DSPVPASMFAPEPSS[Phospho (STY)]PGAAR_.3	_S[Phospho (STY)]AM[Oxidation (M)]DSPVPASMFAPEPSS[Phospho (STY)]PGAAR_	7.5611e-09	6.02197e-06	0.00104147	0.00371213	0.00222344	0.00272548	570501	609800	640211	61167.5	85226.8	86324.2
O00178	GTPBP1	GTP-binding protein 1	SAMDSPVPASMFAPEPSSPGAAR	(M10,S12,S24)	_SAM[Oxidation (M)]DS[Phospho (STY)]PVPASMFAPEPS[Phospho (STY)]SPGAAR_.3	_SAM[Oxidation (M)]DS[Phospho (STY)]PVPASMFAPEPS[Phospho (STY)]SPGAAR_	0.897463	0.00669973	0.200068	0.0336055	0.368525	0.000914747	555621	590886	614344	56497.4	81958.6	82814.6
O00178	GTPBP1	GTP-binding protein 1	LVLVSPTSEQYDSLLR	(S69)	_LVLVS[Phospho (STY)]PTSEQYDSLLR_.2	_LVLVS[Phospho (STY)]PTSEQYDSLLR_	0.998217	0.999953	0.999865	0.99955	0.999467	0.999987	383195	377460	403708	148854	156764	155205
O00178	GTPBP1	GTP-binding protein 1	LVLVSPTSEQYDSLLR	(S69)	_LVLVS[Phospho (STY)]PTSEQYDSLLR_.3	_LVLVS[Phospho (STY)]PTSEQYDSLLR_	1	0.999994	1	0.978915	0.955215	0.97895	47587.2	48324.5	44833.7	17985	18770.3	20093.1
O00178	GTPBP1	GTP-binding protein 1	LVLVSPTSEQYDSLLR	(T71)	_LVLVSPT[Phospho (STY)]SEQYDSLLR_.2	_LVLVSPT[Phospho (STY)]SEQYDSLLR_	0.00353869	4.76637e-05	0.000157031	0.000440445	0.000588773	1.46974e-05	264354	250778	286237	101312	108258	99949.2
O00178	GTPBP1	GTP-binding protein 1	LVLVSPTSEQYDSLLR	(T71)	_LVLVSPT[Phospho (STY)]SEQYDSLLR_.3	_LVLVSPT[Phospho (STY)]SEQYDSLLR_	1.5243e-07	0.0133631	3.02746e-07	0.0207243	0.0415074	0.0205359	44330.1	45617.2	42129.7	16828.5	17534.7	18680.2
O00178	GTPBP1	GTP-binding protein 1	LHGGFDSDCSEDGEALNGEPELDLTSK	(S44,C46,S47)	_LHGGFDS[Phospho (STY)]DC[Carbamidomethyl (C)]S[Phospho (STY)]EDGEALNGEPELDLTSK_.4	_LHGGFDS[Phospho (STY)]DC[Carbamidomethyl (C)]S[Phospho (STY)]EDGEALNGEPELDLTSK_	1	1	0.999909	1	1	1	262898	271811	268380	102776	121818	99853.6
O00178	GTPBP1	GTP-binding protein 1	SAMDSPVPASMFAPEPSSPGAAR	(S8,M18,S25)	_S[Phospho (STY)]AMDSPVPASM[Oxidation (M)]FAPEPSS[Phospho (STY)]PGAAR_.3	_S[Phospho (STY)]AMDSPVPASM[Oxidation (M)]FAPEPSS[Phospho (STY)]PGAAR_	0.607544	0.609716	0.00353658	0.00381343	0.000713667	0.000672404	275743	289589	364106	58254.3	61077.6	53626.9
O00178	GTPBP1	GTP-binding protein 1	SAMDSPVPASMFAPEPSSPGAAR	(M10,S12,S25)	_SAM[Oxidation (M)]DS[Phospho (STY)]PVPASMFAPEPSS[Phospho (STY)]PGAAR_.3	_SAM[Oxidation (M)]DS[Phospho (STY)]PVPASMFAPEPSS[Phospho (STY)]PGAAR_	4.15402e-06	3.58455e-14	4.03965e-08	0.00207203	4.94879e-05	0.0204708	289488	286103	296359	43797	49143.6	41582.1
O00178	GTPBP1	GTP-binding protein 1	LVLVSPTSEQYDSLLR	(S72)	_LVLVSPTS[Phospho (STY)]EQYDSLLR_.2	_LVLVSPTS[Phospho (STY)]EQYDSLLR_	0.000199059	2.35856e-06	5.19056e-06	3.58157e-05	2.0916e-05	9.92537e-07	178171	178814	193829	69109.4	79951	69829.1
O00178	GTPBP1	GTP-binding protein 1	LVLVSPTSEQYDSLLR	(S72)	_LVLVSPTS[Phospho (STY)]EQYDSLLR_.3	_LVLVSPTS[Phospho (STY)]EQYDSLLR_	1.82371e-10	2.63888e-06	1.57622e-11	0.000859995	0.000372936	0.000450502	42545	23468.4	40055.1	16390	16817.3	17200.2
O00178	GTPBP1	GTP-binding protein 1	SAMDSPVPASMFAPEPSSPGAAR	(S8,M18)	_S[Phospho (STY)]AMDSPVPASM[Oxidation (M)]FAPEPSSPGAAR_.3	_S[Phospho (STY)]AMDSPVPASM[Oxidation (M)]FAPEPSSPGAAR_	0	0	0.25769	Filtered	6.47376e-40	2.03749e-42	652330	768865	81162.9	Filtered	412014	369396
O00178	GTPBP1	GTP-binding protein 1	SAMDSPVPASMFAPEPSSPGAAR	(S17)	_SAMDSPVPAS[Phospho (STY)]MFAPEPSSPGAAR_.3	_SAMDSPVPAS[Phospho (STY)]MFAPEPSSPGAAR_	1.94895e-40	1.07432e-38	3.15283e-35	1.32736e-28	Filtered	Filtered	811293	825696	835662	529122	Filtered	Filtered
O00178	GTPBP1	GTP-binding protein 1	SAMDSPVPASMFAPEPSSPGAAR	(M10,S12)	_SAM[Oxidation (M)]DS[Phospho (STY)]PVPASMFAPEPSSPGAAR_.3	_SAM[Oxidation (M)]DS[Phospho (STY)]PVPASMFAPEPSSPGAAR_	0	0	0	Filtered	Filtered	Filtered	2.63886e+06	2666927	2.74226e+06	Filtered	Filtered	Filtered
O00178	GTPBP1	GTP-binding protein 1	SAMDSPVPASMFAPEPSSPGAAR	(S8,M10,M18,S25)	_S[Phospho (STY)]AM[Oxidation (M)]DSPVPASM[Oxidation (M)]FAPEPSS[Phospho (STY)]PGAAR_.3	_S[Phospho (STY)]AM[Oxidation (M)]DSPVPASM[Oxidation (M)]FAPEPSS[Phospho (STY)]PGAAR_	3.56714e-07	5.61783e-09	8.74423e-06	Filtered	Filtered	Filtered	1.03079e+06	481306	1.03705e+06	Filtered	Filtered	Filtered
O00178	GTPBP1	GTP-binding protein 1	SAMDSPVPASMFAPEPSSPGAAR	(M10,S12,M18,S25)	_SAM[Oxidation (M)]DS[Phospho (STY)]PVPASM[Oxidation (M)]FAPEPSS[Phospho (STY)]PGAAR_.3	_SAM[Oxidation (M)]DS[Phospho (STY)]PVPASM[Oxidation (M)]FAPEPSS[Phospho (STY)]PGAAR_	0.630161	0.11561	0.102181	Filtered	Filtered	Filtered	745090	363520	741196	Filtered	Filtered	Filtered
O00178	GTPBP1	GTP-binding protein 1	SAMDSPVPASMFAPEPSSPGAAR	(S8,S25)	_S[Phospho (STY)]AMDSPVPASMFAPEPSS[Phospho (STY)]PGAAR_.3	_S[Phospho (STY)]AMDSPVPASMFAPEPSS[Phospho (STY)]PGAAR_	0.00352993	0.000135572	0.0837342	Filtered	Filtered	Filtered	199593	204828	204603	Filtered	Filtered	Filtered
O00178	GTPBP1	GTP-binding protein 1	SAMDSPVPASMFAPEPSSPGAAR	(S12,S25)	_SAMDS[Phospho (STY)]PVPASMFAPEPSS[Phospho (STY)]PGAAR_.3	_SAMDS[Phospho (STY)]PVPASMFAPEPSS[Phospho (STY)]PGAAR_	0.758983	0.223173	0.230661	Filtered	Filtered	Filtered	200237	201645	204543	Filtered	Filtered	Filtered
O00178	GTPBP1	GTP-binding protein 1	SAMDSPVPASMFAPEPSSPGAAR	(S8,M10,M18)	_S[Phospho (STY)]AM[Oxidation (M)]DSPVPASM[Oxidation (M)]FAPEPSSPGAAR_.3	_S[Phospho (STY)]AM[Oxidation (M)]DSPVPASM[Oxidation (M)]FAPEPSSPGAAR_	0.953361	Filtered	0.95282	Filtered	Filtered	Filtered	166208	Filtered	364123	Filtered	Filtered	Filtered
O00178	GTPBP1	GTP-binding protein 1	LHGGFDSDCSEDGEALNGEPELDLTSK	(S44,C46)	_LHGGFDS[Phospho (STY)]DC[Carbamidomethyl (C)]SEDGEALNGEPELDLTSK_.3	_LHGGFDS[Phospho (STY)]DC[Carbamidomethyl (C)]SEDGEALNGEPELDLTSK_	Filtered	0.840052	0.534313	Filtered	Filtered	Filtered	Filtered	62735.4	39178.1	Filtered	Filtered	Filtered
O00178	GTPBP1	GTP-binding protein 1	SRSAMDSPVPASMFAPEPSSPGAAR	(S6,M10,S25)	_S[Phospho (STY)]RSAM[Oxidation (M)]DSPVPASMFAPEPSS[Phospho (STY)]PGAAR_.3	_S[Phospho (STY)]RSAM[Oxidation (M)]DSPVPASMFAPEPSS[Phospho (STY)]PGAAR_	2.06552e-07	Filtered	0.00625189	Filtered	Filtered	Filtered	34050.7	Filtered	31675	Filtered	Filtered	Filtered
O00178	GTPBP1	GTP-binding protein 1	SAMDSPVPASMFAPEPSSPGAAR	(M10,S12,M18)	_SAM[Oxidation (M)]DS[Phospho (STY)]PVPASM[Oxidation (M)]FAPEPSSPGAAR_.3	_SAM[Oxidation (M)]DS[Phospho (STY)]PVPASM[Oxidation (M)]FAPEPSSPGAAR_	0.569968	Filtered	Filtered	Filtered	Filtered	Filtered	373589	Filtered	Filtered	Filtered	Filtered	Filtered
O00178	GTPBP1	GTP-binding protein 1	SRSAMDSPVPASMFAPEPSSPGAAR	(M10,S12,M18,S25)	_SRSAM[Oxidation (M)]DS[Phospho (STY)]PVPASM[Oxidation (M)]FAPEPSS[Phospho (STY)]PGAAR_.3	_SRSAM[Oxidation (M)]DS[Phospho (STY)]PVPASM[Oxidation (M)]FAPEPSS[Phospho (STY)]PGAAR_	0.000409081	Filtered	Filtered	Filtered	Filtered	Filtered	94519.6	Filtered	Filtered	Filtered	Filtered	Filtered
O00178	GTPBP1	GTP-binding protein 1	SAMDSPVPASMFAPEPSSPGAAR	(S8,M10)	_S[Phospho (STY)]AM[Oxidation (M)]DSPVPASMFAPEPSSPGAAR_.3	_S[Phospho (STY)]AM[Oxidation (M)]DSPVPASMFAPEPSSPGAAR_	0.00115133	Filtered	Filtered	Filtered	Filtered	Filtered	1891.98	Filtered	Filtered	Filtered	Filtered	Filtered
O00186	STXBP3	Syntaxin-binding protein 3	TSLSALTQLMK	(T322)	_T[Phospho (STY)]SLSALTQLMK_.2	_T[Phospho (STY)]SLSALTQLMK_	0.159126	0.149647	0.824463	0.0427094	0.0388757	0.324094	6576.28	6498.87	6017.42	74665.5	74672.9	84492.5
O00186	STXBP3	Syntaxin-binding protein 3	TSLSALTQLMK	(S323)	_TS[Phospho (STY)]LSALTQLMK_.2	_TS[Phospho (STY)]LSALTQLMK_	0.878285	0.824372	Filtered	0.955645	0.958858	0.681502	9103.23	8963.38	Filtered	82715	82721.1	93749.4
O00186	STXBP3	Syntaxin-binding protein 3	TSLSALTQLMK	(T322,M331)	_T[Phospho (STY)]SLSALTQLM[Oxidation (M)]K_.2	_T[Phospho (STY)]SLSALTQLM[Oxidation (M)]K_	Filtered	Filtered	Filtered	0.916131	0.835768	0.615524	Filtered	Filtered	Filtered	41035	43671.7	44866
O00186	STXBP3	Syntaxin-binding protein 3	DKVSLIKDE	(S587)	_DKVS[Phospho (STY)]LIKDE_.2	_DKVS[Phospho (STY)]LIKDE_	1	Filtered	Filtered	1	1	Filtered	31179.6	Filtered	Filtered	37970.2	44002.4	Filtered
O00186	STXBP3	Syntaxin-binding protein 3	TSLSALTQLMK	(S323,M331)	_TS[Phospho (STY)]LSALTQLM[Oxidation (M)]K_.2	_TS[Phospho (STY)]LSALTQLM[Oxidation (M)]K_	Filtered	Filtered	Filtered	0.0267951	0.629465	0.234367	Filtered	Filtered	Filtered	29601.4	32462.3	30586
O00186	STXBP3	Syntaxin-binding protein 3	TSLSALTQLMK	(S325)	_TSLS[Phospho (STY)]ALTQLMK_.2	_TSLS[Phospho (STY)]ALTQLMK_	Filtered	Filtered	Filtered	0.199333	Filtered	0.199968	Filtered	Filtered	Filtered	2474.25	Filtered	2932.85
O00192	ARVCF	Armadillo repeat protein deleted in velo-cardio-facial syndrome	DSPSYGSLSR	(S203)	_DSPSYGS[Phospho (STY)]LSR_.2	_DSPSYGS[Phospho (STY)]LSR_	1	0.999996	0.999998	0.995542	0.999228	0.979795	4356741	4324227	4.12093e+06	649744	625977	631506
O00192	ARVCF	Armadillo repeat protein deleted in velo-cardio-facial syndrome	DSPSYGSLSR	(S205)	_DSPSYGSLS[Phospho (STY)]R_.2	_DSPSYGSLS[Phospho (STY)]R_	2.25608e-07	4.31816e-06	1.98946e-06	0.00441763	0.000767957	0.0215453	4.35688e+06	4321890	4.1372e+06	641435	616547	622920
O00192	ARVCF	Armadillo repeat protein deleted in velo-cardio-facial syndrome	NFDTLDLPK	(T642)	_NFDT[Phospho (STY)]LDLPK_.2	_NFDT[Phospho (STY)]LDLPK_	1	1	1	1	1	1	2.3774e+06	2.25313e+06	2305393	819498	810069	814758
O00192	ARVCF	Armadillo repeat protein deleted in velo-cardio-facial syndrome	FQAEPYGLEDDTRSLAADDEGGPELEPDYGTATR	(Y259)	_FQAEPY[Phospho (STY)]GLEDDTRSLAADDEGGPELEPDYGTATR_.4	_FQAEPY[Phospho (STY)]GLEDDTRSLAADDEGGPELEPDYGTATR_	0.990589	0.987863	0.89195	0.97548	0.999136	0.997463	612299	635292	615060	137084	135889	141128
O00192	ARVCF	Armadillo repeat protein deleted in velo-cardio-facial syndrome	FQAEPYGLEDDTRSLAADDEGGPELEPDYGTATR	(T265)	_FQAEPYGLEDDT[Phospho (STY)]RSLAADDEGGPELEPDYGTATR_.4	_FQAEPYGLEDDT[Phospho (STY)]RSLAADDEGGPELEPDYGTATR_	0.00168629	0.000748687	0.0173764	0.00489331	0.000164625	0.00379626	589548	616455	584914	131050	134169	137663
O00192	ARVCF	Armadillo repeat protein deleted in velo-cardio-facial syndrome	FQAEPYGLEDDTRSLAADDEGGPELEPDYGTATR	(S267)	_FQAEPYGLEDDTRS[Phospho (STY)]LAADDEGGPELEPDYGTATR_.4	_FQAEPYGLEDDTRS[Phospho (STY)]LAADDEGGPELEPDYGTATR_	0.0600131	0.0114595	0.0893182	0.0192218	0.000696723	0.00203204	564523	585923	561464	122057	128222	132898
O00192	ARVCF	Armadillo repeat protein deleted in velo-cardio-facial syndrome	GASSAGEASEKEPLK	(S916)	_GASS[Phospho (STY)]AGEASEKEPLK_.2	_GASS[Phospho (STY)]AGEASEKEPLK_	5.34589e-09	4.55172e-10	1.08795e-08	2.91413e-05	0.000191104	1.11338e-05	426776	510960	467947	133454	109659	132222
O00192	ARVCF	Armadillo repeat protein deleted in velo-cardio-facial syndrome	GASSAGEASEKEPLK	(S916)	_GASS[Phospho (STY)]AGEASEKEPLK_.3	_GASS[Phospho (STY)]AGEASEKEPLK_	0.00233434	0.00505726	0.00165995	0.42441	0.0785483	0.109278	32649.8	42686.8	37302.3	8608.98	9429.16	6973.27
O00192	ARVCF	Armadillo repeat protein deleted in velo-cardio-facial syndrome	GALSPGGFDDSTLPLVDKSLEGEK	(S879)	_GALSPGGFDDSTLPLVDKS[Phospho (STY)]LEGEK_.3	_GALSPGGFDDSTLPLVDKS[Phospho (STY)]LEGEK_	0.999996	0.999997	0.999997	0.99997	0.989525	0.999991	108143	112940	118232	59891.3	64080.3	62071.3
O00192	ARVCF	Armadillo repeat protein deleted in velo-cardio-facial syndrome	GASSAGEASEKEPLK	(S915)	_GAS[Phospho (STY)]SAGEASEKEPLK_.2	_GAS[Phospho (STY)]SAGEASEKEPLK_	1	1	1	0.999998	0.999795	0.999989	509404	611155	556434	155914	129418	156329
O00192	ARVCF	Armadillo repeat protein deleted in velo-cardio-facial syndrome	GASSAGEASEKEPLK	(S915)	_GAS[Phospho (STY)]SAGEASEKEPLK_.3	_GAS[Phospho (STY)]SAGEASEKEPLK_	0.997604	0.994576	0.998821	Filtered	Filtered	0.831295	21820.5	28215.1	23938.7	Filtered	Filtered	4783.11
O00192	ARVCF	Armadillo repeat protein deleted in velo-cardio-facial syndrome	DSPSYGSLSR	(S200)	_DSPS[Phospho (STY)]YGSLSR_.2	_DSPS[Phospho (STY)]YGSLSR_	1.14286e-19	1.38812e-16	3.78822e-20	Filtered	Filtered	Filtered	5002204	5017626	4756415	Filtered	Filtered	Filtered
O00192	ARVCF	Armadillo repeat protein deleted in velo-cardio-facial syndrome	TGSRDVIPMDALGPDGYSTVDR	(T885,M893)	_T[Phospho (STY)]GSRDVIPM[Oxidation (M)]DALGPDGYSTVDR_.3	_T[Phospho (STY)]GSRDVIPM[Oxidation (M)]DALGPDGYSTVDR_	0.00599674	0.598013	0.0386539	Filtered	Filtered	Filtered	679040	691872	679237	Filtered	Filtered	Filtered
O00192	ARVCF	Armadillo repeat protein deleted in velo-cardio-facial syndrome	TGSRDVIPMDALGPDGYSTVDR	(S887,M893)	_TGS[Phospho (STY)]RDVIPM[Oxidation (M)]DALGPDGYSTVDR_.3	_TGS[Phospho (STY)]RDVIPM[Oxidation (M)]DALGPDGYSTVDR_	0.992885	0.979222	0.94775	Filtered	Filtered	Filtered	306813	321922	307906	Filtered	Filtered	Filtered
O00192	ARVCF	Armadillo repeat protein deleted in velo-cardio-facial syndrome	TGSRDVIPMDALGPDGYSTVDR	(S887)	_TGS[Phospho (STY)]RDVIPMDALGPDGYSTVDR_.3	_TGS[Phospho (STY)]RDVIPMDALGPDGYSTVDR_	0.938723	0.954358	0.947566	Filtered	Filtered	Filtered	222027	223145	238474	Filtered	Filtered	Filtered
O00192	ARVCF	Armadillo repeat protein deleted in velo-cardio-facial syndrome	SLAADDEGGPELEPDYGTATR	(S267)	_S[Phospho (STY)]LAADDEGGPELEPDYGTATR_.3	_S[Phospho (STY)]LAADDEGGPELEPDYGTATR_	1	1	1	Filtered	Filtered	Filtered	202535	219886	240895	Filtered	Filtered	Filtered
O00192	ARVCF	Armadillo repeat protein deleted in velo-cardio-facial syndrome	TGSRDVIPMDALGPDGYSTVDR	(T885)	_T[Phospho (STY)]GSRDVIPMDALGPDGYSTVDR_.3	_T[Phospho (STY)]GSRDVIPMDALGPDGYSTVDR_	0.0618179	0.0466642	0.0147697	Filtered	Filtered	Filtered	195781	198441	205002	Filtered	Filtered	Filtered
O00192	ARVCF	Armadillo repeat protein deleted in velo-cardio-facial syndrome	AYLSSGGGFPEGPEPR	(S184)	_AYLS[Phospho (STY)]SGGGFPEGPEPR_.2	_AYLS[Phospho (STY)]SGGGFPEGPEPR_	0.980594	0.999899	0.999926	Filtered	Filtered	Filtered	112313	96971.5	107744	Filtered	Filtered	Filtered
O00192	ARVCF	Armadillo repeat protein deleted in velo-cardio-facial syndrome	AYLSSGGGFPEGPEPR	(S185)	_AYLSS[Phospho (STY)]GGGFPEGPEPR_.2	_AYLSS[Phospho (STY)]GGGFPEGPEPR_	0.00119046	6.38775e-05	5.38566e-05	Filtered	Filtered	Filtered	87599.5	121467	101580	Filtered	Filtered	Filtered
O00192	ARVCF	Armadillo repeat protein deleted in velo-cardio-facial syndrome	TGSRDVIPMDALGPDGYSTVDRR	(S887)	_TGS[Phospho (STY)]RDVIPMDALGPDGYSTVDRR_.3	_TGS[Phospho (STY)]RDVIPMDALGPDGYSTVDRR_	0.79817	0.828456	0.80442	Filtered	Filtered	Filtered	80569.9	77557.4	66864.2	Filtered	Filtered	Filtered
O00192	ARVCF	Armadillo repeat protein deleted in velo-cardio-facial syndrome	GALSPGGFDDSTLPLVDK	(S864)	_GALS[Phospho (STY)]PGGFDDSTLPLVDK_.2	_GALS[Phospho (STY)]PGGFDDSTLPLVDK_	1	0.561312	0.999952	Filtered	Filtered	Filtered	71517.7	64855.2	71061.7	Filtered	Filtered	Filtered
O00192	ARVCF	Armadillo repeat protein deleted in velo-cardio-facial syndrome	DSPSYGSLSR	(S198)	_DS[Phospho (STY)]PSYGSLSR_.2	_DS[Phospho (STY)]PSYGSLSR_	0.99999	0.999998	1	Filtered	Filtered	Filtered	68983.9	69107.9	56039.8	Filtered	Filtered	Filtered
O00192	ARVCF	Armadillo repeat protein deleted in velo-cardio-facial syndrome	TGSRDVIPMDALGPDGYSTVDRR	(T885)	_T[Phospho (STY)]GSRDVIPMDALGPDGYSTVDRR_.3	_T[Phospho (STY)]GSRDVIPMDALGPDGYSTVDRR_	0.19994	0.167396	0.191526	Filtered	Filtered	Filtered	142186	139587	140681	Filtered	Filtered	Filtered
O00192	ARVCF	Armadillo repeat protein deleted in velo-cardio-facial syndrome	TGSRDVIPMDALGPDGYSTVDRR	(T885)	_T[Phospho (STY)]GSRDVIPMDALGPDGYSTVDRR_.4	_T[Phospho (STY)]GSRDVIPMDALGPDGYSTVDRR_	Filtered	0.293948	0.279273	Filtered	Filtered	Filtered	Filtered	16356.3	13441	Filtered	Filtered	Filtered
O00192	ARVCF	Armadillo repeat protein deleted in velo-cardio-facial syndrome	SLAADDEGGPELEPDYGTATR	(T286)	_SLAADDEGGPELEPDYGTAT[Phospho (STY)]R_.3	_SLAADDEGGPELEPDYGTAT[Phospho (STY)]R_	0.00183759	Filtered	0.0106858	Filtered	Filtered	Filtered	126797	Filtered	125617	Filtered	Filtered	Filtered
O00192	ARVCF	Armadillo repeat protein deleted in velo-cardio-facial syndrome	SLAADDEGGPELEPDYGTATR	(T284)	_SLAADDEGGPELEPDYGT[Phospho (STY)]ATR_.3	_SLAADDEGGPELEPDYGT[Phospho (STY)]ATR_	0.994319	Filtered	Filtered	Filtered	Filtered	Filtered	62579.8	Filtered	Filtered	Filtered	Filtered	Filtered
O00192	ARVCF	Armadillo repeat protein deleted in velo-cardio-facial syndrome	GALSPGGFDDSTLPLVDK	(T872)	_GALSPGGFDDST[Phospho (STY)]LPLVDK_.2	_GALSPGGFDDST[Phospho (STY)]LPLVDK_	0.842569	Filtered	Filtered	Filtered	Filtered	Filtered	88512	Filtered	Filtered	Filtered	Filtered	Filtered
O00192	ARVCF	Armadillo repeat protein deleted in velo-cardio-facial syndrome	TGSRDVIPMDALGPDGYSTVDRR	(T885,M893)	_T[Phospho (STY)]GSRDVIPM[Oxidation (M)]DALGPDGYSTVDRR_.4	_T[Phospho (STY)]GSRDVIPM[Oxidation (M)]DALGPDGYSTVDRR_	Filtered	Filtered	0.15298	Filtered	Filtered	Filtered	Filtered	Filtered	84018.2	Filtered	Filtered	Filtered
O00193	SMAP	Small acidic protein	RSASPDDDLGSSNWEAADLGNEER	(S15)	_RS[Phospho (STY)]ASPDDDLGSSNWEAADLGNEER_.3	_RS[Phospho (STY)]ASPDDDLGSSNWEAADLGNEER_	1.35382e-09	1.40775e-10	7.56961e-11	8.48475e-10	1.48786e-11	2.2877e-10	106601560	114933776	103257512	39001196	38158860	38483240
O00193	SMAP	Small acidic protein	RSASPDDDLGSSNWEAADLGNEER	(S24)	_RSASPDDDLGS[Phospho (STY)]SNWEAADLGNEER_.3	_RSASPDDDLGS[Phospho (STY)]SNWEAADLGNEER_	0	0	0	2.38221e-43	6.18561e-41	4.2039e-45	85184240	91758288	82561552	31274716	30711414	31031614
O00193	SMAP	Small acidic protein	RSASPDDDLGSSNWEAADLGNEER	(S25)	_RSASPDDDLGSS[Phospho (STY)]NWEAADLGNEER_.3	_RSASPDDDLGSS[Phospho (STY)]NWEAADLGNEER_	0	0	0	0	0	0	81609240	87642880	78899064	30026864	29468566	29641612
O00193	SMAP	Small acidic protein	SASPDDDLGSSNWEAADLGNEER	(S17)	_SAS[Phospho (STY)]PDDDLGSSNWEAADLGNEER_.3	_SAS[Phospho (STY)]PDDDLGSSNWEAADLGNEER_	0.869406	0.131481	0.0697253	0.957431	0.139837	0.219074	32922838	36311680	34646824	37414024	40966092	40829612
O00193	SMAP	Small acidic protein	SASPDDDLGSSNWEAADLGNEER	(S15)	_S[Phospho (STY)]ASPDDDLGSSNWEAADLGNEER_.3	_S[Phospho (STY)]ASPDDDLGSSNWEAADLGNEER_	0.130269	0.870685	0.887619	0.0425057	0.859792	0.779916	30253712	33408834	31775074	34424344	37689200	37625444
O00193	SMAP	Small acidic protein	RSASPDDDLGSSNWEAADLGNEERK	(S17)	_RSAS[Phospho (STY)]PDDDLGSSNWEAADLGNEERK_.3	_RSAS[Phospho (STY)]PDDDLGSSNWEAADLGNEERK_	0.999999	1	1	0.999975	0.999958	0.999332	9725786	11143671	9975378	1.85733e+06	1.74225e+06	1.93691e+06
O00193	SMAP	Small acidic protein	RSASPDDDLGSSNWEAADLGNEERK	(S17)	_RSAS[Phospho (STY)]PDDDLGSSNWEAADLGNEERK_.4	_RSAS[Phospho (STY)]PDDDLGSSNWEAADLGNEERK_	0.999964	0.999971	0.999974	0.998564	0.96946	0.998532	1.75077e+06	1.68066e+06	1.69378e+06	305191	338970	322039
O00193	SMAP	Small acidic protein	RSASPDDDLGSSNWEAADLGNEERK	(S15)	_RS[Phospho (STY)]ASPDDDLGSSNWEAADLGNEERK_.3	_RS[Phospho (STY)]ASPDDDLGSSNWEAADLGNEERK_	8.39159e-07	4.12467e-11	5.47655e-09	2.70741e-05	4.61711e-05	0.000690029	7.03908e+06	8112379	7234988	1.35677e+06	1.29303e+06	1.42074e+06
O00193	SMAP	Small acidic protein	SASPDDDLGSSNWEAADLGNEERK	(S24)	_SASPDDDLGS[Phospho (STY)]SNWEAADLGNEERK_.3	_SASPDDDLGS[Phospho (STY)]SNWEAADLGNEERK_	6.61691e-07	4.04787e-11	1.45438e-06	3.13098e-15	3.29881e-16	5.49344e-17	3.21207e+06	3.52355e+06	3.29932e+06	3099189	3.00541e+06	3.1569e+06
O00193	SMAP	Small acidic protein	SASPDDDLGSSNWEAADLGNEERK	(S15)	_S[Phospho (STY)]ASPDDDLGSSNWEAADLGNEERK_.3	_S[Phospho (STY)]ASPDDDLGSSNWEAADLGNEERK_	0.0385278	0.0187359	0.0182096	0.0877313	0.0768685	0.046855	3.10934e+06	3426097	3.16931e+06	2.98068e+06	2.89011e+06	3020834
O00193	SMAP	Small acidic protein	SASPDDDLGSSNWEAADLGNEERK	(S17)	_SAS[Phospho (STY)]PDDDLGSSNWEAADLGNEERK_.3	_SAS[Phospho (STY)]PDDDLGSSNWEAADLGNEERK_	0.959413	0.979127	0.980499	0.906083	0.917078	0.948355	2776198	3.03785e+06	2.80776e+06	2.62519e+06	2517458	2.63615e+06
O00193	SMAP	Small acidic protein	ESHPHGVKRSASPDDDLGSSNWEAADLGNEER	(S7,S15)	_ES[Phospho (STY)]HPHGVKRS[Phospho (STY)]ASPDDDLGSSNWEAADLGNEER_.4	_ES[Phospho (STY)]HPHGVKRS[Phospho (STY)]ASPDDDLGSSNWEAADLGNEER_	0.010912	0.237188	0.703457	0.00218051	0.000563937	0.0025371	1.02134e+06	1.01929e+06	969156	392290	355441	360210
O00193	SMAP	Small acidic protein	SASPDDDLGSSNWEAADLGNEER	(S15,S17)	_S[Phospho (STY)]AS[Phospho (STY)]PDDDLGSSNWEAADLGNEER_.3	_S[Phospho (STY)]AS[Phospho (STY)]PDDDLGSSNWEAADLGNEER_	1	1	1	1	1	1	1.02286e+06	950937	1.01401e+06	366945	369722	392763
O00193	SMAP	Small acidic protein	ESHPHGVKRSASPDDDLGSSNWEAADLGNEER	(S7,S25)	_ES[Phospho (STY)]HPHGVKRSASPDDDLGSS[Phospho (STY)]NWEAADLGNEER_.4	_ES[Phospho (STY)]HPHGVKRSASPDDDLGSS[Phospho (STY)]NWEAADLGNEER_	0.213213	0.235388	0.0995171	0.00218745	0.000567133	0.00251343	1.00911e+06	994667	953991	382973	350722	360422
O00193	SMAP	Small acidic protein	SASPDDDLGSSNWEAADLGNEER	(S15,S25)	_S[Phospho (STY)]ASPDDDLGSS[Phospho (STY)]NWEAADLGNEER_.3	_S[Phospho (STY)]ASPDDDLGSS[Phospho (STY)]NWEAADLGNEER_	3.94985e-16	1.1267e-13	6.29029e-17	1.0545e-09	3.99168e-06	5.63333e-11	948458	886737	982982	369774	366335	362131
O00193	SMAP	Small acidic protein	RSASPDDDLGSSNWEAADLGNEER	(S15,S17)	_RS[Phospho (STY)]AS[Phospho (STY)]PDDDLGSSNWEAADLGNEER_.3	_RS[Phospho (STY)]AS[Phospho (STY)]PDDDLGSSNWEAADLGNEER_	1	1	1	0.999983	1	1	464945	456586	507955	217875	229111	235768
O00193	SMAP	Small acidic protein	RSASPDDDLGSSNWEAADLGNEER	(S17,S25)	_RSAS[Phospho (STY)]PDDDLGSS[Phospho (STY)]NWEAADLGNEER_.3	_RSAS[Phospho (STY)]PDDDLGSS[Phospho (STY)]NWEAADLGNEER_	8.54434e-11	5.77362e-06	1.60665e-15	5.43162e-05	6.3271e-08	3.20016e-06	226022	220791	239225	103363	114284	105286
O00193	SMAP	Small acidic protein	RSASPDDDLGSSNWEAADLGNEER	(S17)	_RSAS[Phospho (STY)]PDDDLGSSNWEAADLGNEER_.3	_RSAS[Phospho (STY)]PDDDLGSSNWEAADLGNEER_	1	1	1	1	1	1	119813512	128558960	115624848	43607436	42573964	43067060
O00193	SMAP	Small acidic protein	RSASPDDDLGSSNWEAADLGNEER	(S17)	_RSAS[Phospho (STY)]PDDDLGSSNWEAADLGNEER_.4	_RSAS[Phospho (STY)]PDDDLGSSNWEAADLGNEER_	0.130436	0.95369	0.448525	Filtered	Filtered	Filtered	31398.3	35329.2	35280	Filtered	Filtered	Filtered
O00193	SMAP	Small acidic protein	EESAEELQAAEHPDEVEDPK	(S147)	_EES[Phospho (STY)]AEELQAAEHPDEVEDPK_.3	_EES[Phospho (STY)]AEELQAAEHPDEVEDPK_	1	1	1	Filtered	Filtered	Filtered	294932	314417	313763	Filtered	Filtered	Filtered
O00193	SMAP	Small acidic protein	SASPDDDLGSSNWEAADLGNEER	(S25)	_SASPDDDLGSS[Phospho (STY)]NWEAADLGNEER_.3	_SASPDDDLGSS[Phospho (STY)]NWEAADLGNEER_	0.809356	3.36751e-09	Filtered	0.098674	Filtered	Filtered	152679	273446	Filtered	49974.3	Filtered	Filtered
O00193	SMAP	Small acidic protein	SASPDDDLGSSNWEAADLGNEERK	(S15,S25)	_S[Phospho (STY)]ASPDDDLGSS[Phospho (STY)]NWEAADLGNEERK_.3	_S[Phospho (STY)]ASPDDDLGSS[Phospho (STY)]NWEAADLGNEERK_	Filtered	0.490634	0.365571	Filtered	Filtered	Filtered	Filtered	67160	71702.9	Filtered	Filtered	Filtered
O00203	AP3B1	AP-3 complex subunit beta-1	NFYESDDDQK	(S276)	_NFYES[Phospho (STY)]DDDQK_.2	_NFYES[Phospho (STY)]DDDQK_	1	1	1	1	1	1	13874361	13888340	13915422	10555978	9998140	10840267
O00203	AP3B1	AP-3 complex subunit beta-1	NFYESDDDQKEK	(S276)	_NFYES[Phospho (STY)]DDDQKEK_.2	_NFYES[Phospho (STY)]DDDQKEK_	1	1	0.999998	1	1	1	157836	162870	158080	501332	591671	633274
O00203	AP3B1	AP-3 complex subunit beta-1	NFYESDDDQKEK	(S276)	_NFYES[Phospho (STY)]DDDQKEK_.3	_NFYES[Phospho (STY)]DDDQKEK_	0.999995	0.999993	0.999979	1	1	1	72131.5	78627.9	59211.7	327782	336590	361915
O00203	AP3B1	AP-3 complex subunit beta-1	PAPLLESPFK	(S609)	_PAPLLES[Phospho (STY)]PFK_.2	_PAPLLES[Phospho (STY)]PFK_	1	1	1	1	Filtered	1	527552	510116	501724	102351	Filtered	104943
O00203	AP3B1	AP-3 complex subunit beta-1	EGDELEDNGKNFYESDDDQK	(S276)	_EGDELEDNGKNFYES[Phospho (STY)]DDDQK_.3	_EGDELEDNGKNFYES[Phospho (STY)]DDDQK_	Filtered	Filtered	Filtered	Filtered	0.5	0.999621	Filtered	Filtered	Filtered	Filtered	94436.4	97906.7
O00203	AP3B1	AP-3 complex subunit beta-1	IFLAQKPAPLLESPFK	(S609)	_IFLAQKPAPLLES[Phospho (STY)]PFK_.3	_IFLAQKPAPLLES[Phospho (STY)]PFK_	Filtered	Filtered	1	Filtered	Filtered	Filtered	Filtered	Filtered	6068.52	Filtered	Filtered	Filtered
O00204	SULT2B1	Sulfotransferase family cytosolic 2B member 1	EPRPNSSPSPSPGQASETPHPRPS	(S348,S352)	_EPRPNSS[Phospho (STY)]PSPS[Phospho (STY)]PGQASETPHPRPS_.3	_EPRPNSS[Phospho (STY)]PSPS[Phospho (STY)]PGQASETPHPRPS_	Filtered	Filtered	Filtered	0.728832	0.0141157	0.0162489	Filtered	Filtered	Filtered	68352.4	62144.1	71380.3
O00204	SULT2B1	Sulfotransferase family cytosolic 2B member 1	EPRPNSSPSPSPGQASETPHPRPS	(S347,S348)	_EPRPNS[Phospho (STY)]S[Phospho (STY)]PSPSPGQASETPHPRPS_.3	_EPRPNS[Phospho (STY)]S[Phospho (STY)]PSPSPGQASETPHPRPS_	Filtered	Filtered	Filtered	0.0104205	0.170729	8.88392e-05	Filtered	Filtered	Filtered	48923.6	43186.7	47450.7
O00204	SULT2B1	Sulfotransferase family cytosolic 2B member 1	EPRPNSSPSPSPGQASETPHPRPS	(S347,S352)	_EPRPNS[Phospho (STY)]SPSPS[Phospho (STY)]PGQASETPHPRPS_.3	_EPRPNS[Phospho (STY)]SPSPS[Phospho (STY)]PGQASETPHPRPS_	Filtered	Filtered	Filtered	0.00374019	0.00767183	8.12991e-05	Filtered	Filtered	Filtered	43787.2	41215.8	47964.1
O00213	APBB1	Amyloid beta A4 precursor protein-binding family B member 1	SASLLFGMR	(S205)	_S[Phospho (STY)]ASLLFGMR_.2	_S[Phospho (STY)]ASLLFGMR_	0.99694	0.887686	0.855935	Filtered	Filtered	Filtered	10274.3	9333.93	10552.5	Filtered	Filtered	Filtered
O00213	APBB1	Amyloid beta A4 precursor protein-binding family B member 1	SASLLFGMR	(S207)	_SAS[Phospho (STY)]LLFGMR_.2	_SAS[Phospho (STY)]LLFGMR_	0.732831	0.815383	0.84757	Filtered	Filtered	Filtered	6158.99	6500.19	6660.27	Filtered	Filtered	Filtered
O00220	TNFRSF10A	Tumor necrosis factor receptor superfamily member 10A	NASIHTLLDALER	(T427)	_NASIHT[Phospho (STY)]LLDALER_.3	_NASIHT[Phospho (STY)]LLDALER_	0.661737	0.0431214	0.0610204	0.000460647	7.57313e-06	0.00146942	5855.27	5015.96	4890.6	17051	15387	15449.1
O00220	TNFRSF10A	Tumor necrosis factor receptor superfamily member 10A	FIYLEDGTGSAVSLE	(S466)	_FIYLEDGTGSAVS[Phospho (STY)]LE_.2	_FIYLEDGTGSAVS[Phospho (STY)]LE_	0.999791	Filtered	Filtered	1	1	1	76347.8	Filtered	Filtered	328780	329615	352345
O00220	TNFRSF10A	Tumor necrosis factor receptor superfamily member 10A	NASIHTLLDALER	(S424)	_NAS[Phospho (STY)]IHTLLDALER_.2	_NAS[Phospho (STY)]IHTLLDALER_	Filtered	0.986702	0.5	1	1	0.999999	Filtered	59264	49033.1	177833	163885	145242
O00220	TNFRSF10A	Tumor necrosis factor receptor superfamily member 10A	NASIHTLLDALER	(S424)	_NAS[Phospho (STY)]IHTLLDALER_.3	_NAS[Phospho (STY)]IHTLLDALER_	Filtered	Filtered	0.933231	0.999439	0.999992	0.998242	Filtered	Filtered	10146.5	34731.8	29865.8	30661.3
O00221	NFKBIE	NF-kappa-B inhibitor epsilon	SLPESTSAPASGPSDGSPQPCTHPPGPVK	(S180,C187)	_SLPESTSAPASGPS[Phospho (STY)]DGSPQPC[Carbamidomethyl (C)]THPPGPVK_.3	_SLPESTSAPASGPS[Phospho (STY)]DGSPQPC[Carbamidomethyl (C)]THPPGPVK_	0.0119601	0.00957133	0.00763827	0.0817782	0.228649	0.497893	279315	242623	232127	217188	213130	238078
O00221	NFKBIE	NF-kappa-B inhibitor epsilon	SLPESTSAPASGPSDGSPQPCTHPPGPVK	(T172,C187)	_SLPEST[Phospho (STY)]SAPASGPSDGSPQPC[Carbamidomethyl (C)]THPPGPVK_.3	_SLPEST[Phospho (STY)]SAPASGPSDGSPQPC[Carbamidomethyl (C)]THPPGPVK_	4.04954e-05	0.000365034	0.00975673	0.000507961	0.00822838	2.00369e-05	235592	260072	253202	199076	218116	202188
O00221	NFKBIE	NF-kappa-B inhibitor epsilon	SLPESTSAPASGPSDGSPQPCTHPPGPVK	(S167,C187)	_S[Phospho (STY)]LPESTSAPASGPSDGSPQPC[Carbamidomethyl (C)]THPPGPVK_.3	_S[Phospho (STY)]LPESTSAPASGPSDGSPQPC[Carbamidomethyl (C)]THPPGPVK_	0.382321	0.175795	0.624176	0.279573	0.228485	2.80274e-07	102650	110056	139716	76060	64413.6	201010
O00221	NFKBIE	NF-kappa-B inhibitor epsilon	SLPESTSAPASGPSDGSPQPCTHPPGPVK	(C187,T188)	_SLPESTSAPASGPSDGSPQPC[Carbamidomethyl (C)]T[Phospho (STY)]HPPGPVK_.3	_SLPESTSAPASGPSDGSPQPC[Carbamidomethyl (C)]T[Phospho (STY)]HPPGPVK_	4.14229e-09	6.97989e-06	6.02484e-10	Filtered	4.38078e-09	4.25768e-05	188482	193287	199594	Filtered	157916	186652
O00221	NFKBIE	NF-kappa-B inhibitor epsilon	SLPESTSAPASGPSDGSPQPCTHPPGPVK	(S183,C187)	_SLPESTSAPASGPSDGS[Phospho (STY)]PQPC[Carbamidomethyl (C)]THPPGPVK_.3	_SLPESTSAPASGPSDGS[Phospho (STY)]PQPC[Carbamidomethyl (C)]THPPGPVK_	0.117862	0.162755	0.238955	0.716434	0.133747	0.0640171	236820	245566	218176	199076	205144	202109
O00231	PSMD11	26S proteasome non-ATPase regulatory subunit 11	AQSLLSTDR	(S14)	_AQS[Phospho (STY)]LLSTDR_.2	_AQS[Phospho (STY)]LLSTDR_	1	1	1	1	1	1	613146	608803	556202	966923	952026	975608
O00231	PSMD11	26S proteasome non-ATPase regulatory subunit 11	EASIDILHSIVK	(S23)	_EAS[Phospho (STY)]IDILHSIVK_.2	_EAS[Phospho (STY)]IDILHSIVK_	1	1	1	0.999989	0.999971	0.99992	65244.9	63291.4	55518.7	22401.3	21220.1	24020.9
O00232	PSMD12	26S proteasome non-ATPase regulatory subunit 12	KGSLESPATDVFGSTEEGEKR	(S335)	_KGSLES[Phospho (STY)]PATDVFGSTEEGEKR_.3	_KGSLES[Phospho (STY)]PATDVFGSTEEGEKR_	Filtered	Filtered	Filtered	0.127703	0.793495	0.727863	Filtered	Filtered	Filtered	353062	366199	344801
O00232	PSMD12	26S proteasome non-ATPase regulatory subunit 12	KGSLESPATDVFGSTEEGEKR	(S332)	_KGS[Phospho (STY)]LESPATDVFGSTEEGEKR_.3	_KGS[Phospho (STY)]LESPATDVFGSTEEGEKR_	Filtered	Filtered	Filtered	0.870593	0.206425	0.272109	Filtered	Filtered	Filtered	301138	320360	314511
O00232	PSMD12	26S proteasome non-ATPase regulatory subunit 12	KGSLESPATDVFGSTEEGEKR	(T338)	_KGSLESPAT[Phospho (STY)]DVFGSTEEGEKR_.3	_KGSLESPAT[Phospho (STY)]DVFGSTEEGEKR_	Filtered	Filtered	Filtered	4.47076e-07	1.11389e-05	1.37909e-06	Filtered	Filtered	Filtered	190584	213976	205237
O00232	PSMD12	26S proteasome non-ATPase regulatory subunit 12	IYVEIER	(Y137)	_IY[Phospho (STY)]VEIER_.2	_IY[Phospho (STY)]VEIER_	Filtered	Filtered	Filtered	Filtered	1	Filtered	Filtered	Filtered	Filtered	Filtered	9324.2	Filtered
O00232	PSMD12	26S proteasome non-ATPase regulatory subunit 12	LQEVIETLLSLEK	(S49)	_LQEVIETLLS[Phospho (STY)]LEK_.2	_LQEVIETLLS[Phospho (STY)]LEK_	Filtered	Filtered	Filtered	0.9179	Filtered	Filtered	Filtered	Filtered	Filtered	3623.46	Filtered	Filtered
O00244	ATOX1	Copper transport protein ATOX1	VCIESEHSMDTLLATLK	(C41,T50)	_VC[Carbamidomethyl (C)]IESEHSMDT[Phospho (STY)]LLATLK_.3	_VC[Carbamidomethyl (C)]IESEHSMDT[Phospho (STY)]LLATLK_	Filtered	Filtered	Filtered	0.998311	0.99948	0.99923	Filtered	Filtered	Filtered	21220.7	17867.3	17095.4
O00244	ATOX1	Copper transport protein ATOX1	VCIESEHSMDTLLATLK	(C41,T54)	_VC[Carbamidomethyl (C)]IESEHSMDTLLAT[Phospho (STY)]LK_.3	_VC[Carbamidomethyl (C)]IESEHSMDTLLAT[Phospho (STY)]LK_	Filtered	Filtered	Filtered	0.00182932	0.0460754	0.00107064	Filtered	Filtered	Filtered	9192.77	11605.9	11459.6
O00255	MEN1	Menin	VSTPSDYTLSFLK	(T599)	_VST[Phospho (STY)]PSDYTLSFLK_.2	_VST[Phospho (STY)]PSDYTLSFLK_	0.975207	0.988246	0.998753	0.99597	0.999649	0.999573	78056.6	74443.4	93066.1	118840	118322	129080
O00264	PGRMC1	Membrane-associated progesterone receptor component 1	EGEEPTVYSDEEEPKDESAR	(Y180)	_EGEEPTVY[Phospho (STY)]SDEEEPKDESAR_.3	_EGEEPTVY[Phospho (STY)]SDEEEPKDESAR_	5.46301e-18	5.25552e-21	6.00877e-23	1.89952e-20	2.33878e-17	3.48766e-19	166788448	180254016	175966064	242315184	227859648	244399552
O00264	PGRMC1	Membrane-associated progesterone receptor component 1	EGEEPTVYSDEEEPKDESAR	(Y180)	_EGEEPTVY[Phospho (STY)]SDEEEPKDESAR_.4	_EGEEPTVY[Phospho (STY)]SDEEEPKDESAR_	0.999395	0.955442	0.997636	0.0442754	0.000241138	0.55285	976608	961808	998377	1.36847e+06	1.37016e+06	1.3793e+06
O00264	PGRMC1	Membrane-associated progesterone receptor component 1	EGEEPTVYSDEEEPKDESAR	(S181)	_EGEEPTVYS[Phospho (STY)]DEEEPKDESAR_.3	_EGEEPTVYS[Phospho (STY)]DEEEPKDESAR_	0.999682	0.999551	0.999718	0.936404	0.169144	0.753975	1.76597e+06	191485568	186585664	255764208	240848496	258251552
O00264	PGRMC1	Membrane-associated progesterone receptor component 1	EGEEPTVYSDEEEPKDESAR	(S181)	_EGEEPTVYS[Phospho (STY)]DEEEPKDESAR_.4	_EGEEPTVYS[Phospho (STY)]DEEEPKDESAR_	0.000235741	0.0329186	0.00384861	0.949695	0.999712	0.386774	1.0815e+06	1.07652e+06	1.11224e+06	1.52303e+06	1.51672e+06	1.51691e+06
O00264	PGRMC1	Membrane-associated progesterone receptor component 1	EGEEPTVYSDEEEPKDESAR	(S190)	_EGEEPTVYSDEEEPKDES[Phospho (STY)]AR_.3	_EGEEPTVYSDEEEPKDES[Phospho (STY)]AR_	0	0	0	0	0	0	134503168	145127600	139957952	192648752	183213344	196642896
O00264	PGRMC1	Membrane-associated progesterone receptor component 1	EGEEPTVYSDEEEPKDESARK	(S181)	_EGEEPTVYS[Phospho (STY)]DEEEPKDESARK_.3	_EGEEPTVYS[Phospho (STY)]DEEEPKDESARK_	1	1	1	1	0.999922	1	16538341	18207732	16225081	12758931	13060034	14079557
O00264	PGRMC1	Membrane-associated progesterone receptor component 1	EGEEPTVYSDEEEPKDESARK	(S181)	_EGEEPTVYS[Phospho (STY)]DEEEPKDESARK_.4	_EGEEPTVYS[Phospho (STY)]DEEEPKDESARK_	1	1	1	1	1	1	2.09033e+06	2391002	2159539	1.59265e+06	1.68869e+06	1.89093e+06
O00264	PGRMC1	Membrane-associated progesterone receptor component 1	EGEEPTVYSDEEEPKDESARK	(Y180)	_EGEEPTVY[Phospho (STY)]SDEEEPKDESARK_.3	_EGEEPTVY[Phospho (STY)]SDEEEPKDESARK_	5.09759e-21	1.8237e-23	2.25096e-24	8.01118e-24	2.23312e-23	4.66086e-24	8.14794e+06	8962682	8.04544e+06	6.18998e+06	6.43904e+06	6.95158e+06
O00264	PGRMC1	Membrane-associated progesterone receptor component 1	EGEEPTVYSDEEEPKDESARK	(Y180)	_EGEEPTVY[Phospho (STY)]SDEEEPKDESARK_.4	_EGEEPTVY[Phospho (STY)]SDEEEPKDESARK_	1.50578e-13	7.07713e-17	9.41382e-11	1.7901e-18	1.90513e-12	2.18709e-13	3.81418e+06	4181325	3.85433e+06	2818945	2982515	3.33622e+06
O00264	PGRMC1	Membrane-associated progesterone receptor component 1	EGEEPTVYSDEEEPKDESARK	(T178)	_EGEEPT[Phospho (STY)]VYSDEEEPKDESARK_.4	_EGEEPT[Phospho (STY)]VYSDEEEPKDESARK_	1.3456e-10	8.65604e-12	4.19189e-14	9.84381e-14	1.20836e-09	2.55628e-17	4.14319e+06	4547898	4205960	3.09573e+06	3.3067e+06	3.6627e+06
O00264	PGRMC1	Membrane-associated progesterone receptor component 1	LLKEGEEPTVYSDEEEPKDESAR	(Y180)	_LLKEGEEPTVY[Phospho (STY)]SDEEEPKDESAR_.4	_LLKEGEEPTVY[Phospho (STY)]SDEEEPKDESAR_	0.0126338	0.942982	0.130657	0.297803	0.8185	0.821002	98441.1	112238	101810	135956	127632	133467
O00264	PGRMC1	Membrane-associated progesterone receptor component 1	DFTPAELR	(T74)	_DFT[Phospho (STY)]PAELR_.2	_DFT[Phospho (STY)]PAELR_	1	1	1	1	1	1	68631	63687.8	65695.9	51907.5	54647.7	52172.4
O00264	PGRMC1	Membrane-associated progesterone receptor component 1	GDQPAASGDSDDDEPPPLPR	(S57)	_GDQPAASGDS[Phospho (STY)]DDDEPPPLPR_.3	_GDQPAASGDS[Phospho (STY)]DDDEPPPLPR_	0.999481	0.967873	0.984613	0.579909	Filtered	0.997538	511157	676438	612811	283240	Filtered	318564
O00264	PGRMC1	Membrane-associated progesterone receptor component 1	EGEEPTVYSDEEEPK	(S181)	_EGEEPTVYS[Phospho (STY)]DEEEPK_.2	_EGEEPTVYS[Phospho (STY)]DEEEPK_	1	1	1	1	1	1	26969254	26534812	26001858	6282612	6400514	6.42632e+06
O00264	PGRMC1	Membrane-associated progesterone receptor component 1	EGEEPTVYSDEEEPK	(S181)	_EGEEPTVYS[Phospho (STY)]DEEEPK_.3	_EGEEPTVYS[Phospho (STY)]DEEEPK_	0.99674	0.995164	0.872176	Filtered	Filtered	Filtered	71298	70677.8	73234.1	Filtered	Filtered	Filtered
O00264	PGRMC1	Membrane-associated progesterone receptor component 1	EGEEPTVYSDEEEPKDESARK	(S190)	_EGEEPTVYSDEEEPKDES[Phospho (STY)]ARK_.3	_EGEEPTVYSDEEEPKDES[Phospho (STY)]ARK_	7.51797e-42	Filtered	Filtered	3.97268e-42	2.91916e-36	4.85984e-38	9360160	Filtered	Filtered	7.14e+06	7.27106e+06	7.87455e+06
O00264	PGRMC1	Membrane-associated progesterone receptor component 1	LLKEGEEPTVYSDEEEPKDESAR	(S181)	_LLKEGEEPTVYS[Phospho (STY)]DEEEPKDESAR_.3	_LLKEGEEPTVYS[Phospho (STY)]DEEEPKDESAR_	0.999938	0.9999	0.875944	0.997348	0.999416	0.968953	496547	604740	252307	512711	515356	526621
O00264	PGRMC1	Membrane-associated progesterone receptor component 1	IVRGDQPAASGDSDDDEPPPLPR	(S54)	_IVRGDQPAAS[Phospho (STY)]GDSDDDEPPPLPR_.3	_IVRGDQPAAS[Phospho (STY)]GDSDDDEPPPLPR_	0.43001	0.773189	0.970932	Filtered	Filtered	Filtered	108679	90839.1	90075.3	Filtered	Filtered	Filtered
O00264	PGRMC1	Membrane-associated progesterone receptor component 1	IVRGDQPAASGDSDDDEPPPLPR	(S57)	_IVRGDQPAASGDS[Phospho (STY)]DDDEPPPLPR_.3	_IVRGDQPAASGDS[Phospho (STY)]DDDEPPPLPR_	0.570478	0.320106	Filtered	Filtered	Filtered	Filtered	126605	95049.7	Filtered	Filtered	Filtered	Filtered
O00267	SUPT5H	Transcription elongation factor SPT5	DVTNFTVGGFAPMSPR	(M665,S666)	_DVTNFTVGGFAPM[Oxidation (M)]S[Phospho (STY)]PR_.2	_DVTNFTVGGFAPM[Oxidation (M)]S[Phospho (STY)]PR_	1	1	1	1	1	1	10466132	10188140	10671770	12468146	13044283	14653069
O00267	SUPT5H	Transcription elongation factor SPT5	DVTNFTVGGFAPMSPR	(M665,S666)	_DVTNFTVGGFAPM[Oxidation (M)]S[Phospho (STY)]PR_.3	_DVTNFTVGGFAPM[Oxidation (M)]S[Phospho (STY)]PR_	1	1	1	1	1	1	983363	918592	951820	1.17425e+06	1255069	1.42689e+06
O00267	SUPT5H	Transcription elongation factor SPT5	DVTNFTVGGFAPMSPR	(S666)	_DVTNFTVGGFAPMS[Phospho (STY)]PR_.2	_DVTNFTVGGFAPMS[Phospho (STY)]PR_	1	1	1	1	1	1	3.49438e+06	3.4749e+06	3.61988e+06	6.09603e+06	6566261	6.45529e+06
O00267	SUPT5H	Transcription elongation factor SPT5	DVTNFTVGGFAPMSPR	(S666)	_DVTNFTVGGFAPMS[Phospho (STY)]PR_.3	_DVTNFTVGGFAPMS[Phospho (STY)]PR_	1	1	1	1	1	1	290557	304752	310795	549119	556500	594908
O00267	SUPT5H	Transcription elongation factor SPT5	TPMYGSQTPLQDGSR	(M786,T791)	_TPM[Oxidation (M)]YGSQT[Phospho (STY)]PLQDGSR_.2	_TPM[Oxidation (M)]YGSQT[Phospho (STY)]PLQDGSR_	0.997839	0.978569	0.968933	0.999986	0.338493	0.64236	392761	420071	380941	261727	498339	499648
O00267	SUPT5H	Transcription elongation factor SPT5	TPHYGSQTPLHDGSR	(T799)	_T[Phospho (STY)]PHYGSQTPLHDGSR_.3	_T[Phospho (STY)]PHYGSQTPLHDGSR_	1	1	1	1	1	1	315657	321012	320022	353623	365832	376334
O00267	SUPT5H	Transcription elongation factor SPT5	TPHYGSQTPLHDGSR	(Y802)	_TPHY[Phospho (STY)]GSQTPLHDGSR_.3	_TPHY[Phospho (STY)]GSQTPLHDGSR_	1.58613e-24	7.03398e-25	5.68663e-28	9.98359e-25	2.86728e-30	4.94484e-28	181392	188907	184397	203647	212195	217257
O00267	SUPT5H	Transcription elongation factor SPT5	TPHYGSQTPLHDGSR	(T799,T806)	_T[Phospho (STY)]PHYGSQT[Phospho (STY)]PLHDGSR_.3	_T[Phospho (STY)]PHYGSQT[Phospho (STY)]PLHDGSR_	0.000572865	0.00179114	0.000420279	0.00019734	7.59664e-05	0.000268625	131703	121155	116389	89639.5	88735.8	101733
O00267	SUPT5H	Transcription elongation factor SPT5	TPHYGSQTPLHDGSRTPAQSGAWDPNNPNTPSR	(T799,Y802)	_T[Phospho (STY)]PHY[Phospho (STY)]GSQTPLHDGSRTPAQSGAWDPNNPNTPSR_.4	_T[Phospho (STY)]PHY[Phospho (STY)]GSQTPLHDGSRTPAQSGAWDPNNPNTPSR_	8.9248e-08	0.000207761	2.25188e-05	1.40999e-07	3.47907e-07	5.60103e-08	81445.4	84190.4	65298.9	54258.4	47119.4	50579.2
O00267	SUPT5H	Transcription elongation factor SPT5	TPHYGSQTPLHDGSR	(T806)	_TPHYGSQT[Phospho (STY)]PLHDGSR_.3	_TPHYGSQT[Phospho (STY)]PLHDGSR_	1.34998e-16	4.15749e-18	Filtered	0.967315	0.919168	0.777249	155693	160470	Filtered	86339	69275.1	82607.7
O00267	SUPT5H	Transcription elongation factor SPT5	TPHYGSQTPLHDGSR	(T806)	_TPHYGSQT[Phospho (STY)]PLHDGSR_.2	_TPHYGSQT[Phospho (STY)]PLHDGSR_	Filtered	Filtered	0.772009	0.996784	0.801482	0.944852	Filtered	Filtered	7013.82	14145.3	9971.12	7244.57
O00267	SUPT5H	Transcription elongation factor SPT5	TPHYGSQTPLHDGSRTPAQSGAWDPNNPNTPSR	(S812,T814)	_TPHYGSQTPLHDGS[Phospho (STY)]RT[Phospho (STY)]PAQSGAWDPNNPNTPSR_.4	_TPHYGSQTPLHDGS[Phospho (STY)]RT[Phospho (STY)]PAQSGAWDPNNPNTPSR_	0.0029657	0.0297219	Filtered	Filtered	0.157899	0.00348256	86323.1	92579.7	Filtered	Filtered	57607.3	63623.2
O00267	SUPT5H	Transcription elongation factor SPT5	GGFGSPGGGSGGMSR	(S686)	_GGFGS[Phospho (STY)]PGGGSGGMSR_.2	_GGFGS[Phospho (STY)]PGGGSGGMSR_	0.999829	0.999983	1	Filtered	Filtered	Filtered	103563	119257	107947	Filtered	Filtered	Filtered
O00267	SUPT5H	Transcription elongation factor SPT5	TPHYGSQTPLHDGSRTPAQSGAWDPNNPNTPSR	(T799,Y802,S818)	_T[Phospho (STY)]PHY[Phospho (STY)]GSQTPLHDGSRTPAQS[Phospho (STY)]GAWDPNNPNTPSR_.4	_T[Phospho (STY)]PHY[Phospho (STY)]GSQTPLHDGSRTPAQS[Phospho (STY)]GAWDPNNPNTPSR_	0.000480137	7.94947e-05	5.87967e-05	Filtered	Filtered	Filtered	46363	34748	40956.3	Filtered	Filtered	Filtered
O00267	SUPT5H	Transcription elongation factor SPT5	TPMYGSQTPLQDGSR	(T791)	_TPMYGSQT[Phospho (STY)]PLQDGSR_.2	_TPMYGSQT[Phospho (STY)]PLQDGSR_	0.274571	Filtered	Filtered	0.0393558	0.621174	0.200771	89176.2	Filtered	Filtered	145021	177285	171441
O00267	SUPT5H	Transcription elongation factor SPT5	GGFGSPGGGSGGMSR	(S686,M694)	_GGFGS[Phospho (STY)]PGGGSGGM[Oxidation (M)]SR_.2	_GGFGS[Phospho (STY)]PGGGSGGM[Oxidation (M)]SR_	Filtered	0.999999	0.999999	Filtered	Filtered	Filtered	Filtered	74230.8	77212.4	Filtered	Filtered	Filtered
O00267	SUPT5H	Transcription elongation factor SPT5	TPMYGSQTPLQDGSR	(T784,M786)	_T[Phospho (STY)]PM[Oxidation (M)]YGSQTPLQDGSR_.2	_T[Phospho (STY)]PM[Oxidation (M)]YGSQTPLQDGSR_	Filtered	Filtered	Filtered	0.0241254	Filtered	Filtered	Filtered	Filtered	Filtered	90817.6	Filtered	Filtered
O00267	SUPT5H	Transcription elongation factor SPT5	TPHYGSQTPLHDGSR	(S804)	_TPHYGS[Phospho (STY)]QTPLHDGSR_.3	_TPHYGS[Phospho (STY)]QTPLHDGSR_	Filtered	Filtered	Filtered	Filtered	Filtered	0.218509	Filtered	Filtered	Filtered	Filtered	Filtered	44661.4
O00267	SUPT5H	Transcription elongation factor SPT5	TPMYGSQTPMYGSGSR	(T775)	_TPMYGSQT[Phospho (STY)]PMYGSGSR_.2	_TPMYGSQT[Phospho (STY)]PMYGSGSR_	0.156865	Filtered	Filtered	Filtered	Filtered	Filtered	1893.93	Filtered	Filtered	Filtered	Filtered	Filtered
O00273	DFFA	DNA fragmentation factor subunit alpha	ASPPGDLQNPK	(S315)	_AS[Phospho (STY)]PPGDLQNPK_.2	_AS[Phospho (STY)]PPGDLQNPK_	1	1	1	1	1	1	13644077	12936821	12715494	6.54553e+06	6525205	6148823
O00273	DFFA	DNA fragmentation factor subunit alpha	ETSSDVALASHILTALR	(T231)	_ET[Phospho (STY)]SSDVALASHILTALR_.3	_ET[Phospho (STY)]SSDVALASHILTALR_	0.000378158	0.010537	0.266182	0.372525	0.0186576	0.0308189	80205.4	76673.1	75174.1	70824.3	71878.4	69639.2
O00273	DFFA	DNA fragmentation factor subunit alpha	ETSSDVALASHILTALR	(S232)	_ETS[Phospho (STY)]SDVALASHILTALR_.3	_ETS[Phospho (STY)]SDVALASHILTALR_	0.997348	0.986473	0.546762	0.624667	0.978932	0.966401	92688.4	88123.4	85644.2	80727	82617.8	80636.6
O00273	DFFA	DNA fragmentation factor subunit alpha	ETSSDVALASHILTALR	(S233)	_ETSS[Phospho (STY)]DVALASHILTALR_.3	_ETSS[Phospho (STY)]DVALASHILTALR_	0.00228966	0.00293869	0.18636	0.00217341	0.00228726	0.975539	84221.9	79833.5	77535.1	74271.5	74672.9	24088.8
O00273	DFFA	DNA fragmentation factor subunit alpha	QAPELSLSSQDLELVTK	(S254)	_QAPELS[Phospho (STY)]LSSQDLELVTK_.3	_QAPELS[Phospho (STY)]LSSQDLELVTK_	0.439588	Filtered	Filtered	Filtered	Filtered	Filtered	2512.87	Filtered	Filtered	Filtered	Filtered	Filtered
O00291	HIP1	Huntingtin-interacting protein 1	ASALSEHISPVVVIPAEASSPDSEPVLEK	(S320)	_ASALSEHISPVVVIPAEASS[Phospho (STY)]PDSEPVLEK_.4	_ASALSEHISPVVVIPAEASS[Phospho (STY)]PDSEPVLEK_	0.725899	0.660898	0.662551	0.159549	Filtered	0.361599	164192	152661	166286	41397.4	Filtered	51341.8
O00291	HIP1	Huntingtin-interacting protein 1	DLQREIVESGRGTASPK	(T855,S857)	_DLQREIVESGRGT[Phospho (STY)]AS[Phospho (STY)]PK_.3	_DLQREIVESGRGT[Phospho (STY)]AS[Phospho (STY)]PK_	Filtered	Filtered	Filtered	0.666667	Filtered	Filtered	Filtered	Filtered	Filtered	106098	Filtered	Filtered
O00308	WWP2	NEDD4-like E3 ubiquitin-protein ligase WWP2	TTPATGEQSPGAR	(S211)	_TTPATGEQS[Phospho (STY)]PGAR_.2	_TTPATGEQS[Phospho (STY)]PGAR_	0.29491	0.982156	Filtered	0.993717	0.999989	Filtered	14553.8	16106.7	Filtered	10498.1	11160.9	Filtered
O00311	CDC7	Cell division cycle 7-related protein kinase	FQAEGSLKK	(S27)	_FQAEGS[Phospho (STY)]LKK_.2	_FQAEGS[Phospho (STY)]LKK_	Filtered	Filtered	1	1	1	1	Filtered	Filtered	7808.32	13835.5	13104.4	15146.9
O00327	ARNTL	Aryl hydrocarbon receptor nuclear translocator-like protein 1	KGSSTDYQESMDTDKDDPHGR	(T44)	_KGSST[Phospho (STY)]DYQESMDTDKDDPHGR_.3	_KGSST[Phospho (STY)]DYQESMDTDKDDPHGR_	Filtered	0.0675993	0.0602262	0.0732206	0.230865	0.13683	Filtered	5191.17	6562.81	2944.24	4315.78	5411.11
O00327	ARNTL	Aryl hydrocarbon receptor nuclear translocator-like protein 1	KGSSTDYQESMDTDKDDPHGR	(T44)	_KGSST[Phospho (STY)]DYQESMDTDKDDPHGR_.4	_KGSST[Phospho (STY)]DYQESMDTDKDDPHGR_	Filtered	Filtered	Filtered	0.166745	0.130106	0.121852	Filtered	Filtered	Filtered	35694.7	30200.7	43995.4
O00327	ARNTL	Aryl hydrocarbon receptor nuclear translocator-like protein 1	KGSSTDYQESMDTDKDDPHGR	(S42)	_KGS[Phospho (STY)]STDYQESMDTDKDDPHGR_.3	_KGS[Phospho (STY)]STDYQESMDTDKDDPHGR_	Filtered	Filtered	0.000795506	Filtered	Filtered	0.72005	Filtered	Filtered	28020.4	Filtered	Filtered	23390.4
O00327	ARNTL	Aryl hydrocarbon receptor nuclear translocator-like protein 1	KGSSTDYQESMDTDKDDPHGR	(S42)	_KGS[Phospho (STY)]STDYQESMDTDKDDPHGR_.4	_KGS[Phospho (STY)]STDYQESMDTDKDDPHGR_	Filtered	Filtered	Filtered	Filtered	Filtered	0.660482	Filtered	Filtered	Filtered	Filtered	Filtered	45026.1
O00400	SLC33A1	Acetyl-coenzyme A transporter 1	MSPTISHK	(S2)	_[Acetyl (Protein N-term)]MS[Phospho (STY)]PTISHK_.2	_[Acetyl (Protein N-term)]MS[Phospho (STY)]PTISHK_	Filtered	Filtered	Filtered	Filtered	0.999822	0.996355	Filtered	Filtered	Filtered	Filtered	8719.57	8910.93
O00401	WASL	Neural Wiskott-Aldrich syndrome protein	VIYDFIEK	(Y256)	_VIY[Phospho (STY)]DFIEK_.2	_VIY[Phospho (STY)]DFIEK_	1	1	1	1	1	1	1.93152e+06	1.93713e+06	1.97718e+06	1.39607e+06	1.33242e+06	1.33915e+06
O00411	POLRMT	DNA-directed RNA polymerase, mitochondrial	QLQAESVSEVVVNR	(S77,S79)	_QLQAES[Phospho (STY)]VS[Phospho (STY)]EVVVNR_.2	_QLQAES[Phospho (STY)]VS[Phospho (STY)]EVVVNR_	1	1	1	1	1	1	677156	685988	690355	761238	758661	787986
O00418	EEF2K	Eukaryotic elongation factor 2 kinase	LEGVDGGQSPR	(S18)	_LEGVDGGQS[Phospho (STY)]PR_.2	_LEGVDGGQS[Phospho (STY)]PR_	1	1	1	1	1	1	807123	709641	757401	2.29962e+06	2.39448e+06	2254449
O00418	EEF2K	Eukaryotic elongation factor 2 kinase	YSSSGSPANSFHFK	(S72,S74)	_YSSS[Phospho (STY)]GS[Phospho (STY)]PANSFHFK_.2	_YSSS[Phospho (STY)]GS[Phospho (STY)]PANSFHFK_	0.025547	0.0940569	0.0454145	0.878789	0.548787	0.999329	360117	342289	349694	1.12449e+06	1.1181e+06	1.06238e+06
O00418	EEF2K	Eukaryotic elongation factor 2 kinase	YSSSGSPANSFHFK	(S72,S74)	_YSSS[Phospho (STY)]GS[Phospho (STY)]PANSFHFK_.3	_YSSS[Phospho (STY)]GS[Phospho (STY)]PANSFHFK_	0.141151	0.108299	0.0178742	0.998162	0.171387	0.383228	186202	178221	187270	494653	548882	489432
O00418	EEF2K	Eukaryotic elongation factor 2 kinase	YSSSGSPANSFHFK	(S71,S74)	_YSS[Phospho (STY)]SGS[Phospho (STY)]PANSFHFK_.2	_YSS[Phospho (STY)]SGS[Phospho (STY)]PANSFHFK_	0.0209255	0.000888346	0.319526	0.124925	0.151675	0.000455704	425036	398863	418192	1.33597e+06	1.30854e+06	1.24424e+06
O00418	EEF2K	Eukaryotic elongation factor 2 kinase	YSSSGSPANSFHFK	(S71,S72)	_YSS[Phospho (STY)]S[Phospho (STY)]GSPANSFHFK_.2	_YSS[Phospho (STY)]S[Phospho (STY)]GSPANSFHFK_	0.00564382	0.0700329	0.247473	0.127093	0.149909	0.000445128	382948	367297	378602	1.19764e+06	1.19416e+06	1.12901e+06
O00418	EEF2K	Eukaryotic elongation factor 2 kinase	KYESDEDSLGSSGR	(S470)	_KYES[Phospho (STY)]DEDSLGSSGR_.2	_KYES[Phospho (STY)]DEDSLGSSGR_	0.999988	0.0074487	0.24453	1	1	1	122537	110246	102836	328179	298192	337346
O00418	EEF2K	Eukaryotic elongation factor 2 kinase	KYESDEDSLGSSGR	(S470)	_KYES[Phospho (STY)]DEDSLGSSGR_.3	_KYES[Phospho (STY)]DEDSLGSSGR_	0.99821	0.999998	0.999638	0.999999	1	1	73820	75382	75571.6	194670	181461	185560
O00418	EEF2K	Eukaryotic elongation factor 2 kinase	YSSSGSPANSFHFK	(Y69,S74)	_Y[Phospho (STY)]SSSGS[Phospho (STY)]PANSFHFK_.3	_Y[Phospho (STY)]SSSGS[Phospho (STY)]PANSFHFK_	0.0702689	0.002191	0.0033577	4.0773e-11	4.04458e-07	1.88785e-07	147942	146421	147555	387807	438494	395214
O00418	EEF2K	Eukaryotic elongation factor 2 kinase	YSSSGSPANSFHFK	(S71)	_YSS[Phospho (STY)]SGSPANSFHFK_.3	_YSS[Phospho (STY)]SGSPANSFHFK_	0.013844	0.000138625	2.65135e-06	1.05516e-07	1.25125e-06	0.000169029	54328.9	52802.1	53012.5	149360	152981	153909
O00418	EEF2K	Eukaryotic elongation factor 2 kinase	KYESDEDSLGSSGR	(Y468,S474)	_KY[Phospho (STY)]ESDEDS[Phospho (STY)]LGSSGR_.3	_KY[Phospho (STY)]ESDEDS[Phospho (STY)]LGSSGR_	0.643933	0.00179442	0.285118	0.415548	0.116478	0.134903	26351.8	28358.8	23577.2	47403.7	50687.2	49224.4
O00418	EEF2K	Eukaryotic elongation factor 2 kinase	YSSSGSPANSFHFK	(Y69,S74,S78)	_Y[Phospho (STY)]SSSGS[Phospho (STY)]PANS[Phospho (STY)]FHFK_.2	_Y[Phospho (STY)]SSSGS[Phospho (STY)]PANS[Phospho (STY)]FHFK_	Filtered	0.170554	0.0617531	0.000456043	0.00076066	0.406202	Filtered	7964.07	4141.43	159160	146162	150787
O00418	EEF2K	Eukaryotic elongation factor 2 kinase	YSSSGSPANSFHFK	(S74)	_YSSSGS[Phospho (STY)]PANSFHFK_.3	_YSSSGS[Phospho (STY)]PANSFHFK_	0.986185	0.999699	0.999989	0.999989	0.99896	0.985648	119953	111703	111932	274296	273629	273980
O00418	EEF2K	Eukaryotic elongation factor 2 kinase	YSSSGSPANSFHFK	(S74)	_YSSSGS[Phospho (STY)]PANSFHFK_.2	_YSSSGS[Phospho (STY)]PANSFHFK_	Filtered	Filtered	Filtered	0.999916	0.999523	0.999961	Filtered	Filtered	Filtered	294189	288735	268062
O00418	EEF2K	Eukaryotic elongation factor 2 kinase	KYESDEDSLGSSGR	(S470,S474)	_KYES[Phospho (STY)]DEDS[Phospho (STY)]LGSSGR_.2	_KYES[Phospho (STY)]DEDS[Phospho (STY)]LGSSGR_	3.90506e-05	0.000145498	0.000222003	0.00605652	0.00253899	4.08447e-06	45986.7	51376	45628	93208.1	89903.1	94169.1
O00418	EEF2K	Eukaryotic elongation factor 2 kinase	KYESDEDSLGSSGR	(S470,S474)	_KYES[Phospho (STY)]DEDS[Phospho (STY)]LGSSGR_.3	_KYES[Phospho (STY)]DEDS[Phospho (STY)]LGSSGR_	Filtered	Filtered	Filtered	0.453407	0.110911	Filtered	Filtered	Filtered	Filtered	44355.4	50577	Filtered
O00418	EEF2K	Eukaryotic elongation factor 2 kinase	AGHDGDSDGDSDDEEGYFICPITDDPSSNQNVNSK	(Y37,C40,T43)	_AGHDGDSDGDSDDEEGY[Phospho (STY)]FIC[Carbamidomethyl (C)]PIT[Phospho (STY)]DDPSSNQNVNSK_.4	_AGHDGDSDGDSDDEEGY[Phospho (STY)]FIC[Carbamidomethyl (C)]PIT[Phospho (STY)]DDPSSNQNVNSK_	Filtered	Filtered	0.0015082	0.0107264	0.00780662	0.0151979	Filtered	Filtered	18631	43494.6	46865	43976.9
O00418	EEF2K	Eukaryotic elongation factor 2 kinase	KYESDEDSLGSSGR	(S474)	_KYESDEDS[Phospho (STY)]LGSSGR_.2	_KYESDEDS[Phospho (STY)]LGSSGR_	Filtered	Filtered	1.88216e-07	0.982518	0.0470479	0.933123	Filtered	Filtered	34083.7	13740.6	11651.7	10528.8
O00418	EEF2K	Eukaryotic elongation factor 2 kinase	KYESDEDSLGSSGR	(S474)	_KYESDEDS[Phospho (STY)]LGSSGR_.3	_KYESDEDS[Phospho (STY)]LGSSGR_	Filtered	Filtered	Filtered	0.32177	0.387304	0.885724	Filtered	Filtered	Filtered	10014.7	9118.49	11218.4
O00418	EEF2K	Eukaryotic elongation factor 2 kinase	KYESDEDSLGSSGR	(S478)	_KYESDEDSLGSS[Phospho (STY)]GR_.3	_KYESDEDSLGSS[Phospho (STY)]GR_	5.86943e-07	6.39576e-05	0.0011452	Filtered	Filtered	0.0110645	6485.97	8561.32	10357.8	Filtered	Filtered	4349.34
O00418	EEF2K	Eukaryotic elongation factor 2 kinase	YSSSGSPANSFHFK	(S72,S74,S78)	_YSSS[Phospho (STY)]GS[Phospho (STY)]PANS[Phospho (STY)]FHFK_.2	_YSSS[Phospho (STY)]GS[Phospho (STY)]PANS[Phospho (STY)]FHFK_	Filtered	Filtered	Filtered	0.00121886	0.000539301	0.183335	Filtered	Filtered	Filtered	293617	263960	254978
O00418	EEF2K	Eukaryotic elongation factor 2 kinase	YSSSGSPANSFHFK	(S72,S74,S78)	_YSSS[Phospho (STY)]GS[Phospho (STY)]PANS[Phospho (STY)]FHFK_.3	_YSSS[Phospho (STY)]GS[Phospho (STY)]PANS[Phospho (STY)]FHFK_	Filtered	Filtered	Filtered	0.0301128	0.337457	0.300843	Filtered	Filtered	Filtered	87017.7	85091.5	88011
O00418	EEF2K	Eukaryotic elongation factor 2 kinase	YSSSGSPANSFHFK	(S71,S72,S78)	_YSS[Phospho (STY)]S[Phospho (STY)]GSPANS[Phospho (STY)]FHFK_.2	_YSS[Phospho (STY)]S[Phospho (STY)]GSPANS[Phospho (STY)]FHFK_	Filtered	Filtered	Filtered	6.21057e-05	0.000474206	0.0444566	Filtered	Filtered	Filtered	223400	203063	221139
O00418	EEF2K	Eukaryotic elongation factor 2 kinase	YSSSGSPANSFHFK	(S71,S74,S78)	_YSS[Phospho (STY)]SGS[Phospho (STY)]PANS[Phospho (STY)]FHFK_.2	_YSS[Phospho (STY)]SGS[Phospho (STY)]PANS[Phospho (STY)]FHFK_	Filtered	Filtered	Filtered	0.0551573	0.00131573	0.0476208	Filtered	Filtered	Filtered	212557	199251	201972
O00418	EEF2K	Eukaryotic elongation factor 2 kinase	ADEDLIFRLEGVDGGQSPR	(S18)	_[Acetyl (Protein N-term)]ADEDLIFRLEGVDGGQS[Phospho (STY)]PR_.3	_[Acetyl (Protein N-term)]ADEDLIFRLEGVDGGQS[Phospho (STY)]PR_	Filtered	Filtered	Filtered	1	1	1	Filtered	Filtered	Filtered	21226.7	21605.4	23915
O00418	EEF2K	Eukaryotic elongation factor 2 kinase	ADEDLIFRLEGVDGGQSPR	(S18)	_A[Acetyl (Protein N-term)]DEDLIFRLEGVDGGQS[Phospho (STY)]PR_.3	_A[Acetyl (Protein N-term)]DEDLIFRLEGVDGGQS[Phospho (STY)]PR_	Filtered	Filtered	Filtered	1	1	1	Filtered	Filtered	Filtered	8137.82	7643.45	8171.19
O00418	EEF2K	Eukaryotic elongation factor 2 kinase	YSSSGSPANSFHFK	(S74,S78)	_YSSSGS[Phospho (STY)]PANS[Phospho (STY)]FHFK_.3	_YSSSGS[Phospho (STY)]PANS[Phospho (STY)]FHFK_	Filtered	Filtered	Filtered	0.930033	0.999694	0.996339	Filtered	Filtered	Filtered	12330.2	8693.69	14027.1
O00418	EEF2K	Eukaryotic elongation factor 2 kinase	YSSSGSPANSFHFK	(S74,S78)	_YSSSGS[Phospho (STY)]PANS[Phospho (STY)]FHFK_.2	_YSSSGS[Phospho (STY)]PANS[Phospho (STY)]FHFK_	Filtered	Filtered	Filtered	3.3107e-19	Filtered	9.32516e-20	Filtered	Filtered	Filtered	426769	Filtered	392160
O00418	EEF2K	Eukaryotic elongation factor 2 kinase	YSSSGSPANSFHFK	(S72)	_YSSS[Phospho (STY)]GSPANSFHFK_.3	_YSSS[Phospho (STY)]GSPANSFHFK_	Filtered	Filtered	Filtered	0.0453473	0.0962538	0.295672	Filtered	Filtered	Filtered	36143.6	35083	38327.8
O00418	EEF2K	Eukaryotic elongation factor 2 kinase	YSSSGSPANSFHFK	(S72)	_YSSS[Phospho (STY)]GSPANSFHFK_.2	_YSSS[Phospho (STY)]GSPANSFHFK_	Filtered	Filtered	Filtered	0.311765	Filtered	0.289877	Filtered	Filtered	Filtered	43238.5	Filtered	53584.3
O00418	EEF2K	Eukaryotic elongation factor 2 kinase	AGHDGDSDGDSDDEEGYFICPITDDPSSNQNVNSK	(S27,Y37,C40)	_AGHDGDS[Phospho (STY)]DGDSDDEEGY[Phospho (STY)]FIC[Carbamidomethyl (C)]PITDDPSSNQNVNSK_.4	_AGHDGDS[Phospho (STY)]DGDSDDEEGY[Phospho (STY)]FIC[Carbamidomethyl (C)]PITDDPSSNQNVNSK_	0.828147	Filtered	Filtered	Filtered	Filtered	Filtered	4592.98	Filtered	Filtered	Filtered	Filtered	Filtered
O00425	IGF2BP3	Insulin-like growth factor 2 mRNA-binding protein 3	SITILSTPEGTSAACK	(T245,C257)	_SIT[Phospho (STY)]ILSTPEGTSAAC[Carbamidomethyl (C)]K_.2	_SIT[Phospho (STY)]ILSTPEGTSAAC[Carbamidomethyl (C)]K_	0.219876	Filtered	Filtered	0.426169	Filtered	0.368889	163215	Filtered	Filtered	49854.2	Filtered	43101.2
O00425	IGF2BP3	Insulin-like growth factor 2 mRNA-binding protein 3	DQTPDENDQVVVK	(T528)	_DQT[Phospho (STY)]PDENDQVVVK_.2	_DQT[Phospho (STY)]PDENDQVVVK_	1	1	1	Filtered	Filtered	Filtered	72526.9	68684	64721.5	Filtered	Filtered	Filtered
O00429	DNM1L	Dynamin-1-like protein	SKPIPIMPASPQK	(M613,S616)	_SKPIPIM[Oxidation (M)]PAS[Phospho (STY)]PQK_.2	_SKPIPIM[Oxidation (M)]PAS[Phospho (STY)]PQK_	0.999937	1	0.999722	1	1	1	44066	27733.3	39124	304776	252064	250346
O00429	DNM1L	Dynamin-1-like protein	ELPSAVSRDK	(S529)	_ELPSAVS[Phospho (STY)]RDK_.2	_ELPSAVS[Phospho (STY)]RDK_	0.965204	0.139623	0.848365	0.820334	0.962926	0.979136	108938	85442.8	113757	113685	133854	122098
O00429	DNM1L	Dynamin-1-like protein	SKPIPIMPASPQK	(S616)	_SKPIPIMPAS[Phospho (STY)]PQK_.2	_SKPIPIMPAS[Phospho (STY)]PQK_	Filtered	Filtered	Filtered	1	1	1	Filtered	Filtered	Filtered	446050	459665	455833
O00429	DNM1L	Dynamin-1-like protein	PIPIMPASPQK	(S616)	_PIPIMPAS[Phospho (STY)]PQK_.2	_PIPIMPAS[Phospho (STY)]PQK_	Filtered	Filtered	Filtered	1	1	1	Filtered	Filtered	Filtered	10923.9	14602.4	16955.8
O00429	DNM1L	Dynamin-1-like protein	GVSPEPIHLK	(S126)	_GVS[Phospho (STY)]PEPIHLK_.2	_GVS[Phospho (STY)]PEPIHLK_	Filtered	Filtered	Filtered	1	1	1	Filtered	Filtered	Filtered	10225	10381.4	11246.3
O00443	PIK3C2A	Phosphatidylinositol 4-phosphate 3-kinase C2 domain-containing subunit alpha	VSNLQVSPK	(S259)	_VSNLQVS[Phospho (STY)]PK_.2	_VSNLQVS[Phospho (STY)]PK_	1	1	1	1	1	1	1.47458e+06	1.29043e+06	1.3797e+06	2.11505e+06	2.11073e+06	2.01995e+06
O00443	PIK3C2A	Phosphatidylinositol 4-phosphate 3-kinase C2 domain-containing subunit alpha	GFELSSSTR	(T61)	_GFELSSST[Phospho (STY)]R_.2	_GFELSSST[Phospho (STY)]R_	0.00151853	0.00974241	0.00639672	0.640577	0.628533	0.973217	161651	150267	155508	390585	389167	384476
O00443	PIK3C2A	Phosphatidylinositol 4-phosphate 3-kinase C2 domain-containing subunit alpha	GFELSSSTR	(S60)	_GFELSSS[Phospho (STY)]TR_.2	_GFELSSS[Phospho (STY)]TR_	0.0128029	0.127206	0.0827613	0.345511	0.343355	0.0257318	161633	150267	155521	388090	389135	384476
O00443	PIK3C2A	Phosphatidylinositol 4-phosphate 3-kinase C2 domain-containing subunit alpha	LLLDDSFETK	(S108)	_LLLDDS[Phospho (STY)]FETK_.2	_LLLDDS[Phospho (STY)]FETK_	0.998043	0.0305151	0.667614	0.99997	0.999883	0.998554	73873	69099.9	75238.8	268052	272604	278818
O00443	PIK3C2A	Phosphatidylinositol 4-phosphate 3-kinase C2 domain-containing subunit alpha	LLLDDSFETK	(T111)	_LLLDDSFET[Phospho (STY)]K_.2	_LLLDDSFET[Phospho (STY)]K_	0.000900973	0.014006	0.312361	2.28848e-05	9.96893e-05	3.04582e-06	68386.3	62916.8	70753	238509	240003	246182
O00443	PIK3C2A	Phosphatidylinositol 4-phosphate 3-kinase C2 domain-containing subunit alpha	SLSVATVTR	(S329)	_SLS[Phospho (STY)]VATVTR_.2	_SLS[Phospho (STY)]VATVTR_	Filtered	Filtered	Filtered	0.998532	0.988163	Filtered	Filtered	Filtered	Filtered	53531.3	34123.8	Filtered
O00459	PIK3R2	Phosphatidylinositol 3-kinase regulatory subunit beta	EYDQLYEEYTR	(Y464)	_EYDQLY[Phospho (STY)]EEYTR_.2	_EYDQLY[Phospho (STY)]EEYTR_	0.979991	0.999988	0.988159	0.998729	0.858646	0.971509	229293	219275	213773	75332.4	86854.5	77735.7
O00459	PIK3R2	Phosphatidylinositol 3-kinase regulatory subunit beta	APPPPSSPPPGGAPDGSEPSPDFPALLVEK	(S262)	_APPPPS[Phospho (STY)]SPPPGGAPDGSEPSPDFPALLVEK_.3	_APPPPS[Phospho (STY)]SPPPGGAPDGSEPSPDFPALLVEK_	0.421874	0.382607	0.570608	0.863468	0.775349	0.872144	123593	120494	125217	136525	112953	148817
O00459	PIK3R2	Phosphatidylinositol 3-kinase regulatory subunit beta	APPPPSSPPPGGAPDGSEPSPDFPALLVEK	(S263)	_APPPPSS[Phospho (STY)]PPPGGAPDGSEPSPDFPALLVEK_.3	_APPPPSS[Phospho (STY)]PPPGGAPDGSEPSPDFPALLVEK_	0.577698	0.534837	0.0777362	0.59076	0.108591	0.12666	130860	120498	125213	147469	124337	154275
O00459	PIK3R2	Phosphatidylinositol 3-kinase regulatory subunit beta	APPPPSSPPPGGAPDGSEPSPDFPALLVEK	(S263)	_APPPPSS[Phospho (STY)]PPPGGAPDGSEPSPDFPALLVEK_.4	_APPPPSS[Phospho (STY)]PPPGGAPDGSEPSPDFPALLVEK_	Filtered	0.000359477	Filtered	Filtered	Filtered	Filtered	Filtered	46406.9	Filtered	Filtered	Filtered	Filtered
O00459	PIK3R2	Phosphatidylinositol 3-kinase regulatory subunit beta	SREYDQLYEEYTR	(Y464)	_SREYDQLY[Phospho (STY)]EEYTR_.2	_SREYDQLY[Phospho (STY)]EEYTR_	0.203238	0.578516	0.999854	Filtered	Filtered	Filtered	102596	91830.2	45098.2	Filtered	Filtered	Filtered
O00459	PIK3R2	Phosphatidylinositol 3-kinase regulatory subunit beta	SREYDQLYEEYTR	(Y464)	_SREYDQLY[Phospho (STY)]EEYTR_.3	_SREYDQLY[Phospho (STY)]EEYTR_	0.99993	Filtered	Filtered	Filtered	Filtered	Filtered	124203	Filtered	Filtered	Filtered	Filtered	Filtered
O00459	PIK3R2	Phosphatidylinositol 3-kinase regulatory subunit beta	NETEDQYALMEDEDDLPHHEER	(T601)	_NET[Phospho (STY)]EDQYALMEDEDDLPHHEER_.3	_NET[Phospho (STY)]EDQYALMEDEDDLPHHEER_	0.112928	0.558926	Filtered	Filtered	Filtered	Filtered	32034.6	49704	Filtered	Filtered	Filtered	Filtered
O00459	PIK3R2	Phosphatidylinositol 3-kinase regulatory subunit beta	NETEDQYALMEDEDDLPHHEER	(T601)	_NET[Phospho (STY)]EDQYALMEDEDDLPHHEER_.4	_NET[Phospho (STY)]EDQYALMEDEDDLPHHEER_	0.5	Filtered	Filtered	Filtered	Filtered	Filtered	26903	Filtered	Filtered	Filtered	Filtered	Filtered
O00459	PIK3R2	Phosphatidylinositol 3-kinase regulatory subunit beta	NETEDQYALMEDEDDLPHHEER	(Y605)	_NETEDQY[Phospho (STY)]ALMEDEDDLPHHEER_.3	_NETEDQY[Phospho (STY)]ALMEDEDDLPHHEER_	Filtered	0.450683	Filtered	Filtered	Filtered	Filtered	Filtered	144047	Filtered	Filtered	Filtered	Filtered
O00487	PSMD14	26S proteasome non-ATPase regulatory subunit 14	SWMEGLTLQDYSEHCK	(S224,M226,C238)	_S[Phospho (STY)]WM[Oxidation (M)]EGLTLQDYSEHC[Carbamidomethyl (C)]K_.3	_S[Phospho (STY)]WM[Oxidation (M)]EGLTLQDYSEHC[Carbamidomethyl (C)]K_	0.999393	0.982008	0.974748	0.924736	0.975736	0.226999	113085	116650	106350	55588.9	59147.4	47080.1
O00487	PSMD14	26S proteasome non-ATPase regulatory subunit 14	SWMEGLTLQDYSEHCK	(S224,C238)	_S[Phospho (STY)]WMEGLTLQDYSEHC[Carbamidomethyl (C)]K_.3	_S[Phospho (STY)]WMEGLTLQDYSEHC[Carbamidomethyl (C)]K_	0.999862	Filtered	0.850488	0.999989	Filtered	Filtered	19139.8	Filtered	20638.4	17216	Filtered	Filtered
O00488	ZNF593	Zinc finger protein 593	LAVPTEVSTEVPEMDTST	(T134)	_LAVPTEVSTEVPEMDTST[Phospho (STY)]_.2	_LAVPTEVSTEVPEMDTST[Phospho (STY)]_	0.431068	0.442835	0.424417	0.499849	0.499997	0.499417	102418	92793.1	97493.9	572051	562012	620962
O00499	BIN1	Myc box-dependent-interacting protein 1	SPSPPDGSPAATPEIR	(S298)	_SPS[Phospho (STY)]PPDGSPAATPEIR_.2	_SPS[Phospho (STY)]PPDGSPAATPEIR_	0.986242	0.990701	0.989944	0.991474	0.990182	0.916119	26232538	25913934	26823760	25459862	25524592	26045270
O00499	BIN1	Myc box-dependent-interacting protein 1	SPSPPDGSPAATPEIR	(S298)	_SPS[Phospho (STY)]PPDGSPAATPEIR_.3	_SPS[Phospho (STY)]PPDGSPAATPEIR_	0.478754	0.693432	0.961065	0.28473	0.142594	0.529007	2.1641e+06	2214552	435132	2023803	2.21584e+06	2.01927e+06
O00499	BIN1	Myc box-dependent-interacting protein 1	SPSPPDGSPAATPEIR	(S303)	_SPSPPDGS[Phospho (STY)]PAATPEIR_.2	_SPSPPDGS[Phospho (STY)]PAATPEIR_	1	1	1	1	1	1	16325211	15991781	16586709	14339770	14429858	14732527
O00499	BIN1	Myc box-dependent-interacting protein 1	SPSPPDGSPAATPEIR	(S303)	_SPSPPDGS[Phospho (STY)]PAATPEIR_.3	_SPSPPDGS[Phospho (STY)]PAATPEIR_	0.999878	0.999998	0.999991	0.99762	0.999563	0.999944	658204	659623	690011	557767	637326	579918
O00499	BIN1	Myc box-dependent-interacting protein 1	SPSPPDGSPAATPEIR	(S296)	_S[Phospho (STY)]PSPPDGSPAATPEIR_.2	_S[Phospho (STY)]PSPPDGSPAATPEIR_	0.799194	0.9922	0.99984	0.764728	0.998959	0.998772	18876350	19279972	18287696	7540406	7782325	7.5973e+06
O00499	BIN1	Myc box-dependent-interacting protein 1	SPSPPDGSPAATPEIR	(S296)	_S[Phospho (STY)]PSPPDGSPAATPEIR_.3	_S[Phospho (STY)]PSPPDGSPAATPEIR_	0.997783	0.997844	0.999062	0.430872	0.851287	0.543557	598564	549871	565539	1.0471e+06	1.16197e+06	1.10546e+06
O00499	BIN1	Myc box-dependent-interacting protein 1	GNKSPSPPDGSPAATPEIR	(S296,S298)	_GNKS[Phospho (STY)]PS[Phospho (STY)]PPDGSPAATPEIR_.3	_GNKS[Phospho (STY)]PS[Phospho (STY)]PPDGSPAATPEIR_	1	1	1	0.999807	0.999808	0.999998	7.98302e+06	8397465	8.30911e+06	4.52513e+06	4618378	4.56466e+06
O00499	BIN1	Myc box-dependent-interacting protein 1	GNKSPSPPDGSPAATPEIR	(S296,S303)	_GNKS[Phospho (STY)]PSPPDGS[Phospho (STY)]PAATPEIR_.3	_GNKS[Phospho (STY)]PSPPDGS[Phospho (STY)]PAATPEIR_	0.995242	1	0.991042	0.986071	0.999991	0.999831	4.19695e+06	4264944	4102615	2.92749e+06	3.03828e+06	3131154
O00499	BIN1	Myc box-dependent-interacting protein 1	GNKSPSPPDGSPAATPEIR	(S298,S303)	_GNKSPS[Phospho (STY)]PPDGS[Phospho (STY)]PAATPEIR_.3	_GNKSPS[Phospho (STY)]PPDGS[Phospho (STY)]PAATPEIR_	0.00460884	1.3366e-07	0.00927111	0.0158843	9.66187e-06	0.000175337	3.81614e+06	3.88394e+06	3.74286e+06	2.67116e+06	2.75139e+06	2.83688e+06
O00499	BIN1	Myc box-dependent-interacting protein 1	GNKSPSPPDGSPAATPEIR	(S296,S298,S303)	_GNKS[Phospho (STY)]PS[Phospho (STY)]PPDGS[Phospho (STY)]PAATPEIR_.3	_GNKS[Phospho (STY)]PS[Phospho (STY)]PPDGS[Phospho (STY)]PAATPEIR_	1	1	1	1	1	0.999999	2.87811e+06	3022051	2884445	957220	867734	911200
O00499	BIN1	Myc box-dependent-interacting protein 1	GNKSPSPPDGSPAATPEIR	(S298)	_GNKSPS[Phospho (STY)]PPDGSPAATPEIR_.3	_GNKSPS[Phospho (STY)]PPDGSPAATPEIR_	0.00498867	0.153243	0.391307	0.0165188	0.513372	0.441274	979344	1.02466e+06	967726	1.40509e+06	1.41883e+06	1.45138e+06
O00499	BIN1	Myc box-dependent-interacting protein 1	GNKSPSPPDGSPAATPEIR	(S298)	_GNKSPS[Phospho (STY)]PPDGSPAATPEIR_.2	_GNKSPS[Phospho (STY)]PPDGSPAATPEIR_	0.482471	0.0320448	0.464806	0.0585614	0.173305	0.186767	218618	207092	207417	265751	292670	262747
O00499	BIN1	Myc box-dependent-interacting protein 1	GNKSPSPPDGSPAATPEIR	(S296)	_GNKS[Phospho (STY)]PSPPDGSPAATPEIR_.3	_GNKS[Phospho (STY)]PSPPDGSPAATPEIR_	0.994834	0.84533	0.108073	0.984899	0.709189	0.544352	844813	905219	836042	1.23309e+06	1.22825e+06	1.25731e+06
O00499	BIN1	Myc box-dependent-interacting protein 1	GNKSPSPPDGSPAATPEIR	(S296)	_GNKS[Phospho (STY)]PSPPDGSPAATPEIR_.2	_GNKS[Phospho (STY)]PSPPDGSPAATPEIR_	0.232646	0.242736	0.553266	0.948928	0.818542	0.0350379	176192	156006	152098	210188	222410	205252
O00499	BIN1	Myc box-dependent-interacting protein 1	GNKSPSPPDGSPAATPEIR	(S296,S298,T307)	_GNKS[Phospho (STY)]PS[Phospho (STY)]PPDGSPAAT[Phospho (STY)]PEIR_.3	_GNKS[Phospho (STY)]PS[Phospho (STY)]PPDGSPAAT[Phospho (STY)]PEIR_	1.43249e-11	4.94445e-15	2.65657e-12	2.92187e-06	4.80093e-08	2.68918e-06	1.19117e+06	1.2207e+06	1.1978e+06	325867	323551	303087
O00499	BIN1	Myc box-dependent-interacting protein 1	GNKSPSPPDGSPAATPEIR	(S303)	_GNKSPSPPDGS[Phospho (STY)]PAATPEIR_.3	_GNKSPSPPDGS[Phospho (STY)]PAATPEIR_	1.65234e-14	1.00976e-10	5.47326e-12	1.94334e-12	1.2973e-11	2.80724e-09	605056	641411	587070	842145	845499	869413
O00499	BIN1	Myc box-dependent-interacting protein 1	SPSPPDGSPAATPEIR	(S298,S303)	_SPS[Phospho (STY)]PPDGS[Phospho (STY)]PAATPEIR_.2	_SPS[Phospho (STY)]PPDGS[Phospho (STY)]PAATPEIR_	0.999346	0.99964	0.999966	0.0125212	0.00092145	0.968535	2.10559e+06	2.67368e+06	1.83176e+06	595938	573561	882857
O00499	BIN1	Myc box-dependent-interacting protein 1	SPSPPDGSPAATPEIR	(S298,S303)	_SPS[Phospho (STY)]PPDGS[Phospho (STY)]PAATPEIR_.3	_SPS[Phospho (STY)]PPDGS[Phospho (STY)]PAATPEIR_	0.278428	0.841485	Filtered	Filtered	Filtered	Filtered	87251.4	132635	Filtered	Filtered	Filtered	Filtered
O00499	BIN1	Myc box-dependent-interacting protein 1	SPSPPDGSPAATPEIR	(S296,S303)	_S[Phospho (STY)]PSPPDGS[Phospho (STY)]PAATPEIR_.2	_S[Phospho (STY)]PSPPDGS[Phospho (STY)]PAATPEIR_	0.666358	0.000375592	0.908142	0.286251	0.109439	0.0432565	318233	2667543	284308	485225	571960	776788
O00499	BIN1	Myc box-dependent-interacting protein 1	SPSPPDGSPAATPEIR	(S296,S303)	_S[Phospho (STY)]PSPPDGS[Phospho (STY)]PAATPEIR_.3	_S[Phospho (STY)]PSPPDGS[Phospho (STY)]PAATPEIR_	Filtered	0.283818	Filtered	Filtered	Filtered	Filtered	Filtered	82342	Filtered	Filtered	Filtered	Filtered
O00499	BIN1	Myc box-dependent-interacting protein 1	VNHEPEPAGGATPGATLPKSPSQLR	(T327,S331)	_VNHEPEPAGGATPGAT[Phospho (STY)]LPKS[Phospho (STY)]PSQLR_.3	_VNHEPEPAGGATPGAT[Phospho (STY)]LPKS[Phospho (STY)]PSQLR_	Filtered	Filtered	Filtered	0.783511	0.0137257	0.252645	Filtered	Filtered	Filtered	228265	237384	227746
O00499	BIN1	Myc box-dependent-interacting protein 1	VNHEPEPAGGATPGATLPKSPSQLR	(T327,S331)	_VNHEPEPAGGATPGAT[Phospho (STY)]LPKS[Phospho (STY)]PSQLR_.4	_VNHEPEPAGGATPGAT[Phospho (STY)]LPKS[Phospho (STY)]PSQLR_	Filtered	Filtered	Filtered	0.544101	0.617783	0.910184	Filtered	Filtered	Filtered	89047.3	92381.2	91864.5
O00499	BIN1	Myc box-dependent-interacting protein 1	VNHEPEPAGGATPGATLPKSPSQLR	(T323,S331)	_VNHEPEPAGGAT[Phospho (STY)]PGATLPKS[Phospho (STY)]PSQLR_.3	_VNHEPEPAGGAT[Phospho (STY)]PGATLPKS[Phospho (STY)]PSQLR_	Filtered	Filtered	Filtered	0.232942	0.0124154	0.00395345	Filtered	Filtered	Filtered	240098	238026	225197
O00499	BIN1	Myc box-dependent-interacting protein 1	VNHEPEPAGGATPGATLPKSPSQLR	(T323,S331)	_VNHEPEPAGGAT[Phospho (STY)]PGATLPKS[Phospho (STY)]PSQLR_.4	_VNHEPEPAGGAT[Phospho (STY)]PGATLPKS[Phospho (STY)]PSQLR_	Filtered	Filtered	Filtered	0.486676	0.383808	0.0903209	Filtered	Filtered	Filtered	85612.1	86859	82889.8
O00499	BIN1	Myc box-dependent-interacting protein 1	VNHEPEPAGGATPGATLPKSPSQLR	(T323,S333)	_VNHEPEPAGGAT[Phospho (STY)]PGATLPKSPS[Phospho (STY)]QLR_.3	_VNHEPEPAGGAT[Phospho (STY)]PGATLPKSPS[Phospho (STY)]QLR_	Filtered	Filtered	Filtered	0.0447951	0.00232596	0.00311148	Filtered	Filtered	Filtered	198434	240223	243440
O00499	BIN1	Myc box-dependent-interacting protein 1	VNHEPEPAGGATPGATLPKSPSQLR	(T323,S333)	_VNHEPEPAGGAT[Phospho (STY)]PGATLPKSPS[Phospho (STY)]QLR_.4	_VNHEPEPAGGAT[Phospho (STY)]PGATLPKSPS[Phospho (STY)]QLR_	Filtered	Filtered	Filtered	0.0238242	0.0054611	0.00247729	Filtered	Filtered	Filtered	68630.1	74189.2	64826
O00499	BIN1	Myc box-dependent-interacting protein 1	VNHEPEPAGGATPGATLPKSPSQLR	(S331)	_VNHEPEPAGGATPGATLPKS[Phospho (STY)]PSQLR_.3	_VNHEPEPAGGATPGATLPKS[Phospho (STY)]PSQLR_	Filtered	Filtered	Filtered	0.989551	0.998366	0.99918	Filtered	Filtered	Filtered	367780	359324	352996
O00499	BIN1	Myc box-dependent-interacting protein 1	VNHEPEPAGGATPGATLPKSPSQLR	(S331)	_VNHEPEPAGGATPGATLPKS[Phospho (STY)]PSQLR_.4	_VNHEPEPAGGATPGATLPKS[Phospho (STY)]PSQLR_	Filtered	Filtered	Filtered	0.996885	0.99544	Filtered	Filtered	Filtered	Filtered	77419.9	65135.2	Filtered
O00499	BIN1	Myc box-dependent-interacting protein 1	VNHEPEPAGGATPGATLPKSPSQLR	(S333)	_VNHEPEPAGGATPGATLPKSPS[Phospho (STY)]QLR_.3	_VNHEPEPAGGATPGATLPKSPS[Phospho (STY)]QLR_	Filtered	Filtered	Filtered	0.0354126	0.000694064	0.000667454	Filtered	Filtered	Filtered	269037	255989	252976
O00499	BIN1	Myc box-dependent-interacting protein 1	VNHEPEPAGGATPGATLPKSPSQLR	(S333)	_VNHEPEPAGGATPGATLPKSPS[Phospho (STY)]QLR_.4	_VNHEPEPAGGATPGATLPKSPS[Phospho (STY)]QLR_	Filtered	Filtered	Filtered	0.0024222	Filtered	0.000327896	Filtered	Filtered	Filtered	114831	Filtered	114520
O00499	BIN1	Myc box-dependent-interacting protein 1	SPSPPDGSPAATPEIR	(S296,S298)	_S[Phospho (STY)]PS[Phospho (STY)]PPDGSPAATPEIR_.3	_S[Phospho (STY)]PS[Phospho (STY)]PPDGSPAATPEIR_	Filtered	0.757686	Filtered	Filtered	Filtered	Filtered	Filtered	91042.9	Filtered	Filtered	Filtered	Filtered
O00499	BIN1	Myc box-dependent-interacting protein 1	SPSPPDGSPAATPEIR	(T307)	_SPSPPDGSPAAT[Phospho (STY)]PEIR_.3	_SPSPPDGSPAAT[Phospho (STY)]PEIR_	0.702636	Filtered	Filtered	Filtered	Filtered	Filtered	84973.5	Filtered	Filtered	Filtered	Filtered	Filtered
O00505	KPNA3	Importin subunit alpha-4	NVPQEESLEDSDVDADFK	(S60)	_NVPQEESLEDS[Phospho (STY)]DVDADFK_.3	_NVPQEESLEDS[Phospho (STY)]DVDADFK_	1	1	1	1	1	1	1.18789e+06	1.12377e+06	1.17355e+06	6551261	6418099	6.55588e+06
O00505	KPNA3	Importin subunit alpha-4	NVPQEESLEDSDVDADFK	(S56)	_NVPQEES[Phospho (STY)]LEDSDVDADFK_.3	_NVPQEES[Phospho (STY)]LEDSDVDADFK_	6.27192e-13	1.53998e-13	4.90384e-13	6.99675e-24	4.83027e-23	4.09703e-27	1.10234e+06	1.04175e+06	1.10273e+06	5990327	5922270	6.03498e+06
O00505	KPNA3	Importin subunit alpha-4	RNVPQEESLEDSDVDADFK	(S60)	_RNVPQEESLEDS[Phospho (STY)]DVDADFK_.3	_RNVPQEESLEDS[Phospho (STY)]DVDADFK_	1	1	1	1	1	1	2.36984e+06	2.34046e+06	2.30249e+06	1.88437e+06	1.83479e+06	1.91456e+06
O00505	KPNA3	Importin subunit alpha-4	RNVPQEESLEDSDVDADFK	(S56)	_RNVPQEES[Phospho (STY)]LEDSDVDADFK_.3	_RNVPQEES[Phospho (STY)]LEDSDVDADFK_	6.1636e-24	1.51838e-24	8.78851e-23	6.0018e-09	2.13895e-11	6.178e-12	2.09289e+06	2.03473e+06	2.04881e+06	1.6422e+06	1.61035e+06	1.68137e+06
O00506	STK25	Serine/threonine-protein kinase 25	RNTFVGTPFWMAPEVIK	(T174,M182)	_RNT[Phospho (STY)]FVGTPFWM[Oxidation (M)]APEVIK_.3	_RNT[Phospho (STY)]FVGTPFWM[Oxidation (M)]APEVIK_	1	1	1	1	1	1	130220	123592	133729	398311	361144	376798
O00506	STK25	Serine/threonine-protein kinase 25	RNTFVGTPFWMAPEVIK	(T174)	_RNT[Phospho (STY)]FVGTPFWMAPEVIK_.3	_RNT[Phospho (STY)]FVGTPFWMAPEVIK_	0.999166	0.999972	0.97065	1	1	1	23639.2	20177.5	24000.9	86600	97360.8	99234.8
O00506	STK25	Serine/threonine-protein kinase 25	LADFGVAGQLTDTQIK	(T168)	_LADFGVAGQLTDT[Phospho (STY)]QIK_.2	_LADFGVAGQLTDT[Phospho (STY)]QIK_	Filtered	Filtered	Filtered	1	1	1	Filtered	Filtered	Filtered	449484	417346	423172
O00506	STK25	Serine/threonine-protein kinase 25	LADFGVAGQLTDTQIK	(T168)	_LADFGVAGQLTDT[Phospho (STY)]QIK_.3	_LADFGVAGQLTDT[Phospho (STY)]QIK_	Filtered	Filtered	Filtered	1	1	1	Filtered	Filtered	Filtered	42622.2	44198.3	42581.5
O00506	STK25	Serine/threonine-protein kinase 25	NTFVGTPFWMAPEVIK	(T174,M182)	_NT[Phospho (STY)]FVGTPFWM[Oxidation (M)]APEVIK_.2	_NT[Phospho (STY)]FVGTPFWM[Oxidation (M)]APEVIK_	Filtered	Filtered	Filtered	1	1	1	Filtered	Filtered	Filtered	63561.1	67201.4	78968.4
O00506	STK25	Serine/threonine-protein kinase 25	NTFVGTPFWMAPEVIK	(T174,M182)	_NT[Phospho (STY)]FVGTPFWM[Oxidation (M)]APEVIK_.3	_NT[Phospho (STY)]FVGTPFWM[Oxidation (M)]APEVIK_	Filtered	Filtered	Filtered	0.999997	1	1	Filtered	Filtered	Filtered	7185.15	6163.29	7255.44
O00506	STK25	Serine/threonine-protein kinase 25	LADFGVAGQLTDTQIKR	(T168)	_LADFGVAGQLTDT[Phospho (STY)]QIKR_.3	_LADFGVAGQLTDT[Phospho (STY)]QIKR_	Filtered	Filtered	Filtered	1	1	0.999999	Filtered	Filtered	Filtered	29410.9	29103.5	25645.9
O00506	STK25	Serine/threonine-protein kinase 25	NSPPTLEGQHSK	(S231)	_NS[Phospho (STY)]PPTLEGQHSK_.2	_NS[Phospho (STY)]PPTLEGQHSK_	0.999994	Filtered	Filtered	Filtered	Filtered	Filtered	22240.6	Filtered	Filtered	Filtered	Filtered	Filtered
O00512	BCL9	B-cell CLL/lymphoma 9 protein	EPIGPDQRTNSR	(T810,S812)	_EPIGPDQRT[Phospho (STY)]NS[Phospho (STY)]R_.2	_EPIGPDQRT[Phospho (STY)]NS[Phospho (STY)]R_	1	1	1	1	1	1	15765655	16203944	16904600	53318052	55807092	56742248
O00512	BCL9	B-cell CLL/lymphoma 9 protein	IPVEGPLSPSR	(S687)	_IPVEGPLS[Phospho (STY)]PSR_.2	_IPVEGPLS[Phospho (STY)]PSR_	1	0.999496	1	1	1	1	20956454	20579882	20538178	8715779	8534418	8453293
O00512	BCL9	B-cell CLL/lymphoma 9 protein	IPVEGPLSPSR	(S689)	_IPVEGPLSPS[Phospho (STY)]R_.2	_IPVEGPLSPS[Phospho (STY)]R_	1.39941e-09	0.00049733	5.67377e-10	3.02857e-09	3.63214e-09	1.86727e-09	13454073	13195437	13266440	5.57871e+06	5.45257e+06	5429240
O00512	BCL9	B-cell CLL/lymphoma 9 protein	SISADSFDQR	(S104)	_SIS[Phospho (STY)]ADSFDQR_.2	_SIS[Phospho (STY)]ADSFDQR_	1	1	1	0.999969	0.999983	0.999853	1.66129e+06	1.54176e+06	1.60502e+06	770072	768261	754744
O00512	BCL9	B-cell CLL/lymphoma 9 protein	SSTPSHGQTTATEPTPAQKTPAK	(S157,T172)	_SSTPS[Phospho (STY)]HGQTTATEPTPAQKT[Phospho (STY)]PAK_.3	_SSTPS[Phospho (STY)]HGQTTATEPTPAQKT[Phospho (STY)]PAK_	5.74917e-08	1.6317e-12	1.14435e-12	1.0115e-14	1.30343e-08	7.37563e-08	38261.7	35904.6	36491.2	21561.3	17185.6	18077.5
O00512	BCL9	B-cell CLL/lymphoma 9 protein	SSTPSHGQTTATEPTPAQKTPAK	(T155,T172)	_SST[Phospho (STY)]PSHGQTTATEPTPAQKT[Phospho (STY)]PAK_.3	_SST[Phospho (STY)]PSHGQTTATEPTPAQKT[Phospho (STY)]PAK_	2.44844e-07	9.16284e-12	2.54617e-13	1.10858e-15	2.30374e-09	1.01228e-09	35052.4	32939.5	31615.1	20301.6	16082.4	16201.7
O00512	BCL9	B-cell CLL/lymphoma 9 protein	LIPSVGSPASSTPLPPDGTGPNSTPNNR	(T296)	_LIPSVGSPASST[Phospho (STY)]PLPPDGTGPNSTPNNR_.3	_LIPSVGSPASST[Phospho (STY)]PLPPDGTGPNSTPNNR_	0.444149	0.247551	0.287641	0.0604329	0.0744285	Filtered	371645	311334	158153	459853	401448	Filtered
O00512	BCL9	B-cell CLL/lymphoma 9 protein	SISADSFDQR	(S102)	_S[Phospho (STY)]ISADSFDQR_.2	_S[Phospho (STY)]ISADSFDQR_	0.999715	0.999727	0.999782	0.998007	1.55151e-05	Filtered	184869	177490	173370	75402.2	487747	Filtered
O00512	BCL9	B-cell CLL/lymphoma 9 protein	SSTPSHGQTTATEPTPAQKTPAK	(T164,T172)	_SSTPSHGQTTAT[Phospho (STY)]EPTPAQKT[Phospho (STY)]PAK_.3	_SSTPSHGQTTAT[Phospho (STY)]EPTPAQKT[Phospho (STY)]PAK_	0.793605	0.99885	0.994294	0.96029	Filtered	0.971346	35109.5	32902.1	31607	20157.2	Filtered	16201.6
O00512	BCL9	B-cell CLL/lymphoma 9 protein	IPVEGPLSPSRGDFPK	(S689)	_IPVEGPLSPS[Phospho (STY)]RGDFPK_.3	_IPVEGPLSPS[Phospho (STY)]RGDFPK_	3.44326e-06	1.23027e-09	4.3685e-05	7.86235e-05	0.000178431	0.00513198	883908	808175	830213	262230	243504	249238
O00512	BCL9	B-cell CLL/lymphoma 9 protein	IPVEGPLSPSRGDFPK	(S689)	_IPVEGPLSPS[Phospho (STY)]RGDFPK_.2	_IPVEGPLSPS[Phospho (STY)]RGDFPK_	Filtered	0.320316	0.0211781	Filtered	Filtered	Filtered	Filtered	51580.2	35793.3	Filtered	Filtered	Filtered
O00512	BCL9	B-cell CLL/lymphoma 9 protein	IPVEGPLSPSRGDFPK	(S687)	_IPVEGPLS[Phospho (STY)]PSRGDFPK_.3	_IPVEGPLS[Phospho (STY)]PSRGDFPK_	0.999997	1	0.999955	0.527518	0.999821	0.999956	932509	853468	886597	273444	250216	262951
O00512	BCL9	B-cell CLL/lymphoma 9 protein	LIPSVGSPASSTPLPPDGTGPNSTPNNR	(S291)	_LIPSVGS[Phospho (STY)]PASSTPLPPDGTGPNSTPNNR_.3	_LIPSVGS[Phospho (STY)]PASSTPLPPDGTGPNSTPNNR_	0.501629	0.0252999	0.0781719	Filtered	Filtered	Filtered	292149	310563	279534	Filtered	Filtered	Filtered
O00512	BCL9	B-cell CLL/lymphoma 9 protein	LIPSVGSPASSTPLPPDGTGPNSTPNNR	(S288)	_LIPS[Phospho (STY)]VGSPASSTPLPPDGTGPNSTPNNR_.3	_LIPS[Phospho (STY)]VGSPASSTPLPPDGTGPNSTPNNR_	0.280926	0.960838	0.245879	Filtered	Filtered	Filtered	257915	296039	264566	Filtered	Filtered	Filtered
O00512	BCL9	B-cell CLL/lymphoma 9 protein	DPGTPNDDSDIK	(T115)	_DPGT[Phospho (STY)]PNDDSDIK_.2	_DPGT[Phospho (STY)]PNDDSDIK_	0.999998	0.999972	0.999981	Filtered	Filtered	Filtered	115317	132231	121234	Filtered	Filtered	Filtered
O00512	BCL9	B-cell CLL/lymphoma 9 protein	SSTPSHGQTTATEPTPAQKTPAK	(S153,T172)	_S[Phospho (STY)]STPSHGQTTATEPTPAQKT[Phospho (STY)]PAK_.3	_S[Phospho (STY)]STPSHGQTTATEPTPAQKT[Phospho (STY)]PAK_	1.29447e-08	2.11766e-13	2.28338e-12	3.35152e-17	1.49816e-10	7.32168e-11	55863.7	55857.1	53433	28846	24058.8	24753.8
O00512	BCL9	B-cell CLL/lymphoma 9 protein	LIPSVGSPASSTPLPPDGTGPNSTPNNR	(S295)	_LIPSVGSPASS[Phospho (STY)]TPLPPDGTGPNSTPNNR_.3	_LIPSVGSPASS[Phospho (STY)]TPLPPDGTGPNSTPNNR_	0.649766	0.0164183	0.323645	Filtered	Filtered	Filtered	53696.2	89319.9	61988.7	Filtered	Filtered	Filtered
O00512	BCL9	B-cell CLL/lymphoma 9 protein	LIPSVGSPASSTPLPPDGTGPNSTPNNR	(S294)	_LIPSVGSPAS[Phospho (STY)]STPLPPDGTGPNSTPNNR_.3	_LIPSVGSPAS[Phospho (STY)]STPLPPDGTGPNSTPNNR_	0.264983	0.0153122	0.170466	Filtered	Filtered	Filtered	71408	95662.8	31854.3	Filtered	Filtered	Filtered
O00512	BCL9	B-cell CLL/lymphoma 9 protein	PLDRESPGVENK	(S278)	_PLDRES[Phospho (STY)]PGVENK_.2	_PLDRES[Phospho (STY)]PGVENK_	1	1	1	Filtered	Filtered	Filtered	23043.7	16802.2	23371.2	Filtered	Filtered	Filtered
O00512	BCL9	B-cell CLL/lymphoma 9 protein	PAAPPRPLDRESPGVENK	(S278)	_PAAPPRPLDRES[Phospho (STY)]PGVENK_.3	_PAAPPRPLDRES[Phospho (STY)]PGVENK_	1	1	1	Filtered	Filtered	Filtered	1.14816e+06	1.15069e+06	1168499	Filtered	Filtered	Filtered
O00512	BCL9	B-cell CLL/lymphoma 9 protein	PAAPPRPLDRESPGVENK	(S278)	_PAAPPRPLDRES[Phospho (STY)]PGVENK_.4	_PAAPPRPLDRES[Phospho (STY)]PGVENK_	1	Filtered	Filtered	Filtered	Filtered	Filtered	4561.99	Filtered	Filtered	Filtered	Filtered	Filtered
O00515	LAD1	Ladinin-1	IPSKEEEADMSSPTQR	(S356)	_IPSKEEEADMSS[Phospho (STY)]PTQR_.3	_IPSKEEEADMSS[Phospho (STY)]PTQR_	0.999091	0.99876	0.999597	0.999734	0.99972	0.99918	5697391	6430369	5864385	7.33951e+06	7933148	8759597
O00515	LAD1	Ladinin-1	IPSKEEEADMSSPTQR	(S356)	_IPSKEEEADMSS[Phospho (STY)]PTQR_.2	_IPSKEEEADMSS[Phospho (STY)]PTQR_	0.999995	0.999857	0.999951	0.993204	0.999874	0.999769	1.10739e+06	937073	1.11548e+06	1.3212e+06	1.48236e+06	1.28025e+06
O00515	LAD1	Ladinin-1	IPSKEEEADMSSPTQR	(M354,S356)	_IPSKEEEADM[Oxidation (M)]SS[Phospho (STY)]PTQR_.3	_IPSKEEEADM[Oxidation (M)]SS[Phospho (STY)]PTQR_	0.999891	1	1	1	1	0.999851	7.21095e+06	7.94781e+06	6636726	7.4945e+06	7401702	2.65704e+06
O00515	LAD1	Ladinin-1	IPSKEEEADMSSPTQR	(M354,S356)	_IPSKEEEADM[Oxidation (M)]SS[Phospho (STY)]PTQR_.2	_IPSKEEEADM[Oxidation (M)]SS[Phospho (STY)]PTQR_	0.999999	0.999989	0.999996	0.999981	0.999994	0.887623	1.29735e+06	1400269	1.17333e+06	1367377	1.54608e+06	770724
O00515	LAD1	Ladinin-1	IPSKEEEADMSSPTQR	(S355)	_IPSKEEEADMS[Phospho (STY)]SPTQR_.3	_IPSKEEEADMS[Phospho (STY)]SPTQR_	4.52392e-06	2.04184e-09	1.63412e-06	1.05918e-07	0.000191915	0.0471428	4448370	5043013	4.51787e+06	5660776	6072066	6.71553e+06
O00515	LAD1	Ladinin-1	IPSKEEEADMSSPTQR	(S355)	_IPSKEEEADMS[Phospho (STY)]SPTQR_.2	_IPSKEEEADMS[Phospho (STY)]SPTQR_	5.06855e-06	0.000139254	3.32946e-06	0.00639352	0.000292201	0.000187692	1.57535e+06	1.36373e+06	1.61663e+06	1.88241e+06	2.1118e+06	1.83789e+06
O00515	LAD1	Ladinin-1	IPSKEEEADMSSPTQR	(T358)	_IPSKEEEADMSSPT[Phospho (STY)]QR_.3	_IPSKEEEADMSSPT[Phospho (STY)]QR_	0.000905393	0.00117794	0.000426399	0.000273545	0.000303269	0.000820118	4641839	5191049	4792314	6009424	6499854	7195895
O00515	LAD1	Ladinin-1	IPSKEEEADMSSPTQR	(T358)	_IPSKEEEADMSSPT[Phospho (STY)]QR_.2	_IPSKEEEADMSSPT[Phospho (STY)]QR_	1.88738e-07	1.74195e-05	5.09911e-05	0.000563472	1.38084e-05	0.000190293	1258959	1.10521e+06	1.3008e+06	1.49228e+06	1.67439e+06	1.46503e+06
O00515	LAD1	Ladinin-1	LPSVEEAEVPKPLPPASKDEDEDIQSILR	(S64)	_LPS[Phospho (STY)]VEEAEVPKPLPPASKDEDEDIQSILR_.4	_LPS[Phospho (STY)]VEEAEVPKPLPPASKDEDEDIQSILR_	1	1	1	1	1	1	5230082	5.16046e+06	5.06292e+06	6.78121e+06	6.49766e+06	6734060
O00515	LAD1	Ladinin-1	IPSKEEEADMSSPTQR	(M354,T358)	_IPSKEEEADM[Oxidation (M)]SSPT[Phospho (STY)]QR_.3	_IPSKEEEADM[Oxidation (M)]SSPT[Phospho (STY)]QR_	0.000111269	8.35756e-11	3.46218e-07	1.68511e-09	1.31736e-07	3.86992e-05	5.21125e+06	5.61465e+06	4.72209e+06	5.37511e+06	5276775	2.89146e+06
O00515	LAD1	Ladinin-1	IPSKEEEADMSSPTQR	(M354,T358)	_IPSKEEEADM[Oxidation (M)]SSPT[Phospho (STY)]QR_.2	_IPSKEEEADM[Oxidation (M)]SSPT[Phospho (STY)]QR_	3.12851e-08	5.37385e-12	1.95013e-10	1.41596e-05	2.18481e-09	1.86509e-07	922172	964348	818933	962705	1.1016e+06	563530
O00515	LAD1	Ladinin-1	NLSSTTDDEAPR	(S38)	_NLS[Phospho (STY)]STTDDEAPR_.2	_NLS[Phospho (STY)]STTDDEAPR_	1	1	0.999991	1	1	1	4.83992e+06	4.72969e+06	5097968	5.92021e+06	6.12287e+06	6.29288e+06
O00515	LAD1	Ladinin-1	GVPEKSPVLEK	(S177)	_GVPEKS[Phospho (STY)]PVLEK_.2	_GVPEKS[Phospho (STY)]PVLEK_	1	1	1	1	1	1	5274647	4.51434e+06	4984093	5627265	5.46885e+06	4934544
O00515	LAD1	Ladinin-1	NLSSTTDDEAPR	(S39)	_NLSS[Phospho (STY)]TTDDEAPR_.2	_NLSS[Phospho (STY)]TTDDEAPR_	1.13671e-07	1.07169e-07	9.45918e-06	4.30941e-07	6.13959e-08	1.29296e-09	3.68965e+06	3590470	3.8961e+06	4.52772e+06	4.65405e+06	4.77519e+06
O00515	LAD1	Ladinin-1	LPSVEEAEVPKPLPPASKDEDEDIQSILR	(S78)	_LPSVEEAEVPKPLPPAS[Phospho (STY)]KDEDEDIQSILR_.4	_LPSVEEAEVPKPLPPAS[Phospho (STY)]KDEDEDIQSILR_	0	2.78396e-41	9.10844e-44	1.7236e-43	0	3.78351e-44	1.50607e+06	1.46783e+06	1453640	1.93851e+06	1.86985e+06	1954265
O00515	LAD1	Ladinin-1	SASMKLPDNTVK	(S394)	_SAS[Phospho (STY)]MKLPDNTVK_.2	_SAS[Phospho (STY)]MKLPDNTVK_	0.999994	0.993464	0.957125	0.991325	0.999898	0.941893	1.3826e+06	1.4486e+06	1.38009e+06	1.65721e+06	1.69272e+06	1.70444e+06
O00515	LAD1	Ladinin-1	SASMKLPDNTVK	(S392)	_S[Phospho (STY)]ASMKLPDNTVK_.2	_S[Phospho (STY)]ASMKLPDNTVK_	6.13375e-06	0.00660556	0.0484337	0.00925361	0.000103696	0.0574558	1.29756e+06	1.36881e+06	1.29082e+06	1.59036e+06	1596510	1.60199e+06
O00515	LAD1	Ladinin-1	LEAEEGRNSLSPVQATQK	(S121,S123)	_LEAEEGRNS[Phospho (STY)]LS[Phospho (STY)]PVQATQK_.3	_LEAEEGRNS[Phospho (STY)]LS[Phospho (STY)]PVQATQK_	1	1	1	1	1	1	1.03872e+06	1.03245e+06	1.00003e+06	732894	773966	747061
O00515	LAD1	Ladinin-1	LPSVEEAEVPK	(S64)	_LPS[Phospho (STY)]VEEAEVPK_.2	_LPS[Phospho (STY)]VEEAEVPK_	1	1	1	1	1	1	967446	956492	960141	522154	527081	508424
O00515	LAD1	Ladinin-1	SASMKLPDNTVK	(S394,M395)	_SAS[Phospho (STY)]M[Oxidation (M)]KLPDNTVK_.2	_SAS[Phospho (STY)]M[Oxidation (M)]KLPDNTVK_	0.980685	0.972259	0.999828	0.988222	0.999919	0.999506	823323	968435	830104	556154	548463	529619
O00515	LAD1	Ladinin-1	SASMKLPDNTVK	(S392,M395)	_S[Phospho (STY)]ASM[Oxidation (M)]KLPDNTVK_.2	_S[Phospho (STY)]ASM[Oxidation (M)]KLPDNTVK_	0.618151	0.98333	0.990522	0.70344	0.976905	0.998688	485667	460609	520531	434408	413708	425160
O00515	LAD1	Ladinin-1	LEAEEGRNSLSPVQATQK	(S121,T128)	_LEAEEGRNS[Phospho (STY)]LSPVQAT[Phospho (STY)]QK_.3	_LEAEEGRNS[Phospho (STY)]LSPVQAT[Phospho (STY)]QK_	2.12293e-09	6.92011e-14	2.11011e-13	6.81109e-12	1.09261e-10	3.01087e-12	361389	377586	385588	279645	296966	287623
O00515	LAD1	Ladinin-1	EEEADMSSPTQR	(S356)	_EEEADMSS[Phospho (STY)]PTQR_.2	_EEEADMSS[Phospho (STY)]PTQR_	0.973037	0.700873	0.712773	0.940857	Filtered	0.521088	62648.4	77102.2	73504.1	50789.1	Filtered	61791.2
O00515	LAD1	Ladinin-1	ALASEKSPTADAK	(S272)	_ALASEKS[Phospho (STY)]PTADAK_.2	_ALASEKS[Phospho (STY)]PTADAK_	0.998029	0.999707	0.994503	0.613295	0.994108	Filtered	35902.8	25444	36389.3	30893	39328.5	Filtered
O00515	LAD1	Ladinin-1	NSLSPVQATQK	(S123)	_NSLS[Phospho (STY)]PVQATQK_.2	_NSLS[Phospho (STY)]PVQATQK_	0.998134	Filtered	0.947882	0.268109	0.99845	0.858448	15834.5	Filtered	13407.5	30767.4	34692	30499.9
O00515	LAD1	Ladinin-1	NLSSTTDDEAPR	(T41)	_NLSSTT[Phospho (STY)]DDEAPR_.2	_NLSSTT[Phospho (STY)]DDEAPR_	0.45201	Filtered	0.54747	0.0692275	0.928982	0.864603	12967.5	Filtered	10332.2	22926.3	28334.4	23486.3
O00515	LAD1	Ladinin-1	NLSSTTDDEAPR	(T40)	_NLSST[Phospho (STY)]TDDEAPR_.2	_NLSST[Phospho (STY)]TDDEAPR_	0.0551313	Filtered	Filtered	0.120472	4.05346e-11	0.0132506	12751.1	Filtered	Filtered	17192.2	1.09936e+06	20657.6
O00515	LAD1	Ladinin-1	RATASEQPLAQEPPASGGSPATTK	(S301)	_RATASEQPLAQEPPASGGS[Phospho (STY)]PATTK_.3	_RATASEQPLAQEPPASGGS[Phospho (STY)]PATTK_	0.0180639	Filtered	0.0151966	0.00468138	0.62533	Filtered	110217	Filtered	86275.8	165187	83898.8	Filtered
O00515	LAD1	Ladinin-1	QRTLEDEEEQER	(T19)	_QRT[Phospho (STY)]LEDEEEQER_.2	_QRT[Phospho (STY)]LEDEEEQER_	1	1	1	1	1	1	26253.9	27323.8	22954.9	14773.4	12360.4	13322.6
O00515	LAD1	Ladinin-1	QRTLEDEEEQER	(T19)	_QRT[Phospho (STY)]LEDEEEQER_.3	_QRT[Phospho (STY)]LEDEEEQER_	1	1	1	Filtered	Filtered	Filtered	61238.6	74773	69219	Filtered	Filtered	Filtered
O00515	LAD1	Ladinin-1	ALASEKSPTADAK	(T274)	_ALASEKSPT[Phospho (STY)]ADAK_.2	_ALASEKSPT[Phospho (STY)]ADAK_	0.00184675	0.00614179	Filtered	0.332164	0.00486836	Filtered	22374.9	11550.4	Filtered	18622.1	24843.3	Filtered
O00515	LAD1	Ladinin-1	SLVSDKTSISEK	(S203)	_SLVSDKTSIS[Phospho (STY)]EK_.2	_SLVSDKTSIS[Phospho (STY)]EK_	0.0264306	0.0385153	0.000845438	Filtered	0.142955	Filtered	20462.2	15461.2	20324.2	Filtered	13465.4	Filtered
O00515	LAD1	Ladinin-1	LPSVEEAEVPKPLPPASK	(S64)	_LPS[Phospho (STY)]VEEAEVPKPLPPASK_.3	_LPS[Phospho (STY)]VEEAEVPKPLPPASK_	1	1	1	1	1	1	1.58471e+06	1.54549e+06	1.43065e+06	1.30797e+06	993590	1.26591e+06
O00515	LAD1	Ladinin-1	ALASEKSPTADAKPAPK	(T274)	_ALASEKSPT[Phospho (STY)]ADAKPAPK_.3	_ALASEKSPT[Phospho (STY)]ADAKPAPK_	0.000114461	0.0243711	Filtered	4.236e-10	1.00096e-08	Filtered	13218.7	3986.51	Filtered	63227.8	61156.6	Filtered
O00515	LAD1	Ladinin-1	ALASEKSPTADAKPAPK	(T274)	_ALASEKSPT[Phospho (STY)]ADAKPAPK_.2	_ALASEKSPT[Phospho (STY)]ADAKPAPK_	Filtered	Filtered	Filtered	0.0424252	5.82904e-05	Filtered	Filtered	Filtered	Filtered	3834.86	5047.3	Filtered
O00515	LAD1	Ladinin-1	ENLRLSGVVTSR	(S468)	_ENLRLS[Phospho (STY)]GVVTSR_.2	_ENLRLS[Phospho (STY)]GVVTSR_	0.999928	0.998179	0.999983	Filtered	Filtered	Filtered	31542.3	31549	29959.3	Filtered	Filtered	Filtered
O00515	LAD1	Ladinin-1	SRGLPCTELFVAPVGVASK	(S423,C428)	_S[Phospho (STY)]RGLPC[Carbamidomethyl (C)]TELFVAPVGVASK_.3	_S[Phospho (STY)]RGLPC[Carbamidomethyl (C)]TELFVAPVGVASK_	0.999872	0.999216	0.999993	Filtered	Filtered	Filtered	29754.9	25890.5	29112.5	Filtered	Filtered	Filtered
O00515	LAD1	Ladinin-1	EEEADMSSPTQR	(T358)	_EEEADMSSPT[Phospho (STY)]QR_.2	_EEEADMSSPT[Phospho (STY)]QR_	Filtered	0.307743	0.309359	0.0613743	Filtered	Filtered	Filtered	29329.9	28988.8	20008.1	Filtered	Filtered
O00515	LAD1	Ladinin-1	SLVSDKTSISEK	(T200)	_SLVSDKT[Phospho (STY)]SISEK_.2	_SLVSDKT[Phospho (STY)]SISEK_	Filtered	0.18974	0.418377	Filtered	0.153828	Filtered	Filtered	15753.1	20672.2	Filtered	13819.1	Filtered
O00515	LAD1	Ladinin-1	LEAEEGRNSLSPVQATQKPLVSK	(S121,S123)	_LEAEEGRNS[Phospho (STY)]LS[Phospho (STY)]PVQATQKPLVSK_.3	_LEAEEGRNS[Phospho (STY)]LS[Phospho (STY)]PVQATQKPLVSK_	Filtered	Filtered	Filtered	1	1	1	Filtered	Filtered	Filtered	130124	139632	144298
O00515	LAD1	Ladinin-1	QRTLEDEEEQERER	(T19)	_QRT[Phospho (STY)]LEDEEEQERER_.3	_QRT[Phospho (STY)]LEDEEEQERER_	1	1	1	1	1	Filtered	96180.9	98546.6	97365.1	42923.8	38866.1	Filtered
O00515	LAD1	Ladinin-1	ALASEKSPTADAKPAPK	(S272)	_ALASEKS[Phospho (STY)]PTADAKPAPK_.3	_ALASEKS[Phospho (STY)]PTADAKPAPK_	0.999841	Filtered	Filtered	1	1	Filtered	18663.6	Filtered	Filtered	87152.8	83165.4	Filtered
O00515	LAD1	Ladinin-1	ALASEKSPTADAKPAPK	(S272)	_ALASEKS[Phospho (STY)]PTADAKPAPK_.2	_ALASEKS[Phospho (STY)]PTADAKPAPK_	Filtered	Filtered	Filtered	0.793738	0.999963	Filtered	Filtered	Filtered	Filtered	3499.39	5751.7	Filtered
O00515	LAD1	Ladinin-1	SLVSDKTSISEK	(S201)	_SLVSDKTS[Phospho (STY)]ISEK_.2	_SLVSDKTS[Phospho (STY)]ISEK_	0.685163	Filtered	0.143644	Filtered	Filtered	Filtered	15994.6	Filtered	13966.4	Filtered	Filtered	Filtered
O00515	LAD1	Ladinin-1	ALASEKSPTADAKPAPK	(S269)	_ALAS[Phospho (STY)]EKSPTADAKPAPK_.2	_ALAS[Phospho (STY)]EKSPTADAKPAPK_	Filtered	Filtered	Filtered	0.173209	1.82446e-06	Filtered	Filtered	Filtered	Filtered	7866.06	10735.6	Filtered
O00515	LAD1	Ladinin-1	LEAEEGRNSLSPVQATQK	(S123)	_LEAEEGRNSLS[Phospho (STY)]PVQATQK_.3	_LEAEEGRNSLS[Phospho (STY)]PVQATQK_	0.0876423	0.164096	Filtered	Filtered	Filtered	Filtered	8902.18	9504.17	Filtered	Filtered	Filtered	Filtered
O00515	LAD1	Ladinin-1	RATASEQPLAQEPPASGGSPATTK	(T304)	_RATASEQPLAQEPPASGGSPAT[Phospho (STY)]TK_.3	_RATASEQPLAQEPPASGGSPAT[Phospho (STY)]TK_	Filtered	Filtered	Filtered	0.00159737	Filtered	Filtered	Filtered	Filtered	Filtered	141329	Filtered	Filtered
O00515	LAD1	Ladinin-1	SLVSDKTSISEK	(T200,S201)	_SLVSDKT[Phospho (STY)]S[Phospho (STY)]ISEK_.2	_SLVSDKT[Phospho (STY)]S[Phospho (STY)]ISEK_	Filtered	Filtered	Filtered	Filtered	0.267591	Filtered	Filtered	Filtered	Filtered	Filtered	78338.1	Filtered
O00515	LAD1	Ladinin-1	RATASEQPLAQEPPASGGSPATTK	(S298)	_RATASEQPLAQEPPAS[Phospho (STY)]GGSPATTK_.3	_RATASEQPLAQEPPAS[Phospho (STY)]GGSPATTK_	0.982159	Filtered	Filtered	Filtered	Filtered	Filtered	59644.5	Filtered	Filtered	Filtered	Filtered	Filtered
O00541	PES1	Pescadillo homolog	LAQEEESEAKR	(S530)	_LAQEEES[Phospho (STY)]EAKR_.2	_LAQEEES[Phospho (STY)]EAKR_	1	1	1	1	1	1	48311.1	47464.6	47735.9	77623.2	76026.5	87833.9
O00559	EBAG9	Receptor-binding cancer antigen expressed on SiSo cells	KLSGDQITLPTTVDYSSVPK	(T41)	_KLSGDQIT[Phospho (STY)]LPTTVDYSSVPK_.3	_KLSGDQIT[Phospho (STY)]LPTTVDYSSVPK_	4.03079e-35	5.78947e-27	3.1188e-35	7.72607e-27	1.98969e-25	4.24751e-23	28635414	28190510	30421858	19123444	21020310	21676690
O00559	EBAG9	Receptor-binding cancer antigen expressed on SiSo cells	KLSGDQITLPTTVDYSSVPK	(S36)	_KLS[Phospho (STY)]GDQITLPTTVDYSSVPK_.3	_KLS[Phospho (STY)]GDQITLPTTVDYSSVPK_	1	1	1	1	1	1	43734892	42955256	46314480	29056870	32370624	33267058
O00559	EBAG9	Receptor-binding cancer antigen expressed on SiSo cells	KLSGDQITLPTTVDYSSVPK	(S36)	_KLS[Phospho (STY)]GDQITLPTTVDYSSVPK_.4	_KLS[Phospho (STY)]GDQITLPTTVDYSSVPK_	0.997632	0.987515	Filtered	Filtered	Filtered	Filtered	3710.06	3697.8	Filtered	Filtered	Filtered	Filtered
O00559	EBAG9	Receptor-binding cancer antigen expressed on SiSo cells	QTDVEEWTSWDEDAPTSVK	(T55)	_QT[Phospho (STY)]DVEEWTSWDEDAPTSVK_.3	_QT[Phospho (STY)]DVEEWTSWDEDAPTSVK_	Filtered	0.792422	Filtered	Filtered	0.00073804	0.00151387	Filtered	14608.6	Filtered	Filtered	12092.5	15173.3
O00559	EBAG9	Receptor-binding cancer antigen expressed on SiSo cells	QTDVEEWTSWDEDAPTSVK	(S62)	_QTDVEEWTS[Phospho (STY)]WDEDAPTSVK_.3	_QTDVEEWTS[Phospho (STY)]WDEDAPTSVK_	Filtered	Filtered	Filtered	Filtered	0.96256	0.897696	Filtered	Filtered	Filtered	Filtered	18840.3	19726.9
O00559	EBAG9	Receptor-binding cancer antigen expressed on SiSo cells	LSGDQITLPTTVDYSSVPK	(S36)	_LS[Phospho (STY)]GDQITLPTTVDYSSVPK_.3	_LS[Phospho (STY)]GDQITLPTTVDYSSVPK_	Filtered	0.132531	Filtered	Filtered	Filtered	Filtered	Filtered	3268.46	Filtered	Filtered	Filtered	Filtered
O00560	SDCBP	Syntenin-1	SLYPSLEDLKVDK	(S6)	_[Acetyl (Protein N-term)]SLYPS[Phospho (STY)]LEDLKVDK_.2	_[Acetyl (Protein N-term)]SLYPS[Phospho (STY)]LEDLKVDK_	1	1	1	1	1	1	1.46102e+06	1.58546e+06	1.48628e+06	1.49664e+06	1.44832e+06	1.58378e+06
O00560	SDCBP	Syntenin-1	SLYPSLEDLK	(S2,S6)	_S[Acetyl (Protein N-term)]LYPS[Phospho (STY)]LEDLK_.2	_S[Acetyl (Protein N-term)]LYPS[Phospho (STY)]LEDLK_	1	1	1	1	1	1	1.01017e+06	948379	940322	512985	507195	564341
O00560	SDCBP	Syntenin-1	SLYPSLEDLK	(S6)	_[Acetyl (Protein N-term)]SLYPS[Phospho (STY)]LEDLK_.2	_[Acetyl (Protein N-term)]SLYPS[Phospho (STY)]LEDLK_	1	1	1	1	1	1	999056	910982	925823	506426	498164	556899
O00560	SDCBP	Syntenin-1	SLYPSLEDLKVDK	(Y4,S6)	_SLY[Phospho (STY)]PS[Phospho (STY)]LEDLKVDK_.3	_SLY[Phospho (STY)]PS[Phospho (STY)]LEDLKVDK_	0.134859	0.401261	0.359437	0.240973	0.439121	0.00468612	14229.4	14914.6	13615.9	16687.2	16613.5	19608.7
O00560	SDCBP	Syntenin-1	PSSINYMVAPVTGNDVGIR	(S88,M92)	_PSS[Phospho (STY)]INYM[Oxidation (M)]VAPVTGNDVGIR_.3	_PSS[Phospho (STY)]INYM[Oxidation (M)]VAPVTGNDVGIR_	0.00190762	8.25174e-07	0.0050964	7.86783e-06	Filtered	0.0173043	423243	433846	421325	54101.4	Filtered	61149.6
O00560	SDCBP	Syntenin-1	PSSINYMVAPVTGNDVGIR	(Y91)	_PSSINY[Phospho (STY)]MVAPVTGNDVGIR_.3	_PSSINY[Phospho (STY)]MVAPVTGNDVGIR_	0.000926929	2.76207e-06	0.760218	Filtered	0.996839	0.999053	87394.4	86646.3	88413.5	Filtered	5497.32	8638.33
O00560	SDCBP	Syntenin-1	LYPELSQYMGLSLNEEEIR	(M57,S60)	_LYPELSQYM[Oxidation (M)]GLS[Phospho (STY)]LNEEEIR_.3	_LYPELSQYM[Oxidation (M)]GLS[Phospho (STY)]LNEEEIR_	6.31202e-06	0.00205103	1.752e-07	Filtered	9.61481e-07	6.14499e-08	72007.8	71505.4	74908.7	Filtered	23803.5	26484.5
O00560	SDCBP	Syntenin-1	SLYPSLEDLKVDK	(S2,S6)	_S[Acetyl (Protein N-term)]LYPS[Phospho (STY)]LEDLKVDK_.2	_S[Acetyl (Protein N-term)]LYPS[Phospho (STY)]LEDLKVDK_	1	1	1	1	1	1	1.6112e+06	1.76537e+06	1.63566e+06	1.67421e+06	1.62005e+06	1.77327e+06
O00560	SDCBP	Syntenin-1	PSSINYMVAPVTGNDVGIR	(Y91,M92)	_PSSINY[Phospho (STY)]M[Oxidation (M)]VAPVTGNDVGIR_.3	_PSSINY[Phospho (STY)]M[Oxidation (M)]VAPVTGNDVGIR_	0.967946	0.999999	0.993603	Filtered	Filtered	Filtered	343705	356166	330446	Filtered	Filtered	Filtered
O00560	SDCBP	Syntenin-1	PSSINYMVAPVTGNDVGIR	(S88)	_PSS[Phospho (STY)]INYMVAPVTGNDVGIR_.3	_PSS[Phospho (STY)]INYMVAPVTGNDVGIR_	0.327201	0.416453	0.109495	Filtered	Filtered	Filtered	28493.1	29320.8	33059.6	Filtered	Filtered	Filtered
O00560	SDCBP	Syntenin-1	SLYPSLEDLKVDK	(S2,Y4)	_S[Acetyl (Protein N-term)]LY[Phospho (STY)]PSLEDLKVDK_.2	_S[Acetyl (Protein N-term)]LY[Phospho (STY)]PSLEDLKVDK_	Filtered	Filtered	Filtered	1.03917e-11	Filtered	6.19033e-14	Filtered	Filtered	Filtered	1.07807e+06	Filtered	1.1353e+06
O00560	SDCBP	Syntenin-1	LYPELSQYMGLSLNEEEIR	(S60)	_LYPELSQYMGLS[Phospho (STY)]LNEEEIR_.3	_LYPELSQYMGLS[Phospho (STY)]LNEEEIR_	Filtered	0.999855	Filtered	Filtered	Filtered	Filtered	Filtered	13028.7	Filtered	Filtered	Filtered	Filtered
O00562	PITPNM1	Membrane-associated phosphatidylinositol transfer protein 1	GSPEPSALPPQR	(S621)	_GS[Phospho (STY)]PEPSALPPQR_.2	_GS[Phospho (STY)]PEPSALPPQR_	1	1	1	0.96166	0.5	0.975946	8898048	8889892	8692786	333940	211535	414753
O00562	PITPNM1	Membrane-associated phosphatidylinositol transfer protein 1	ERPQLAECEEPSIYSPAFPR	(C889,S896)	_ERPQLAEC[Carbamidomethyl (C)]EEPSIYS[Phospho (STY)]PAFPR_.3	_ERPQLAEC[Carbamidomethyl (C)]EEPSIYS[Phospho (STY)]PAFPR_	1	1	1	0.0196189	0.315908	0.99907	828385	851784	855097	84240.2	98812	88213.3
O00562	PITPNM1	Membrane-associated phosphatidylinositol transfer protein 1	RGSMNNELLSPEFGPVRDPLADGVEGLGR	(S593)	_RGS[Phospho (STY)]MNNELLSPEFGPVRDPLADGVEGLGR_.4	_RGS[Phospho (STY)]MNNELLSPEFGPVRDPLADGVEGLGR_	0.999995	0.999978	0.999997	0.465547	0.999515	0.6933	64104.7	77054.6	83543.7	57831.1	56206.2	49361.4
O00562	PITPNM1	Membrane-associated phosphatidylinositol transfer protein 1	SAASNTGTPDGPEAPPGPDASPDASFGK	(S300)	_SAASNTGTPDGPEAPPGPDAS[Phospho (STY)]PDASFGK_.3	_SAASNTGTPDGPEAPPGPDAS[Phospho (STY)]PDASFGK_	1	1	1	Filtered	Filtered	Filtered	1.16244e+06	1.16261e+06	1.13155e+06	Filtered	Filtered	Filtered
O00562	PITPNM1	Membrane-associated phosphatidylinositol transfer protein 1	SSYSSQHGGAVSPQSLSEWR	(Y317)	_SSY[Phospho (STY)]SSQHGGAVSPQSLSEWR_.3	_SSY[Phospho (STY)]SSQHGGAVSPQSLSEWR_	0.999696	0.0257848	0.000655046	Filtered	Filtered	Filtered	263078	256353	233795	Filtered	Filtered	Filtered
O00562	PITPNM1	Membrane-associated phosphatidylinositol transfer protein 1	SSYSSQHGGAVSPQSLSEWR	(S315)	_S[Phospho (STY)]SYSSQHGGAVSPQSLSEWR_.3	_S[Phospho (STY)]SYSSQHGGAVSPQSLSEWR_	1.27749e-05	0.713723	0.22364	Filtered	Filtered	Filtered	256173	255418	230822	Filtered	Filtered	Filtered
O00562	PITPNM1	Membrane-associated phosphatidylinositol transfer protein 1	RGSMNNELLSPEFGPVRDPLADGVEGLGR	(S593,M594)	_RGS[Phospho (STY)]M[Oxidation (M)]NNELLSPEFGPVRDPLADGVEGLGR_.4	_RGS[Phospho (STY)]M[Oxidation (M)]NNELLSPEFGPVRDPLADGVEGLGR_	Filtered	Filtered	Filtered	0.999999	0.998999	0.999958	Filtered	Filtered	Filtered	86387.2	84691.7	74478.2
O00562	PITPNM1	Membrane-associated phosphatidylinositol transfer protein 1	SISLKLDSEE	(S1237)	_SIS[Phospho (STY)]LKLDSEE_.2	_SIS[Phospho (STY)]LKLDSEE_	0.994683	0.98473	0.979379	Filtered	Filtered	Filtered	81324	70505.9	63394.5	Filtered	Filtered	Filtered
O00562	PITPNM1	Membrane-associated phosphatidylinositol transfer protein 1	RGSMNNELLSPEFGPVR	(S593,M594)	_RGS[Phospho (STY)]M[Oxidation (M)]NNELLSPEFGPVR_.3	_RGS[Phospho (STY)]M[Oxidation (M)]NNELLSPEFGPVR_	0.909489	0.99883	0.0235973	Filtered	Filtered	Filtered	51195.8	39123.2	75780.3	Filtered	Filtered	Filtered
O00562	PITPNM1	Membrane-associated phosphatidylinositol transfer protein 1	EGPGTPPTTLAR	(T1223)	_EGPGT[Phospho (STY)]PPTTLAR_.2	_EGPGT[Phospho (STY)]PPTTLAR_	0.982051	0.472548	0.99902	Filtered	Filtered	Filtered	36499	39159.3	40648.5	Filtered	Filtered	Filtered
O00562	PITPNM1	Membrane-associated phosphatidylinositol transfer protein 1	WNSNDFIDAFASPVEAEGTPEPGAEAAK	(S373)	_WNS[Phospho (STY)]NDFIDAFASPVEAEGTPEPGAEAAK_.4	_WNS[Phospho (STY)]NDFIDAFASPVEAEGTPEPGAEAAK_	Filtered	0.999754	0.855273	Filtered	Filtered	Filtered	Filtered	50854	47046.5	Filtered	Filtered	Filtered
O00562	PITPNM1	Membrane-associated phosphatidylinositol transfer protein 1	RGSMNNELLSPEFGPVR	(S593,M594,S600)	_RGS[Phospho (STY)]M[Oxidation (M)]NNELLS[Phospho (STY)]PEFGPVR_.3	_RGS[Phospho (STY)]M[Oxidation (M)]NNELLS[Phospho (STY)]PEFGPVR_	1	Filtered	1	Filtered	Filtered	Filtered	10432	Filtered	7766.06	Filtered	Filtered	Filtered
O00562	PITPNM1	Membrane-associated phosphatidylinositol transfer protein 1	SSYSSQHGGAVSPQSLSEWR	(Y317,S326)	_SSY[Phospho (STY)]SSQHGGAVS[Phospho (STY)]PQSLSEWR_.3	_SSY[Phospho (STY)]SSQHGGAVS[Phospho (STY)]PQSLSEWR_	Filtered	Filtered	0.000145846	Filtered	Filtered	Filtered	Filtered	Filtered	137052	Filtered	Filtered	Filtered
O00566	MPHOSPH10	U3 small nucleolar ribonucleoprotein protein MPP10	SDLRKSPVFSDEDSDLDFDISK	(S158,S167,S171)	_S[Phospho (STY)]DLRKSPVFS[Phospho (STY)]DEDS[Phospho (STY)]DLDFDISK_.3	_S[Phospho (STY)]DLRKSPVFS[Phospho (STY)]DEDS[Phospho (STY)]DLDFDISK_	7.424e-06	6.16942e-09	6.60782e-06	1.3794e-08	2.62161e-09	1.05293e-09	358954	374254	400193	610561	583213	656972
O00566	MPHOSPH10	U3 small nucleolar ribonucleoprotein protein MPP10	KSPVFSDEDSDLDFDISK	(S163,S167,S171)	_KS[Phospho (STY)]PVFS[Phospho (STY)]DEDS[Phospho (STY)]DLDFDISK_.3	_KS[Phospho (STY)]PVFS[Phospho (STY)]DEDS[Phospho (STY)]DLDFDISK_	1	1	1	1	1	1	109046	104949	114064	108124	117020	125724
O00566	MPHOSPH10	U3 small nucleolar ribonucleoprotein protein MPP10	SPVFSDEDSDLDFDISK	(S163,S171)	_S[Phospho (STY)]PVFSDEDS[Phospho (STY)]DLDFDISK_.3	_S[Phospho (STY)]PVFSDEDS[Phospho (STY)]DLDFDISK_	0.478573	0.0561639	0.502302	Filtered	0.104146	0.149149	17575.9	13881.1	17267.7	Filtered	12748	15772
O00566	MPHOSPH10	U3 small nucleolar ribonucleoprotein protein MPP10	SDLRKSPVFSDEDSDLDFDISK	(S163,S167,S171)	_SDLRKS[Phospho (STY)]PVFS[Phospho (STY)]DEDS[Phospho (STY)]DLDFDISK_.3	_SDLRKS[Phospho (STY)]PVFS[Phospho (STY)]DEDS[Phospho (STY)]DLDFDISK_	1	1	1	1	1	1	807379	827571	851755	1.42918e+06	1.37808e+06	1.5272e+06
O00566	MPHOSPH10	U3 small nucleolar ribonucleoprotein protein MPP10	SDLRKSPVFSDEDSDLDFDISK	(S163,S167,S171)	_SDLRKS[Phospho (STY)]PVFS[Phospho (STY)]DEDS[Phospho (STY)]DLDFDISK_.4	_SDLRKS[Phospho (STY)]PVFS[Phospho (STY)]DEDS[Phospho (STY)]DLDFDISK_	Filtered	Filtered	Filtered	0.993462	0.979552	0.99517	Filtered	Filtered	Filtered	10599.9	9704.54	9454.21
O00566	MPHOSPH10	U3 small nucleolar ribonucleoprotein protein MPP10	KSPVFSDEDSDLDFDISK	(S167,S171)	_KSPVFS[Phospho (STY)]DEDS[Phospho (STY)]DLDFDISK_.3	_KSPVFS[Phospho (STY)]DEDS[Phospho (STY)]DLDFDISK_	Filtered	Filtered	Filtered	0.999987	0.999805	0.99994	Filtered	Filtered	Filtered	77005.7	83944.8	75936
O00566	MPHOSPH10	U3 small nucleolar ribonucleoprotein protein MPP10	SDLRKSPVFSDEDSDLDFDISK	(S163,S167)	_SDLRKS[Phospho (STY)]PVFS[Phospho (STY)]DEDSDLDFDISK_.3	_SDLRKS[Phospho (STY)]PVFS[Phospho (STY)]DEDSDLDFDISK_	Filtered	Filtered	Filtered	0.945734	0.954235	0.0943055	Filtered	Filtered	Filtered	30002.5	28275.4	30955.5
O00566	MPHOSPH10	U3 small nucleolar ribonucleoprotein protein MPP10	SDLRKSPVFSDEDSDLDFDISK	(S163,S171)	_SDLRKS[Phospho (STY)]PVFSDEDS[Phospho (STY)]DLDFDISK_.3	_SDLRKS[Phospho (STY)]PVFSDEDS[Phospho (STY)]DLDFDISK_	Filtered	0.16013	0.340038	Filtered	0.0450025	Filtered	Filtered	18885.3	22165.6	Filtered	24069.2	Filtered
O00567	NOP56	Nucleolar protein 56	EELMSSDLEETAGSTSIPK	(M518,S519)	_EELM[Oxidation (M)]S[Phospho (STY)]SDLEETAGSTSIPK_.3	_EELM[Oxidation (M)]S[Phospho (STY)]SDLEETAGSTSIPK_	0.00267248	0.00247233	0.00261664	2.00518e-05	0.00110646	0.0133533	13068377	13184282	13159752	18624326	20179604	9863053
O00567	NOP56	Nucleolar protein 56	SFSKEELMSSDLEETAGSTSIPK	(M518,S519)	_SFSKEELM[Oxidation (M)]S[Phospho (STY)]SDLEETAGSTSIPK_.3	_SFSKEELM[Oxidation (M)]S[Phospho (STY)]SDLEETAGSTSIPK_	0.0204422	0.00952236	0.00496226	0.000628417	6.40401e-06	0.000510777	6547322	6555220	6.58357e+06	21946374	21877196	22415736
O00567	NOP56	Nucleolar protein 56	SFSKEELMSSDLEETAGSTSIPK	(M518,S520)	_SFSKEELM[Oxidation (M)]SS[Phospho (STY)]DLEETAGSTSIPK_.3	_SFSKEELM[Oxidation (M)]SS[Phospho (STY)]DLEETAGSTSIPK_	0.979437	0.993019	0.993301	0.999383	0.999714	0.999225	6.40659e+06	6.40076e+06	6443485	21486808	21273818	21942848
O00567	NOP56	Nucleolar protein 56	EELMSSDLEETAGSTSIPK	(M518,S520)	_EELM[Oxidation (M)]SS[Phospho (STY)]DLEETAGSTSIPK_.3	_EELM[Oxidation (M)]SS[Phospho (STY)]DLEETAGSTSIPK_	0.99732	0.997528	0.997383	0.998797	0.998892	0.999993	10429370	10513799	10536041	14869669	16124630	15936275
O00567	NOP56	Nucleolar protein 56	EEPVSSGPEEAVGK	(S570)	_EEPVSS[Phospho (STY)]GPEEAVGK_.2	_EEPVSS[Phospho (STY)]GPEEAVGK_	1	1	0.999999	1	1	0.999999	13579441	13595826	13703360	10527772	10431585	10544261
O00567	NOP56	Nucleolar protein 56	EEPVSSGPEEAVGK	(S569)	_EEPVS[Phospho (STY)]SGPEEAVGK_.2	_EEPVS[Phospho (STY)]SGPEEAVGK_	3.11714e-11	1.00196e-13	6.5473e-11	8.78944e-12	1.63843e-11	9.02342e-07	13242598	13256922	13278901	10245854	10156897	10051643
O00567	NOP56	Nucleolar protein 56	SFSKEELMSSDLEETAGSTSIPK	(S511,M518)	_S[Phospho (STY)]FSKEELM[Oxidation (M)]SSDLEETAGSTSIPK_.3	_S[Phospho (STY)]FSKEELM[Oxidation (M)]SSDLEETAGSTSIPK_	3.93546e-17	2.50936e-18	2.13971e-19	2.63042e-24	8.71417e-28	2.25174e-32	4.6692e+06	4648809	4.65605e+06	15553034	15537439	15969040
O00567	NOP56	Nucleolar protein 56	SFSKEELMSSDLEETAGSTSIPK	(S519)	_SFSKEELMS[Phospho (STY)]SDLEETAGSTSIPK_.3	_SFSKEELMS[Phospho (STY)]SDLEETAGSTSIPK_	0.00424594	0.00455814	0.000661756	1.01066e-05	7.10335e-06	5.82694e-06	3.96963e+06	3.78992e+06	3.70294e+06	15601097	16932076	15543980
O00567	NOP56	Nucleolar protein 56	SFSKEELMSSDLEETAGSTSIPK	(S513,M518)	_SFS[Phospho (STY)]KEELM[Oxidation (M)]SSDLEETAGSTSIPK_.3	_SFS[Phospho (STY)]KEELM[Oxidation (M)]SSDLEETAGSTSIPK_	2.0195e-15	1.26352e-14	1.79103e-14	0.879303	9.9643e-23	3.26289e-27	4.54763e+06	4.56705e+06	4.59336e+06	233359	15146242	15569780
O00567	NOP56	Nucleolar protein 56	EELMSSDLEETAGSTSIPK	(M518,T525)	_EELM[Oxidation (M)]SSDLEET[Phospho (STY)]AGSTSIPK_.3	_EELM[Oxidation (M)]SSDLEET[Phospho (STY)]AGSTSIPK_	2.05819e-23	6.4909e-33	4.92705e-25	5.0365e-17	3.35923e-22	7.53053e-34	2874595	3043384	5.95531e+06	8394310	9104186	8956347
O00567	NOP56	Nucleolar protein 56	SFSKEELMSSDLEETAGSTSIPK	(M518,T525)	_SFSKEELM[Oxidation (M)]SSDLEET[Phospho (STY)]AGSTSIPK_.3	_SFSKEELM[Oxidation (M)]SSDLEET[Phospho (STY)]AGSTSIPK_	1.03091e-16	4.83931e-11	3.50223e-13	4.54518e-24	1.08131e-18	1.44989e-20	2.61843e+06	2.60383e+06	2.63294e+06	8769563	8655228	9015936
O00567	NOP56	Nucleolar protein 56	EELMSSDLEETAGSTSIPK	(S519)	_EELMS[Phospho (STY)]SDLEETAGSTSIPK_.3	_EELMS[Phospho (STY)]SDLEETAGSTSIPK_	0.00264927	0.00678335	0.0129577	0.001206	0.00292511	0.00159284	3.8246e+06	3.7433e+06	3.69225e+06	7314456	7.53714e+06	7.29784e+06
O00567	NOP56	Nucleolar protein 56	FSKEEPVSSGPEEAVGK	(S570)	_FSKEEPVSS[Phospho (STY)]GPEEAVGK_.3	_FSKEEPVSS[Phospho (STY)]GPEEAVGK_	0.999946	0.996868	0.999971	0.999999	0.999921	1	1.68837e+06	1.70479e+06	1.63756e+06	4.10638e+06	4.13685e+06	4.36992e+06
O00567	NOP56	Nucleolar protein 56	FSKEEPVSSGPEEAVGK	(S570)	_FSKEEPVSS[Phospho (STY)]GPEEAVGK_.2	_FSKEEPVSS[Phospho (STY)]GPEEAVGK_	0.942732	0.977887	0.975472	0.999984	0.999994	0.999997	1.34058e+06	1.38745e+06	1.40164e+06	3.18289e+06	3.16183e+06	3.29714e+06
O00567	NOP56	Nucleolar protein 56	EELMSSDLEETAGSTSIPK	(S520)	_EELMSS[Phospho (STY)]DLEETAGSTSIPK_.3	_EELMSS[Phospho (STY)]DLEETAGSTSIPK_	0.997348	0.993186	0.987054	0.998795	0.997078	0.998406	3.1059e+06	3.0418e+06	3.00517e+06	5.94069e+06	6120312	5928078
O00567	NOP56	Nucleolar protein 56	FSKEEPVSSGPEEAVGK	(S569,S570)	_FSKEEPVS[Phospho (STY)]S[Phospho (STY)]GPEEAVGK_.2	_FSKEEPVS[Phospho (STY)]S[Phospho (STY)]GPEEAVGK_	1	1	1	1	1	1	1.74668e+06	1.72304e+06	1.62785e+06	3.53358e+06	3.26866e+06	3.48042e+06
O00567	NOP56	Nucleolar protein 56	FSKEEPVSSGPEEAVGK	(S569,S570)	_FSKEEPVS[Phospho (STY)]S[Phospho (STY)]GPEEAVGK_.3	_FSKEEPVS[Phospho (STY)]S[Phospho (STY)]GPEEAVGK_	1	1	1	1	1	1	1.15935e+06	1.18636e+06	1.13786e+06	2.39039e+06	2.37459e+06	2480654
O00567	NOP56	Nucleolar protein 56	FSKEEPVSSGPEEAVGK	(S569)	_FSKEEPVS[Phospho (STY)]SGPEEAVGK_.3	_FSKEEPVS[Phospho (STY)]SGPEEAVGK_	5.31373e-05	0.000215214	3.2113e-05	1.4325e-06	8.14392e-05	5.81088e-10	1.447e+06	1.43325e+06	1.39675e+06	3.54324e+06	3564175	3.78658e+06
O00567	NOP56	Nucleolar protein 56	FSKEEPVSSGPEEAVGK	(S569)	_FSKEEPVS[Phospho (STY)]SGPEEAVGK_.2	_FSKEEPVS[Phospho (STY)]SGPEEAVGK_	0.0570116	0.0219379	0.0250695	1.69715e-05	5.80061e-06	2.57901e-06	920756	953675	983016	2221591	2.21965e+06	2.30435e+06
O00567	NOP56	Nucleolar protein 56	SFSKEELMSSDLEETAGSTSIPK	(S511)	_S[Phospho (STY)]FSKEELMSSDLEETAGSTSIPK_.3	_S[Phospho (STY)]FSKEELMSSDLEETAGSTSIPK_	4.50015e-23	2.79453e-22	1.82389e-23	2.50225e-26	1.34348e-25	6.56601e-26	1.33468e+06	1.29153e+06	1.24043e+06	5.34932e+06	5.76717e+06	5297568
O00567	NOP56	Nucleolar protein 56	SFSKEELMSSDLEETAGSTSIPK	(S513)	_SFS[Phospho (STY)]KEELMSSDLEETAGSTSIPK_.3	_SFS[Phospho (STY)]KEELMSSDLEETAGSTSIPK_	6.8924e-20	1.09521e-18	1.84617e-20	0.992257	0.876227	0.975868	1.8166e+06	1.7437e+06	1.70061e+06	107219	129547	102306
O00567	NOP56	Nucleolar protein 56	SFSKEELMSSDLEETAGSTSIPK	(S511,S513,M518)	_S[Phospho (STY)]FS[Phospho (STY)]KEELM[Oxidation (M)]SSDLEETAGSTSIPK_.3	_S[Phospho (STY)]FS[Phospho (STY)]KEELM[Oxidation (M)]SSDLEETAGSTSIPK_	8.86806e-12	1.5089e-14	1.15338e-16	5.13829e-24	4.81739e-18	5.58138e-21	209713	223399	214722	1.42191e+06	1477751	1.509e+06
O00567	NOP56	Nucleolar protein 56	SFSKEELMSSDLEETAGSTSIPK	(M518,S519,S520)	_SFSKEELM[Oxidation (M)]S[Phospho (STY)]S[Phospho (STY)]DLEETAGSTSIPK_.3	_SFSKEELM[Oxidation (M)]S[Phospho (STY)]S[Phospho (STY)]DLEETAGSTSIPK_	1	1	0.999998	1	1	1	213197	226247	217567	1.37503e+06	1.45735e+06	1.46471e+06
O00567	NOP56	Nucleolar protein 56	EELMSSDLEETAGSTSIPK	(S528,T529,S530)	_EELMSSDLEETAGS[Phospho (STY)]T[Phospho (STY)]S[Phospho (STY)]IPK_.3	_EELMSSDLEETAGS[Phospho (STY)]T[Phospho (STY)]S[Phospho (STY)]IPK_	0.995312	0.975074	0.947963	0.99056	0.849147	0.995888	331700	329095	450139	1.07853e+06	717124	1.15787e+06
O00567	NOP56	Nucleolar protein 56	SFSKEELMSSDLEETAGSTSIPK	(S511,M518,S519)	_S[Phospho (STY)]FSKEELM[Oxidation (M)]S[Phospho (STY)]SDLEETAGSTSIPK_.3	_S[Phospho (STY)]FSKEELM[Oxidation (M)]S[Phospho (STY)]SDLEETAGSTSIPK_	0.0312841	7.6197e-14	0.385989	8.82288e-24	3.29933e-24	4.98488e-22	35324.2	176908	41622.9	1205795	1.25562e+06	1.26191e+06
O00567	NOP56	Nucleolar protein 56	SFSKEELMSSDLEETAGSTSIPK	(M518,S520,T525)	_SFSKEELM[Oxidation (M)]SS[Phospho (STY)]DLEET[Phospho (STY)]AGSTSIPK_.3	_SFSKEELM[Oxidation (M)]SS[Phospho (STY)]DLEET[Phospho (STY)]AGSTSIPK_	0.000608058	8.69705e-08	2.58754e-06	2.631e-19	2.55873e-19	2.17012e-21	137514	143531	133670	855637	909539	922346
O00567	NOP56	Nucleolar protein 56	SFSKEELMSSDLEETAGSTSIPK	(S511,M518,T525)	_S[Phospho (STY)]FSKEELM[Oxidation (M)]SSDLEET[Phospho (STY)]AGSTSIPK_.3	_S[Phospho (STY)]FSKEELM[Oxidation (M)]SSDLEET[Phospho (STY)]AGSTSIPK_	9.6355e-13	1.42905e-14	4.36217e-10	9.07343e-21	1.96796e-24	3.7093e-22	105599	120456	114504	855978	912393	911435
O00567	NOP56	Nucleolar protein 56	STPKEETVNDPEEAGHR	(T538)	_ST[Phospho (STY)]PKEETVNDPEEAGHR_.3	_ST[Phospho (STY)]PKEETVNDPEEAGHR_	0.491451	0.467613	0.490797	0.211007	0.220233	0.201813	221853	223120	214614	524451	513216	614618
O00567	NOP56	Nucleolar protein 56	STPKEETVNDPEEAGHR	(T538)	_ST[Phospho (STY)]PKEETVNDPEEAGHR_.2	_ST[Phospho (STY)]PKEETVNDPEEAGHR_	0.450083	Filtered	0.999634	0.963756	0.764102	0.910876	16001.6	Filtered	17192.3	31884.3	47359.8	30478.3
O00567	NOP56	Nucleolar protein 56	STPKEETVNDPEEAGHR	(T543)	_STPKEET[Phospho (STY)]VNDPEEAGHR_.3	_STPKEET[Phospho (STY)]VNDPEEAGHR_	5.37729e-07	0.000188928	0.151484	7.74718e-13	3.4075e-13	3.8271e-12	243003	214273	227130	551644	541577	649145
O00567	NOP56	Nucleolar protein 56	STPKEETVNDPEEAGHR	(S537)	_S[Phospho (STY)]TPKEETVNDPEEAGHR_.3	_S[Phospho (STY)]TPKEETVNDPEEAGHR_	0.72445	0.714103	0.753682	0.789583	0.780068	0.798514	144568	153253	171096	432706	422614	507099
O00567	NOP56	Nucleolar protein 56	STPKEETVNDPEEAGHR	(S537)	_S[Phospho (STY)]TPKEETVNDPEEAGHR_.2	_S[Phospho (STY)]TPKEETVNDPEEAGHR_	0.532781	0.514704	0.000327988	0.676789	0.522547	0.0882187	14764.9	8397.99	15560.6	14192.2	22078.3	28731.5
O00567	NOP56	Nucleolar protein 56	SFSKEELMSSDLEETAGSTSIPK	(S520,T525)	_SFSKEELMSS[Phospho (STY)]DLEET[Phospho (STY)]AGSTSIPK_.3	_SFSKEELMSS[Phospho (STY)]DLEET[Phospho (STY)]AGSTSIPK_	0.000132881	2.80219e-05	4.27429e-06	2.6113e-15	8.18929e-19	2.10056e-20	30134	23890.2	34395.5	615104	611916	619508
O00567	NOP56	Nucleolar protein 56	SFSKEELMSSDLEETAGSTSIPK	(S513,S519)	_SFS[Phospho (STY)]KEELMS[Phospho (STY)]SDLEETAGSTSIPK_.3	_SFS[Phospho (STY)]KEELMS[Phospho (STY)]SDLEETAGSTSIPK_	0.0137135	0.123448	0.0680149	0.694189	0.71078	0.723058	63250	77180.2	74165.6	428783	414822	454451
O00567	NOP56	Nucleolar protein 56	LAALALASSENSSSTPEECEEMSEKPK	(S462,C472,M475)	_LAALALASS[Phospho (STY)]ENSSSTPEEC[Carbamidomethyl (C)]EEM[Oxidation (M)]SEKPK_.3	_LAALALASS[Phospho (STY)]ENSSSTPEEC[Carbamidomethyl (C)]EEM[Oxidation (M)]SEKPK_	0.299944	0.27011	0.31616	0.267317	0.278646	0.293032	166518	178110	172589	243783	245981	255018
O00567	NOP56	Nucleolar protein 56	LAALALASSENSSSTPEECEEMSEKPK	(S462,C472,M475)	_LAALALASS[Phospho (STY)]ENSSSTPEEC[Carbamidomethyl (C)]EEM[Oxidation (M)]SEKPK_.4	_LAALALASS[Phospho (STY)]ENSSSTPEEC[Carbamidomethyl (C)]EEM[Oxidation (M)]SEKPK_	0.287609	0.010688	0.956253	0.00807239	0.256691	0.263883	24745	25868	27761.6	41974.9	41373.9	35788.4
O00567	NOP56	Nucleolar protein 56	SFSKEELMSSDLEETAGSTSIPK	(S511,S519)	_S[Phospho (STY)]FSKEELMS[Phospho (STY)]SDLEETAGSTSIPK_.3	_S[Phospho (STY)]FSKEELMS[Phospho (STY)]SDLEETAGSTSIPK_	7.59896e-05	0.0428005	0.00224455	0.234096	0.490196	0.000911982	70299.4	68153.7	73971.8	311444	308857	308670
O00567	NOP56	Nucleolar protein 56	SFSKEELMSSDLEETAGSTSIPK	(S511,S520)	_S[Phospho (STY)]FSKEELMSS[Phospho (STY)]DLEETAGSTSIPK_.3	_S[Phospho (STY)]FSKEELMSS[Phospho (STY)]DLEETAGSTSIPK_	0.000118157	0.0416276	0.00264333	0.0350921	0.296094	0.0118616	51438.2	49787.6	51775.7	190724	196574	277798
O00567	NOP56	Nucleolar protein 56	EELMSSDLEETAGSTSIPK	(M518,S519,S520)	_EELM[Oxidation (M)]S[Phospho (STY)]S[Phospho (STY)]DLEETAGSTSIPK_.3	_EELM[Oxidation (M)]S[Phospho (STY)]S[Phospho (STY)]DLEETAGSTSIPK_	0.122588	0.00621192	0.409928	1	1	1	61335.7	66492.8	70388.4	131053	148906	139887
O00567	NOP56	Nucleolar protein 56	SFSKEELMSSDLEETAGSTSIPK	(S513,S520)	_SFS[Phospho (STY)]KEELMSS[Phospho (STY)]DLEETAGSTSIPK_.3	_SFS[Phospho (STY)]KEELMSS[Phospho (STY)]DLEETAGSTSIPK_	0.0274312	0.890533	0.0713225	0.29948	0.296092	0.304455	37211	36732.5	38438.2	147515	154226	148589
O00567	NOP56	Nucleolar protein 56	LAALALASSENSSSTPEECEEMSEKPK	(S461,C472,M475)	_LAALALAS[Phospho (STY)]SENSSSTPEEC[Carbamidomethyl (C)]EEM[Oxidation (M)]SEKPK_.4	_LAALALAS[Phospho (STY)]SENSSSTPEEC[Carbamidomethyl (C)]EEM[Oxidation (M)]SEKPK_	0.701532	0.989097	0.042299	0.991967	0.742464	0.734903	26354.8	26564.5	30315.3	45842.6	44092.3	42092.6
O00567	NOP56	Nucleolar protein 56	EELMSSDLEETAGSTSIPK	(M518,S520,S530)	_EELM[Oxidation (M)]SS[Phospho (STY)]DLEETAGSTS[Phospho (STY)]IPK_.3	_EELM[Oxidation (M)]SS[Phospho (STY)]DLEETAGSTS[Phospho (STY)]IPK_	0.406857	0.00347411	0.000178274	1.14163e-05	0.00269855	0.0612798	34796.5	34608.3	5714.74	50843.9	46012.8	37465.9
O00567	NOP56	Nucleolar protein 56	LAALALASSENSSSTPEECEEMSEKPK	(T468,C472,M475,S476)	_LAALALASSENSSST[Phospho (STY)]PEEC[Carbamidomethyl (C)]EEM[Oxidation (M)]S[Phospho (STY)]EKPK_.4	_LAALALASSENSSST[Phospho (STY)]PEEC[Carbamidomethyl (C)]EEM[Oxidation (M)]S[Phospho (STY)]EKPK_	3.55912e-11	1.4614e-18	1.02846e-06	4.39555e-18	7.38666e-11	2.12017e-10	9847.76	14306.4	8805.18	21973.9	21866.6	30779.6
O00567	NOP56	Nucleolar protein 56	SFSKEELMSSDLEETAGSTSIPK	(S511,M518,S520)	_S[Phospho (STY)]FSKEELM[Oxidation (M)]SS[Phospho (STY)]DLEETAGSTSIPK_.3	_S[Phospho (STY)]FSKEELM[Oxidation (M)]SS[Phospho (STY)]DLEETAGSTSIPK_	1.25041e-11	7.14092e-13	Filtered	7.50624e-24	1.12914e-20	3.89546e-22	241877	252593	Filtered	1.58883e+06	1.66412e+06	1.69158e+06
O00567	NOP56	Nucleolar protein 56	SFSKEELMSSDLEETAGSTSIPK	(S519,S520)	_SFSKEELMS[Phospho (STY)]S[Phospho (STY)]DLEETAGSTSIPK_.3	_SFSKEELMS[Phospho (STY)]S[Phospho (STY)]DLEETAGSTSIPK_	Filtered	0.98995	0.998648	1	1	1	Filtered	27107.6	45010	761332	768287	793635
O00567	NOP56	Nucleolar protein 56	SFSKEELMSSDLEETAGSTSIPK	(S511,T525)	_S[Phospho (STY)]FSKEELMSSDLEET[Phospho (STY)]AGSTSIPK_.3	_S[Phospho (STY)]FSKEELMSSDLEET[Phospho (STY)]AGSTSIPK_	5.83507e-05	Filtered	0.00161149	8.25199e-08	5.95309e-07	7.45957e-07	44038.8	Filtered	39080	190174	285629	306628
O00567	NOP56	Nucleolar protein 56	SFSKEELMSSDLEETAGSTSIPK	(S511,S530)	_S[Phospho (STY)]FSKEELMSSDLEETAGSTS[Phospho (STY)]IPK_.3	_S[Phospho (STY)]FSKEELMSSDLEETAGSTS[Phospho (STY)]IPK_	7.77511e-05	Filtered	3.79271e-06	6.62445e-19	6.83076e-17	7.442e-16	22180.2	Filtered	18669.4	125976	122713	135534
O00567	NOP56	Nucleolar protein 56	LSFYETGEIPR	(S406)	_LS[Phospho (STY)]FYETGEIPR_.2	_LS[Phospho (STY)]FYETGEIPR_	0.157699	0.0819183	Filtered	0.74898	0.846165	0.435537	28682.4	21232.2	Filtered	70660.2	67687	78234.2
O00567	NOP56	Nucleolar protein 56	LAALALASSENSSSTPEECEEMSEKPK	(S465,T468,C472,M475)	_LAALALASSENS[Phospho (STY)]SST[Phospho (STY)]PEEC[Carbamidomethyl (C)]EEM[Oxidation (M)]SEKPK_.4	_LAALALASSENS[Phospho (STY)]SST[Phospho (STY)]PEEC[Carbamidomethyl (C)]EEM[Oxidation (M)]SEKPK_	0.0180573	0.00607201	Filtered	1.1236e-05	0.0088914	3.31334e-06	9847.8	14301.9	Filtered	29861.8	21857.5	30486.2
O00567	NOP56	Nucleolar protein 56	SFSKEELMSSDLEETAGSTSIPK	(S520)	_SFSKEELMSS[Phospho (STY)]DLEETAGSTSIPK_.3	_SFSKEELMSS[Phospho (STY)]DLEETAGSTSIPK_	0.99571	0.995449	0.999343	0.99999	0.999993	0.999994	3.36977e+06	3213368	3.15209e+06	13242882	14364408	13143786
O00567	NOP56	Nucleolar protein 56	SFSKEELMSSDLEETAGSTSIPK	(S520)	_SFSKEELMSS[Phospho (STY)]DLEETAGSTSIPK_.4	_SFSKEELMSS[Phospho (STY)]DLEETAGSTSIPK_	Filtered	Filtered	Filtered	0.555972	0.859153	Filtered	Filtered	Filtered	Filtered	15133.7	19463.8	Filtered
O00567	NOP56	Nucleolar protein 56	KFSKEEPVSSGPEEAVGK	(S563)	_KFS[Phospho (STY)]KEEPVSSGPEEAVGK_.2	_KFS[Phospho (STY)]KEEPVSSGPEEAVGK_	0.841745	Filtered	Filtered	1	1	1	14730.9	Filtered	Filtered	110755	116064	83031.4
O00567	NOP56	Nucleolar protein 56	KFSKEEPVSSGPEEAVGK	(S563)	_KFS[Phospho (STY)]KEEPVSSGPEEAVGK_.3	_KFS[Phospho (STY)]KEEPVSSGPEEAVGK_	Filtered	Filtered	Filtered	1	1	1	Filtered	Filtered	Filtered	888016	907255	954379
O00567	NOP56	Nucleolar protein 56	KSFSKEELMSSDLEETAGSTSIPK	(S513,M518)	_KSFS[Phospho (STY)]KEELM[Oxidation (M)]SSDLEETAGSTSIPK_.4	_KSFS[Phospho (STY)]KEELM[Oxidation (M)]SSDLEETAGSTSIPK_	Filtered	0.203787	Filtered	0.0116514	0.668999	0.859982	Filtered	289575	Filtered	977510	28838.5	25928.7
O00567	NOP56	Nucleolar protein 56	SFSKEELMSSDLEETAGSTSIPK	(T525,S530)	_SFSKEELMSSDLEET[Phospho (STY)]AGSTS[Phospho (STY)]IPK_.3	_SFSKEELMSSDLEET[Phospho (STY)]AGSTS[Phospho (STY)]IPK_	0.257045	Filtered	Filtered	2.18829e-23	2.886e-26	1.18872e-26	49595.5	Filtered	Filtered	402581	417861	424324
O00567	NOP56	Nucleolar protein 56	LAALALASSENSSSTPEECEEMSEKPK	(T468,C472,M475)	_LAALALASSENSSST[Phospho (STY)]PEEC[Carbamidomethyl (C)]EEM[Oxidation (M)]SEKPK_.3	_LAALALASSENSSST[Phospho (STY)]PEEC[Carbamidomethyl (C)]EEM[Oxidation (M)]SEKPK_	7.34439e-08	5.14698e-08	0.000802654	0.000122681	0.000806995	0.000389214	146247	139529	147649	205922	181656	195322
O00567	NOP56	Nucleolar protein 56	LAALALASSENSSSTPEECEEMSEKPK	(T468,C472,M475)	_LAALALASSENSSST[Phospho (STY)]PEEC[Carbamidomethyl (C)]EEM[Oxidation (M)]SEKPK_.4	_LAALALASSENSSST[Phospho (STY)]PEEC[Carbamidomethyl (C)]EEM[Oxidation (M)]SEKPK_	Filtered	Filtered	Filtered	4.50149e-08	Filtered	4.25145e-07	Filtered	Filtered	Filtered	39447.5	Filtered	36471.7
O00567	NOP56	Nucleolar protein 56	LAALALASSENSSSTPEECEEMSEKPK	(S465,C472,M475)	_LAALALASSENS[Phospho (STY)]SSTPEEC[Carbamidomethyl (C)]EEM[Oxidation (M)]SEKPK_.4	_LAALALASSENS[Phospho (STY)]SSTPEEC[Carbamidomethyl (C)]EEM[Oxidation (M)]SEKPK_	0.00796591	0.000274975	0.000458042	6.01831e-07	5.76858e-05	4.3252e-05	26118.9	26579.5	30169.2	45009.3	43104.7	41893.8
O00567	NOP56	Nucleolar protein 56	LAALALASSENSSSTPEECEEMSEKPK	(S465,C472,M475)	_LAALALASSENS[Phospho (STY)]SSTPEEC[Carbamidomethyl (C)]EEM[Oxidation (M)]SEKPK_.3	_LAALALASSENS[Phospho (STY)]SSTPEEC[Carbamidomethyl (C)]EEM[Oxidation (M)]SEKPK_	0.0218375	Filtered	0.00694841	0.0105706	Filtered	Filtered	119164	Filtered	163426	224745	Filtered	Filtered
O00567	NOP56	Nucleolar protein 56	EEPVSSGPEEAVGK	(S569,S570)	_EEPVS[Phospho (STY)]S[Phospho (STY)]GPEEAVGK_.2	_EEPVS[Phospho (STY)]S[Phospho (STY)]GPEEAVGK_	1	Filtered	Filtered	1	1	1	69139.1	Filtered	Filtered	157511	217783	181939
O00567	NOP56	Nucleolar protein 56	EELMSSDLEETAGSTSIPK	(M518,T529)	_EELM[Oxidation (M)]SSDLEETAGST[Phospho (STY)]SIPK_.3	_EELM[Oxidation (M)]SSDLEETAGST[Phospho (STY)]SIPK_	Filtered	0.829228	Filtered	0.895625	0.930985	0.952323	Filtered	22330.8	Filtered	116214	125105	141732
O00567	NOP56	Nucleolar protein 56	LAALALASSENSSSTPEECEEMSEKPK	(S461,S462,C472,M475)	_LAALALAS[Phospho (STY)]S[Phospho (STY)]ENSSSTPEEC[Carbamidomethyl (C)]EEM[Oxidation (M)]SEKPK_.4	_LAALALAS[Phospho (STY)]S[Phospho (STY)]ENSSSTPEEC[Carbamidomethyl (C)]EEM[Oxidation (M)]SEKPK_	Filtered	1	Filtered	0.999855	0.999961	0.999873	Filtered	14898.8	Filtered	22734.3	8800.43	26566.8
O00567	NOP56	Nucleolar protein 56	LAALALASSENSSSTPEECEEMSEKPK	(S467,C472,M475)	_LAALALASSENSSS[Phospho (STY)]TPEEC[Carbamidomethyl (C)]EEM[Oxidation (M)]SEKPK_.3	_LAALALASSENSSS[Phospho (STY)]TPEEC[Carbamidomethyl (C)]EEM[Oxidation (M)]SEKPK_	9.39427e-07	1.20193e-05	0.000226383	0.00032819	0.000294225	0.00090145	139303	178870	178857	243978	240148	244612
O00567	NOP56	Nucleolar protein 56	SFSKEELMSSDLEETAGSTSIPK	(S520,S528)	_SFSKEELMSS[Phospho (STY)]DLEETAGS[Phospho (STY)]TSIPK_.3	_SFSKEELMSS[Phospho (STY)]DLEETAGS[Phospho (STY)]TSIPK_	Filtered	Filtered	Filtered	2.11308e-20	3.2598e-19	1.65321e-20	Filtered	Filtered	Filtered	291040	301197	296931
O00567	NOP56	Nucleolar protein 56	SFSKEELMSSDLEETAGSTSIPK	(S513,M518,S520)	_SFS[Phospho (STY)]KEELM[Oxidation (M)]SS[Phospho (STY)]DLEETAGSTSIPK_.3	_SFS[Phospho (STY)]KEELM[Oxidation (M)]SS[Phospho (STY)]DLEETAGSTSIPK_	Filtered	Filtered	Filtered	2.22411e-20	0.946943	0.35036	Filtered	Filtered	Filtered	559136	137658	139377
O00567	NOP56	Nucleolar protein 56	KFSKEEPVSSGPEEAVGK	(S563,S570)	_KFS[Phospho (STY)]KEEPVSS[Phospho (STY)]GPEEAVGK_.3	_KFS[Phospho (STY)]KEEPVSS[Phospho (STY)]GPEEAVGK_	Filtered	Filtered	Filtered	0.476381	0.00803518	0.00148639	Filtered	Filtered	Filtered	195168	204784	185624
O00567	NOP56	Nucleolar protein 56	KFSKEEPVSSGPEEAVGK	(S563,S569)	_KFS[Phospho (STY)]KEEPVS[Phospho (STY)]SGPEEAVGK_.3	_KFS[Phospho (STY)]KEEPVS[Phospho (STY)]SGPEEAVGK_	Filtered	Filtered	Filtered	0.000878363	3.19213e-06	2.29616e-05	Filtered	Filtered	Filtered	191237	213519	178538
O00567	NOP56	Nucleolar protein 56	KFSKEEPVSSGPEEAVGK	(S569,S570)	_KFSKEEPVS[Phospho (STY)]S[Phospho (STY)]GPEEAVGK_.3	_KFSKEEPVS[Phospho (STY)]S[Phospho (STY)]GPEEAVGK_	Filtered	Filtered	Filtered	0.999968	1	1	Filtered	Filtered	Filtered	160758	156468	145547
O00567	NOP56	Nucleolar protein 56	LAALALASSENSSSTPEECEEMSEKPK	(T468,C472)	_LAALALASSENSSST[Phospho (STY)]PEEC[Carbamidomethyl (C)]EEMSEKPK_.3	_LAALALASSENSSST[Phospho (STY)]PEEC[Carbamidomethyl (C)]EEMSEKPK_	0.00475233	0.0143402	0.00532167	0.249568	0.111434	0.071487	41412.5	14161.5	37807.2	116033	115854	105901
O00567	NOP56	Nucleolar protein 56	KFSKEEPVSSGPEEAVGK	(S569)	_KFSKEEPVS[Phospho (STY)]SGPEEAVGK_.2	_KFSKEEPVS[Phospho (STY)]SGPEEAVGK_	Filtered	Filtered	Filtered	4.50977e-10	6.29541e-14	1.94163e-12	Filtered	Filtered	Filtered	85742.3	85118	63051.9
O00567	NOP56	Nucleolar protein 56	KFSKEEPVSSGPEEAVGK	(S569)	_KFSKEEPVS[Phospho (STY)]SGPEEAVGK_.3	_KFSKEEPVS[Phospho (STY)]SGPEEAVGK_	Filtered	Filtered	Filtered	0.983928	0.705765	0.55041	Filtered	Filtered	Filtered	58461.7	51037.3	57339.6
O00567	NOP56	Nucleolar protein 56	KSFSKEELMSSDLEETAGSTSIPK	(S511,M518)	_KS[Phospho (STY)]FSKEELM[Oxidation (M)]SSDLEETAGSTSIPK_.3	_KS[Phospho (STY)]FSKEELM[Oxidation (M)]SSDLEETAGSTSIPK_	Filtered	Filtered	Filtered	4.83931e-07	3.3396e-07	0.00132155	Filtered	Filtered	Filtered	81078.4	84849.9	77646.4
O00567	NOP56	Nucleolar protein 56	KFSKEEPVSSGPEEAVGK	(S563,S569,S570)	_KFS[Phospho (STY)]KEEPVS[Phospho (STY)]S[Phospho (STY)]GPEEAVGK_.3	_KFS[Phospho (STY)]KEEPVS[Phospho (STY)]S[Phospho (STY)]GPEEAVGK_	Filtered	Filtered	Filtered	1	1	1	Filtered	Filtered	Filtered	82245.4	85296.1	75473.6
O00567	NOP56	Nucleolar protein 56	KSFSKEELMSSDLEETAGSTSIPK	(S511)	_KS[Phospho (STY)]FSKEELMSSDLEETAGSTSIPK_.3	_KS[Phospho (STY)]FSKEELMSSDLEETAGSTSIPK_	Filtered	Filtered	Filtered	1.8803e-06	7.59132e-07	0.000441906	Filtered	Filtered	Filtered	85429.9	85662.8	71156.7
O00567	NOP56	Nucleolar protein 56	KSFSKEELMSSDLEETAGSTSIPK	(S513)	_KSFS[Phospho (STY)]KEELMSSDLEETAGSTSIPK_.3	_KSFS[Phospho (STY)]KEELMSSDLEETAGSTSIPK_	Filtered	Filtered	Filtered	1.16709e-05	3.77377e-05	0.00127881	Filtered	Filtered	Filtered	80364.1	84829	74772.8
O00567	NOP56	Nucleolar protein 56	KSFSKEELMSSDLEETAGSTSIPK	(S519)	_KSFSKEELMS[Phospho (STY)]SDLEETAGSTSIPK_.3	_KSFSKEELMS[Phospho (STY)]SDLEETAGSTSIPK_	Filtered	Filtered	Filtered	0.416677	0.381973	0.651051	Filtered	Filtered	Filtered	74309.1	76349.5	67174.1
O00567	NOP56	Nucleolar protein 56	SFSKEELMSSDLEETAGSTSIPKR	(S511,M518)	_S[Phospho (STY)]FSKEELM[Oxidation (M)]SSDLEETAGSTSIPKR_.4	_S[Phospho (STY)]FSKEELM[Oxidation (M)]SSDLEETAGSTSIPKR_	0.00232864	Filtered	4.81314e-07	Filtered	Filtered	Filtered	280882	Filtered	337366	Filtered	Filtered	Filtered
O00567	NOP56	Nucleolar protein 56	LAALALASSENSSSTPEECEEMSEKPK	(S465,C472)	_LAALALASSENS[Phospho (STY)]SSTPEEC[Carbamidomethyl (C)]EEMSEKPK_.3	_LAALALASSENS[Phospho (STY)]SSTPEEC[Carbamidomethyl (C)]EEMSEKPK_	Filtered	Filtered	Filtered	0.0881099	0.0388147	0.00547471	Filtered	Filtered	Filtered	131308	109196	128377
O00567	NOP56	Nucleolar protein 56	LAALALASSENSSSTPEECEEMSEKPK	(S467,C472)	_LAALALASSENSSS[Phospho (STY)]TPEEC[Carbamidomethyl (C)]EEMSEKPK_.3	_LAALALASSENSSS[Phospho (STY)]TPEEC[Carbamidomethyl (C)]EEMSEKPK_	0.00666665	Filtered	Filtered	0.128253	0.147337	0.0988201	31997.9	Filtered	Filtered	105261	108490	92248.7
O00567	NOP56	Nucleolar protein 56	LAALALASSENSSSTPEECEEMSEKPK	(S466,C472)	_LAALALASSENSS[Phospho (STY)]STPEEC[Carbamidomethyl (C)]EEMSEKPK_.3	_LAALALASSENSS[Phospho (STY)]STPEEC[Carbamidomethyl (C)]EEMSEKPK_	Filtered	Filtered	Filtered	0.16444	0.196324	0.139522	Filtered	Filtered	Filtered	94213.1	97523.9	78822.4
O00567	NOP56	Nucleolar protein 56	LAALALASSENSSSTPEECEEMSEKPK	(S461,C472)	_LAALALAS[Phospho (STY)]SENSSSTPEEC[Carbamidomethyl (C)]EEMSEKPK_.3	_LAALALAS[Phospho (STY)]SENSSSTPEEC[Carbamidomethyl (C)]EEMSEKPK_	0.297714	Filtered	Filtered	0.72248	0.15752	0.257168	29882.7	Filtered	Filtered	73853.4	91158.1	75274.5
O00567	NOP56	Nucleolar protein 56	KSFSKEELMSSDLEETAGSTSIPK	(S520)	_KSFSKEELMSS[Phospho (STY)]DLEETAGSTSIPK_.3	_KSFSKEELMSS[Phospho (STY)]DLEETAGSTSIPK_	Filtered	Filtered	Filtered	0.576254	0.617789	0.346652	Filtered	Filtered	Filtered	74081.8	76332.9	65020
O00567	NOP56	Nucleolar protein 56	KSFSKEELMSSDLEETAGSTSIPK	(M518,S520)	_KSFSKEELM[Oxidation (M)]SS[Phospho (STY)]DLEETAGSTSIPK_.3	_KSFSKEELM[Oxidation (M)]SS[Phospho (STY)]DLEETAGSTSIPK_	Filtered	Filtered	Filtered	0.960285	0.669285	0.531037	Filtered	Filtered	Filtered	58107.6	46618.1	56914.1
O00567	NOP56	Nucleolar protein 56	KSFSKEELMSSDLEETAGSTSIPK	(S513,S520)	_KSFS[Phospho (STY)]KEELMSS[Phospho (STY)]DLEETAGSTSIPK_.3	_KSFS[Phospho (STY)]KEELMSS[Phospho (STY)]DLEETAGSTSIPK_	Filtered	Filtered	Filtered	Filtered	Filtered	0.000194305	Filtered	Filtered	Filtered	Filtered	Filtered	595044
O00567	NOP56	Nucleolar protein 56	KSFSKEELMSSDLEETAGSTSIPK	(M518,S519)	_KSFSKEELM[Oxidation (M)]S[Phospho (STY)]SDLEETAGSTSIPK_.3	_KSFSKEELM[Oxidation (M)]S[Phospho (STY)]SDLEETAGSTSIPK_	Filtered	Filtered	Filtered	Filtered	0.327633	0.468592	Filtered	Filtered	Filtered	Filtered	40420.7	44184.3
O00567	NOP56	Nucleolar protein 56	SFSKEELMSSDLEETAGSTSIPK	(T525)	_SFSKEELMSSDLEET[Phospho (STY)]AGSTSIPK_.3	_SFSKEELMSSDLEET[Phospho (STY)]AGSTSIPK_	Filtered	Filtered	Filtered	Filtered	0.16546	Filtered	Filtered	Filtered	Filtered	Filtered	36307.4	Filtered
O00567	NOP56	Nucleolar protein 56	LAALALASSENSSSTPEECEEMSEKPK	(S461,S462,C472)	_LAALALAS[Phospho (STY)]S[Phospho (STY)]ENSSSTPEEC[Carbamidomethyl (C)]EEMSEKPK_.4	_LAALALAS[Phospho (STY)]S[Phospho (STY)]ENSSSTPEEC[Carbamidomethyl (C)]EEMSEKPK_	Filtered	Filtered	Filtered	0.168538	Filtered	Filtered	Filtered	Filtered	Filtered	14116.5	Filtered	Filtered
O00567	NOP56	Nucleolar protein 56	LAALALASSENSSSTPEECEEMSEKPK	(S462,S465,C472)	_LAALALASS[Phospho (STY)]ENS[Phospho (STY)]SSTPEEC[Carbamidomethyl (C)]EEMSEKPK_.4	_LAALALASS[Phospho (STY)]ENS[Phospho (STY)]SSTPEEC[Carbamidomethyl (C)]EEMSEKPK_	Filtered	Filtered	Filtered	0.18962	Filtered	Filtered	Filtered	Filtered	Filtered	12008.2	Filtered	Filtered
O00567	NOP56	Nucleolar protein 56	LAALALASSENSSSTPEECEEMSEKPK	(S466,S467,C472)	_LAALALASSENSS[Phospho (STY)]S[Phospho (STY)]TPEEC[Carbamidomethyl (C)]EEMSEKPK_.4	_LAALALASSENSS[Phospho (STY)]S[Phospho (STY)]TPEEC[Carbamidomethyl (C)]EEMSEKPK_	Filtered	Filtered	Filtered	Filtered	Filtered	0.0578567	Filtered	Filtered	Filtered	Filtered	Filtered	7520.55
O00567	NOP56	Nucleolar protein 56	LAALALASSENSSSTPEECEEMSEKPK	(S466,T468,C472)	_LAALALASSENSS[Phospho (STY)]ST[Phospho (STY)]PEEC[Carbamidomethyl (C)]EEMSEKPK_.4	_LAALALASSENSS[Phospho (STY)]ST[Phospho (STY)]PEEC[Carbamidomethyl (C)]EEMSEKPK_	Filtered	Filtered	Filtered	Filtered	Filtered	0.0413606	Filtered	Filtered	Filtered	Filtered	Filtered	6620.39
O00567	NOP56	Nucleolar protein 56	LAALALASSENSSSTPEECEEMSEKPK	(S466,C472,M475)	_LAALALASSENSS[Phospho (STY)]STPEEC[Carbamidomethyl (C)]EEM[Oxidation (M)]SEKPK_.3	_LAALALASSENSS[Phospho (STY)]STPEEC[Carbamidomethyl (C)]EEM[Oxidation (M)]SEKPK_	Filtered	Filtered	Filtered	0.00217598	Filtered	Filtered	Filtered	Filtered	Filtered	214374	Filtered	Filtered
O00571	DDX3X	ATP-dependent RNA helicase DDX3X	DAYSSFGSR	(S71)	_DAYSS[Phospho (STY)]FGSR_.2	_DAYSS[Phospho (STY)]FGSR_	0.997147	0.999965	0.999953	0.989197	0.996359	0.999126	1.01288e+06	1.01799e+06	989557	374736	361892	360998
O00571	DDX3X	ATP-dependent RNA helicase DDX3X	DAYSSFGSR	(S74)	_DAYSSFGS[Phospho (STY)]R_.2	_DAYSSFGS[Phospho (STY)]R_	0.00988033	0.00344206	0.515629	0.000218597	0.0156142	0.0434189	927665	939327	906064	297961	308859	314569
O00571	DDX3X	ATP-dependent RNA helicase DDX3X	SHVAVENALGLDQQFAGLDLNSSDNQSGGSTASK	(S2,S31)	_S[Acetyl (Protein N-term)]HVAVENALGLDQQFAGLDLNSSDNQSGGS[Phospho (STY)]TASK_.4	_S[Acetyl (Protein N-term)]HVAVENALGLDQQFAGLDLNSSDNQSGGS[Phospho (STY)]TASK_	0.00234436	0.0673191	0.0984295	0.000206525	1.76552e-06	0.000436919	140795	154613	142536	137434	133494	120288
O00571	DDX3X	ATP-dependent RNA helicase DDX3X	SHVAVENALGLDQQFAGLDLNSSDNQSGGSTASK	(S2,T32)	_S[Acetyl (Protein N-term)]HVAVENALGLDQQFAGLDLNSSDNQSGGST[Phospho (STY)]ASK_.4	_S[Acetyl (Protein N-term)]HVAVENALGLDQQFAGLDLNSSDNQSGGST[Phospho (STY)]ASK_	0.00225771	0.0675496	0.0978428	0.000199822	1.42015e-07	0.000421035	135930	137356	131492	115415	106641	100488
O00571	DDX3X	ATP-dependent RNA helicase DDX3X	SHVAVENALGLDQQFAGLDLNSSDNQSGGSTASK	(S2,S34)	_S[Acetyl (Protein N-term)]HVAVENALGLDQQFAGLDLNSSDNQSGGSTAS[Phospho (STY)]K_.4	_S[Acetyl (Protein N-term)]HVAVENALGLDQQFAGLDLNSSDNQSGGSTAS[Phospho (STY)]K_	0.0267922	0.195759	0.0293416	5.28583e-05	0.000466391	0.00120109	121859	136358	127072	119494	116359	105940
O00571	DDX3X	ATP-dependent RNA helicase DDX3X	SHVAVENALGLDQQFAGLDLNSSDNQSGGSTASK	(S2,S24)	_S[Acetyl (Protein N-term)]HVAVENALGLDQQFAGLDLNSS[Phospho (STY)]DNQSGGSTASK_.4	_S[Acetyl (Protein N-term)]HVAVENALGLDQQFAGLDLNSS[Phospho (STY)]DNQSGGSTASK_	0.178848	0.0246981	0.0896602	0.149956	0.249137	0.452969	84099.2	79350.9	91832.4	149764	125668	113637
O00571	DDX3X	ATP-dependent RNA helicase DDX3X	SHVAVENALGLDQQFAGLDLNSSDNQSGGSTASK	(S24)	_[Acetyl (Protein N-term)]SHVAVENALGLDQQFAGLDLNSS[Phospho (STY)]DNQSGGSTASK_.4	_[Acetyl (Protein N-term)]SHVAVENALGLDQQFAGLDLNSS[Phospho (STY)]DNQSGGSTASK_	0.179096	0.0623368	0.0897221	0.149368	0.249902	Filtered	77755.4	141636	82741.9	134172	89881	Filtered
O00571	DDX3X	ATP-dependent RNA helicase DDX3X	WCDKSDEDDWSK	(C128,S131)	_WC[Carbamidomethyl (C)]DKS[Phospho (STY)]DEDDWSK_.3	_WC[Carbamidomethyl (C)]DKS[Phospho (STY)]DEDDWSK_	0.999988	1	0.999998	1	0.999999	0.999995	54473.4	47347.8	50583	73372.5	75213.5	77226.8
O00571	DDX3X	ATP-dependent RNA helicase DDX3X	WCDKSDEDDWSK	(C128,S131)	_WC[Carbamidomethyl (C)]DKS[Phospho (STY)]DEDDWSK_.2	_WC[Carbamidomethyl (C)]DKS[Phospho (STY)]DEDDWSK_	Filtered	Filtered	Filtered	0.999987	0.999439	0.999872	Filtered	Filtered	Filtered	83383.6	78732.9	74444
O00571	DDX3X	ATP-dependent RNA helicase DDX3X	GKSSFFSDR	(S82)	_GKS[Phospho (STY)]SFFSDR_.2	_GKS[Phospho (STY)]SFFSDR_	0.998939	0.998923	0.99974	Filtered	0.996903	Filtered	136906	125442	133423	Filtered	25593.2	Filtered
O00571	DDX3X	ATP-dependent RNA helicase DDX3X	GKSSFFSDR	(S83)	_GKSS[Phospho (STY)]FFSDR_.2	_GKSS[Phospho (STY)]FFSDR_	0.00104044	0.00118783	0.000331107	Filtered	Filtered	Filtered	37987.8	32184.6	29433.1	Filtered	Filtered	Filtered
O00571	DDX3X	ATP-dependent RNA helicase DDX3X	GRSDYDGIGSR	(S102)	_GRS[Phospho (STY)]DYDGIGSR_.2	_GRS[Phospho (STY)]DYDGIGSR_	0.999971	1	1	Filtered	Filtered	Filtered	24549.4	27009	28601.6	Filtered	Filtered	Filtered
O00571	DDX3X	ATP-dependent RNA helicase DDX3X	LEQELFSGGNTGINFEK	(T156)	_LEQELFSGGNT[Phospho (STY)]GINFEK_.2	_LEQELFSGGNT[Phospho (STY)]GINFEK_	0.0548241	0.403567	0.164346	Filtered	Filtered	Filtered	29422.7	919229	34337.6	Filtered	Filtered	Filtered
O00571	DDX3X	ATP-dependent RNA helicase DDX3X	KGADSLEDFLYHEGYACTSIHGDR	(S456,C468)	_KGADS[Phospho (STY)]LEDFLYHEGYAC[Carbamidomethyl (C)]TSIHGDR_.4	_KGADS[Phospho (STY)]LEDFLYHEGYAC[Carbamidomethyl (C)]TSIHGDR_	0.121471	Filtered	0.00028024	Filtered	Filtered	Filtered	19056	Filtered	9463.21	Filtered	Filtered	Filtered
O00571	DDX3X	ATP-dependent RNA helicase DDX3X	SSFFSDRGSGSR	(S90)	_SSFFSDRGS[Phospho (STY)]GSR_.2	_SSFFSDRGS[Phospho (STY)]GSR_	0.863847	Filtered	Filtered	Filtered	Filtered	Filtered	18996.9	Filtered	Filtered	Filtered	Filtered	Filtered
O00571	DDX3X	ATP-dependent RNA helicase DDX3X	DYRQSSGASSSSFSSSR	(S609)	_DYRQSSGAS[Phospho (STY)]SSSFSSSR_.3	_DYRQSSGAS[Phospho (STY)]SSSFSSSR_	Filtered	0.0415511	Filtered	Filtered	Filtered	Filtered	Filtered	18692.7	Filtered	Filtered	Filtered	Filtered
O00592	PODXL	Podocalyxin	VVSLNGELGDSWIVPLDNLTK	(S537)	_VVSLNGELGDS[Phospho (STY)]WIVPLDNLTK_.3	_VVSLNGELGDS[Phospho (STY)]WIVPLDNLTK_	0.160279	0.132689	0.438143	4.01575e-17	0.977384	0.991682	4648.04	6959.93	6062.19	134470	73877.1	59627.1
O00592	PODXL	Podocalyxin	KVVSLNGELGDSWIVPLDNLTK	(S537)	_KVVSLNGELGDS[Phospho (STY)]WIVPLDNLTK_.3	_KVVSLNGELGDS[Phospho (STY)]WIVPLDNLTK_	Filtered	Filtered	Filtered	0.858221	0.999904	6.48221e-09	Filtered	Filtered	Filtered	398290	453360	191110
O00592	PODXL	Podocalyxin	KVVSLNGELGDSWIVPLDNLTK	(S529)	_KVVS[Phospho (STY)]LNGELGDSWIVPLDNLTK_.3	_KVVS[Phospho (STY)]LNGELGDSWIVPLDNLTK_	Filtered	Filtered	Filtered	1	1	1	Filtered	Filtered	Filtered	247916	247458	229556
O00592	PODXL	Podocalyxin	LTEELQTVENGYHDNPTLEVMETSSEMQEK	(S519,M522)	_LTEELQTVENGYHDNPTLEVMETS[Phospho (STY)]SEM[Oxidation (M)]QEK_.4	_LTEELQTVENGYHDNPTLEVMETS[Phospho (STY)]SEM[Oxidation (M)]QEK_	Filtered	Filtered	Filtered	4.23891e-09	3.04795e-07	2.83519e-10	Filtered	Filtered	Filtered	148929	176599	164691
O00592	PODXL	Podocalyxin	LTEELQTVENGYHDNPTLEVMETSSEMQEK	(S520,M522)	_LTEELQTVENGYHDNPTLEVMETSS[Phospho (STY)]EM[Oxidation (M)]QEK_.4	_LTEELQTVENGYHDNPTLEVMETSS[Phospho (STY)]EM[Oxidation (M)]QEK_	Filtered	Filtered	Filtered	1.55137e-10	1.60054e-08	8.96983e-12	Filtered	Filtered	Filtered	118054	151785	143644
O00592	PODXL	Podocalyxin	VVSLNGELGDSWIVPLDNLTK	(S529)	_VVS[Phospho (STY)]LNGELGDSWIVPLDNLTK_.3	_VVS[Phospho (STY)]LNGELGDSWIVPLDNLTK_	Filtered	Filtered	Filtered	1	1	0.443536	Filtered	Filtered	Filtered	140335	110081	90022.5
O00592	PODXL	Podocalyxin	LTEELQTVENGYHDNPTLEVMETSSEMQEK	(M516,S519,M522)	_LTEELQTVENGYHDNPTLEVM[Oxidation (M)]ETS[Phospho (STY)]SEM[Oxidation (M)]QEK_.4	_LTEELQTVENGYHDNPTLEVM[Oxidation (M)]ETS[Phospho (STY)]SEM[Oxidation (M)]QEK_	Filtered	Filtered	Filtered	Filtered	Filtered	8.72332e-09	Filtered	Filtered	Filtered	Filtered	Filtered	145029
O00592	PODXL	Podocalyxin	LTEELQTVENGYHDNPTLEVMETSSEMQEK	(M516,S519)	_LTEELQTVENGYHDNPTLEVM[Oxidation (M)]ETS[Phospho (STY)]SEMQEK_.4	_LTEELQTVENGYHDNPTLEVM[Oxidation (M)]ETS[Phospho (STY)]SEMQEK_	Filtered	Filtered	Filtered	Filtered	Filtered	2.57576e-10	Filtered	Filtered	Filtered	Filtered	Filtered	106162
O00592	PODXL	Podocalyxin	LTEELQTVENGYHDNPTLEVMETSSEMQEK	(M516,S520)	_LTEELQTVENGYHDNPTLEVM[Oxidation (M)]ETSS[Phospho (STY)]EMQEK_.4	_LTEELQTVENGYHDNPTLEVM[Oxidation (M)]ETSS[Phospho (STY)]EMQEK_	Filtered	Filtered	Filtered	Filtered	Filtered	3.55049e-08	Filtered	Filtered	Filtered	Filtered	Filtered	88405.9
O00592	PODXL	Podocalyxin	LTEELQTVENGYHDNPTLEVMETSSEMQEK	(S519)	_LTEELQTVENGYHDNPTLEVMETS[Phospho (STY)]SEMQEK_.4	_LTEELQTVENGYHDNPTLEVMETS[Phospho (STY)]SEMQEK_	Filtered	Filtered	Filtered	0.000108749	Filtered	Filtered	Filtered	Filtered	Filtered	22173.8	Filtered	Filtered
O00629	KPNA4	Importin subunit alpha-3	NVPHEDICEDSDIDGDYR	(C57,S60)	_NVPHEDIC[Carbamidomethyl (C)]EDS[Phospho (STY)]DIDGDYR_.3	_NVPHEDIC[Carbamidomethyl (C)]EDS[Phospho (STY)]DIDGDYR_	1	1	1	1	1	1	2.7135e+06	2.84952e+06	2.86259e+06	6.35018e+06	6553237	6.71634e+06
O00629	KPNA4	Importin subunit alpha-3	RNVPHEDICEDSDIDGDYR	(C57,S60)	_RNVPHEDIC[Carbamidomethyl (C)]EDS[Phospho (STY)]DIDGDYR_.3	_RNVPHEDIC[Carbamidomethyl (C)]EDS[Phospho (STY)]DIDGDYR_	Filtered	Filtered	Filtered	0.0497519	Filtered	0.877205	Filtered	Filtered	Filtered	34495	Filtered	43586.6
O00712	NFIB	Nuclear factor 1 B-type	PLFSSASPQDSSPR	(S328)	_PLFSSAS[Phospho (STY)]PQDSSPR_.2	_PLFSSAS[Phospho (STY)]PQDSSPR_	1	0.999997	1	0.985434	0.985915	0.311131	974624	989492	986410	847109	763243	790366
O00712	NFIB	Nuclear factor 1 B-type	PLFSSASPQDSSPR	(S328)	_PLFSSAS[Phospho (STY)]PQDSSPR_.3	_PLFSSAS[Phospho (STY)]PQDSSPR_	0.766527	0.867389	0.880149	0.957827	0.966042	0.995688	29390.2	35786.1	31700.5	29060.5	23841.2	29254.5
O00712	NFIB	Nuclear factor 1 B-type	PLFSSASPQDSSPR	(S325)	_PLFS[Phospho (STY)]SASPQDSSPR_.2	_PLFS[Phospho (STY)]SASPQDSSPR_	3.50366e-13	1.77584e-11	6.43559e-09	1.20364e-06	4.76483e-05	0.00749051	933448	979565	998191	813103	780461	811669
O00712	NFIB	Nuclear factor 1 B-type	TISIDENMEPSPTGDFYPSPSSPAAGSR	(S295)	_TISIDENMEPSPTGDFYPSPSS[Phospho (STY)]PAAGSR_.3	_TISIDENMEPSPTGDFYPSPSS[Phospho (STY)]PAAGSR_	0.991799	0.220222	0.925157	0.965051	0.367154	0.994569	373637	398085	399510	481011	456854	510854
O00712	NFIB	Nuclear factor 1 B-type	PLFSSASPQDSSPR	(S332)	_PLFSSASPQDS[Phospho (STY)]SPR_.2	_PLFSSASPQDS[Phospho (STY)]SPR_	0.710888	0.961004	0.314499	0.0379746	0.0364388	0.0294918	415270	419084	415452	243569	244428	230559
O00712	NFIB	Nuclear factor 1 B-type	PLFSSASPQDSSPR	(S333)	_PLFSSASPQDSS[Phospho (STY)]PR_.2	_PLFSSASPQDSS[Phospho (STY)]PR_	0.277486	0.038102	0.660125	0.962894	0.964031	0.971288	347197	350213	345036	197501	214975	210476
O00712	NFIB	Nuclear factor 1 B-type	TISIDENMEPSPTGDFYPSPSSPAAGSR	(Y290)	_TISIDENMEPSPTGDFY[Phospho (STY)]PSPSSPAAGSR_.3	_TISIDENMEPSPTGDFY[Phospho (STY)]PSPSSPAAGSR_	1.52259e-05	4.25328e-08	0.000467429	0.000174798	0.00350494	0.00111979	253941	243761	247420	284287	273379	301382
O00712	NFIB	Nuclear factor 1 B-type	TISIDENMEPSPTGDFYPSPSSPAAGSR	(S292)	_TISIDENMEPSPTGDFYPS[Phospho (STY)]PSSPAAGSR_.3	_TISIDENMEPSPTGDFYPS[Phospho (STY)]PSSPAAGSR_	1.74473e-05	0.0019911	1.30552e-05	0.0010875	0.00185245	0.00020372	148173	155649	164605	186480	162922	192042
O00712	NFIB	Nuclear factor 1 B-type	TISIDENMEPSPTGDFYPSPSSPAAGSR	(S276)	_TIS[Phospho (STY)]IDENMEPSPTGDFYPSPSSPAAGSR_.3	_TIS[Phospho (STY)]IDENMEPSPTGDFYPSPSSPAAGSR_	8.19759e-05	Filtered	9.59283e-07	2.04719e-13	Filtered	5.95864e-12	253941	Filtered	247420	284299	Filtered	301381
O00712	NFIB	Nuclear factor 1 B-type	PLFSSASPQDSSPR	(S328,S333)	_PLFSSAS[Phospho (STY)]PQDSS[Phospho (STY)]PR_.2	_PLFSSAS[Phospho (STY)]PQDSS[Phospho (STY)]PR_	Filtered	Filtered	Filtered	0.621934	0.346402	0.640583	Filtered	Filtered	Filtered	51172.9	46173.6	40010.2
O00712	NFIB	Nuclear factor 1 B-type	TISIDENMEPSPTGDFYPSPSSPAAGSR	(S284)	_TISIDENMEPS[Phospho (STY)]PTGDFYPSPSSPAAGSR_.3	_TISIDENMEPS[Phospho (STY)]PTGDFYPSPSSPAAGSR_	Filtered	Filtered	Filtered	8.9698e-07	Filtered	Filtered	Filtered	Filtered	Filtered	307486	Filtered	Filtered
O00712	NFIB	Nuclear factor 1 B-type	TISIDENMEPSPTGDFYPSPSSPAAGSR	(T286)	_TISIDENMEPSPT[Phospho (STY)]GDFYPSPSSPAAGSR_.3	_TISIDENMEPSPT[Phospho (STY)]GDFYPSPSSPAAGSR_	Filtered	Filtered	Filtered	2.5675e-07	Filtered	Filtered	Filtered	Filtered	Filtered	281981	Filtered	Filtered
O00712	NFIB	Nuclear factor 1 B-type	PLFSSASPQDSSPR	(S328,S332)	_PLFSSAS[Phospho (STY)]PQDS[Phospho (STY)]SPR_.2	_PLFSSAS[Phospho (STY)]PQDS[Phospho (STY)]SPR_	Filtered	Filtered	Filtered	0.381931	Filtered	Filtered	Filtered	Filtered	Filtered	51114	Filtered	Filtered
O00712	NFIB	Nuclear factor 1 B-type	PLFSSASPQDSSPR	(S332,S333)	_PLFSSASPQDS[Phospho (STY)]S[Phospho (STY)]PR_.2	_PLFSSASPQDS[Phospho (STY)]S[Phospho (STY)]PR_	Filtered	Filtered	Filtered	Filtered	0.0587197	Filtered	Filtered	Filtered	Filtered	Filtered	38480	Filtered
O00712	NFIB	Nuclear factor 1 B-type	PLFSSASPQDSSPR	(S326)	_PLFSS[Phospho (STY)]ASPQDSSPR_.3	_PLFSS[Phospho (STY)]ASPQDSSPR_	Filtered	Filtered	0.0754919	Filtered	Filtered	Filtered	Filtered	Filtered	36538.5	Filtered	Filtered	Filtered
O00712	NFIB	Nuclear factor 1 B-type	DQDMSSPTTMK	(S311,M316)	_DQDMS[Phospho (STY)]SPTTM[Oxidation (M)]K_.2	_DQDMS[Phospho (STY)]SPTTM[Oxidation (M)]K_	Filtered	0.341208	Filtered	Filtered	Filtered	Filtered	Filtered	9340.48	Filtered	Filtered	Filtered	Filtered
O00750	PIK3C2B	Phosphatidylinositol 4-phosphate 3-kinase C2 domain-containing subunit beta	ASIWDTPPLPPR	(S164,T168)	_AS[Phospho (STY)]IWDT[Phospho (STY)]PPLPPR_.2	_AS[Phospho (STY)]IWDT[Phospho (STY)]PPLPPR_	1	1	1	1	1	1	17597106	16548860	19357152	6791492	6369342	6.10503e+06
O00750	PIK3C2B	Phosphatidylinositol 4-phosphate 3-kinase C2 domain-containing subunit beta	SLESVGISR	(S13)	_S[Phospho (STY)]LESVGISR_.2	_S[Phospho (STY)]LESVGISR_	1	1	1	1	1	1	182262	172868	178666	124763	122749	117185
O00750	PIK3C2B	Phosphatidylinositol 4-phosphate 3-kinase C2 domain-containing subunit beta	LPLSPSLLVK	(S1041)	_LPLS[Phospho (STY)]PSLLVK_.2	_LPLS[Phospho (STY)]PSLLVK_	0.316589	Filtered	Filtered	0.948201	0.986259	0.971555	76.9579	Filtered	Filtered	1402.66	2268.36	2416.83
O00750	PIK3C2B	Phosphatidylinositol 4-phosphate 3-kinase C2 domain-containing subunit beta	LLGSVDYDGINDAITR	(S225)	_LLGS[Phospho (STY)]VDYDGINDAITR_.2	_LLGS[Phospho (STY)]VDYDGINDAITR_	Filtered	Filtered	Filtered	0.897386	0.376309	0.351339	Filtered	Filtered	Filtered	71479.6	64046.9	69321.9
O00750	PIK3C2B	Phosphatidylinositol 4-phosphate 3-kinase C2 domain-containing subunit beta	ASIWDTPPLPPR	(T168)	_ASIWDT[Phospho (STY)]PPLPPR_.2	_ASIWDT[Phospho (STY)]PPLPPR_	Filtered	Filtered	Filtered	0.5	0.924169	Filtered	Filtered	Filtered	Filtered	17250.3	21264.3	Filtered
O00767	SCD	Acyl-CoA desaturase	EKGSTLDLSDLEAEK	(S198)	_EKGS[Phospho (STY)]TLDLSDLEAEK_.2	_EKGS[Phospho (STY)]TLDLSDLEAEK_	0.994353	0.984022	0.983787	0.979081	0.927577	0.958293	408450	396369	407706	115465	119791	129753
O00767	SCD	Acyl-CoA desaturase	EKGSTLDLSDLEAEK	(S198)	_EKGS[Phospho (STY)]TLDLSDLEAEK_.3	_EKGS[Phospho (STY)]TLDLSDLEAEK_	0.92605	0.992951	0.789674	0.97573	0.851041	0.805072	180199	169445	167986	62493.5	65352	62671.7
O00767	SCD	Acyl-CoA desaturase	EKGSTLDLSDLEAEK	(T199)	_EKGST[Phospho (STY)]LDLSDLEAEK_.2	_EKGST[Phospho (STY)]LDLSDLEAEK_	0.00524192	0.0170559	0.0159752	0.0622978	0.635832	0.0394789	251666	237520	251119	88365.1	83054	83810.6
O00767	SCD	Acyl-CoA desaturase	EKGSTLDLSDLEAEK	(T199)	_EKGST[Phospho (STY)]LDLSDLEAEK_.3	_EKGST[Phospho (STY)]LDLSDLEAEK_	0.073954	0.00706113	0.20986	0.0242715	0.148929	0.194915	180199	169529	167986	62493.5	65352	62671.7
O14492	SH2B2	SH2B adapter protein 2	RASPEPDAAAAPR	(S157)	_RAS[Phospho (STY)]PEPDAAAAPR_.2	_RAS[Phospho (STY)]PEPDAAAAPR_	1	1	1	Filtered	Filtered	Filtered	19374.3	17913.9	18223	Filtered	Filtered	Filtered
O14492	SH2B2	SH2B adapter protein 2	VASCSCELLTDAVDLPRPPETTAVGAVVTAPHSR	(C331,S332,C333)	_VASC[Carbamidomethyl (C)]S[Phospho (STY)]C[Carbamidomethyl (C)]ELLTDAVDLPRPPETTAVGAVVTAPHSR_.4	_VASC[Carbamidomethyl (C)]S[Phospho (STY)]C[Carbamidomethyl (C)]ELLTDAVDLPRPPETTAVGAVVTAPHSR_	0.000742193	0.00402117	Filtered	Filtered	Filtered	Filtered	27526.3	21200.2	Filtered	Filtered	Filtered	Filtered
O14492	SH2B2	SH2B adapter protein 2	VASCSCELLTDAVDLPRPPETTAVGAVVTAPHSR	(C331,C333,T337)	_VASC[Carbamidomethyl (C)]SC[Carbamidomethyl (C)]ELLT[Phospho (STY)]DAVDLPRPPETTAVGAVVTAPHSR_.4	_VASC[Carbamidomethyl (C)]SC[Carbamidomethyl (C)]ELLT[Phospho (STY)]DAVDLPRPPETTAVGAVVTAPHSR_	0.00213839	Filtered	Filtered	Filtered	Filtered	Filtered	42526.4	Filtered	Filtered	Filtered	Filtered	Filtered
O14492	SH2B2	SH2B adapter protein 2	VASCSCELLTDAVDLPRPPETTAVGAVVTAPHSR	(C331,C333,T349)	_VASC[Carbamidomethyl (C)]SC[Carbamidomethyl (C)]ELLTDAVDLPRPPETT[Phospho (STY)]AVGAVVTAPHSR_.4	_VASC[Carbamidomethyl (C)]SC[Carbamidomethyl (C)]ELLTDAVDLPRPPETT[Phospho (STY)]AVGAVVTAPHSR_	0.674913	Filtered	Filtered	Filtered	Filtered	Filtered	22090.4	Filtered	Filtered	Filtered	Filtered	Filtered
O14495	PPAP2B	Lipid phosphate phosphohydrolase 3	EILSPVDIIDR	(S297)	_EILS[Phospho (STY)]PVDIIDR_.2	_EILS[Phospho (STY)]PVDIIDR_	1	1	1	1	1	1	688284	664146	697206	404519	394433	430558
O14495	PPAP2B	Lipid phosphate phosphohydrolase 3	KEILSPVDIIDR	(S297)	_KEILS[Phospho (STY)]PVDIIDR_.2	_KEILS[Phospho (STY)]PVDIIDR_	Filtered	Filtered	Filtered	Filtered	Filtered	1	Filtered	Filtered	Filtered	Filtered	Filtered	10576
O14497	ARID1A	AT-rich interactive domain-containing protein 1A	FPPPQELSQDSFGSQASSAPSMTSSK	(S610,M618)	_FPPPQELSQDSFGS[Phospho (STY)]QASSAPSM[Oxidation (M)]TSSK_.3	_FPPPQELSQDSFGS[Phospho (STY)]QASSAPSM[Oxidation (M)]TSSK_	3.72253e-07	2.06373e-09	2.63204e-09	1.91423e-07	1.17059e-05	3.16891e-05	4875214	4.82896e+06	4.79029e+06	1.67869e+06	1.49164e+06	1.64738e+06
O14497	ARID1A	AT-rich interactive domain-containing protein 1A	FPPPQELSQDSFGSQASSAPSMTSSK	(S604,M618)	_FPPPQELS[Phospho (STY)]QDSFGSQASSAPSM[Oxidation (M)]TSSK_.3	_FPPPQELS[Phospho (STY)]QDSFGSQASSAPSM[Oxidation (M)]TSSK_	0.978628	0.924628	0.967368	0.999782	0.91472	0.951863	4042723	4.01328e+06	3.95584e+06	1.36171e+06	1.24371e+06	1.34247e+06
O14497	ARID1A	AT-rich interactive domain-containing protein 1A	VSSPAPMEGGEEEEELLGPK	(S1755,M1759)	_VSS[Phospho (STY)]PAPM[Oxidation (M)]EGGEEEEELLGPK_.3	_VSS[Phospho (STY)]PAPM[Oxidation (M)]EGGEEEEELLGPK_	0.88561	0.917715	0.924536	0.969082	0.905888	0.933073	3534501	3.69147e+06	3461379	1.5349e+06	1.46734e+06	1.62996e+06
O14497	ARID1A	AT-rich interactive domain-containing protein 1A	SAYPPPAPAYALSSPR	(S232)	_SAYPPPAPAYALS[Phospho (STY)]SPR_.2	_SAYPPPAPAYALS[Phospho (STY)]SPR_	0.442875	0.437398	0.438221	0.485199	0.475741	0.478963	2.75445e+06	2.89032e+06	2.78097e+06	1.23622e+06	1.18985e+06	1.33427e+06
O14497	ARID1A	AT-rich interactive domain-containing protein 1A	SAYPPPAPAYALSSPR	(S233)	_SAYPPPAPAYALSS[Phospho (STY)]PR_.2	_SAYPPPAPAYALSS[Phospho (STY)]PR_	0.550722	0.563764	0.563372	0.516171	0.525722	0.521173	1.98027e+06	2.08563e+06	1955614	926954	840266	958308
O14497	ARID1A	AT-rich interactive domain-containing protein 1A	SAYPPPAPAYALSSPR	(S233)	_SAYPPPAPAYALSS[Phospho (STY)]PR_.3	_SAYPPPAPAYALSS[Phospho (STY)]PR_	0.999105	0.999719	0.999379	0.997455	0.995927	0.99559	557002	525077	507921	248440	250771	235522
O14497	ARID1A	AT-rich interactive domain-containing protein 1A	SNSVGIQDAFNDGSDSTFQK	(S1184)	_SNS[Phospho (STY)]VGIQDAFNDGSDSTFQK_.3	_SNS[Phospho (STY)]VGIQDAFNDGSDSTFQK_	0.999271	0.996156	0.999719	0.938989	0.95354	0.998391	2829740	2.81031e+06	2770271	878119	871065	862733
O14497	ARID1A	AT-rich interactive domain-containing protein 1A	SNSVGIQDAFNDGSDSTFQK	(S1182)	_S[Phospho (STY)]NSVGIQDAFNDGSDSTFQK_.3	_S[Phospho (STY)]NSVGIQDAFNDGSDSTFQK_	0.00073129	0.00424806	0.000288116	0.061173	0.0478123	0.00166228	2.46893e+06	2.44102e+06	2421735	753059	735323	734312
O14497	ARID1A	AT-rich interactive domain-containing protein 1A	NPQMPQYSSPQPGSALSPR	(M759,S769)	_NPQM[Oxidation (M)]PQYSSPQPGS[Phospho (STY)]ALSPR_.3	_NPQM[Oxidation (M)]PQYSSPQPGS[Phospho (STY)]ALSPR_	7.93603e-05	2.76147e-07	2.65983e-06	0.573001	0.644958	0.745305	1.82128e+06	1.86633e+06	1890374	693297	556175	754102
O14497	ARID1A	AT-rich interactive domain-containing protein 1A	HVTTAEGTPGTTDQEGPPPDGPPEK	(T1892)	_HVTTAEGTPGTT[Phospho (STY)]DQEGPPPDGPPEK_.3	_HVTTAEGTPGTT[Phospho (STY)]DQEGPPPDGPPEK_	1.05091e-10	2.79375e-07	9.85502e-08	7.90612e-07	0.00346313	0.273561	1.61596e+06	1863507	1.64217e+06	546620	538520	547324
O14497	ARID1A	AT-rich interactive domain-containing protein 1A	FPPPQELSQDSFGSQASSAPSMTSSK	(S604)	_FPPPQELS[Phospho (STY)]QDSFGSQASSAPSMTSSK_.3	_FPPPQELS[Phospho (STY)]QDSFGSQASSAPSMTSSK_	0.784451	0.859237	0.933441	0.62526	0.186631	0.927804	1.71631e+06	1.14597e+06	1.73478e+06	227555	253148	300096
O14497	ARID1A	AT-rich interactive domain-containing protein 1A	HVTTAEGTPGTTDQEGPPPDGPPEK	(T1884)	_HVTT[Phospho (STY)]AEGTPGTTDQEGPPPDGPPEK_.3	_HVTT[Phospho (STY)]AEGTPGTTDQEGPPPDGPPEK_	0.000629134	0.00045453	0.000383497	0.0173485	5.76921e-09	3.16334e-05	1.23626e+06	1.44675e+06	1.30152e+06	443352	443968	436118
O14497	ARID1A	AT-rich interactive domain-containing protein 1A	HVTTAEGTPGTTDQEGPPPDGPPEK	(T1888)	_HVTTAEGT[Phospho (STY)]PGTTDQEGPPPDGPPEK_.3	_HVTTAEGT[Phospho (STY)]PGTTDQEGPPPDGPPEK_	0.997832	0.999981	0.977124	0.975464	0.873586	0.154341	1.07562e+06	1.25364e+06	1.12742e+06	385972	373468	373398
O14497	ARID1A	AT-rich interactive domain-containing protein 1A	NPQMPQYSSPQPGSALSPR	(S772)	_NPQMPQYSSPQPGSALS[Phospho (STY)]PR_.3	_NPQMPQYSSPQPGSALS[Phospho (STY)]PR_	0.987829	0.998419	0.993157	0.999533	0.92405	0.999982	761194	770544	745809	371079	372736	393820
O14497	ARID1A	AT-rich interactive domain-containing protein 1A	VSSPAPMEGGEEEEELLGPK	(S1755)	_VSS[Phospho (STY)]PAPMEGGEEEEELLGPK_.3	_VSS[Phospho (STY)]PAPMEGGEEEEELLGPK_	0.782996	0.787317	0.672759	0.5	0.5	0.5	833159	803321	823397	242136	298684	327081
O14497	ARID1A	AT-rich interactive domain-containing protein 1A	TSPSKSPFLHSGMK	(T1599,S1604,M1611)	_T[Phospho (STY)]SPSKS[Phospho (STY)]PFLHSGM[Oxidation (M)]K_.3	_T[Phospho (STY)]SPSKS[Phospho (STY)]PFLHSGM[Oxidation (M)]K_	0.00211557	0.322691	0.00701588	0.0774429	0.224339	0.32666	465897	512983	462133	217582	218073	240940
O14497	ARID1A	AT-rich interactive domain-containing protein 1A	TSPSKSPFLHSGMK	(T1599,S1604,M1611)	_T[Phospho (STY)]SPSKS[Phospho (STY)]PFLHSGM[Oxidation (M)]K_.2	_T[Phospho (STY)]SPSKS[Phospho (STY)]PFLHSGM[Oxidation (M)]K_	0.0248888	0.0285704	0.347543	0.042147	0.391013	0.361091	247380	194845	250635	115638	122333	97804
O14497	ARID1A	AT-rich interactive domain-containing protein 1A	NPQMPQYSSPQPGSALSPR	(S769)	_NPQMPQYSSPQPGS[Phospho (STY)]ALSPR_.3	_NPQMPQYSSPQPGS[Phospho (STY)]ALSPR_	2.64118e-05	0.000515985	0.000669847	0.601284	0.0772291	8.85502e-05	684706	685638	684803	349468	347446	349472
O14497	ARID1A	AT-rich interactive domain-containing protein 1A	TSPSKSPFLHSGMK	(T1599,S1602,M1611)	_T[Phospho (STY)]SPS[Phospho (STY)]KSPFLHSGM[Oxidation (M)]K_.3	_T[Phospho (STY)]SPS[Phospho (STY)]KSPFLHSGM[Oxidation (M)]K_	0.473033	0.323148	0.324129	0.135172	0.350661	0.10817	444075	483947	452754	209659	209574	236147
O14497	ARID1A	AT-rich interactive domain-containing protein 1A	TSPSKSPFLHSGMK	(T1599,S1602,M1611)	_T[Phospho (STY)]SPS[Phospho (STY)]KSPFLHSGM[Oxidation (M)]K_.2	_T[Phospho (STY)]SPS[Phospho (STY)]KSPFLHSGM[Oxidation (M)]K_	0.0253092	0.340208	0.00836729	0.236166	0.135935	0.0737538	138510	112566	140003	64631.9	66406	47378.5
O14497	ARID1A	AT-rich interactive domain-containing protein 1A	FPPPQELSQDSFGSQASSAPSMTSSK	(S607)	_FPPPQELSQDS[Phospho (STY)]FGSQASSAPSMTSSK_.3	_FPPPQELSQDS[Phospho (STY)]FGSQASSAPSMTSSK_	0.899986	0.421806	0.950456	0.930432	0.79216	0.732795	1.05655e+06	194394	439211	328899	251771	249119
O14497	ARID1A	AT-rich interactive domain-containing protein 1A	TSPSKSPFLHSGMK	(S1600,S1604,M1611)	_TS[Phospho (STY)]PSKS[Phospho (STY)]PFLHSGM[Oxidation (M)]K_.3	_TS[Phospho (STY)]PSKS[Phospho (STY)]PFLHSGM[Oxidation (M)]K_	4.36739e-05	0.00474814	0.00436682	0.336301	0.148016	0.653301	243591	269227	248566	114306	119865	132160
O14497	ARID1A	AT-rich interactive domain-containing protein 1A	TSPSKSPFLHSGMK	(S1600,S1604,M1611)	_TS[Phospho (STY)]PSKS[Phospho (STY)]PFLHSGM[Oxidation (M)]K_.2	_TS[Phospho (STY)]PSKS[Phospho (STY)]PFLHSGM[Oxidation (M)]K_	0.884923	0.953307	0.645414	0.0404688	0.62359	0.595299	208292	172587	206180	99643.6	100862	77522.8
O14497	ARID1A	AT-rich interactive domain-containing protein 1A	SPFLHSGMK	(S1604,M1611)	_S[Phospho (STY)]PFLHSGM[Oxidation (M)]K_.2	_S[Phospho (STY)]PFLHSGM[Oxidation (M)]K_	1	1	1	1	1	1	320002	386387	332409	24840.1	27507.5	26084.3
O14497	ARID1A	AT-rich interactive domain-containing protein 1A	TPQPSSPMDQMGK	(S382)	_TPQPSS[Phospho (STY)]PMDQMGK_.2	_TPQPSS[Phospho (STY)]PMDQMGK_	0.994582	0.999784	0.96089	0.999792	0.999996	0.928176	171223	181085	156161	174379	181833	174894
O14497	ARID1A	AT-rich interactive domain-containing protein 1A	TSPSKSPFLHSGMK	(T1599,S1600,M1611)	_T[Phospho (STY)]S[Phospho (STY)]PSKSPFLHSGM[Oxidation (M)]K_.3	_T[Phospho (STY)]S[Phospho (STY)]PSKSPFLHSGM[Oxidation (M)]K_	0.314359	0.322404	0.322986	0.105466	0.349134	0.326202	186221	198779	190332	85894.1	85221.1	94446.6
O14497	ARID1A	AT-rich interactive domain-containing protein 1A	TSPSKSPFLHSGMK	(S1602,S1604,M1611)	_TSPS[Phospho (STY)]KS[Phospho (STY)]PFLHSGM[Oxidation (M)]K_.2	_TSPS[Phospho (STY)]KS[Phospho (STY)]PFLHSGM[Oxidation (M)]K_	0.0872718	0.320588	0.00739397	0.33963	0.125044	0.52069	122056	94752.2	125052	58257.9	58202.4	44594.7
O14497	ARID1A	AT-rich interactive domain-containing protein 1A	FPPPQELSQDSFGSQASSAPSMTSSK	(S607,M618)	_FPPPQELSQDS[Phospho (STY)]FGSQASSAPSM[Oxidation (M)]TSSK_.3	_FPPPQELSQDS[Phospho (STY)]FGSQASSAPSM[Oxidation (M)]TSSK_	0.02144	0.00646844	0.0182612	0.988203	0.887544	Filtered	4.83936e+06	4753426	4.3887e+06	1.09109e+06	1.34229e+06	Filtered
O14497	ARID1A	AT-rich interactive domain-containing protein 1A	NPQMPQYSSPQPGSALSPR	(M759,S772)	_NPQM[Oxidation (M)]PQYSSPQPGSALS[Phospho (STY)]PR_.3	_NPQM[Oxidation (M)]PQYSSPQPGSALS[Phospho (STY)]PR_	0.999927	1	0.999998	0.426563	0.364875	Filtered	1.51593e+06	1.57371e+06	1.58461e+06	577676	598498	Filtered
O14497	ARID1A	AT-rich interactive domain-containing protein 1A	NPQMPQYSSPQPGSALSPR	(Y762)	_NPQMPQY[Phospho (STY)]SSPQPGSALSPR_.3	_NPQMPQY[Phospho (STY)]SSPQPGSALSPR_	7.5577e-15	1.44739e-15	2.86227e-15	3.72227e-11	Filtered	5.03742e-12	504256	519700	489760	263500	Filtered	265490
O14497	ARID1A	AT-rich interactive domain-containing protein 1A	TPQPSSPMDQMGK	(T377)	_T[Phospho (STY)]PQPSSPMDQMGK_.2	_T[Phospho (STY)]PQPSSPMDQMGK_	0.0404826	0.00249274	8.65078e-06	Filtered	Filtered	5.16318e-06	91138	92947.6	90417.5	Filtered	Filtered	97550
O14497	ARID1A	AT-rich interactive domain-containing protein 1A	TLLDPGRFSK	(S1751)	_TLLDPGRFS[Phospho (STY)]K_.2	_TLLDPGRFS[Phospho (STY)]K_	0.999919	0.999101	0.972707	Filtered	Filtered	0.0160906	104858	97176.2	89547.9	Filtered	Filtered	68647.7
O14497	ARID1A	AT-rich interactive domain-containing protein 1A	TPQPSSPMDQMGK	(T377,M384,M387)	_T[Phospho (STY)]PQPSSPM[Oxidation (M)]DQM[Oxidation (M)]GK_.2	_T[Phospho (STY)]PQPSSPM[Oxidation (M)]DQM[Oxidation (M)]GK_	1	1	Filtered	1.16245e-09	1.05288e-10	Filtered	7098.79	8087.43	Filtered	41149.7	38928.1	Filtered
O14497	ARID1A	AT-rich interactive domain-containing protein 1A	SPFLHSGMK	(S1604)	_S[Phospho (STY)]PFLHSGMK_.2	_S[Phospho (STY)]PFLHSGMK_	1	1	1	Filtered	Filtered	Filtered	128938	116252	131642	Filtered	Filtered	Filtered
O14497	ARID1A	AT-rich interactive domain-containing protein 1A	TPQPSSPMDQMGK	(S382,M384,M387)	_TPQPSS[Phospho (STY)]PM[Oxidation (M)]DQM[Oxidation (M)]GK_.2	_TPQPSS[Phospho (STY)]PM[Oxidation (M)]DQM[Oxidation (M)]GK_	0.999997	Filtered	Filtered	0.97973	0.99668	Filtered	100705	Filtered	Filtered	57122.6	55259.5	Filtered
O14497	ARID1A	AT-rich interactive domain-containing protein 1A	QSTGSAPQGPAYHGVNR	(T1514)	_QST[Phospho (STY)]GSAPQGPAYHGVNR_.3	_QST[Phospho (STY)]GSAPQGPAYHGVNR_	0.0204199	0.0431147	0.0799294	Filtered	Filtered	Filtered	7340.73	7764.72	6495.79	Filtered	Filtered	Filtered
O14497	ARID1A	AT-rich interactive domain-containing protein 1A	GPSPSPVGSPASVAQSR	(S696)	_GPS[Phospho (STY)]PSPVGSPASVAQSR_.2	_GPS[Phospho (STY)]PSPVGSPASVAQSR_	0.109601	0.246189	0.472792	Filtered	0.29196	0.301676	534219	541002	504221	Filtered	277375	286435
O14497	ARID1A	AT-rich interactive domain-containing protein 1A	FPPPQELSQDSFGSQASSAPSMTSSK	(S610)	_FPPPQELSQDSFGS[Phospho (STY)]QASSAPSMTSSK_.3	_FPPPQELSQDSFGS[Phospho (STY)]QASSAPSMTSSK_	Filtered	Filtered	3.13033e-05	Filtered	Filtered	0.0252536	Filtered	Filtered	1.20979e+06	Filtered	Filtered	249652
O14497	ARID1A	AT-rich interactive domain-containing protein 1A	NPQMPQYSSPQPGSALSPR	(S764)	_NPQMPQYSS[Phospho (STY)]PQPGSALSPR_.3	_NPQMPQYSS[Phospho (STY)]PQPGSALSPR_	1.78166e-17	9.69988e-15	Filtered	Filtered	Filtered	Filtered	638552	642750	Filtered	Filtered	Filtered	Filtered
O14497	ARID1A	AT-rich interactive domain-containing protein 1A	GPSPSPVGSPASVAQSR	(S698)	_GPSPS[Phospho (STY)]PVGSPASVAQSR_.2	_GPSPS[Phospho (STY)]PVGSPASVAQSR_	0.925691	0.658075	0.534958	Filtered	0.928138	Filtered	228023	284049	283202	Filtered	109982	Filtered
O14497	ARID1A	AT-rich interactive domain-containing protein 1A	TSPSKSPFLHSGMK	(T1599,S1600)	_T[Phospho (STY)]S[Phospho (STY)]PSKSPFLHSGMK_.2	_T[Phospho (STY)]S[Phospho (STY)]PSKSPFLHSGMK_	Filtered	0.00606138	0.383109	Filtered	Filtered	Filtered	Filtered	115126	86414.6	Filtered	Filtered	Filtered
O14497	ARID1A	AT-rich interactive domain-containing protein 1A	TSPSKSPFLHSGMK	(T1599,S1604)	_T[Phospho (STY)]SPSKS[Phospho (STY)]PFLHSGMK_.2	_T[Phospho (STY)]SPSKS[Phospho (STY)]PFLHSGMK_	0.0863928	0.174273	0.00426301	Filtered	Filtered	Filtered	57334.8	61507.9	82051.9	Filtered	Filtered	Filtered
O14497	ARID1A	AT-rich interactive domain-containing protein 1A	TSPSKSPFLHSGMK	(T1599,S1602)	_T[Phospho (STY)]SPS[Phospho (STY)]KSPFLHSGMK_.2	_T[Phospho (STY)]SPS[Phospho (STY)]KSPFLHSGMK_	Filtered	0.236397	0.385375	Filtered	Filtered	Filtered	Filtered	43260.6	50206.6	Filtered	Filtered	Filtered
O14497	ARID1A	AT-rich interactive domain-containing protein 1A	KHVTTAEGTPGTTDQEGPPPDGPPEK	(T1884)	_KHVTT[Phospho (STY)]AEGTPGTTDQEGPPPDGPPEK_.3	_KHVTT[Phospho (STY)]AEGTPGTTDQEGPPPDGPPEK_	Filtered	Filtered	Filtered	0.24953	Filtered	0.00289533	Filtered	Filtered	Filtered	34092.6	Filtered	40078.4
O14497	ARID1A	AT-rich interactive domain-containing protein 1A	KHVTTAEGTPGTTDQEGPPPDGPPEK	(T1891)	_KHVTTAEGTPGT[Phospho (STY)]TDQEGPPPDGPPEK_.3	_KHVTTAEGTPGT[Phospho (STY)]TDQEGPPPDGPPEK_	Filtered	Filtered	Filtered	0.0953871	Filtered	0.0407459	Filtered	Filtered	Filtered	33599.7	Filtered	39181.4
[truncated: 64,116 more rows]

## Sheet: 5b
Data S5b. Quantification result of directDIA (dirDIA) for PC9 cells
[truncated: 27,900 more rows]

## Sheet: 5c
Data S5c. Quantification result of directDIA (dirDIA) for CL68 cells
[truncated: 31,361 more rows]
