# Supplementary material for: A data-independent acquisition-based global phosphoproteomics system enables deep profiling
Source: Nat Commun. 2021 May 5;12:2539. doi: 10.1038/s41467-021-22759-z (PMC8099862; doi:10.1038/s41467-021-22759-z)
Supplement: Supplementary file 9 — Supplementary Data 6 [file 41467_2021_22759_MOESM9_ESM.xlsx]

## Sheet: Suplementary Data 6 Smmary
Supplementary Data 6. Summary of quantitative comparison betweem EGFR-TKI sensitive (PC9 ) and resiatnt (CL68) cell lines
Data S6a. Summary of libDIA phosphopeptides quantification results in PC9 and CL68 cells
Data S6b Summary of protein level quantification in PC9 and CL68 cells
Data S6c. Summary of differential class 1 phosphosites
Data S6d. Summary of KEGG pathway enrichment results
Data S6e. Summary of phosphorylation motif enrichment by Fisher extraction
Data S6f. Summary of quantification result of tyrosine phosphosites

## Sheet: 6a
Data S6a. Summary of libDIA phosphopeptides quantification result in PC9 and CL68 cell lines
Protein Accessions	Genes	Protein Descriptions	Stripped Sequence	Protein PTMLocations	Precursor	Modified Sequence	CL68-01.EG. PTMAssayProbability	CL68-02.EG. PTMAssayProbability	CL68-03.EG. PTMAssayProbability	PC9-01.EG. PTMAssayProbability	PC9-02.EG. PTMAssayProbability	PC9-03.EG. PTMAssayProbability	CL68-01.EG. TotalQuantity	CL68-02.EG. TotalQuantity	CL68-03.EG. TotalQuantity	PC9-01.EG. TotalQuantity	PC9-02EG. TotalQuantity	PC9-03.EG. TotalQuantity
A0AVK6	E2F8	Transcription factor E2F8	MLISAVSPEIR	(S71)	_MLISAVS[Phospho (STY)]PEIR_.2	_MLISAVS[Phospho (STY)]PEIR_	1	1	1	1	1	1	440260	414697	347661	736933	633494	827363
A0AVK6	E2F8	Transcription factor E2F8	MLISAVSPEIR	(M65,S68)	_M[Oxidation (M)]LIS[Phospho (STY)]AVSPEIR_.2	_M[Oxidation (M)]LIS[Phospho (STY)]AVSPEIR_	0.00231577	0.00342776	0.000399047	8.53655e-10	2.02232e-09	1.07889e-05	245545	348097	199441	897692	698228	736632
A0AVK6	E2F8	Transcription factor E2F8	WTGPEISPNTSGSSPVIHFTPSDLEVR	(S355)	_WTGPEISPNTS[Phospho (STY)]GSSPVIHFTPSDLEVR_.3	_WTGPEISPNTS[Phospho (STY)]GSSPVIHFTPSDLEVR_	0.00454215	0.081661	0.01013	0.0353218	0.196625	0.0619883	282901	339099	227882	616169	416277	463048
A0AVK6	E2F8	Transcription factor E2F8	WTGPEISPNTSGSSPVIHFTPSDLEVR	(S351)	_WTGPEIS[Phospho (STY)]PNTSGSSPVIHFTPSDLEVR_.3	_WTGPEIS[Phospho (STY)]PNTSGSSPVIHFTPSDLEVR_	0.00777092	0.0241264	0.0119621	0.0329495	0.118469	0.0169381	225427	282939	184634	525474	353858	395496
A0AVK6	E2F8	Transcription factor E2F8	WTGPEISPNTSGSSPVIHFTPSDLEVR	(T346)	_WT[Phospho (STY)]GPEISPNTSGSSPVIHFTPSDLEVR_.3	_WT[Phospho (STY)]GPEISPNTSGSSPVIHFTPSDLEVR_	0.000828225	0.000942415	0.0409429	0.091893	0.00295748	0.00022142	223133	277875	181828	518576	351600	395263
A0AVK6	E2F8	Transcription factor E2F8	WTGPEISPNTSGSSPVIHFTPSDLEVR	(S358)	_WTGPEISPNTSGSS[Phospho (STY)]PVIHFTPSDLEVR_.3	_WTGPEISPNTSGSS[Phospho (STY)]PVIHFTPSDLEVR_	0.493991	0.240708	0.669082	0.414393	0.789474	0.87089	181031	231160	146285	420458	273255	314167
A0AVK6	E2F8	Transcription factor E2F8	EGSQGEPWTPTANLK	(T58)	_EGSQGEPWT[Phospho (STY)]PTANLK_.2	_EGSQGEPWT[Phospho (STY)]PTANLK_	0.29771	0.819194	0.899289	0.000963856	0.262641	0.980019	159647	130901	98540.8	409345	347984	390775
A0AVK6	E2F8	Transcription factor E2F8	EGSQGEPWTPTANLK	(S52)	_EGS[Phospho (STY)]QGEPWTPTANLK_.2	_EGS[Phospho (STY)]QGEPWTPTANLK_	0.743035	0.293037	0.00493096	0.998541	0.731462	5.5069e-10	136793	115502	87062.8	346431	291238	341353
A0AVK6	E2F8	Transcription factor E2F8	EGSQGEPWTPTANLK	(T60)	_EGSQGEPWTPT[Phospho (STY)]ANLK_.2	_EGSQGEPWTPT[Phospho (STY)]ANLK_	Filtered	0.225288	Filtered	Filtered	0.0329972	0.0254392	Filtered	74212.3	Filtered	Filtered	226209	240647
A0AVK6	E2F8	Transcription factor E2F8	DCIHEHLSGDEFEK	(C96,S102)	_DC[Carbamidomethyl (C)]IHEHLS[Phospho (STY)]GDEFEK_.3	_DC[Carbamidomethyl (C)]IHEHLS[Phospho (STY)]GDEFEK_	Filtered	Filtered	Filtered	1	1	1	Filtered	Filtered	Filtered	165011	171434	164665
A0AVK6	E2F8	Transcription factor E2F8	DCIHEHLSGDEFEK	(C96,S102)	_DC[Carbamidomethyl (C)]IHEHLS[Phospho (STY)]GDEFEK_.2	_DC[Carbamidomethyl (C)]IHEHLS[Phospho (STY)]GDEFEK_	Filtered	Filtered	Filtered	Filtered	1	Filtered	Filtered	Filtered	Filtered	Filtered	418901	Filtered
A0AVK6	E2F8	Transcription factor E2F8	ESTTANIVLAEIQPDFGPLTTPTKPK	(T44)	_ESTTANIVLAEIQPDFGPLTT[Phospho (STY)]PTKPK_.3	_ESTTANIVLAEIQPDFGPLTT[Phospho (STY)]PTKPK_	Filtered	Filtered	Filtered	Filtered	0.980698	0.994241	Filtered	Filtered	Filtered	Filtered	41168.4	44995
A0AVT1	UBA6	Ubiquitin-like modifier-activating enzyme 6	NLPIMSTASVEIDDALYSR	(T34)	_NLPIMST[Phospho (STY)]ASVEIDDALYSR_.3	_NLPIMST[Phospho (STY)]ASVEIDDALYSR_	Filtered	Filtered	0.00151038	Filtered	Filtered	0.0709474	Filtered	Filtered	42529.7	Filtered	Filtered	43193.1
A0AVT1	UBA6	Ubiquitin-like modifier-activating enzyme 6	NLPIMSTASVEIDDALYSR	(S33)	_NLPIMS[Phospho (STY)]TASVEIDDALYSR_.3	_NLPIMS[Phospho (STY)]TASVEIDDALYSR_	Filtered	Filtered	0.654662	Filtered	Filtered	7.84358e-05	Filtered	Filtered	24361.5	Filtered	Filtered	32728.1
A0FGR8	ESYT2	Extended synaptotagmin-2	SSSSLLASPGHISVK	(S739)	_SSSS[Phospho (STY)]LLASPGHISVK_.2	_SSSS[Phospho (STY)]LLASPGHISVK_	0.000190171	0.402653	0.00346635	0.195894	0.00138268	0.719839	2.19622e+06	1.73779e+06	1.17073e+06	3.33102e+06	2.49818e+06	2.33237e+06
A0FGR8	ESYT2	Extended synaptotagmin-2	SSSSLLASPGHISVK	(S739)	_SSSS[Phospho (STY)]LLASPGHISVK_.3	_SSSS[Phospho (STY)]LLASPGHISVK_	0.0434251	0.0591256	0.01116	0.0187158	0.0139805	0.0215405	1.08894e+06	831055	555335	1111972	932742	983132
A0FGR8	ESYT2	Extended synaptotagmin-2	SSSSLLASPGHISVK	(S737)	_SS[Phospho (STY)]SSLLASPGHISVK_.2	_SS[Phospho (STY)]SSLLASPGHISVK_	0.536037	0.140849	0.00194621	0.10383	0.0783274	0.286795	2.04059e+06	1.60787e+06	1.08616e+06	3.07711e+06	2302047	2.14731e+06
A0FGR8	ESYT2	Extended synaptotagmin-2	SSSSLLASPGHISVK	(S737)	_SS[Phospho (STY)]SSLLASPGHISVK_.3	_SS[Phospho (STY)]SSLLASPGHISVK_	0.280813	0.0923737	0.370618	0.184707	0.294904	0.26178	297491	875829	592747	1.22038e+06	994502	1.06317e+06
A0FGR8	ESYT2	Extended synaptotagmin-2	SSSSLLASPGHISVK	(S738)	_SSS[Phospho (STY)]SLLASPGHISVK_.2	_SSS[Phospho (STY)]SLLASPGHISVK_	0.0449266	0.550413	0.992933	0.0265221	0.851834	0.45418	2137743	1.68008e+06	1.14808e+06	3.22698e+06	2.44121e+06	2.2462e+06
A0FGR8	ESYT2	Extended synaptotagmin-2	SSSSLLASPGHISVK	(S738)	_SSS[Phospho (STY)]SLLASPGHISVK_.3	_SSS[Phospho (STY)]SLLASPGHISVK_	0.819799	0.900206	0.826691	0.816601	0.968867	0.492402	1.15193e+06	242428	143050	242466	993770	1.0641e+06
A0FGR8	ESYT2	Extended synaptotagmin-2	SSSSLLASPGHISVK	(S736)	_S[Phospho (STY)]SSSLLASPGHISVK_.2	_S[Phospho (STY)]SSSLLASPGHISVK_	0.41783	0.0127449	0.00158037	0.341058	0.0615909	0.0151045	1.98134e+06	1.55662e+06	1.06044e+06	2.98358e+06	2.24259e+06	2.09228e+06
A0FGR8	ESYT2	Extended synaptotagmin-2	SSSSLLASPGHISVK	(S736)	_S[Phospho (STY)]SSSLLASPGHISVK_.3	_S[Phospho (STY)]SSSLLASPGHISVK_	0.0739879	0.0927721	0.188722	0.160343	0.254772	0.220306	247538	724716	60931.8	1.00308e+06	821529	873231
A0FGR8	ESYT2	Extended synaptotagmin-2	SSSSLLASPGHISVK	(S743)	_SSSSLLAS[Phospho (STY)]PGHISVK_.2	_SSSSLLAS[Phospho (STY)]PGHISVK_	8.31407e-15	9.78685e-07	3.44688e-05	5.37467e-08	1.62929e-13	3.52361e-09	1.0436e+06	805814	548367	1.58494e+06	1.21017e+06	1.12911e+06
A0FGR8	ESYT2	Extended synaptotagmin-2	SSSSLLASPGHISVK	(S743)	_SSSSLLAS[Phospho (STY)]PGHISVK_.3	_SSSSLLAS[Phospho (STY)]PGHISVK_	1	1	0.999898	0.947513	1	1	387895	269360	185534	227240	181438	302475
A0FGR8	ESYT2	Extended synaptotagmin-2	EPTPSIASDISLPIATQELR	(S755,S761)	_EPTPS[Phospho (STY)]IASDIS[Phospho (STY)]LPIATQELR_.3	_EPTPS[Phospho (STY)]IASDIS[Phospho (STY)]LPIATQELR_	0.00530732	0.00201676	1.43881e-05	0.000100059	0.000219011	3.15497e-06	738396	583326	738386	1.88174e+06	1.58004e+06	1.8052e+06
A0FGR8	ESYT2	Extended synaptotagmin-2	EPTPSIASDISLPIATQELR	(S755,S758)	_EPTPS[Phospho (STY)]IAS[Phospho (STY)]DISLPIATQELR_.3	_EPTPS[Phospho (STY)]IAS[Phospho (STY)]DISLPIATQELR_	0.0117047	0.160772	7.42085e-05	0.000584502	0.0017485	1.54355e-05	615411	483580	587642	1.54846e+06	1.23219e+06	1.48831e+06
A0FGR8	ESYT2	Extended synaptotagmin-2	EPTPSIASDISLPIATQELR	(T753,S755)	_EPT[Phospho (STY)]PS[Phospho (STY)]IASDISLPIATQELR_.3	_EPT[Phospho (STY)]PS[Phospho (STY)]IASDISLPIATQELR_	0.00547553	0.146595	1.4894e-05	3.06501e-05	0.000261715	2.26731e-06	592752	466052	564365	1491143	1.18283e+06	1.42094e+06
A0FGR8	ESYT2	Extended synaptotagmin-2	EPTPSIASDISLPIATQELR	(S758,S761)	_EPTPSIAS[Phospho (STY)]DIS[Phospho (STY)]LPIATQELR_.3	_EPTPSIAS[Phospho (STY)]DIS[Phospho (STY)]LPIATQELR_	0.0963402	0.0020273	0.998402	0.999869	0.966551	0.999995	545417	431646	538110	1.36857e+06	1.05773e+06	1.35041e+06
A0FGR8	ESYT2	Extended synaptotagmin-2	EPTPSIASDISLPIATQELR	(S755)	_EPTPS[Phospho (STY)]IASDISLPIATQELR_.3	_EPTPS[Phospho (STY)]IASDISLPIATQELR_	2.67615e-05	2.28625e-05	3.10177e-06	5.94296e-05	0.865642	0.000141949	429763	376813	402910	1.13072e+06	699056	1.183e+06
A0FGR8	ESYT2	Extended synaptotagmin-2	EPTPSIASDISLPIATQELR	(S758)	_EPTPSIAS[Phospho (STY)]DISLPIATQELR_.3	_EPTPSIAS[Phospho (STY)]DISLPIATQELR_	0.999663	0.999802	0.999932	0.999937	0.128871	0.999857	393593	350833	368519	1.08758e+06	654001	1.1261e+06
A0FGR8	ESYT2	Extended synaptotagmin-2	AQPPEAGPQGLHDLGRSSSSLLASPGHISVK	(S737,S738)	_AQPPEAGPQGLHDLGRSS[Phospho (STY)]S[Phospho (STY)]SLLASPGHISVK_.4	_AQPPEAGPQGLHDLGRSS[Phospho (STY)]S[Phospho (STY)]SLLASPGHISVK_	0.0931647	0.245288	0.302368	0.389619	0.242225	0.177902	826955	658587	341312	750864	494329	388739
A0FGR8	ESYT2	Extended synaptotagmin-2	EPTPSIASDISLPIATQELR	(T753)	_EPT[Phospho (STY)]PSIASDISLPIATQELR_.3	_EPT[Phospho (STY)]PSIASDISLPIATQELR_	2.30709e-06	0.923223	4.97712e-05	2.6063e-06	0.883758	3.16374e-08	420661	70348.9	392694	1109008	90989.6	1.15625e+06
A0FGR8	ESYT2	Extended synaptotagmin-2	AQPPEAGPQGLHDLGRSSSSLLASPGHISVK	(S739,S743)	_AQPPEAGPQGLHDLGRSSSS[Phospho (STY)]LLAS[Phospho (STY)]PGHISVK_.4	_AQPPEAGPQGLHDLGRSSSS[Phospho (STY)]LLAS[Phospho (STY)]PGHISVK_	2.49611e-07	6.31461e-05	0.000150439	9.05974e-10	2.01935e-08	2.68768e-07	646677	526760	268270	592800	386959	308897
A0FGR8	ESYT2	Extended synaptotagmin-2	EPTPSIASDISLPIATQELR	(T753,T766)	_EPT[Phospho (STY)]PSIASDISLPIAT[Phospho (STY)]QELR_.3	_EPT[Phospho (STY)]PSIASDISLPIAT[Phospho (STY)]QELR_	6.20733e-19	2.36514e-19	2.81625e-20	1.5895e-19	1.99997e-19	6.34288e-23	98699	74259.7	101156	236825	189551	222976
A0FGR8	ESYT2	Extended synaptotagmin-2	EPTPSIASDISLPIATQELR	(S761)	_EPTPSIASDIS[Phospho (STY)]LPIATQELR_.3	_EPTPSIASDIS[Phospho (STY)]LPIATQELR_	0.999951	0.998907	Filtered	0.999963	0.99986	0.952678	86238.4	84394.3	Filtered	228685	183859	262250
A0FGR8	ESYT2	Extended synaptotagmin-2	SHMSGSPGPGGSNTAPSTPVIGGSDKPGMEEK	(M690,S693)	_SHM[Oxidation (M)]SGS[Phospho (STY)]PGPGGSNTAPSTPVIGGSDKPGMEEK_.4	_SHM[Oxidation (M)]SGS[Phospho (STY)]PGPGGSNTAPSTPVIGGSDKPGMEEK_	0.921655	Filtered	Filtered	0.850285	0.800728	0.895007	55836.3	Filtered	Filtered	142021	177520	204546
A0FGR8	ESYT2	Extended synaptotagmin-2	SHMSGSPGPGGSNTAPSTPVIGGSDKPGMEEK	(M690,S691)	_SHM[Oxidation (M)]S[Phospho (STY)]GSPGPGGSNTAPSTPVIGGSDKPGMEEK_.4	_SHM[Oxidation (M)]S[Phospho (STY)]GSPGPGGSNTAPSTPVIGGSDKPGMEEK_	0.07054	Filtered	Filtered	0.148831	0.201417	0.103065	27696.6	Filtered	Filtered	74627.6	88781.8	113756
A0FGR8	ESYT2	Extended synaptotagmin-2	SHMSGSPGPGGSNTAPSTPVIGGSDKPGMEEK	(M690,T701)	_SHM[Oxidation (M)]SGSPGPGGSNT[Phospho (STY)]APSTPVIGGSDKPGMEEK_.4	_SHM[Oxidation (M)]SGSPGPGGSNT[Phospho (STY)]APSTPVIGGSDKPGMEEK_	0.00388908	Filtered	Filtered	0.00016011	0.000141377	0.00181323	22130.9	Filtered	Filtered	55194.1	80882.9	91930.9
A0FGR8	ESYT2	Extended synaptotagmin-2	SHMSGSPGPGGSNTAPSTPVIGGSDKPGMEEK	(M690,S693,T705,M716)	_SHM[Oxidation (M)]SGS[Phospho (STY)]PGPGGSNTAPST[Phospho (STY)]PVIGGSDKPGM[Oxidation (M)]EEK_.4	_SHM[Oxidation (M)]SGS[Phospho (STY)]PGPGGSNTAPST[Phospho (STY)]PVIGGSDKPGM[Oxidation (M)]EEK_	Filtered	Filtered	0.000283947	0.000219015	3.85408e-05	0.00878273	Filtered	Filtered	78378	67870.7	43162.9	32930.1
A0FGR8	ESYT2	Extended synaptotagmin-2	EPTPSIASDISLPIATQELR	(T753,S761)	_EPT[Phospho (STY)]PSIASDIS[Phospho (STY)]LPIATQELR_.3	_EPT[Phospho (STY)]PSIASDIS[Phospho (STY)]LPIATQELR_	0.11458	0.00198303	0.00158664	3.00464e-05	0.0335225	2.15823e-06	720702	570637	718734	1.83717e+06	1.5422e+06	1.76843e+06
A0FGR8	ESYT2	Extended synaptotagmin-2	EPTPSIASDISLPIATQELR	(T753,S758)	_EPT[Phospho (STY)]PSIAS[Phospho (STY)]DISLPIATQELR_.3	_EPT[Phospho (STY)]PSIAS[Phospho (STY)]DISLPIATQELR_	0.897471	0.861399	0.00160236	2.92591e-05	0.0347149	2.11464e-06	660402	531244	628276	1.68004e+06	1.40992e+06	1.61326e+06
A0FGR8	ESYT2	Extended synaptotagmin-2	EPTPSIASDISLPIATQELR	(S755,S758,S761)	_EPTPS[Phospho (STY)]IAS[Phospho (STY)]DIS[Phospho (STY)]LPIATQELR_.3	_EPTPS[Phospho (STY)]IAS[Phospho (STY)]DIS[Phospho (STY)]LPIATQELR_	Filtered	Filtered	Filtered	0.715527	0.981241	0.691571	Filtered	Filtered	Filtered	54461.1	2.28246e+06	12219
A0FGR8	ESYT2	Extended synaptotagmin-2	SSSSLLASPGHISVK	(S736,S739)	_S[Phospho (STY)]SSS[Phospho (STY)]LLASPGHISVK_.2	_S[Phospho (STY)]SSS[Phospho (STY)]LLASPGHISVK_	0.328061	0.0454831	0.0025005	0.00203659	0.0657676	0.0656592	548126	546275	56003.8	633749	92902.9	94576.6
A0FGR8	ESYT2	Extended synaptotagmin-2	SSSSLLASPGHISVK	(S739,S743)	_SSSS[Phospho (STY)]LLAS[Phospho (STY)]PGHISVK_.2	_SSSS[Phospho (STY)]LLAS[Phospho (STY)]PGHISVK_	0.504444	0.400096	0.481168	0.00237543	0.500742	0.00795486	201855	181765	134480	178505	128964	157866
A0FGR8	ESYT2	Extended synaptotagmin-2	AQPPEAGPQGLHDLGRSSSSLLASPGHISVK	(S737)	_AQPPEAGPQGLHDLGRSS[Phospho (STY)]SSLLASPGHISVK_.4	_AQPPEAGPQGLHDLGRSS[Phospho (STY)]SSLLASPGHISVK_	Filtered	0.166667	Filtered	0.0480238	Filtered	0.166667	Filtered	92058.7	Filtered	151419	Filtered	90879.8
A0FGR8	ESYT2	Extended synaptotagmin-2	SHMSGSPGPGGSNTAPSTPVIGGSDKPGMEEK	(S691)	_SHMS[Phospho (STY)]GSPGPGGSNTAPSTPVIGGSDKPGMEEK_.4	_SHMS[Phospho (STY)]GSPGPGGSNTAPSTPVIGGSDKPGMEEK_	0.183535	Filtered	0.311289	Filtered	Filtered	0.162483	91516	Filtered	69942.9	Filtered	Filtered	149204
A0FGR8	ESYT2	Extended synaptotagmin-2	SSSSLLASPGHISVK	(S737,S739)	_SS[Phospho (STY)]SS[Phospho (STY)]LLASPGHISVK_.2	_SS[Phospho (STY)]SS[Phospho (STY)]LLASPGHISVK_	Filtered	Filtered	Filtered	0.10632	0.127047	0.0968182	Filtered	Filtered	Filtered	124193	84399.6	94556.9
A0FGR8	ESYT2	Extended synaptotagmin-2	SHMSGSPGPGGSNTAPSTPVIGGSDKPGMEEK	(T705)	_SHMSGSPGPGGSNTAPST[Phospho (STY)]PVIGGSDKPGMEEK_.4	_SHMSGSPGPGGSNTAPST[Phospho (STY)]PVIGGSDKPGMEEK_	0.113914	0.0170295	Filtered	Filtered	Filtered	0.00533795	80590.5	63397.7	Filtered	Filtered	Filtered	132718
A0FGR8	ESYT2	Extended synaptotagmin-2	SHMSGSPGPGGSNTAPSTPVIGGSDKPGMEEK	(S693)	_SHMSGS[Phospho (STY)]PGPGGSNTAPSTPVIGGSDKPGMEEK_.4	_SHMSGS[Phospho (STY)]PGPGGSNTAPSTPVIGGSDKPGMEEK_	0.227745	Filtered	0.107805	Filtered	Filtered	0.809313	52224.3	Filtered	41730.5	Filtered	Filtered	59310
A0FGR8	ESYT2	Extended synaptotagmin-2	AQPPEAGPQGLHDLGRSSSSLLASPGHISVK	(S736,S738)	_AQPPEAGPQGLHDLGRS[Phospho (STY)]SS[Phospho (STY)]SLLASPGHISVK_.4	_AQPPEAGPQGLHDLGRS[Phospho (STY)]SS[Phospho (STY)]SLLASPGHISVK_	Filtered	Filtered	Filtered	0.420841	0.244204	Filtered	Filtered	Filtered	Filtered	497898	328245	Filtered
A0FGR8	ESYT2	Extended synaptotagmin-2	SSSSLLASPGHISVK	(S738,S739)	_SSS[Phospho (STY)]S[Phospho (STY)]LLASPGHISVK_.2	_SSS[Phospho (STY)]S[Phospho (STY)]LLASPGHISVK_	Filtered	0.888318	Filtered	0.833852	Filtered	0.874345	Filtered	470516	Filtered	90770.9	Filtered	74777.2
A0FGR8	ESYT2	Extended synaptotagmin-2	SSSSLLASPGHISVK	(S736,S738)	_S[Phospho (STY)]SS[Phospho (STY)]SLLASPGHISVK_.2	_S[Phospho (STY)]SS[Phospho (STY)]SLLASPGHISVK_	Filtered	0.0335656	0.00508406	0.0658295	Filtered	0.055436	Filtered	333189	31124	125447	Filtered	103143
A0FGR8	ESYT2	Extended synaptotagmin-2	SSSSLLASPGHISVK	(S748)	_SSSSLLASPGHIS[Phospho (STY)]VK_.3	_SSSSLLASPGHIS[Phospho (STY)]VK_	0.999998	9.17132e-06	Filtered	Filtered	Filtered	3.2233e-06	10474.1	76741.9	Filtered	Filtered	Filtered	83265.3
A0FGR8	ESYT2	Extended synaptotagmin-2	SSSSLLASPGHISVK	(S748)	_SSSSLLASPGHIS[Phospho (STY)]VK_.2	_SSSSLLASPGHIS[Phospho (STY)]VK_	3.08967e-12	Filtered	Filtered	Filtered	Filtered	Filtered	359050	Filtered	Filtered	Filtered	Filtered	Filtered
A0FGR8	ESYT2	Extended synaptotagmin-2	SHMSGSPGPGGSNTAPSTPVIGGSDKPGMEEK	(T701)	_SHMSGSPGPGGSNT[Phospho (STY)]APSTPVIGGSDKPGMEEK_.4	_SHMSGSPGPGGSNT[Phospho (STY)]APSTPVIGGSDKPGMEEK_	Filtered	Filtered	Filtered	Filtered	0.400407	0.000462803	Filtered	Filtered	Filtered	Filtered	158668	154939
A0FGR8	ESYT2	Extended synaptotagmin-2	SSSSLLASPGHISVK	(S736,S743)	_S[Phospho (STY)]SSSLLAS[Phospho (STY)]PGHISVK_.2	_S[Phospho (STY)]SSSLLAS[Phospho (STY)]PGHISVK_	1.68951e-05	9.60096e-05	Filtered	Filtered	2.11541e-05	Filtered	78500.4	71693.5	Filtered	Filtered	49359.4	Filtered
A0FGR8	ESYT2	Extended synaptotagmin-2	SSSSLLASPGHISVK	(S736,S743)	_S[Phospho (STY)]SSSLLAS[Phospho (STY)]PGHISVK_.3	_S[Phospho (STY)]SSSLLAS[Phospho (STY)]PGHISVK_	0.0034927	Filtered	Filtered	Filtered	Filtered	Filtered	45691.5	Filtered	Filtered	Filtered	Filtered	Filtered
A0FGR8	ESYT2	Extended synaptotagmin-2	SHMSGSPGPGGSNTAPSTPVIGGSDKPGMEEK	(S688)	_S[Phospho (STY)]HMSGSPGPGGSNTAPSTPVIGGSDKPGMEEK_.4	_S[Phospho (STY)]HMSGSPGPGGSNTAPSTPVIGGSDKPGMEEK_	0.0038676	Filtered	Filtered	Filtered	Filtered	0.00168516	39344	Filtered	Filtered	Filtered	Filtered	81592.6
A0FGR8	ESYT2	Extended synaptotagmin-2	AQPPEAGPQGLHDLGRSSSSLLASPGHISVK	(S736)	_AQPPEAGPQGLHDLGRS[Phospho (STY)]SSSLLASPGHISVK_.4	_AQPPEAGPQGLHDLGRS[Phospho (STY)]SSSLLASPGHISVK_	0.166667	0.166667	Filtered	Filtered	Filtered	Filtered	63445.2	48407.1	Filtered	Filtered	Filtered	Filtered
A0FGR8	ESYT2	Extended synaptotagmin-2	AQPPEAGPQGLHDLGRSSSSLLASPGHISVK	(S738)	_AQPPEAGPQGLHDLGRSSS[Phospho (STY)]SLLASPGHISVK_.4	_AQPPEAGPQGLHDLGRSSS[Phospho (STY)]SLLASPGHISVK_	0.166667	Filtered	Filtered	Filtered	Filtered	0.150345	63290.5	Filtered	Filtered	Filtered	Filtered	39496.2
A0FGR8	ESYT2	Extended synaptotagmin-2	EPTPSIASDISLPIATQELR	(T753,S755,S761)	_EPT[Phospho (STY)]PS[Phospho (STY)]IASDIS[Phospho (STY)]LPIATQELR_.3	_EPT[Phospho (STY)]PS[Phospho (STY)]IASDIS[Phospho (STY)]LPIATQELR_	Filtered	Filtered	Filtered	Filtered	0.00340578	Filtered	Filtered	Filtered	Filtered	Filtered	533069	Filtered
A0FGR8	ESYT2	Extended synaptotagmin-2	SSSSLLASPGHISVK	(S738,S743)	_SSS[Phospho (STY)]SLLAS[Phospho (STY)]PGHISVK_.2	_SSS[Phospho (STY)]SLLAS[Phospho (STY)]PGHISVK_	0.489629	Filtered	0.263798	Filtered	Filtered	Filtered	139322	Filtered	81275.8	Filtered	Filtered	Filtered
A0FGR8	ESYT2	Extended synaptotagmin-2	EPTPSIASDISLPIATQELR	(T753,S755,S758)	_EPT[Phospho (STY)]PS[Phospho (STY)]IAS[Phospho (STY)]DISLPIATQELR_.3	_EPT[Phospho (STY)]PS[Phospho (STY)]IAS[Phospho (STY)]DISLPIATQELR_	Filtered	Filtered	Filtered	Filtered	0.962332	Filtered	Filtered	Filtered	Filtered	Filtered	38052.9	Filtered
A0FGR8	ESYT2	Extended synaptotagmin-2	SHMSGSPGPGGSNTAPSTPVIGGSDKPGMEEK	(M690,T701,M716)	_SHM[Oxidation (M)]SGSPGPGGSNT[Phospho (STY)]APSTPVIGGSDKPGM[Oxidation (M)]EEK_.4	_SHM[Oxidation (M)]SGSPGPGGSNT[Phospho (STY)]APSTPVIGGSDKPGM[Oxidation (M)]EEK_	Filtered	0.311313	Filtered	Filtered	Filtered	Filtered	Filtered	33688.6	Filtered	Filtered	Filtered	Filtered
A0FGR8	ESYT2	Extended synaptotagmin-2	SHMSGSPGPGGSNTAPSTPVIGGSDKPGMEEK	(S699,T705)	_SHMSGSPGPGGS[Phospho (STY)]NTAPST[Phospho (STY)]PVIGGSDKPGMEEK_.4	_SHMSGSPGPGGS[Phospho (STY)]NTAPST[Phospho (STY)]PVIGGSDKPGMEEK_	Filtered	Filtered	0.246501	Filtered	Filtered	Filtered	Filtered	Filtered	30124.3	Filtered	Filtered	Filtered
A0FGR8	ESYT2	Extended synaptotagmin-2	SHMSGSPGPGGSNTAPSTPVIGGSDKPGMEEK	(T701,S711)	_SHMSGSPGPGGSNT[Phospho (STY)]APSTPVIGGS[Phospho (STY)]DKPGMEEK_.4	_SHMSGSPGPGGSNT[Phospho (STY)]APSTPVIGGS[Phospho (STY)]DKPGMEEK_	Filtered	Filtered	0.000182838	Filtered	Filtered	Filtered	Filtered	Filtered	22387.1	Filtered	Filtered	Filtered
A0FGR8	ESYT2	Extended synaptotagmin-2	EPTPSIASDISLPIATQELR	(T753,S758,S761)	_EPT[Phospho (STY)]PSIAS[Phospho (STY)]DIS[Phospho (STY)]LPIATQELR_.3	_EPT[Phospho (STY)]PSIAS[Phospho (STY)]DIS[Phospho (STY)]LPIATQELR_	Filtered	Filtered	Filtered	Filtered	0.5925	Filtered	Filtered	Filtered	Filtered	Filtered	18986.3	Filtered
A0FGR8	ESYT2	Extended synaptotagmin-2	SHMSGSPGPGGSNTAPSTPVIGGSDKPGMEEK	(S691,T701,S704)	_SHMS[Phospho (STY)]GSPGPGGSNT[Phospho (STY)]APS[Phospho (STY)]TPVIGGSDKPGMEEK_.4	_SHMS[Phospho (STY)]GSPGPGGSNT[Phospho (STY)]APS[Phospho (STY)]TPVIGGSDKPGMEEK_	Filtered	Filtered	Filtered	Filtered	Filtered	0.00739651	Filtered	Filtered	Filtered	Filtered	Filtered	1
A0FGR9	ESYT3	Extended synaptotagmin-3	SPATIFLTVPGPHSPGPIK	(S697)	_SPATIFLTVPGPHS[Phospho (STY)]PGPIK_.3	_SPATIFLTVPGPHS[Phospho (STY)]PGPIK_	1	1	0.999534	1	1	1	359064	323289	229967	389344	294664	303667
A0JLT2	MED19	Mediator of RNA polymerase II transcription subunit 19	NRHSPDHPGMGSSQASSSSSLR	(S226)	_NRHS[Phospho (STY)]PDHPGMGSSQASSSSSLR_.3	_NRHS[Phospho (STY)]PDHPGMGSSQASSSSSLR_	1	1	1	1	1	1	1.85812e+06	2.29542e+06	1.71381e+06	1.48086e+06	1.49991e+06	1.74218e+06
A0JLT2	MED19	Mediator of RNA polymerase II transcription subunit 19	NRHSPDHPGMGSSQASSSSSLR	(S226)	_NRHS[Phospho (STY)]PDHPGMGSSQASSSSSLR_.4	_NRHS[Phospho (STY)]PDHPGMGSSQASSSSSLR_	1	1	1	1	1	1	1.13085e+06	1.00366e+06	969599	788657	842983	1.0258e+06
A0JLT2	MED19	Mediator of RNA polymerase II transcription subunit 19	NRHSPDHPGMGSSQASSSSSLR	(S226,M232)	_NRHS[Phospho (STY)]PDHPGM[Oxidation (M)]GSSQASSSSSLR_.4	_NRHS[Phospho (STY)]PDHPGM[Oxidation (M)]GSSQASSSSSLR_	0.999948	0.99997	0.150301	0.982214	0.85443	0.999999	182748	135831	132455	129342	100481	130278
A0JLT2	MED19	Mediator of RNA polymerase II transcription subunit 19	NRHSPDHPGMGSSQASSSSSLR	(S226,M232)	_NRHS[Phospho (STY)]PDHPGM[Oxidation (M)]GSSQASSSSSLR_.3	_NRHS[Phospho (STY)]PDHPGM[Oxidation (M)]GSSQASSSSSLR_	0.975471	1	0.996506	0.0395989	Filtered	0.998344	305890	301970	187264	195898	Filtered	256087
A0JLT2	MED19	Mediator of RNA polymerase II transcription subunit 19	TQDPVPPETPSDSDHK	(S194)	_TQDPVPPETPS[Phospho (STY)]DSDHK_.2	_TQDPVPPETPS[Phospho (STY)]DSDHK_	Filtered	Filtered	Filtered	0.00604996	0.24757	0.00165712	Filtered	Filtered	Filtered	244389	214150	210786
A0JLT2	MED19	Mediator of RNA polymerase II transcription subunit 19	TQDPVPPETPSDSDHK	(S194)	_TQDPVPPETPS[Phospho (STY)]DSDHK_.3	_TQDPVPPETPS[Phospho (STY)]DSDHK_	Filtered	Filtered	Filtered	0.129245	0.0350385	0.548459	Filtered	Filtered	Filtered	197369	219071	207972
A0JLT2	MED19	Mediator of RNA polymerase II transcription subunit 19	TQDPVPPETPSDSDHKK	(S194)	_TQDPVPPETPS[Phospho (STY)]DSDHKK_.3	_TQDPVPPETPS[Phospho (STY)]DSDHKK_	0.913607	Filtered	Filtered	0.0184826	0.0203902	0.0743818	45527.3	Filtered	Filtered	62818.3	80103.1	83622.6
A0JLT2	MED19	Mediator of RNA polymerase II transcription subunit 19	TQDPVPPETPSDSDHKK	(S194)	_TQDPVPPETPS[Phospho (STY)]DSDHKK_.2	_TQDPVPPETPS[Phospho (STY)]DSDHKK_	Filtered	Filtered	Filtered	Filtered	0.0604657	Filtered	Filtered	Filtered	Filtered	Filtered	23263.8	Filtered
A0JLT2	MED19	Mediator of RNA polymerase II transcription subunit 19	TQDPVPPETPSDSDHK	(S194,S196)	_TQDPVPPETPS[Phospho (STY)]DS[Phospho (STY)]DHK_.3	_TQDPVPPETPS[Phospho (STY)]DS[Phospho (STY)]DHK_	0.677103	0.901399	Filtered	Filtered	Filtered	Filtered	58236	90136.4	Filtered	Filtered	Filtered	Filtered
A0JLT2	MED19	Mediator of RNA polymerase II transcription subunit 19	TQDPVPPETPSDSDHK	(T192)	_TQDPVPPET[Phospho (STY)]PSDSDHK_.2	_TQDPVPPET[Phospho (STY)]PSDSDHK_	Filtered	Filtered	Filtered	0.799775	0.998179	0.997885	Filtered	Filtered	Filtered	50245.4	35280.6	50673.7
A0JLT2	MED19	Mediator of RNA polymerase II transcription subunit 19	TQDPVPPETPSDSDHK	(S196)	_TQDPVPPETPSDS[Phospho (STY)]DHK_.2	_TQDPVPPETPSDS[Phospho (STY)]DHK_	Filtered	Filtered	Filtered	Filtered	Filtered	0.000139231	Filtered	Filtered	Filtered	Filtered	Filtered	220678
A0JLT2	MED19	Mediator of RNA polymerase II transcription subunit 19	TQDPVPPETPSDSDHKK	(S196)	_TQDPVPPETPSDS[Phospho (STY)]DHKK_.2	_TQDPVPPETPSDS[Phospho (STY)]DHKK_	Filtered	Filtered	Filtered	Filtered	0.00562574	Filtered	Filtered	Filtered	Filtered	Filtered	17973.3	Filtered
A0JNW5	UHRF1BP1L	UHRF1-binding protein 1-like	DHNVGSPPKSPTHASPQHTQTEK	(T420,S423)	_DHNVGSPPKSPT[Phospho (STY)]HAS[Phospho (STY)]PQHTQTEK_.4	_DHNVGSPPKSPT[Phospho (STY)]HAS[Phospho (STY)]PQHTQTEK_	0.000452969	0.104225	0.850181	Filtered	0.130042	0.615369	61034.6	58098.3	1095.12	Filtered	22133.2	39056.5
A0JNW5	UHRF1BP1L	UHRF1-binding protein 1-like	DHNVGSPPKSPTHASPQHTQTEK	(S414,S423)	_DHNVGS[Phospho (STY)]PPKSPTHAS[Phospho (STY)]PQHTQTEK_.3	_DHNVGS[Phospho (STY)]PPKSPTHAS[Phospho (STY)]PQHTQTEK_	0.0437778	2.77554e-05	5.64446e-05	0.00512429	1.04956e-07	8.61292e-05	85079.2	97996.7	77699.4	58360.7	53889.5	58316.7
A0JNW5	UHRF1BP1L	UHRF1-binding protein 1-like	DHNVGSPPKSPTHASPQHTQTEK	(S414,S423)	_DHNVGS[Phospho (STY)]PPKSPTHAS[Phospho (STY)]PQHTQTEK_.4	_DHNVGS[Phospho (STY)]PPKSPTHAS[Phospho (STY)]PQHTQTEK_	0.000589648	Filtered	0.000221672	Filtered	Filtered	Filtered	57390.6	Filtered	52485.2	Filtered	Filtered	Filtered
A0JNW5	UHRF1BP1L	UHRF1-binding protein 1-like	SMSVDLSHIPLK	(S935)	_SMS[Phospho (STY)]VDLSHIPLK_.2	_SMS[Phospho (STY)]VDLSHIPLK_	0.999844	0.924167	0.999981	Filtered	0.999854	Filtered	91265.6	99624.4	102816	Filtered	74393.7	Filtered
A0JNW5	UHRF1BP1L	UHRF1-binding protein 1-like	DHNVGSPPKSPTHASPQHTQTEK	(S418,T420)	_DHNVGSPPKS[Phospho (STY)]PT[Phospho (STY)]HASPQHTQTEK_.4	_DHNVGSPPKS[Phospho (STY)]PT[Phospho (STY)]HASPQHTQTEK_	0.832145	0.933944	0.996546	0.415663	Filtered	Filtered	29371.2	17569.1	21025.4	9504.24	Filtered	Filtered
A0JNW5	UHRF1BP1L	UHRF1-binding protein 1-like	EYYSTESEPLTNGGQK	(S774)	_EYYS[Phospho (STY)]TESEPLTNGGQK_.2	_EYYS[Phospho (STY)]TESEPLTNGGQK_	0.0541748	Filtered	0.624808	Filtered	Filtered	0.135887	32201	Filtered	44621.1	Filtered	Filtered	43001.6
A0JNW5	UHRF1BP1L	UHRF1-binding protein 1-like	DHNVGSPPKSPTHASPQHTQTEK	(S414,T420)	_DHNVGS[Phospho (STY)]PPKSPT[Phospho (STY)]HASPQHTQTEK_.4	_DHNVGS[Phospho (STY)]PPKSPT[Phospho (STY)]HASPQHTQTEK_	0.238724	0.00411572	0.000236494	0.417338	0.0209261	Filtered	60317	63897.1	56383.8	29124.6	24577.1	Filtered
A0JNW5	UHRF1BP1L	UHRF1-binding protein 1-like	DHNVGSPPKSPTHASPQHTQTEK	(S414,S418)	_DHNVGS[Phospho (STY)]PPKS[Phospho (STY)]PTHASPQHTQTEK_.4	_DHNVGS[Phospho (STY)]PPKS[Phospho (STY)]PTHASPQHTQTEK_	0.044291	Filtered	Filtered	Filtered	Filtered	Filtered	57460.9	Filtered	Filtered	Filtered	Filtered	Filtered
A0MZ66	SHTN1	Shootin-1	SMPVLGSVSSVTK	(S506)	_S[Phospho (STY)]MPVLGSVSSVTK_.2	_S[Phospho (STY)]MPVLGSVSSVTK_	1	1	1	1	1	1	800982	814329	707255	431706	374684	595843
A0MZ66	SHTN1	Shootin-1	SMPVLGSVSSVTK	(S506,M507)	_S[Phospho (STY)]M[Oxidation (M)]PVLGSVSSVTK_.2	_S[Phospho (STY)]M[Oxidation (M)]PVLGSVSSVTK_	0.997197	0.999999	0.999995	1	0.556253	0.999048	237542	223054	134972	200408	140195	174499
A0MZ66	SHTN1	Shootin-1	RQSHLLLQSSIPDQQLLK	(S249)	_RQS[Phospho (STY)]HLLLQSSIPDQQLLK_.3	_RQS[Phospho (STY)]HLLLQSSIPDQQLLK_	1	1	1	1	1	Filtered	573420	542819	218450	277157	162722	Filtered
A0MZ66	SHTN1	Shootin-1	TLEAEFNSPSPPTPEPGEGPR	(S534)	_TLEAEFNSPS[Phospho (STY)]PPTPEPGEGPR_.3	_TLEAEFNSPS[Phospho (STY)]PPTPEPGEGPR_	0.169798	0.0237528	Filtered	Filtered	Filtered	Filtered	60679.2	80388.6	Filtered	Filtered	Filtered	Filtered
A0MZ66	SHTN1	Shootin-1	RISMLYMAK	(S101)	_RIS[Phospho (STY)]MLYMAK_.2	_RIS[Phospho (STY)]MLYMAK_	Filtered	0.999999	1	Filtered	Filtered	Filtered	Filtered	34520.4	24570.6	Filtered	Filtered	Filtered
A0MZ66	SHTN1	Shootin-1	SLDPENSETELER	(S467)	_S[Phospho (STY)]LDPENSETELER_.2	_S[Phospho (STY)]LDPENSETELER_	Filtered	0.999867	Filtered	Filtered	Filtered	Filtered	Filtered	150573	Filtered	Filtered	Filtered	Filtered
A0MZ66	SHTN1	Shootin-1	VTAEADSSSPTGILATSESK	(T487)	_VT[Phospho (STY)]AEADSSSPTGILATSESK_.3	_VT[Phospho (STY)]AEADSSSPTGILATSESK_	0.00588648	Filtered	Filtered	Filtered	Filtered	Filtered	79924.9	Filtered	Filtered	Filtered	Filtered	Filtered
A1A4S6	ARHGAP10	Rho GTPase-activating protein 10	TPPDTTFPEPTCLSASPPNAPPR	(T580,C587)	_TPPDT[Phospho (STY)]TFPEPTC[Carbamidomethyl (C)]LSASPPNAPPR_.3	_TPPDT[Phospho (STY)]TFPEPTC[Carbamidomethyl (C)]LSASPPNAPPR_	0.253086	0.187646	0.575122	1.04977e-08	5.63147e-14	2.265e-12	76635	149267	95930.2	1626622	1351115	1629243
A1A4S6	ARHGAP10	Rho GTPase-activating protein 10	EDTPTSSLDSLSSPSPVTTAVPGPPGPDK	(S637)	_EDTPTSS[Phospho (STY)]LDSLSSPSPVTTAVPGPPGPDK_.3	_EDTPTSS[Phospho (STY)]LDSLSSPSPVTTAVPGPPGPDK_	0.00689035	Filtered	Filtered	0.00296176	0.00111163	0.00320937	70062.1	Filtered	Filtered	1.34514e+06	922623	660718
A1A4S6	ARHGAP10	Rho GTPase-activating protein 10	EDTPTSSLDSLSSPSPVTTAVPGPPGPDK	(S645)	_EDTPTSSLDSLSSPS[Phospho (STY)]PVTTAVPGPPGPDK_.3	_EDTPTSSLDSLSSPS[Phospho (STY)]PVTTAVPGPPGPDK_	0.406766	Filtered	Filtered	0.212717	0.338816	0.353795	70052.1	Filtered	Filtered	1.34197e+06	913594	660921
A1A4S6	ARHGAP10	Rho GTPase-activating protein 10	TPPDTTFPEPTCLSASPPNAPPR	(C587,S591)	_TPPDTTFPEPTC[Carbamidomethyl (C)]LSAS[Phospho (STY)]PPNAPPR_.3	_TPPDTTFPEPTC[Carbamidomethyl (C)]LSAS[Phospho (STY)]PPNAPPR_	Filtered	Filtered	0.0246286	0.998193	0.999976	0.00329451	Filtered	Filtered	109203	2.12809e+06	1.71265e+06	2.07441e+06
A1A4S6	ARHGAP10	Rho GTPase-activating protein 10	TPPDTTFPEPTCLSASPPNAPPR	(C587,S591)	_TPPDTTFPEPTC[Carbamidomethyl (C)]LSAS[Phospho (STY)]PPNAPPR_.4	_TPPDTTFPEPTC[Carbamidomethyl (C)]LSAS[Phospho (STY)]PPNAPPR_	Filtered	Filtered	0.537488	Filtered	Filtered	0.273658	Filtered	Filtered	10891.9	Filtered	Filtered	41966.5
A1A4S6	ARHGAP10	Rho GTPase-activating protein 10	EDTPTSSLDSLSSPSPVTTAVPGPPGPDK	(T633)	_EDT[Phospho (STY)]PTSSLDSLSSPSPVTTAVPGPPGPDK_.3	_EDT[Phospho (STY)]PTSSLDSLSSPSPVTTAVPGPPGPDK_	Filtered	Filtered	Filtered	4.80479e-05	0.00107198	0.000431084	Filtered	Filtered	Filtered	1.36279e+06	936931	673172
A1A4S6	ARHGAP10	Rho GTPase-activating protein 10	EDTPTSSLDSLSSPSPVTTAVPGPPGPDK	(T635)	_EDTPT[Phospho (STY)]SSLDSLSSPSPVTTAVPGPPGPDK_.3	_EDTPT[Phospho (STY)]SSLDSLSSPSPVTTAVPGPPGPDK_	Filtered	Filtered	Filtered	0.00396985	0.015493	0.000145356	Filtered	Filtered	Filtered	1.34203e+06	908995	660541
A1A4S6	ARHGAP10	Rho GTPase-activating protein 10	EDTPTSSLDSLSSPSPVTTAVPGPPGPDK	(S636)	_EDTPTS[Phospho (STY)]SLDSLSSPSPVTTAVPGPPGPDK_.3	_EDTPTS[Phospho (STY)]SLDSLSSPSPVTTAVPGPPGPDK_	Filtered	Filtered	Filtered	0.000551575	0.00423158	3.58031e-05	Filtered	Filtered	Filtered	1.34195e+06	908820	660335
A1A4S6	ARHGAP10	Rho GTPase-activating protein 10	EDTPTSSLDSLSSPSPVTTAVPGPPGPDK	(S643)	_EDTPTSSLDSLSS[Phospho (STY)]PSPVTTAVPGPPGPDK_.3	_EDTPTSSLDSLSS[Phospho (STY)]PSPVTTAVPGPPGPDK_	Filtered	Filtered	Filtered	0.213107	0.340104	0.352202	Filtered	Filtered	Filtered	1.17786e+06	788771	578080
A1A4S6	ARHGAP10	Rho GTPase-activating protein 10	EDTPTSSLDSLSSPSPVTTAVPGPPGPDK	(S640)	_EDTPTSSLDS[Phospho (STY)]LSSPSPVTTAVPGPPGPDK_.3	_EDTPTSSLDS[Phospho (STY)]LSSPSPVTTAVPGPPGPDK_	Filtered	Filtered	Filtered	0.0425338	0.0798597	Filtered	Filtered	Filtered	Filtered	1.33823e+06	901507	Filtered
A1A4S6	ARHGAP10	Rho GTPase-activating protein 10	EDTPTSSLDSLSSPSPVTTAVPGPPGPDK	(S642)	_EDTPTSSLDSLS[Phospho (STY)]SPSPVTTAVPGPPGPDK_.3	_EDTPTSSLDSLS[Phospho (STY)]SPSPVTTAVPGPPGPDK_	Filtered	Filtered	Filtered	0.511154	0.142567	Filtered	Filtered	Filtered	Filtered	1.16631e+06	778537	Filtered
A1A5D9	CCDC64B	Bicaudal D-related protein 2	RTSLSPAEILEEK	(S349)	_RTS[Phospho (STY)]LSPAEILEEK_.2	_RTS[Phospho (STY)]LSPAEILEEK_	0.993777	0.895387	0.96145	0.95405	0.374982	0.997403	141392	126227	101424	176778	182011	163028
A1A5D9	CCDC64B	Bicaudal D-related protein 2	RTSLSPAEILEEK	(S349)	_RTS[Phospho (STY)]LSPAEILEEK_.3	_RTS[Phospho (STY)]LSPAEILEEK_	0.967337	0.0573944	Filtered	0.633706	0.661919	0.662998	37351.7	31736.2	Filtered	50567	44470.4	50291.4
A1A5D9	CCDC64B	Bicaudal D-related protein 2	RDSFLGGGPGPEEPEDLALQLQQK	(S36)	_RDS[Phospho (STY)]FLGGGPGPEEPEDLALQLQQK_.3	_RDS[Phospho (STY)]FLGGGPGPEEPEDLALQLQQK_	1	1	1	1	1	1	157287	230974	223972	106294	99303.5	124153
A1A5D9	CCDC64B	Bicaudal D-related protein 2	RTSLSPAEILEEK	(T348)	_RT[Phospho (STY)]SLSPAEILEEK_.2	_RT[Phospho (STY)]SLSPAEILEEK_	0.00655281	0.107748	0.595186	Filtered	0.115068	0.00468136	151421	152998	90099	Filtered	183221	175769
A1A5D9	CCDC64B	Bicaudal D-related protein 2	RTSLSPAEILEEK	(S351)	_RTSLS[Phospho (STY)]PAEILEEK_.2	_RTSLS[Phospho (STY)]PAEILEEK_	2.56264e-05	Filtered	Filtered	Filtered	Filtered	1.15541e-05	123362	Filtered	Filtered	Filtered	Filtered	141852
A1IGU5	ARHGEF37	Rho guanine nucleotide exchange factor 37	TTRLSQLLK	(T247)	_T[Phospho (STY)]TRLSQLLK_.2	_T[Phospho (STY)]TRLSQLLK_	2.32542e-06	1.85089e-05	0.0001283	0.582035	Filtered	Filtered	273891	242395	169701	20089.3	Filtered	Filtered
A1IGU5	ARHGEF37	Rho guanine nucleotide exchange factor 37	TTRLSQLLK	(S251)	_TTRLS[Phospho (STY)]QLLK_.2	_TTRLS[Phospho (STY)]QLLK_	0.999996	0.999968	0.999263	Filtered	Filtered	Filtered	271896	237657	169937	Filtered	Filtered	Filtered
A1IGU5	ARHGEF37	Rho guanine nucleotide exchange factor 37	ARSPVLWGWSLPS	(S665)	_ARS[Phospho (STY)]PVLWGWSLPS_.2	_ARS[Phospho (STY)]PVLWGWSLPS_	1	1	1	Filtered	Filtered	Filtered	46971.8	43895.8	36616.9	Filtered	Filtered	Filtered
A1KXE4	FAM168B	Myelin-associated neurite-outgrowth inhibitor	APGTPTYSYVPPQW	(T185)	_APGT[Phospho (STY)]PTYSYVPPQW_.2	_APGT[Phospho (STY)]PTYSYVPPQW_	0.416992	0.0227458	0.00162009	5.51802e-05	Filtered	0.0105253	71629.8	58919.8	52229	71673.1	Filtered	40153.1
A1KXE4	FAM168B	Myelin-associated neurite-outgrowth inhibitor	APGTPTYSYVPPQW	(T187)	_APGTPT[Phospho (STY)]YSYVPPQW_.2	_APGTPT[Phospho (STY)]YSYVPPQW_	0.117692	0.203541	0.00249792	Filtered	Filtered	5.45955e-05	50118.6	40461.5	33154.7	Filtered	Filtered	22583.7
A1KXE4	FAM168B	Myelin-associated neurite-outgrowth inhibitor	APGTPTYSYVPPQW	(S189)	_APGTPTYS[Phospho (STY)]YVPPQW_.2	_APGTPTYS[Phospho (STY)]YVPPQW_	4.24595e-05	0.00970586	Filtered	Filtered	Filtered	Filtered	49435.3	40428.6	Filtered	Filtered	Filtered	Filtered
A1KXE4	FAM168B	Myelin-associated neurite-outgrowth inhibitor	APGTPTYSYVPPQW	(Y190)	_APGTPTYSY[Phospho (STY)]VPPQW_.2	_APGTPTYSY[Phospho (STY)]VPPQW_	0.895876	0.852412	Filtered	Filtered	Filtered	Filtered	50622.2	39194.5	Filtered	Filtered	Filtered	Filtered
A1L170	C1orf226	Uncharacterized protein C1orf226	ASSPSLIER	(S223)	_ASS[Phospho (STY)]PSLIER_.2	_ASS[Phospho (STY)]PSLIER_	1	1	1	0.999995	0.999997	0.999962	810935	1.0005e+06	888802	279451	297808	325353
A1L170	C1orf226	Uncharacterized protein C1orf226	ASSPSLIER	(S225)	_ASSPS[Phospho (STY)]LIER_.2	_ASSPS[Phospho (STY)]LIER_	6.16811e-17	2.84023e-15	1.13458e-13	1.82932e-09	1.74034e-12	2.23223e-10	673157	836756	746772	239199	258890	286962
A1L170	C1orf226	Uncharacterized protein C1orf226	RASSPSLIER	(S222)	_RAS[Phospho (STY)]SPSLIER_.2	_RAS[Phospho (STY)]SPSLIER_	0.69989	2.61922e-06	0.000216784	0.942411	0.999286	0.998708	664449	846175	738319	218201	82074.8	85082
A1L170	C1orf226	Uncharacterized protein C1orf226	RASSPSLIER	(S223)	_RASS[Phospho (STY)]PSLIER_.2	_RASS[Phospho (STY)]PSLIER_	0.337026	0.999864	0.99954	0.0443321	0.129716	0.167591	540468	673863	600609	193219	198255	225000
A1L170	C1orf226	Uncharacterized protein C1orf226	LSLSPISLAESWEDGSPPPQAR	(S237)	_LSLS[Phospho (STY)]PISLAESWEDGSPPPQAR_.3	_LSLS[Phospho (STY)]PISLAESWEDGSPPPQAR_	0.787916	0.688448	0.856832	0.475724	0.0400198	0.0245822	175044	222210	189561	105441	103008	126020
A1L170	C1orf226	Uncharacterized protein C1orf226	LSLSPISLAESWEDGSPPPQAR	(S235)	_LS[Phospho (STY)]LSPISLAESWEDGSPPPQAR_.3	_LS[Phospho (STY)]LSPISLAESWEDGSPPPQAR_	0.17319	0.310672	0.128572	0.449073	0.211805	0.987049	154926	197533	167497	73469.4	72335.8	98002.8
A1L170	C1orf226	Uncharacterized protein C1orf226	LSLSPISLAESWEDGSPPPQAR	(S249)	_LSLSPISLAESWEDGS[Phospho (STY)]PPPQAR_.3	_LSLSPISLAESWEDGS[Phospho (STY)]PPPQAR_	1.88018e-06	1.14498e-08	0.000331041	7.7776e-08	0.000219703	1.84229e-08	134355	179618	145466	68731.8	70278.9	92589.3
A1L170	C1orf226	Uncharacterized protein C1orf226	RASSPSLIER	(S222,S223)	_RAS[Phospho (STY)]S[Phospho (STY)]PSLIER_.2	_RAS[Phospho (STY)]S[Phospho (STY)]PSLIER_	0.980456	Filtered	0.948016	Filtered	0.990501	0.686683	193233	Filtered	224664	Filtered	293426	199094
A1L170	C1orf226	Uncharacterized protein C1orf226	RASSPSLIER	(S222,S225)	_RAS[Phospho (STY)]SPS[Phospho (STY)]LIER_.2	_RAS[Phospho (STY)]SPS[Phospho (STY)]LIER_	Filtered	0.666667	0.194457	0.213901	0.162887	Filtered	Filtered	204939	173221	205649	244032	Filtered
A1L170	C1orf226	Uncharacterized protein C1orf226	LSLSPISLAESWEDGSPPPQAR	(S237,S240)	_LSLS[Phospho (STY)]PIS[Phospho (STY)]LAESWEDGSPPPQAR_.3	_LSLS[Phospho (STY)]PIS[Phospho (STY)]LAESWEDGSPPPQAR_	0.722273	0.609327	0.173858	Filtered	Filtered	Filtered	22908.9	24028.7	27191.1	Filtered	Filtered	Filtered
A1L170	C1orf226	Uncharacterized protein C1orf226	LSLSPISLAESWEDGSPPPQAR	(S235,S249)	_LS[Phospho (STY)]LSPISLAESWEDGS[Phospho (STY)]PPPQAR_.3	_LS[Phospho (STY)]LSPISLAESWEDGS[Phospho (STY)]PPPQAR_	0.0111574	0.0412967	6.0385e-06	Filtered	Filtered	Filtered	22908.8	23898.2	27226.5	Filtered	Filtered	Filtered
A1L170	C1orf226	Uncharacterized protein C1orf226	LSLSPISLAESWEDGSPPPQAR	(S240,S249)	_LSLSPIS[Phospho (STY)]LAESWEDGS[Phospho (STY)]PPPQAR_.3	_LSLSPIS[Phospho (STY)]LAESWEDGS[Phospho (STY)]PPPQAR_	0.0141621	0.0408773	5.92124e-06	Filtered	Filtered	Filtered	19377.3	17329.2	17251.3	Filtered	Filtered	Filtered
A1L170	C1orf226	Uncharacterized protein C1orf226	PVAPGSAPLGSGEPGGPGLWVGSSQHLK	(S47)	_PVAPGSAPLGSGEPGGPGLWVGS[Phospho (STY)]SQHLK_.3	_PVAPGSAPLGSGEPGGPGLWVGS[Phospho (STY)]SQHLK_	0.988617	0.975051	Filtered	Filtered	Filtered	Filtered	276716	312307	Filtered	Filtered	Filtered	Filtered
A1L170	C1orf226	Uncharacterized protein C1orf226	PVAPGSAPLGSGEPGGPGLWVGSSQHLK	(S48)	_PVAPGSAPLGSGEPGGPGLWVGSS[Phospho (STY)]QHLK_.3	_PVAPGSAPLGSGEPGGPGLWVGSS[Phospho (STY)]QHLK_	0.0132107	Filtered	0.256643	Filtered	Filtered	Filtered	293452	Filtered	151266	Filtered	Filtered	Filtered
A1L170	C1orf226	Uncharacterized protein C1orf226	LSLSPISLAESWEDGSPPPQAR	(S240)	_LSLSPIS[Phospho (STY)]LAESWEDGSPPPQAR_.3	_LSLSPIS[Phospho (STY)]LAESWEDGSPPPQAR_	0.00172039	Filtered	0.000561327	Filtered	Filtered	Filtered	177867	Filtered	191764	Filtered	Filtered	Filtered
A1L170	C1orf226	Uncharacterized protein C1orf226	LSLSPISLAESWEDGSPPPQAR	(S237,S249)	_LSLS[Phospho (STY)]PISLAESWEDGS[Phospho (STY)]PPPQAR_.3	_LSLS[Phospho (STY)]PISLAESWEDGS[Phospho (STY)]PPPQAR_	0.0117595	Filtered	3.15681e-05	Filtered	Filtered	Filtered	16754.3	Filtered	15345.4	Filtered	Filtered	Filtered
A1L170	C1orf226	Uncharacterized protein C1orf226	LSLSPISLAESWEDGSPPPQAR	(S244)	_LSLSPISLAES[Phospho (STY)]WEDGSPPPQAR_.3	_LSLSPISLAES[Phospho (STY)]WEDGSPPPQAR_	0.0189237	Filtered	Filtered	Filtered	Filtered	Filtered	160492	Filtered	Filtered	Filtered	Filtered	Filtered
A1L170	C1orf226	Uncharacterized protein C1orf226	VLPNGEVSLSVPDLIHK	(S198)	_VLPNGEVSLS[Phospho (STY)]VPDLIHK_.3	_VLPNGEVSLS[Phospho (STY)]VPDLIHK_	0.790456	Filtered	Filtered	Filtered	Filtered	0.5	76136.2	Filtered	Filtered	Filtered	Filtered	37499.9
A1L170	C1orf226	Uncharacterized protein C1orf226	LSLSPISLAESWEDGSPPPQAR	(S244,S249)	_LSLSPISLAES[Phospho (STY)]WEDGS[Phospho (STY)]PPPQAR_.3	_LSLSPISLAES[Phospho (STY)]WEDGS[Phospho (STY)]PPPQAR_	Filtered	Filtered	1.87945e-05	Filtered	Filtered	Filtered	Filtered	Filtered	27275.8	Filtered	Filtered	Filtered
A1L390	PLEKHG3	Pleckstrin homology domain-containing family G member 3	GPLSPFNSR	(S76)	_GPLS[Phospho (STY)]PFNSR_.2	_GPLS[Phospho (STY)]PFNSR_	1	1	1	1	1	1	11019982	10868862	8020970	4.63529e+06	4.13555e+06	4850612
A1L390	PLEKHG3	Pleckstrin homology domain-containing family G member 3	SHSVPENMVEPPLSGR	(S1079)	_S[Phospho (STY)]HSVPENMVEPPLSGR_.3	_S[Phospho (STY)]HSVPENMVEPPLSGR_	0.0238206	0.264176	0.038421	0.290668	0.529705	0.00283439	1.63635e+06	1.43002e+06	1.31022e+06	756279	411886	736820
A1L390	PLEKHG3	Pleckstrin homology domain-containing family G member 3	SHSVPENMVEPPLSGR	(S1079)	_S[Phospho (STY)]HSVPENMVEPPLSGR_.2	_S[Phospho (STY)]HSVPENMVEPPLSGR_	0.215243	0.195188	0.0705766	0.312849	0.255704	0.456779	1.24103e+06	1.10668e+06	1.21689e+06	581938	590275	353693
A1L390	PLEKHG3	Pleckstrin homology domain-containing family G member 3	SHSVPENMVEPPLSGR	(S1081)	_SHS[Phospho (STY)]VPENMVEPPLSGR_.3	_SHS[Phospho (STY)]VPENMVEPPLSGR_	0.977546	0.772511	0.961406	0.459957	0.337946	0.997373	1.55646e+06	1347358	1.22351e+06	739565	386452	690300
A1L390	PLEKHG3	Pleckstrin homology domain-containing family G member 3	SHSVPENMVEPPLSGR	(S1081)	_SHS[Phospho (STY)]VPENMVEPPLSGR_.2	_SHS[Phospho (STY)]VPENMVEPPLSGR_	0.783043	0.90086	0.915566	0.742447	0.823965	0.638213	1.10656e+06	1.20257e+06	1.08318e+06	594337	627826	604304
A1L390	PLEKHG3	Pleckstrin homology domain-containing family G member 3	AWSSQDEVSTNVR	(S433)	_AWSS[Phospho (STY)]QDEVSTNVR_.2	_AWSS[Phospho (STY)]QDEVSTNVR_	0.476108	0.325417	0.852242	0.684941	0.726547	0.971626	2.55414e+06	2183178	2.77777e+06	1.11354e+06	826744	1.46802e+06
A1L390	PLEKHG3	Pleckstrin homology domain-containing family G member 3	RRESLSYIPK	(S741)	_RRES[Phospho (STY)]LSYIPK_.2	_RRES[Phospho (STY)]LSYIPK_	1	1	1	1	1	1	1699101	2.30135e+06	1.61592e+06	1540360	1.54312e+06	1469574
A1L390	PLEKHG3	Pleckstrin homology domain-containing family G member 3	SSSVLSLEGSEK	(S643)	_SSSVLS[Phospho (STY)]LEGSEK_.2	_SSSVLS[Phospho (STY)]LEGSEK_	0.842936	0.995681	0.821219	0.999995	0.427887	0.999997	1128789	1064700	813731	667975	523270	660735
A1L390	PLEKHG3	Pleckstrin homology domain-containing family G member 3	SSSVLSLEGSEK	(S640,S643)	_SSS[Phospho (STY)]VLS[Phospho (STY)]LEGSEK_.2	_SSS[Phospho (STY)]VLS[Phospho (STY)]LEGSEK_	0.868957	0.865568	0.828031	0.174747	0.957299	0.289608	453995	417038	405814	296952	221297	240857
A1L390	PLEKHG3	Pleckstrin homology domain-containing family G member 3	SSSVLSLEGSEK	(S638,S643)	_S[Phospho (STY)]SSVLS[Phospho (STY)]LEGSEK_.2	_S[Phospho (STY)]SSVLS[Phospho (STY)]LEGSEK_	0.00844338	0.108503	0.00846093	0.70568	0.00994606	0.600377	276153	245419	261198	187373	137004	160209
A1L390	PLEKHG3	Pleckstrin homology domain-containing family G member 3	PSARSPLSPTETFSWPDVR	(S1034,S1040)	_PS[Phospho (STY)]ARSPLS[Phospho (STY)]PTETFSWPDVR_.3	_PS[Phospho (STY)]ARSPLS[Phospho (STY)]PTETFSWPDVR_	0.00258588	0.00367905	0.170081	0.00704418	0.000321357	0.00274777	247435	235169	196528	212548	135742	171794
A1L390	PLEKHG3	Pleckstrin homology domain-containing family G member 3	PSARSPLSPTETFSWPDVR	(S1037,S1040)	_PSARS[Phospho (STY)]PLS[Phospho (STY)]PTETFSWPDVR_.3	_PSARS[Phospho (STY)]PLS[Phospho (STY)]PTETFSWPDVR_	0.99716	0.996149	0.835807	0.993493	0.999464	0.00776606	248709	235395	197247	210048	135732	170517
A1L390	PLEKHG3	Pleckstrin homology domain-containing family G member 3	TTSPGGRPSARSPLSPTETFSWPDVR	(S1028,S1034,S1037)	_TTS[Phospho (STY)]PGGRPS[Phospho (STY)]ARS[Phospho (STY)]PLSPTETFSWPDVR_.4	_TTS[Phospho (STY)]PGGRPS[Phospho (STY)]ARS[Phospho (STY)]PLSPTETFSWPDVR_	1.44513e-08	8.3613e-12	2.9084e-07	2.5589e-07	3.63074e-09	3.62441e-08	188464	167829	150447	87491.6	74260.7	95660.8
A1L390	PLEKHG3	Pleckstrin homology domain-containing family G member 3	TTSPGGRPSARSPLSPTETFSWPDVR	(S1028,S1034,S1040)	_TTS[Phospho (STY)]PGGRPS[Phospho (STY)]ARSPLS[Phospho (STY)]PTETFSWPDVR_.4	_TTS[Phospho (STY)]PGGRPS[Phospho (STY)]ARSPLS[Phospho (STY)]PTETFSWPDVR_	1.41056e-08	8.72401e-12	3.09641e-07	1.97373e-07	3.2183e-09	2.32521e-08	160596	140788	122630	87715.8	65555.8	81082.1
A1L390	PLEKHG3	Pleckstrin homology domain-containing family G member 3	TTSPGGRPSARSPLSPTETFSWPDVR	(S1034,S1037,S1040)	_TTSPGGRPS[Phospho (STY)]ARS[Phospho (STY)]PLS[Phospho (STY)]PTETFSWPDVR_.4	_TTSPGGRPS[Phospho (STY)]ARS[Phospho (STY)]PLS[Phospho (STY)]PTETFSWPDVR_	0.00353034	0.000124055	0.016328	0.000333013	0.00339423	0.946917	146658	123290	116496	62619.2	56118	68196.8
A1L390	PLEKHG3	Pleckstrin homology domain-containing family G member 3	TTSPGGRPSARSPLSPTETFSWPDVR	(T1026,S1037,S1040)	_T[Phospho (STY)]TSPGGRPSARS[Phospho (STY)]PLS[Phospho (STY)]PTETFSWPDVR_.4	_T[Phospho (STY)]TSPGGRPSARS[Phospho (STY)]PLS[Phospho (STY)]PTETFSWPDVR_	1.23643e-12	3.63927e-13	8.04583e-09	1.10936e-08	1.40423e-10	9.16523e-10	127338	111935	99143.6	65053.2	55745.9	67798
A1L390	PLEKHG3	Pleckstrin homology domain-containing family G member 3	TTSPGGRPSARSPLSPTETFSWPDVR	(T1026,S1028,S1040)	_T[Phospho (STY)]TS[Phospho (STY)]PGGRPSARSPLS[Phospho (STY)]PTETFSWPDVR_.4	_T[Phospho (STY)]TS[Phospho (STY)]PGGRPSARSPLS[Phospho (STY)]PTETFSWPDVR_	9.35199e-13	4.95957e-13	8.72897e-09	1.03672e-08	1.43072e-10	7.52873e-10	137790	110128	106164	53803.4	48005.1	60094.8
A1L390	PLEKHG3	Pleckstrin homology domain-containing family G member 3	FNSLPRPDPEPVPPVGSK	(S759)	_FNS[Phospho (STY)]LPRPDPEPVPPVGSK_.3	_FNS[Phospho (STY)]LPRPDPEPVPPVGSK_	0.999942	1	1	Filtered	0.999999	1	1.05789e+06	1.07324e+06	1.32882e+06	Filtered	424461	883034
A1L390	PLEKHG3	Pleckstrin homology domain-containing family G member 3	SSSVLSLEGSEK	(S640)	_SSS[Phospho (STY)]VLSLEGSEK_.2	_SSS[Phospho (STY)]VLSLEGSEK_	0.659241	0.411153	0.419701	0.682567	Filtered	0.284184	308608	261021	266088	156056	Filtered	156130
A1L390	PLEKHG3	Pleckstrin homology domain-containing family G member 3	SSSVLSLEGSEK	(S638)	_S[Phospho (STY)]SSVLSLEGSEK_.2	_S[Phospho (STY)]SSVLSLEGSEK_	0.539178	0.46165	0.54361	0.161486	Filtered	0.645718	185472	152992	161253	83586.7	Filtered	83388.6
A1L390	PLEKHG3	Pleckstrin homology domain-containing family G member 3	RESLSYIPK	(S741)	_RES[Phospho (STY)]LSYIPK_.2	_RES[Phospho (STY)]LSYIPK_	0.996907	0.998373	Filtered	0.995855	0.967783	0.806956	135023	129132	Filtered	107224	95371.8	105034
A1L390	PLEKHG3	Pleckstrin homology domain-containing family G member 3	PSARSPLSPTETFSWPDVR	(S1034)	_PS[Phospho (STY)]ARSPLSPTETFSWPDVR_.3	_PS[Phospho (STY)]ARSPLSPTETFSWPDVR_	0.464745	Filtered	0.0869184	0.0970397	0.200212	0.0137974	80329.3	Filtered	84595.4	125641	114113	157518
A1L390	PLEKHG3	Pleckstrin homology domain-containing family G member 3	SSSVLSLEGSEK	(S647)	_SSSVLSLEGS[Phospho (STY)]EK_.2	_SSSVLSLEGS[Phospho (STY)]EK_	0.995872	0.999913	Filtered	7.0222e-06	0.451271	1.969e-06	39460.6	44150.3	Filtered	171010	127815	163436
A1L390	PLEKHG3	Pleckstrin homology domain-containing family G member 3	VAPERDGKSPTVPCLQEEAGEPLGGK	(S962,C967)	_VAPERDGKS[Phospho (STY)]PTVPC[Carbamidomethyl (C)]LQEEAGEPLGGK_.4	_VAPERDGKS[Phospho (STY)]PTVPC[Carbamidomethyl (C)]LQEEAGEPLGGK_	0.988333	0.962643	0.892176	0.771386	Filtered	Filtered	509066	475168	412805	240308	Filtered	Filtered
A1L390	PLEKHG3	Pleckstrin homology domain-containing family G member 3	VAPERDGKSPTVPCLQEEAGEPLGGK	(S962,C967)	_VAPERDGKS[Phospho (STY)]PTVPC[Carbamidomethyl (C)]LQEEAGEPLGGK_.3	_VAPERDGKS[Phospho (STY)]PTVPC[Carbamidomethyl (C)]LQEEAGEPLGGK_	0.973197	0.919449	0.905867	Filtered	Filtered	Filtered	198894	200417	188338	Filtered	Filtered	Filtered
A1L390	PLEKHG3	Pleckstrin homology domain-containing family G member 3	SPLSPTETFSWPDVR	(S1040)	_SPLS[Phospho (STY)]PTETFSWPDVR_.2	_SPLS[Phospho (STY)]PTETFSWPDVR_	0.455355	0.630331	0.109148	0.0179669	0.13156	0.297533	229314	260459	180123	251579	156322	285917
A1L390	PLEKHG3	Pleckstrin homology domain-containing family G member 3	SPLSPTETFSWPDVR	(S1040)	_SPLS[Phospho (STY)]PTETFSWPDVR_.3	_SPLS[Phospho (STY)]PTETFSWPDVR_	0.0289516	Filtered	Filtered	Filtered	Filtered	0.0491063	12362.5	Filtered	Filtered	Filtered	Filtered	14025.5
A1L390	PLEKHG3	Pleckstrin homology domain-containing family G member 3	SPLSPTETFSWPDVR	(S1037)	_S[Phospho (STY)]PLSPTETFSWPDVR_.2	_S[Phospho (STY)]PLSPTETFSWPDVR_	0.629358	0.368163	0.902019	0.984112	0.88664	0.699004	140737	166985	107169	151164	95823.5	164633
A1L390	PLEKHG3	Pleckstrin homology domain-containing family G member 3	SPLSPTETFSWPDVR	(S1037)	_S[Phospho (STY)]PLSPTETFSWPDVR_.3	_S[Phospho (STY)]PLSPTETFSWPDVR_	0.975405	0.991951	Filtered	Filtered	Filtered	Filtered	14485.6	11260.5	Filtered	Filtered	Filtered	Filtered
A1L390	PLEKHG3	Pleckstrin homology domain-containing family G member 3	RESLSYIPK	(S743)	_RESLS[Phospho (STY)]YIPK_.2	_RESLS[Phospho (STY)]YIPK_	0.00343552	Filtered	Filtered	0.0118678	0.0302812	0.000596235	134702	Filtered	Filtered	112383	96819.1	106692
A1L390	PLEKHG3	Pleckstrin homology domain-containing family G member 3	PSARSPLSPTETFSWPDVR	(S1037)	_PSARS[Phospho (STY)]PLSPTETFSWPDVR_.3	_PSARS[Phospho (STY)]PLSPTETFSWPDVR_	0.502463	Filtered	Filtered	0.979034	0.0139696	0.857779	59731.7	Filtered	Filtered	89112.7	77596.9	108855
A1L390	PLEKHG3	Pleckstrin homology domain-containing family G member 3	ALSSEEEEEMGGAAQEPESLLPPSVLDQASVIAER	(S576,S577)	_ALS[Phospho (STY)]S[Phospho (STY)]EEEEEMGGAAQEPESLLPPSVLDQASVIAER_.4	_ALS[Phospho (STY)]S[Phospho (STY)]EEEEEMGGAAQEPESLLPPSVLDQASVIAER_	0.137357	0.306129	0.999521	Filtered	Filtered	0.720358	34060.7	29471.8	36921.9	Filtered	Filtered	30719.9
A1L390	PLEKHG3	Pleckstrin homology domain-containing family G member 3	SPLSPTETFSWPDVR	(T1042)	_SPLSPT[Phospho (STY)]ETFSWPDVR_.3	_SPLSPT[Phospho (STY)]ETFSWPDVR_	0.00222173	6.47462e-06	Filtered	Filtered	9.97743e-06	0.00013943	8182.32	7706.55	Filtered	Filtered	6479.54	9840.51
A1L390	PLEKHG3	Pleckstrin homology domain-containing family G member 3	IWEGMESSGGSPGK	(S827)	_IWEGMESSGGS[Phospho (STY)]PGK_.2	_IWEGMESSGGS[Phospho (STY)]PGK_	0.999997	Filtered	Filtered	0.998316	0.999988	Filtered	457719	Filtered	Filtered	284792	271628	Filtered
A1L390	PLEKHG3	Pleckstrin homology domain-containing family G member 3	SSSVLSLEGSEK	(S643,S647)	_SSSVLS[Phospho (STY)]LEGS[Phospho (STY)]EK_.2	_SSSVLS[Phospho (STY)]LEGS[Phospho (STY)]EK_	0.998141	0.999956	0.999165	Filtered	Filtered	Filtered	286611	298236	254377	Filtered	Filtered	Filtered
A1L390	PLEKHG3	Pleckstrin homology domain-containing family G member 3	PSSEIVKIWEGMESSGGSPGK	(M821,S827)	_PSSEIVKIWEGM[Oxidation (M)]ESSGGS[Phospho (STY)]PGK_.3	_PSSEIVKIWEGM[Oxidation (M)]ESSGGS[Phospho (STY)]PGK_	Filtered	Filtered	0.995713	Filtered	0.989839	0.353257	Filtered	Filtered	239090	Filtered	179596	204792
A1L390	PLEKHG3	Pleckstrin homology domain-containing family G member 3	TTSPGGRPSARSPLSPTETFSWPDVR	(S1028,S1037,S1040)	_TTS[Phospho (STY)]PGGRPSARS[Phospho (STY)]PLS[Phospho (STY)]PTETFSWPDVR_.4	_TTS[Phospho (STY)]PGGRPSARS[Phospho (STY)]PLS[Phospho (STY)]PTETFSWPDVR_	5.46074e-11	Filtered	3.34389e-07	Filtered	Filtered	6.73026e-12	143801	Filtered	106951	Filtered	Filtered	70513
A1L390	PLEKHG3	Pleckstrin homology domain-containing family G member 3	PVSTSLHQDGSQERPVSLTSTTSSSGSSCDSR	(S24,C30)	_PVSTSLHQDGSQERPVSLTSTTS[Phospho (STY)]SSGSSC[Carbamidomethyl (C)]DSR_.4	_PVSTSLHQDGSQERPVSLTSTTS[Phospho (STY)]SSGSSC[Carbamidomethyl (C)]DSR_	0.000892861	2.37779e-05	0.000441632	Filtered	Filtered	Filtered	14946.5	8505.61	10400.1	Filtered	Filtered	Filtered
A1L390	PLEKHG3	Pleckstrin homology domain-containing family G member 3	SHSVPENMVEPPLSGR	(S1081,M1086)	_SHS[Phospho (STY)]VPENM[Oxidation (M)]VEPPLSGR_.3	_SHS[Phospho (STY)]VPENM[Oxidation (M)]VEPPLSGR_	0.657055	0.970564	0.981582	Filtered	Filtered	Filtered	839729	682341	636069	Filtered	Filtered	Filtered
A1L390	PLEKHG3	Pleckstrin homology domain-containing family G member 3	SHSVPENMVEPPLSGR	(S1079,M1086)	_S[Phospho (STY)]HSVPENM[Oxidation (M)]VEPPLSGR_.3	_S[Phospho (STY)]HSVPENM[Oxidation (M)]VEPPLSGR_	0.0324594	0.0170495	0.0160457	0.0217546	0.0233565	Filtered	769442	507000	469673	183858	216326	Filtered
A1L390	PLEKHG3	Pleckstrin homology domain-containing family G member 3	VAPERDGKSPTVPCLQEEAGEPLGGK	(T964,C967)	_VAPERDGKSPT[Phospho (STY)]VPC[Carbamidomethyl (C)]LQEEAGEPLGGK_.3	_VAPERDGKSPT[Phospho (STY)]VPC[Carbamidomethyl (C)]LQEEAGEPLGGK_	0.0228243	0.0725501	0.0731582	Filtered	Filtered	Filtered	484049	504941	455591	Filtered	Filtered	Filtered
A1L390	PLEKHG3	Pleckstrin homology domain-containing family G member 3	VAPERDGKSPTVPCLQEEAGEPLGGK	(T964,C967)	_VAPERDGKSPT[Phospho (STY)]VPC[Carbamidomethyl (C)]LQEEAGEPLGGK_.4	_VAPERDGKSPT[Phospho (STY)]VPC[Carbamidomethyl (C)]LQEEAGEPLGGK_	0.0160732	Filtered	0.122744	Filtered	Filtered	Filtered	365236	Filtered	301784	Filtered	Filtered	Filtered
A1L390	PLEKHG3	Pleckstrin homology domain-containing family G member 3	NSISRFNSLPRPDPEPVPPVGSK	(S753,S755,S759,S773)	_NS[Phospho (STY)]IS[Phospho (STY)]RFNS[Phospho (STY)]LPRPDPEPVPPVGS[Phospho (STY)]K_.3	_NS[Phospho (STY)]IS[Phospho (STY)]RFNS[Phospho (STY)]LPRPDPEPVPPVGS[Phospho (STY)]K_	1	1	Filtered	Filtered	Filtered	Filtered	131541	120986	Filtered	Filtered	Filtered	Filtered
A1L390	PLEKHG3	Pleckstrin homology domain-containing family G member 3	FVSSFSRRSSVAQEDSK	(S614,S617,S618)	_FVSSFS[Phospho (STY)]RRS[Phospho (STY)]S[Phospho (STY)]VAQEDSK_.3	_FVSSFS[Phospho (STY)]RRS[Phospho (STY)]S[Phospho (STY)]VAQEDSK_	0.00639768	0.064504	Filtered	Filtered	Filtered	Filtered	25715.8	33335.8	Filtered	Filtered	Filtered	Filtered
A1L390	PLEKHG3	Pleckstrin homology domain-containing family G member 3	DGKSPTVPCLQEEAGEPLGGK	(T964,C967)	_DGKSPT[Phospho (STY)]VPC[Carbamidomethyl (C)]LQEEAGEPLGGK_.3	_DGKSPT[Phospho (STY)]VPC[Carbamidomethyl (C)]LQEEAGEPLGGK_	Filtered	Filtered	0.167072	Filtered	Filtered	Filtered	Filtered	Filtered	388328	Filtered	Filtered	Filtered
A1L390	PLEKHG3	Pleckstrin homology domain-containing family G member 3	FVSSFSRRSSVAQEDSK	(S612,S617,S618)	_FVSS[Phospho (STY)]FSRRS[Phospho (STY)]S[Phospho (STY)]VAQEDSK_.3	_FVSS[Phospho (STY)]FSRRS[Phospho (STY)]S[Phospho (STY)]VAQEDSK_	Filtered	0.153329	Filtered	Filtered	Filtered	Filtered	Filtered	204791	Filtered	Filtered	Filtered	Filtered
A1L390	PLEKHG3	Pleckstrin homology domain-containing family G member 3	TTSPGGRPSARSPLSPTETFSWPDVR	(S1037,S1040)	_TTSPGGRPSARS[Phospho (STY)]PLS[Phospho (STY)]PTETFSWPDVR_.3	_TTSPGGRPSARS[Phospho (STY)]PLS[Phospho (STY)]PTETFSWPDVR_	0.0684349	Filtered	Filtered	Filtered	Filtered	Filtered	147437	Filtered	Filtered	Filtered	Filtered	Filtered
A1L390	PLEKHG3	Pleckstrin homology domain-containing family G member 3	ELSSSTQGELVAPLHPR	(T895)	_ELSSST[Phospho (STY)]QGELVAPLHPR_.3	_ELSSST[Phospho (STY)]QGELVAPLHPR_	Filtered	0.222427	Filtered	Filtered	Filtered	Filtered	Filtered	20601.6	Filtered	Filtered	Filtered	Filtered
A1L390	PLEKHG3	Pleckstrin homology domain-containing family G member 3	PVSTSLHQDGSQERPVSLTSTTSSSGSSCDSR	(S26,C30)	_PVSTSLHQDGSQERPVSLTSTTSSS[Phospho (STY)]GSSC[Carbamidomethyl (C)]DSR_.4	_PVSTSLHQDGSQERPVSLTSTTSSS[Phospho (STY)]GSSC[Carbamidomethyl (C)]DSR_	1.35089e-06	Filtered	Filtered	Filtered	Filtered	Filtered	13597.8	Filtered	Filtered	Filtered	Filtered	Filtered
A1L390	PLEKHG3	Pleckstrin homology domain-containing family G member 3	PVSTSLHQDGSQERPVSLTSTTSSSGSSCDSR	(T5,C30)	_PVST[Phospho (STY)]SLHQDGSQERPVSLTSTTSSSGSSC[Carbamidomethyl (C)]DSR_.4	_PVST[Phospho (STY)]SLHQDGSQERPVSLTSTTSSSGSSC[Carbamidomethyl (C)]DSR_	2.24193e-05	Filtered	Filtered	Filtered	Filtered	Filtered	7367.64	Filtered	Filtered	Filtered	Filtered	Filtered
A1L390	PLEKHG3	Pleckstrin homology domain-containing family G member 3	SPLSPTETFSWPDVR	(S1037,S1040)	_S[Phospho (STY)]PLS[Phospho (STY)]PTETFSWPDVR_.2	_S[Phospho (STY)]PLS[Phospho (STY)]PTETFSWPDVR_	Filtered	0.997542	Filtered	Filtered	Filtered	Filtered	Filtered	2264.01	Filtered	Filtered	Filtered	Filtered
A1X283	SH3PXD2B	SH3 and PX domain-containing protein 2B	PGPGSPSHPGALDLDGVSR	(S293)	_PGPGSPS[Phospho (STY)]HPGALDLDGVSR_.3	_PGPGSPS[Phospho (STY)]HPGALDLDGVSR_	0.068103	0.00678387	0.00315458	0.177261	0.0113881	0.0225227	13756008	12690319	12268322	4.29778e+06	3.85892e+06	3941673
A1X283	SH3PXD2B	SH3 and PX domain-containing protein 2B	PGPGSPSHPGALDLDGVSR	(S293)	_PGPGSPS[Phospho (STY)]HPGALDLDGVSR_.2	_PGPGSPS[Phospho (STY)]HPGALDLDGVSR_	0.914814	0.543033	1	0.0680509	0.0887869	0.0839081	6849284	6.76021e+06	6380569	2.47269e+06	2.19004e+06	2.07151e+06
A1X283	SH3PXD2B	SH3 and PX domain-containing protein 2B	PGPGSPSHPGALDLDGVSR	(S291)	_PGPGS[Phospho (STY)]PSHPGALDLDGVSR_.3	_PGPGS[Phospho (STY)]PSHPGALDLDGVSR_	0.928211	0.993198	0.996964	0.811751	0.777557	0.972621	10904175	10084952	9706079	3.3733e+06	3.03033e+06	3.09464e+06
A1X283	SH3PXD2B	SH3 and PX domain-containing protein 2B	PGPGSPSHPGALDLDGVSR	(S291)	_PGPGS[Phospho (STY)]PSHPGALDLDGVSR_.2	_PGPGS[Phospho (STY)]PSHPGALDLDGVSR_	0.0827426	0.444338	2.92224e-07	0.930353	0.911853	0.897688	6.76493e+06	6.689e+06	6.28558e+06	2.44153e+06	2142525	2.08205e+06
A1X283	SH3PXD2B	SH3 and PX domain-containing protein 2B	NSGEPLPPKPGPGSPSHPGALDLDGVSR	(S279)	_NS[Phospho (STY)]GEPLPPKPGPGSPSHPGALDLDGVSR_.3	_NS[Phospho (STY)]GEPLPPKPGPGSPSHPGALDLDGVSR_	5.36338e-07	0.00117768	9.24638e-09	2.15156e-05	0.000128666	0.000468075	6971185	6.56018e+06	4923566	2.61443e+06	2.27665e+06	2566980
A1X283	SH3PXD2B	SH3 and PX domain-containing protein 2B	NSGEPLPPKPGPGSPSHPGALDLDGVSR	(S279)	_NS[Phospho (STY)]GEPLPPKPGPGSPSHPGALDLDGVSR_.4	_NS[Phospho (STY)]GEPLPPKPGPGSPSHPGALDLDGVSR_	5.15437e-05	1.20756e-12	1.71191e-08	0.142186	2.53954e-08	4.75804e-08	4387154	4.12814e+06	2.6001e+06	979136	850954	1.41431e+06
A1X283	SH3PXD2B	SH3 and PX domain-containing protein 2B	NSGEPLPPKPGPGSPSHPGALDLDGVSR	(S293)	_NSGEPLPPKPGPGSPS[Phospho (STY)]HPGALDLDGVSR_.4	_NSGEPLPPKPGPGSPS[Phospho (STY)]HPGALDLDGVSR_	0.911439	0.917907	0.499999	0.957581	Filtered	0.523948	1.51331e+06	1.54063e+06	2.92667e+06	445778	Filtered	815841
A1X283	SH3PXD2B	SH3 and PX domain-containing protein 2B	NSGEPLPPKPGPGSPSHPGALDLDGVSR	(S293)	_NSGEPLPPKPGPGSPS[Phospho (STY)]HPGALDLDGVSR_.3	_NSGEPLPPKPGPGSPS[Phospho (STY)]HPGALDLDGVSR_	0.103342	0.5	0.499766	Filtered	Filtered	Filtered	6.87864e+06	6615423	4916879	Filtered	Filtered	Filtered
A1X283	SH3PXD2B	SH3 and PX domain-containing protein 2B	PFLSNSLGGQDDTR	(S809,S811)	_PFLS[Phospho (STY)]NS[Phospho (STY)]LGGQDDTR_.3	_PFLS[Phospho (STY)]NS[Phospho (STY)]LGGQDDTR_	Filtered	0.529809	Filtered	0.240853	0.0435314	0.912904	Filtered	106744	Filtered	208129	204874	209384
A1X283	SH3PXD2B	SH3 and PX domain-containing protein 2B	TSSSSRPLPEVR	(T768)	_T[Phospho (STY)]SSSSRPLPEVR_.2	_T[Phospho (STY)]SSSSRPLPEVR_	0.0781463	0.0330107	0.00162754	0.2	Filtered	Filtered	122370	58297.6	314620	32701.4	Filtered	Filtered
A1X283	SH3PXD2B	SH3 and PX domain-containing protein 2B	TSSSSRPLPEVR	(S770)	_TSS[Phospho (STY)]SSRPLPEVR_.2	_TSS[Phospho (STY)]SSRPLPEVR_	0.806037	0.623077	0.951959	Filtered	Filtered	Filtered	125676	66547.4	299102	Filtered	Filtered	Filtered
A1X283	SH3PXD2B	SH3 and PX domain-containing protein 2B	KASSDMSASAGYEEISDPDMEEK	(S503)	_KASSDMS[Phospho (STY)]ASAGYEEISDPDMEEK_.3	_KASSDMS[Phospho (STY)]ASAGYEEISDPDMEEK_	0.00157629	0.0227182	0.0329511	Filtered	Filtered	Filtered	89698.2	78492.6	42716.5	Filtered	Filtered	Filtered
A1X283	SH3PXD2B	SH3 and PX domain-containing protein 2B	NSGEPLPPKPGPGSPSHPGALDLDGVSR	(S291)	_NSGEPLPPKPGPGS[Phospho (STY)]PSHPGALDLDGVSR_.3	_NSGEPLPPKPGPGS[Phospho (STY)]PSHPGALDLDGVSR_	0.917902	0.915656	0.0933827	0.886611	0.885527	Filtered	8.30565e+06	7675533	5.49872e+06	3.13603e+06	2.67412e+06	Filtered
A1X283	SH3PXD2B	SH3 and PX domain-containing protein 2B	NSGEPLPPKPGPGSPSHPGALDLDGVSR	(S304)	_NSGEPLPPKPGPGSPSHPGALDLDGVS[Phospho (STY)]R_.3	_NSGEPLPPKPGPGSPSHPGALDLDGVS[Phospho (STY)]R_	Filtered	9.20761e-14	1.27301e-14	Filtered	Filtered	Filtered	Filtered	472205	298168	Filtered	Filtered	Filtered
A1X283	SH3PXD2B	SH3 and PX domain-containing protein 2B	KASSDMSASAGYEEISDPDMEEK	(S500)	_KASS[Phospho (STY)]DMSASAGYEEISDPDMEEK_.3	_KASS[Phospho (STY)]DMSASAGYEEISDPDMEEK_	0.707658	0.205708	Filtered	Filtered	Filtered	Filtered	104620	91177.4	Filtered	Filtered	Filtered	Filtered
A1X283	SH3PXD2B	SH3 and PX domain-containing protein 2B	YTVIYPYTAR	(Y226)	_Y[Phospho (STY)]TVIYPYTAR_.2	_Y[Phospho (STY)]TVIYPYTAR_	Filtered	0.500541	Filtered	Filtered	Filtered	Filtered	Filtered	78999.3	Filtered	Filtered	Filtered	Filtered
A1X283	SH3PXD2B	SH3 and PX domain-containing protein 2B	KASSDMSASAGYEEISDPDMEEK	(S499)	_KAS[Phospho (STY)]SDMSASAGYEEISDPDMEEK_.3	_KAS[Phospho (STY)]SDMSASAGYEEISDPDMEEK_	0.270422	Filtered	Filtered	Filtered	Filtered	Filtered	78843.9	Filtered	Filtered	Filtered	Filtered	Filtered
A2A2Y4	FRMD3	FERM domain-containing protein 3	EENISAPLISSSPVK	(S416)	_EENISAPLISSS[Phospho (STY)]PVK_.2	_EENISAPLISSS[Phospho (STY)]PVK_	Filtered	Filtered	Filtered	0.999542	0.997779	0.997731	Filtered	Filtered	Filtered	282390	232044	291247
A2A2Y4	FRMD3	FERM domain-containing protein 3	EYEDPPSEEEDK	(S429)	_EYEDPPS[Phospho (STY)]EEEDK_.2	_EYEDPPS[Phospho (STY)]EEEDK_	Filtered	Filtered	Filtered	0.899379	0.563815	Filtered	Filtered	Filtered	Filtered	69328.9	50395.4	Filtered
A2A3K4	PTPDC1	Protein tyrosine phosphatase domain-containing protein 1	LSYSDSDLK	(S394)	_LSYS[Phospho (STY)]DSDLK_.2	_LSYS[Phospho (STY)]DSDLK_	0.999713	0.999969	0.998693	Filtered	Filtered	Filtered	189174	178437	138604	Filtered	Filtered	Filtered
A2A3K4	PTPDC1	Protein tyrosine phosphatase domain-containing protein 1	LISHCYIPQSPEPDLHK	(C433,S438)	_LISHC[Carbamidomethyl (C)]YIPQS[Phospho (STY)]PEPDLHK_.3	_LISHC[Carbamidomethyl (C)]YIPQS[Phospho (STY)]PEPDLHK_	0.999999	Filtered	Filtered	0.649962	0.999994	Filtered	198470	Filtered	Filtered	156564	115698	Filtered
A2A3K4	PTPDC1	Protein tyrosine phosphatase domain-containing protein 1	LSYSDSDLK	(S396)	_LSYSDS[Phospho (STY)]DLK_.2	_LSYSDS[Phospho (STY)]DLK_	Filtered	3.53623e-05	Filtered	Filtered	Filtered	Filtered	Filtered	58211.9	Filtered	Filtered	Filtered	Filtered
A2A3K4	PTPDC1	Protein tyrosine phosphatase domain-containing protein 1	TPRSPLDCGSSPK	(T544,C551)	_T[Phospho (STY)]PRSPLDC[Carbamidomethyl (C)]GSSPK_.2	_T[Phospho (STY)]PRSPLDC[Carbamidomethyl (C)]GSSPK_	Filtered	Filtered	0.620669	Filtered	Filtered	Filtered	Filtered	Filtered	19138.4	Filtered	Filtered	Filtered
A2A3K4	PTPDC1	Protein tyrosine phosphatase domain-containing protein 1	TPRSPLDCGSSPK	(S547,C551)	_TPRS[Phospho (STY)]PLDC[Carbamidomethyl (C)]GSSPK_.2	_TPRS[Phospho (STY)]PLDC[Carbamidomethyl (C)]GSSPK_	Filtered	0.0128057	Filtered	Filtered	Filtered	Filtered	Filtered	18644.2	Filtered	Filtered	Filtered	Filtered
A2AJT9	CXorf23	Uncharacterized protein CXorf23	GNIYYQSYEHRSPSPNIR	(S73,S80)	_GNIYYQS[Phospho (STY)]YEHRSPS[Phospho (STY)]PNIR_.3	_GNIYYQS[Phospho (STY)]YEHRSPS[Phospho (STY)]PNIR_	0.0044896	0.00651016	0.0539275	1.72498e-05	0.0107395	0.000218366	352483	243244	258433	330922	294846	345778
A2AJT9	CXorf23	Uncharacterized protein CXorf23	GNIYYQSYEHRSPSPNIR	(S78,S80)	_GNIYYQSYEHRS[Phospho (STY)]PS[Phospho (STY)]PNIR_.3	_GNIYYQSYEHRS[Phospho (STY)]PS[Phospho (STY)]PNIR_	Filtered	0.00812802	Filtered	Filtered	Filtered	Filtered	Filtered	151677	Filtered	Filtered	Filtered	Filtered
A2RTX5	TARSL2	Probable threonine--tRNA ligase 2, cytoplasmic	RDFTEVLSPNMYNSK	(S453)	_RDFTEVLS[Phospho (STY)]PNMYNSK_.3	_RDFTEVLS[Phospho (STY)]PNMYNSK_	0.992701	0.998894	0.932084	Filtered	Filtered	Filtered	39799	48700.7	40520.8	Filtered	Filtered	Filtered
A2RU67	KIAA1467	Uncharacterized protein KIAA1467	SPLGEAPEPDSDAEVAEAAK	(S62)	_SPLGEAPEPDS[Phospho (STY)]DAEVAEAAK_.3	_SPLGEAPEPDS[Phospho (STY)]DAEVAEAAK_	1	1	1	0.999959	0.999395	0.999834	251265	240862	147897	111322	96346.6	110638
A2RU67	KIAA1467	Uncharacterized protein KIAA1467	SPLGEAPEPDSDAEVAEAAKPHLSEVTTEGYPSEPLGGLEQK	(T79)	_SPLGEAPEPDSDAEVAEAAKPHLSEVTT[Phospho (STY)]EGYPSEPLGGLEQK_.5	_SPLGEAPEPDSDAEVAEAAKPHLSEVTT[Phospho (STY)]EGYPSEPLGGLEQK_	9.87403e-05	4.84001e-07	Filtered	Filtered	Filtered	Filtered	43784.1	43049.9	Filtered	Filtered	Filtered	Filtered
A2RU67	KIAA1467	Uncharacterized protein KIAA1467	SPLGEAPEPDSDAEVAEAAKPHLSEVTTEGYPSEPLGGLEQK	(Y82)	_SPLGEAPEPDSDAEVAEAAKPHLSEVTTEGY[Phospho (STY)]PSEPLGGLEQK_.5	_SPLGEAPEPDSDAEVAEAAKPHLSEVTTEGY[Phospho (STY)]PSEPLGGLEQK_	Filtered	0.999998	Filtered	Filtered	Filtered	Filtered	Filtered	40446.4	Filtered	Filtered	Filtered	Filtered
A2RUB6	CCDC66	Coiled-coil domain-containing protein 66	ERSPSSPVPVVK	(S797)	_ERSPSS[Phospho (STY)]PVPVVK_.2	_ERSPSS[Phospho (STY)]PVPVVK_	Filtered	Filtered	Filtered	0.333333	0.0748741	Filtered	Filtered	Filtered	Filtered	25412	23648.7	Filtered
A3KN83	SBNO1	Protein strawberry notch homolog 1	LYSLLGIDLTAPSNNSSPRDSPCK	(S697,C699)	_LYSLLGIDLTAPSNNSSPRDS[Phospho (STY)]PC[Carbamidomethyl (C)]K_.3	_LYSLLGIDLTAPSNNSSPRDS[Phospho (STY)]PC[Carbamidomethyl (C)]K_	0.000564561	3.14761e-07	Filtered	4.45183e-05	1.62296e-05	0.00169596	114244	143450	Filtered	290827	166978	195495
A3KN83	SBNO1	Protein strawberry notch homolog 1	SIDPDSIQSALLASGLGSK	(S794)	_S[Phospho (STY)]IDPDSIQSALLASGLGSK_.2	_S[Phospho (STY)]IDPDSIQSALLASGLGSK_	0.000201489	Filtered	Filtered	4.5241e-05	1.48158e-06	1.74481e-05	27979.2	Filtered	Filtered	153796	99682.4	104729
A3KN83	SBNO1	Protein strawberry notch homolog 1	SIDPDSIQSALLASGLGSK	(S794)	_S[Phospho (STY)]IDPDSIQSALLASGLGSK_.3	_S[Phospho (STY)]IDPDSIQSALLASGLGSK_	Filtered	Filtered	Filtered	0.011504	Filtered	Filtered	Filtered	Filtered	Filtered	10492.8	Filtered	Filtered
A3KN83	SBNO1	Protein strawberry notch homolog 1	LYSLLGIDLTAPSNNSSPRDSPCK	(S693,S697,C699)	_LYSLLGIDLTAPSNNSS[Phospho (STY)]PRDS[Phospho (STY)]PC[Carbamidomethyl (C)]K_.3	_LYSLLGIDLTAPSNNSS[Phospho (STY)]PRDS[Phospho (STY)]PC[Carbamidomethyl (C)]K_	Filtered	Filtered	Filtered	7.23667e-14	Filtered	Filtered	Filtered	Filtered	Filtered	100813	Filtered	Filtered
A3KN83	SBNO1	Protein strawberry notch homolog 1	SIVNLDSPMVSPPPDYPGEFFK	(S1062)	_SIVNLDSPMVS[Phospho (STY)]PPPDYPGEFFK_.3	_SIVNLDSPMVS[Phospho (STY)]PPPDYPGEFFK_	Filtered	0.000787232	Filtered	Filtered	Filtered	Filtered	Filtered	7356.88	Filtered	Filtered	Filtered	Filtered
A3KN83	SBNO1	Protein strawberry notch homolog 1	SIVNLDSPMVSPPPDYPGEFFK	(S1052)	_S[Phospho (STY)]IVNLDSPMVSPPPDYPGEFFK_.3	_S[Phospho (STY)]IVNLDSPMVSPPPDYPGEFFK_	Filtered	0.000303369	Filtered	Filtered	Filtered	Filtered	Filtered	2969.53	Filtered	Filtered	Filtered	Filtered
A5PL33	KRBA1	Protein KRBA1	ADLGPGSPPWAVK	(S253)	_ADLGPGS[Phospho (STY)]PPWAVK_.2	_ADLGPGS[Phospho (STY)]PPWAVK_	Filtered	Filtered	Filtered	1	1	1	Filtered	Filtered	Filtered	127025	107039	113552
A5PL33	KRBA1	Protein KRBA1	GSPPGSSPLQGLENCLK	(S493,C506)	_GS[Phospho (STY)]PPGSSPLQGLENC[Carbamidomethyl (C)]LK_.2	_GS[Phospho (STY)]PPGSSPLQGLENC[Carbamidomethyl (C)]LK_	Filtered	0.00584626	Filtered	Filtered	0.119738	Filtered	Filtered	9993.2	Filtered	Filtered	18434.8	Filtered
A5PLL1	ANKRD34B	Ankyrin repeat domain-containing protein 34B	RQSLQTEQIK	(S502)	_RQS[Phospho (STY)]LQTEQIK_.2	_RQS[Phospho (STY)]LQTEQIK_	0.998062	0.998129	0.999999	Filtered	Filtered	Filtered	83204.1	40144.4	55204.2	Filtered	Filtered	Filtered
A5PLL1	ANKRD34B	Ankyrin repeat domain-containing protein 34B	TASSPLSHSSETELTLFGFK	(S199)	_TASSPLS[Phospho (STY)]HSSETELTLFGFK_.3	_TASSPLS[Phospho (STY)]HSSETELTLFGFK_	0.00449197	0.0139877	0.263196	Filtered	Filtered	Filtered	34581.3	32715.6	20528.8	Filtered	Filtered	Filtered
A5PLL1	ANKRD34B	Ankyrin repeat domain-containing protein 34B	TASSPLSHSSETELTLFGFK	(T193)	_T[Phospho (STY)]ASSPLSHSSETELTLFGFK_.3	_T[Phospho (STY)]ASSPLSHSSETELTLFGFK_	0.00391755	Filtered	0.00410476	Filtered	Filtered	Filtered	56717.9	Filtered	33852.6	Filtered	Filtered	Filtered
A5PLL1	ANKRD34B	Ankyrin repeat domain-containing protein 34B	TASSPLSHSSETELTLFGFK	(S196)	_TASS[Phospho (STY)]PLSHSSETELTLFGFK_.3	_TASS[Phospho (STY)]PLSHSSETELTLFGFK_	0.936918	Filtered	Filtered	Filtered	Filtered	Filtered	51329	Filtered	Filtered	Filtered	Filtered	Filtered
A5YM69	ARHGEF35	Rho guanine nucleotide exchange factor 35	YYSPCEEHPAETNQNEGAESGTIR	(S184,C186)	_YYS[Phospho (STY)]PC[Carbamidomethyl (C)]EEHPAETNQNEGAESGTIR_.3	_YYS[Phospho (STY)]PC[Carbamidomethyl (C)]EEHPAETNQNEGAESGTIR_	0.0971776	0.00225889	0.00101702	0.344345	0.00968367	0.000992881	428752	446457	477703	458887	519141	538018
A5YM69	ARHGEF35	Rho guanine nucleotide exchange factor 35	YYSPCEEHPAETNQNEGAESGTIR	(Y183,C186)	_YY[Phospho (STY)]SPC[Carbamidomethyl (C)]EEHPAETNQNEGAESGTIR_.3	_YY[Phospho (STY)]SPC[Carbamidomethyl (C)]EEHPAETNQNEGAESGTIR_	0.391327	0.49039	0.499147	0.499429	0.00127142	0.497138	287819	292321	309232	297452	343417	343515
A5YM69	ARHGEF35	Rho guanine nucleotide exchange factor 35	AEELSPAALSPLLEPIR	(S450)	_AEELSPAALS[Phospho (STY)]PLLEPIR_.2	_AEELSPAALS[Phospho (STY)]PLLEPIR_	0.256543	0.000785506	0.999936	0.000659936	2.28826e-09	2.56272e-06	141996	213233	153072	257626	219974	214187
A5YM69	ARHGEF35	Rho guanine nucleotide exchange factor 35	AEELSPAALSPLLEPIR	(S450)	_AEELSPAALS[Phospho (STY)]PLLEPIR_.3	_AEELSPAALS[Phospho (STY)]PLLEPIR_	0.999706	0.91123	0.999992	1	1	0.0404094	39582.9	59181.6	50956	78344.8	75001.4	75396.7
A5YM69	ARHGEF35	Rho guanine nucleotide exchange factor 35	AEELSPAALSPLLEPIR	(S445)	_AEELS[Phospho (STY)]PAALSPLLEPIR_.2	_AEELS[Phospho (STY)]PAALSPLLEPIR_	0.731995	0.999197	4.98109e-05	0.999401	5.78095e-05	0.999997	146273	222782	157369	266976	229596	233277
A5YM69	ARHGEF35	Rho guanine nucleotide exchange factor 35	AEELSPAALSPLLEPIR	(S445)	_AEELS[Phospho (STY)]PAALSPLLEPIR_.3	_AEELS[Phospho (STY)]PAALSPLLEPIR_	0.00179828	0.130183	0.000128279	0.216937	6.65254e-09	0.982286	25246.9	37089.9	32291.6	42789.5	42828.9	42582.8
A5YM69	ARHGEF35	Rho guanine nucleotide exchange factor 35	AEELSPAALSPLLEPIR	(S445,S450)	_AEELS[Phospho (STY)]PAALS[Phospho (STY)]PLLEPIR_.2	_AEELS[Phospho (STY)]PAALS[Phospho (STY)]PLLEPIR_	1	1	Filtered	Filtered	Filtered	Filtered	14260.1	22208.4	Filtered	Filtered	Filtered	Filtered
A6NC98	CCDC88B	Coiled-coil domain-containing protein 88B	SSESFSPGDTPR	(S1406)	_SS[Phospho (STY)]ESFSPGDTPR_.2	_SS[Phospho (STY)]ESFSPGDTPR_	0.0922639	0.0434456	0.142677	0.00562165	0.000971981	Filtered	111624	104772	118240	355664	372740	Filtered
A6NC98	CCDC88B	Coiled-coil domain-containing protein 88B	RSSLQSPASVAPPQGPGTK	(S597)	_RSS[Phospho (STY)]LQSPASVAPPQGPGTK_.3	_RSS[Phospho (STY)]LQSPASVAPPQGPGTK_	0.816759	0.826279	0.925608	Filtered	Filtered	Filtered	193072	275843	255692	Filtered	Filtered	Filtered
A6NC98	CCDC88B	Coiled-coil domain-containing protein 88B	RSSLQSPASVAPPQGPGTK	(S597)	_RSS[Phospho (STY)]LQSPASVAPPQGPGTK_.2	_RSS[Phospho (STY)]LQSPASVAPPQGPGTK_	0.946837	0.97908	0.976341	Filtered	Filtered	Filtered	86059.8	239460	130254	Filtered	Filtered	Filtered
A6NC98	CCDC88B	Coiled-coil domain-containing protein 88B	RSSLQSPASVAPPQGPGTK	(S603)	_RSSLQSPAS[Phospho (STY)]VAPPQGPGTK_.2	_RSSLQSPAS[Phospho (STY)]VAPPQGPGTK_	1.82169e-07	7.0378e-15	6.14141e-08	Filtered	Filtered	Filtered	124441	294737	158269	Filtered	Filtered	Filtered
A6NC98	CCDC88B	Coiled-coil domain-containing protein 88B	SLEPPPGSPGEAPLAGAAPSLQDEVR	(S436)	_SLEPPPGS[Phospho (STY)]PGEAPLAGAAPSLQDEVR_.3	_SLEPPPGS[Phospho (STY)]PGEAPLAGAAPSLQDEVR_	0.158812	0.957697	0.968132	Filtered	Filtered	Filtered	114587	154896	120863	Filtered	Filtered	Filtered
A6NC98	CCDC88B	Coiled-coil domain-containing protein 88B	SLEPPPGSPGEAPLAGAAPSLQDEVR	(S429)	_S[Phospho (STY)]LEPPPGSPGEAPLAGAAPSLQDEVR_.3	_S[Phospho (STY)]LEPPPGSPGEAPLAGAAPSLQDEVR_	0.0174722	0.0404394	0.0137817	Filtered	Filtered	Filtered	47361.2	66390.9	49204.4	Filtered	Filtered	Filtered
A6NC98	CCDC88B	Coiled-coil domain-containing protein 88B	AQSSLCLRDETLAGGQR	(S1379,C1382)	_AQS[Phospho (STY)]SLC[Carbamidomethyl (C)]LRDETLAGGQR_.3	_AQS[Phospho (STY)]SLC[Carbamidomethyl (C)]LRDETLAGGQR_	0.825575	0.842847	0.266814	Filtered	Filtered	Filtered	85816.7	84600.5	96229.2	Filtered	Filtered	Filtered
A6ND36	FAM83G	Protein FAM83G	LLPDPGSPR	(S760)	_LLPDPGS[Phospho (STY)]PR_.2	_LLPDPGS[Phospho (STY)]PR_	1	1	1	1	1	1	1.26021e+06	1.27354e+06	1.06764e+06	1.23104e+06	1.01935e+06	1.34844e+06
A6ND36	FAM83G	Protein FAM83G	AFSQVQCLDDNHVNWR	(S4,C8)	_[Acetyl (Protein N-term)]AFS[Phospho (STY)]QVQC[Carbamidomethyl (C)]LDDNHVNWR_.3	_[Acetyl (Protein N-term)]AFS[Phospho (STY)]QVQC[Carbamidomethyl (C)]LDDNHVNWR_	1	1	1	1	1	1	356275	365634	265175	827059	774907	997395
A6ND36	FAM83G	Protein FAM83G	AFSQVQCLDDNHVNWR	(S4,C8)	_A[Acetyl (Protein N-term)]FS[Phospho (STY)]QVQC[Carbamidomethyl (C)]LDDNHVNWR_.3	_A[Acetyl (Protein N-term)]FS[Phospho (STY)]QVQC[Carbamidomethyl (C)]LDDNHVNWR_	1	1	1	1	1	1	306434	315053	222577	719628	676215	862894
A6ND36	FAM83G	Protein FAM83G	RHSEQVANGPTPPPR	(S634)	_RHS[Phospho (STY)]EQVANGPTPPPR_.3	_RHS[Phospho (STY)]EQVANGPTPPPR_	0.908514	1	0.60624	1	1	1	77686	74052.9	51989.6	196712	249355	212873
A6ND36	FAM83G	Protein FAM83G	RPSVASSVSEEYFEVR	(S610,S614)	_RPS[Phospho (STY)]VASS[Phospho (STY)]VSEEYFEVR_.3	_RPS[Phospho (STY)]VASS[Phospho (STY)]VSEEYFEVR_	Filtered	Filtered	Filtered	0.00703233	0.415803	0.00668143	Filtered	Filtered	Filtered	243640	213470	260639
A6ND36	FAM83G	Protein FAM83G	QLSAPHITR	(S650)	_QLS[Phospho (STY)]APHITR_.2	_QLS[Phospho (STY)]APHITR_	Filtered	Filtered	Filtered	1	1	1	Filtered	Filtered	Filtered	140065	128221	117810
A6ND36	FAM83G	Protein FAM83G	RPSVASSVSEEYFEVR	(S613)	_RPSVAS[Phospho (STY)]SVSEEYFEVR_.3	_RPSVAS[Phospho (STY)]SVSEEYFEVR_	Filtered	Filtered	Filtered	7.75395e-06	9.3981e-06	0.000839312	Filtered	Filtered	Filtered	112636	91277.4	89486.2
A6ND36	FAM83G	Protein FAM83G	RPSVASSVSEEYFEVR	(S610,S613)	_RPS[Phospho (STY)]VAS[Phospho (STY)]SVSEEYFEVR_.3	_RPS[Phospho (STY)]VAS[Phospho (STY)]SVSEEYFEVR_	Filtered	Filtered	Filtered	0.778159	0.913024	0.709102	Filtered	Filtered	Filtered	104432	92258.7	39895.8
A6ND36	FAM83G	Protein FAM83G	RPSVASSVSEEYFEVR	(S614)	_RPSVASS[Phospho (STY)]VSEEYFEVR_.3	_RPSVASS[Phospho (STY)]VSEEYFEVR_	Filtered	Filtered	Filtered	1.31077e-07	1.59448e-10	0.000120615	Filtered	Filtered	Filtered	77398.9	62971	61408
A6ND36	FAM83G	Protein FAM83G	RPSVASSVSEEYFEVR	(S610)	_RPS[Phospho (STY)]VASSVSEEYFEVR_.3	_RPS[Phospho (STY)]VASSVSEEYFEVR_	Filtered	Filtered	Filtered	0.999995	1	0.999266	Filtered	Filtered	Filtered	92031.4	81819.3	75837.8
A6ND36	FAM83G	Protein FAM83G	RPSVASSVSEEYFEVR	(S613,S616)	_RPSVAS[Phospho (STY)]SVS[Phospho (STY)]EEYFEVR_.3	_RPSVAS[Phospho (STY)]SVS[Phospho (STY)]EEYFEVR_	Filtered	Filtered	Filtered	Filtered	Filtered	0.000140671	Filtered	Filtered	Filtered	Filtered	Filtered	72759.5
A6ND36	FAM83G	Protein FAM83G	SDRSIPQLDLGWPDTIAYR	(S124,S127)	_S[Phospho (STY)]DRS[Phospho (STY)]IPQLDLGWPDTIAYR_.3	_S[Phospho (STY)]DRS[Phospho (STY)]IPQLDLGWPDTIAYR_	Filtered	Filtered	Filtered	Filtered	1	Filtered	Filtered	Filtered	Filtered	Filtered	13124.8	Filtered
A6NDB9	PALM3	Paralemmin-3	PGTGRDEAEMSPVVERK	(S420)	_PGTGRDEAEMS[Phospho (STY)]PVVERK_.3	_PGTGRDEAEMS[Phospho (STY)]PVVERK_	1	1	1	1	1	1	351412	421902	409243	216100	267210	315294
A6NDB9	PALM3	Paralemmin-3	VPEVVQTSSPR	(S303)	_VPEVVQTSS[Phospho (STY)]PR_.2	_VPEVVQTSS[Phospho (STY)]PR_	0.103614	0.305278	0.344104	0.590195	0.72781	0.966165	340707	390127	344067	159865	205793	257458
A6NDB9	PALM3	Paralemmin-3	PGTGRDEAEMSPVVERK	(M419,S420)	_PGTGRDEAEM[Oxidation (M)]S[Phospho (STY)]PVVERK_.3	_PGTGRDEAEM[Oxidation (M)]S[Phospho (STY)]PVVERK_	1	1	1	1	1	1	56356.5	70121.9	49883.4	39479.7	34536.2	43681.2
A6NDB9	PALM3	Paralemmin-3	PGTGRDEAEMSPVVER	(S420)	_PGTGRDEAEMS[Phospho (STY)]PVVER_.3	_PGTGRDEAEMS[Phospho (STY)]PVVER_	1	1	1	0.999999	0.999998	1	279055	368244	303744	89455.8	183092	229521
A6NDB9	PALM3	Paralemmin-3	PGTGRDEAEMSPVVER	(S420)	_PGTGRDEAEMS[Phospho (STY)]PVVER_.2	_PGTGRDEAEMS[Phospho (STY)]PVVER_	Filtered	0.999977	1	Filtered	Filtered	Filtered	Filtered	43149.8	30608.9	Filtered	Filtered	Filtered
A6NDB9	PALM3	Paralemmin-3	ERGDESPLGAEGAK	(S375)	_ERGDES[Phospho (STY)]PLGAEGAK_.2	_ERGDES[Phospho (STY)]PLGAEGAK_	1	Filtered	Filtered	Filtered	1	1	88164.5	Filtered	Filtered	Filtered	103123	97298.2
A6NDB9	PALM3	Paralemmin-3	RASLPAGLVGTPPESPSEPREDVLGFLPGPR	(S143,T151,S155)	_RAS[Phospho (STY)]LPAGLVGT[Phospho (STY)]PPES[Phospho (STY)]PSEPREDVLGFLPGPR_.4	_RAS[Phospho (STY)]LPAGLVGT[Phospho (STY)]PPES[Phospho (STY)]PSEPREDVLGFLPGPR_	0.880848	0.860403	0.985338	Filtered	Filtered	Filtered	16463.9	20496	19717.1	Filtered	Filtered	Filtered
A6NDB9	PALM3	Paralemmin-3	VPEVVQTSSPR	(S302)	_VPEVVQTS[Phospho (STY)]SPR_.2	_VPEVVQTS[Phospho (STY)]SPR_	0.801735	0.127607	Filtered	Filtered	Filtered	Filtered	270037	304246	Filtered	Filtered	Filtered	Filtered
A6NDB9	PALM3	Paralemmin-3	RQGHRPLSQSIVEAGSVGQTDLNK	(S124)	_RQGHRPLS[Phospho (STY)]QSIVEAGSVGQTDLNK_.4	_RQGHRPLS[Phospho (STY)]QSIVEAGSVGQTDLNK_	Filtered	0.122842	Filtered	Filtered	Filtered	Filtered	Filtered	50330.9	Filtered	Filtered	Filtered	Filtered
A6NDB9	PALM3	Paralemmin-3	KLELESRGSAEK	(S439)	_KLELESRGS[Phospho (STY)]AEK_.2	_KLELESRGS[Phospho (STY)]AEK_	0.79967	Filtered	Filtered	Filtered	Filtered	Filtered	49295.1	Filtered	Filtered	Filtered	Filtered	Filtered
A6NDB9	PALM3	Paralemmin-3	KLELESRGSAEK	(S436)	_KLELES[Phospho (STY)]RGSAEK_.2	_KLELES[Phospho (STY)]RGSAEK_	0.181928	Filtered	Filtered	Filtered	Filtered	Filtered	35271.8	Filtered	Filtered	Filtered	Filtered	Filtered
A6NDB9	PALM3	Paralemmin-3	ASLPAGLVGTPPESPSEPR	(S143)	_AS[Phospho (STY)]LPAGLVGTPPESPSEPR_.3	_AS[Phospho (STY)]LPAGLVGTPPESPSEPR_	0.430952	Filtered	Filtered	Filtered	Filtered	Filtered	33325.8	Filtered	Filtered	Filtered	Filtered	Filtered
A6NDB9	PALM3	Paralemmin-3	GAGSLELPAWVK	(S260)	_GAGS[Phospho (STY)]LELPAWVK_.2	_GAGS[Phospho (STY)]LELPAWVK_	Filtered	Filtered	Filtered	1	Filtered	Filtered	Filtered	Filtered	Filtered	23159.2	Filtered	Filtered
A6NDB9	PALM3	Paralemmin-3	RASLPAGLVGTPPESPSEPREDVLGFLPGPR	(S143,T151,S157)	_RAS[Phospho (STY)]LPAGLVGT[Phospho (STY)]PPESPS[Phospho (STY)]EPREDVLGFLPGPR_.4	_RAS[Phospho (STY)]LPAGLVGT[Phospho (STY)]PPESPS[Phospho (STY)]EPREDVLGFLPGPR_	Filtered	0.140695	Filtered	Filtered	Filtered	Filtered	Filtered	21060.2	Filtered	Filtered	Filtered	Filtered
A6NEL2	SOWAHB	Ankyrin repeat domain-containing protein SOWAHB	ASPPALLPGPAPR	(S271)	_AS[Phospho (STY)]PPALLPGPAPR_.2	_AS[Phospho (STY)]PPALLPGPAPR_	1	1	1	1	1	1	3.86112e+06	4.06122e+06	3.2785e+06	587089	638467	684016
A6NEL2	SOWAHB	Ankyrin repeat domain-containing protein SOWAHB	GSPGQRPPVPAAAAAGAQAR	(S166)	_GS[Phospho (STY)]PGQRPPVPAAAAAGAQAR_.3	_GS[Phospho (STY)]PGQRPPVPAAAAAGAQAR_	1	1	1	1	1	1	1.35138e+06	1181260	1.1449e+06	301813	272293	330695
A6NEL2	SOWAHB	Ankyrin repeat domain-containing protein SOWAHB	GSPGQRPPVPAAAAAGAQAR	(S166)	_GS[Phospho (STY)]PGQRPPVPAAAAAGAQAR_.2	_GS[Phospho (STY)]PGQRPPVPAAAAAGAQAR_	1	1	1	1	1	1	128506	219846	130892	40273.5	36071.6	29981.7
A6NEL2	SOWAHB	Ankyrin repeat domain-containing protein SOWAHB	PIFPVYPLVGSSSPTRK	(T744)	_PIFPVYPLVGSSSPT[Phospho (STY)]RK_.3	_PIFPVYPLVGSSSPT[Phospho (STY)]RK_	1.55539e-07	2.45398e-05	2.59461e-05	0.0252412	0.0279975	0.0286504	406567	393934	356963	120875	89796	97482.3
A6NEL2	SOWAHB	Ankyrin repeat domain-containing protein SOWAHB	GKPIFPVYPLVGSSSPTRK	(S742)	_GKPIFPVYPLVGSSS[Phospho (STY)]PTRK_.3	_GKPIFPVYPLVGSSS[Phospho (STY)]PTRK_	0.996174	0.999759	0.989637	0.588645	Filtered	Filtered	2.79073e+06	2.42106e+06	1.67531e+06	408716	Filtered	Filtered
A6NEL2	SOWAHB	Ankyrin repeat domain-containing protein SOWAHB	EPPAAAPSAGGAAPCSPR	(C105,S106)	_EPPAAAPSAGGAAPC[Carbamidomethyl (C)]S[Phospho (STY)]PR_.2	_EPPAAAPSAGGAAPC[Carbamidomethyl (C)]S[Phospho (STY)]PR_	0.93567	0.879036	0.973116	1.81691e-05	0.296844	0.928224	755321	561797	587818	151144	120828	129085
A6NEL2	SOWAHB	Ankyrin repeat domain-containing protein SOWAHB	EPPAAAPSAGGAAPCSPR	(C105,S106)	_EPPAAAPSAGGAAPC[Carbamidomethyl (C)]S[Phospho (STY)]PR_.3	_EPPAAAPSAGGAAPC[Carbamidomethyl (C)]S[Phospho (STY)]PR_	0.97619	Filtered	Filtered	Filtered	Filtered	Filtered	257904	Filtered	Filtered	Filtered	Filtered	Filtered
A6NEL2	SOWAHB	Ankyrin repeat domain-containing protein SOWAHB	KTSFAALLK	(S761)	_KTS[Phospho (STY)]FAALLK_.2	_KTS[Phospho (STY)]FAALLK_	0.99994	0.893485	0.997733	Filtered	Filtered	0.989829	73290.8	64130.2	64734.9	Filtered	Filtered	21813.1
A6NEL2	SOWAHB	Ankyrin repeat domain-containing protein SOWAHB	EREEGALAEPAPVPAVAHSPPATVEAATSR	(S268)	_EREEGALAEPAPVPAVAHSPPATVEAATS[Phospho (STY)]R_.4	_EREEGALAEPAPVPAVAHSPPATVEAATS[Phospho (STY)]R_	6.4006e-12	1.28514e-12	3.83513e-09	Filtered	Filtered	Filtered	854265	810650	609298	Filtered	Filtered	Filtered
A6NEL2	SOWAHB	Ankyrin repeat domain-containing protein SOWAHB	EREEGALAEPAPVPAVAHSPPATVEAATSR	(S258)	_EREEGALAEPAPVPAVAHS[Phospho (STY)]PPATVEAATSR_.4	_EREEGALAEPAPVPAVAHS[Phospho (STY)]PPATVEAATSR_	1	1	0.999998	Filtered	Filtered	Filtered	848733	760223	566661	Filtered	Filtered	Filtered
A6NEL2	SOWAHB	Ankyrin repeat domain-containing protein SOWAHB	GKPIFPVYPLVGSSSPTR	(S742)	_GKPIFPVYPLVGSSS[Phospho (STY)]PTR_.3	_GKPIFPVYPLVGSSS[Phospho (STY)]PTR_	0.405778	0.438856	0.207514	Filtered	Filtered	Filtered	30079.2	17125.6	26270.7	Filtered	Filtered	Filtered
A6NEL2	SOWAHB	Ankyrin repeat domain-containing protein SOWAHB	EREEGALAEPAPVPAVAHSPPATVEAATSR	(T262)	_EREEGALAEPAPVPAVAHSPPAT[Phospho (STY)]VEAATSR_.4	_EREEGALAEPAPVPAVAHSPPAT[Phospho (STY)]VEAATSR_	4.14255e-09	8.18219e-08	Filtered	Filtered	Filtered	Filtered	591015	591769	Filtered	Filtered	Filtered	Filtered
A6NEL2	SOWAHB	Ankyrin repeat domain-containing protein SOWAHB	PIFPVYPLVGSSSPTR	(S742)	_PIFPVYPLVGSSS[Phospho (STY)]PTR_.3	_PIFPVYPLVGSSS[Phospho (STY)]PTR_	0.0061515	0.0383474	0.000153837	Filtered	Filtered	Filtered	8121.47	8644.1	8158.46	Filtered	Filtered	Filtered
A6NEL2	SOWAHB	Ankyrin repeat domain-containing protein SOWAHB	EGSPSRSPQGLR	(S454)	_EGSPSRS[Phospho (STY)]PQGLR_.2	_EGSPSRS[Phospho (STY)]PQGLR_	0.131082	Filtered	0.00966361	Filtered	Filtered	Filtered	3280.49	Filtered	1964.07	Filtered	Filtered	Filtered
A6NFI3	ZNF316	Zinc finger protein 316	AALHTTPDSPAAQLER	(T7)	_A[Acetyl (Protein N-term)]ALHTT[Phospho (STY)]PDSPAAQLER_.2	_A[Acetyl (Protein N-term)]ALHTT[Phospho (STY)]PDSPAAQLER_	0.0129808	0.011637	0.0141638	0.0173989	0.0329303	0.0165369	4.24767e+06	4.10621e+06	3.313e+06	3738795	3445302	3.963e+06
A6NFI3	ZNF316	Zinc finger protein 316	AALHTTPDSPAAQLER	(T7)	_A[Acetyl (Protein N-term)]ALHTT[Phospho (STY)]PDSPAAQLER_.3	_A[Acetyl (Protein N-term)]ALHTT[Phospho (STY)]PDSPAAQLER_	1.75999e-13	0.00034901	1.36489e-08	1.15814e-10	1.69194e-10	1.52169e-11	1.25141e+06	1.09932e+06	873326	1.0232e+06	889306	1.16564e+06
A6NFI3	ZNF316	Zinc finger protein 316	AALHTTPDSPAAQLER	(S10)	_[Acetyl (Protein N-term)]AALHTTPDS[Phospho (STY)]PAAQLER_.2	_[Acetyl (Protein N-term)]AALHTTPDS[Phospho (STY)]PAAQLER_	1.09249e-06	0.114868	0.0375293	2.61147e-05	0.000296092	0.000292405	3.61074e+06	3529494	2.8174e+06	3.19064e+06	2.9417e+06	3397481
A6NFI3	ZNF316	Zinc finger protein 316	AALHTTPDSPAAQLER	(S10)	_[Acetyl (Protein N-term)]AALHTTPDS[Phospho (STY)]PAAQLER_.3	_[Acetyl (Protein N-term)]AALHTTPDS[Phospho (STY)]PAAQLER_	1	0.999974	1	1	1	1	1.25173e+06	1.08818e+06	870535	1.01596e+06	878292	1.16183e+06
A6NFI3	ZNF316	Zinc finger protein 316	AALHTTPDSPAAQLER	(S10)	_A[Acetyl (Protein N-term)]ALHTTPDS[Phospho (STY)]PAAQLER_.2	_A[Acetyl (Protein N-term)]ALHTTPDS[Phospho (STY)]PAAQLER_	1.14049e-06	0.117864	0.0369642	0.335435	0.000265074	0.000287715	3.47914e+06	3371515	2.68803e+06	3.06054e+06	2820864	3.24034e+06
A6NFI3	ZNF316	Zinc finger protein 316	AALHTTPDSPAAQLER	(S10)	_A[Acetyl (Protein N-term)]ALHTTPDS[Phospho (STY)]PAAQLER_.3	_A[Acetyl (Protein N-term)]ALHTTPDS[Phospho (STY)]PAAQLER_	1	0.999557	1	1	1	1	1.27373e+06	1.10833e+06	887638	1.03862e+06	893030	1.18367e+06
A6NFI3	ZNF316	Zinc finger protein 316	AALHTTPDSPAAQLER	(T7)	_[Acetyl (Protein N-term)]AALHTT[Phospho (STY)]PDSPAAQLER_.2	_[Acetyl (Protein N-term)]AALHTT[Phospho (STY)]PDSPAAQLER_	0.0129745	0.0116087	0.0141541	0.0173132	0.0329743	0.0165704	3256376	3.18212e+06	2.52709e+06	2.90559e+06	2637968	3066213
A6NFI3	ZNF316	Zinc finger protein 316	AALHTTPDSPAAQLER	(T7,S10)	_AALHTT[Phospho (STY)]PDS[Phospho (STY)]PAAQLER_.3	_AALHTT[Phospho (STY)]PDS[Phospho (STY)]PAAQLER_	0.719031	0.982191	0.984374	0.452544	Filtered	0.00185983	113992	100647	74738.2	117286	Filtered	116091
A6NFI3	ZNF316	Zinc finger protein 316	AHTGERPYACGECGR	(T798,C805,C808)	_AHT[Phospho (STY)]GERPYAC[Carbamidomethyl (C)]GEC[Carbamidomethyl (C)]GR_.3	_AHT[Phospho (STY)]GERPYAC[Carbamidomethyl (C)]GEC[Carbamidomethyl (C)]GR_	0.998556	0.989393	0.388206	0.157051	Filtered	Filtered	16692	13123.8	15627.5	5008.94	Filtered	Filtered
A6NFR6	C5orf60	Putative uncharacterized protein C5orf60	GKASPTSFHVSPR	(S156,S163)	_GKAS[Phospho (STY)]PTSFHVS[Phospho (STY)]PR_.3	_GKAS[Phospho (STY)]PTSFHVS[Phospho (STY)]PR_	0.00210217	0.035776	0.267102	0.0613851	0.00234467	0.00353103	1475803	1.1873e+06	1.21981e+06	1.0904e+06	810235	922550
A6NFR6	C5orf60	Putative uncharacterized protein C5orf60	GKASPTSFHVSPR	(S159,S163)	_GKASPTS[Phospho (STY)]FHVS[Phospho (STY)]PR_.2	_GKASPTS[Phospho (STY)]FHVS[Phospho (STY)]PR_	0.85283	0.459585	0.165251	0.903023	0.935432	0.17885	579196	638064	484681	545976	351664	370006
A6NFR6	C5orf60	Putative uncharacterized protein C5orf60	GKASPTSFHVSPR	(S159,S163)	_GKASPTS[Phospho (STY)]FHVS[Phospho (STY)]PR_.3	_GKASPTS[Phospho (STY)]FHVS[Phospho (STY)]PR_	0.969058	0.982376	Filtered	Filtered	Filtered	Filtered	1.07806e+06	895296	Filtered	Filtered	Filtered	Filtered
A6NFR6	C5orf60	Putative uncharacterized protein C5orf60	GKASPTSFHVSPR	(T158,S163)	_GKASPT[Phospho (STY)]SFHVS[Phospho (STY)]PR_.3	_GKASPT[Phospho (STY)]SFHVS[Phospho (STY)]PR_	0.00743808	Filtered	Filtered	Filtered	Filtered	0.0035418	1.06743e+06	Filtered	Filtered	Filtered	Filtered	665590
A6NHR9	SMCHD1	Structural maintenance of chromosomes flexible hinge domain-containing protein 1	KCNDSLRHSPK	(C1967,S1974)	_KC[Carbamidomethyl (C)]NDSLRHS[Phospho (STY)]PK_.2	_KC[Carbamidomethyl (C)]NDSLRHS[Phospho (STY)]PK_	1	1	1	1	1	1	2.39181e+06	2.53784e+06	2.00235e+06	1.70822e+06	1557951	1.42768e+06
A6NI28	ARHGAP42	Rho GTPase-activating protein 42	AQLFENVGSPK	(S811)	_AQLFENVGS[Phospho (STY)]PK_.2	_AQLFENVGS[Phospho (STY)]PK_	1	1	1	Filtered	Filtered	1	109932	97441	76877.6	Filtered	Filtered	75528.7
A6NI28	ARHGAP42	Rho GTPase-activating protein 42	EPIYTLPAIISK	(Y376)	_EPIY[Phospho (STY)]TLPAIISK_.2	_EPIY[Phospho (STY)]TLPAIISK_	1	1	1	Filtered	Filtered	Filtered	100029	99264.2	82402.7	Filtered	Filtered	Filtered
A6NI28	ARHGAP42	Rho GTPase-activating protein 42	SLGLWTTSPESSSR	(S683)	_SLGLWTTS[Phospho (STY)]PESSSR_.2	_SLGLWTTS[Phospho (STY)]PESSSR_	0.325548	0.0556231	0.000598429	Filtered	Filtered	Filtered	52605.3	52597.4	39800.1	Filtered	Filtered	Filtered
A6NI79	CCDC69	Coiled-coil domain-containing protein 69	QLSEDLLLTR	(S241)	_QLS[Phospho (STY)]EDLLLTR_.2	_QLS[Phospho (STY)]EDLLLTR_	0.999908	0.999999	0.999993	Filtered	Filtered	Filtered	74013.2	70834	58191.8	Filtered	Filtered	Filtered
A6NI87	CBY3	Protein chibby homolog 3	TRSPLLSR	(T148,S150)	_T[Phospho (STY)]RS[Phospho (STY)]PLLSR_.2	_T[Phospho (STY)]RS[Phospho (STY)]PLLSR_	0.999989	0.968994	0.941444	0.999994	0.92173	0.990111	65239.9	62293	43888	288145	240523	180685
A6NIX2	WTIP	Wilms tumor protein 1-interacting protein	HGSPRSGRSDPR	(S126)	_HGSPRSGRS[Phospho (STY)]DPR_.2	_HGSPRSGRS[Phospho (STY)]DPR_	0.952863	0.921493	0.891019	Filtered	0.99477	0.452118	279446	265552	239965	Filtered	354168	383044
A6NIX2	WTIP	Wilms tumor protein 1-interacting protein	AAVPELSAQPAGSPR	(S82,S88)	_AAVPELS[Phospho (STY)]AQPAGS[Phospho (STY)]PR_.3	_AAVPELS[Phospho (STY)]AQPAGS[Phospho (STY)]PR_	Filtered	1	Filtered	Filtered	Filtered	Filtered	Filtered	65260.7	Filtered	Filtered	Filtered	Filtered
A6NJL1;Q9BUG6	ZSCAN5B;ZSCAN5A	Zinc finger and SCAN domain-containing protein 5B;Zinc finger and SCAN domain-containing protein 5A	GDALNLSSPK	(S295);(S296)	_GDALNLSS[Phospho (STY)]PK_.2	_GDALNLSS[Phospho (STY)]PK_	Filtered	Filtered	Filtered	0.5	0.5	0.9996	Filtered	Filtered	Filtered	100126	103825	110565
A6NKD9	CCDC85C	Coiled-coil domain-containing protein 85C	SLDDLSAPPHHR	(S246)	_S[Phospho (STY)]LDDLSAPPHHR_.2	_S[Phospho (STY)]LDDLSAPPHHR_	0.999787	1	1	Filtered	0.971743	0.999329	798470	1.0039e+06	675030	Filtered	403092	431210
A6NKD9	CCDC85C	Coiled-coil domain-containing protein 85C	DVGDGSSTSSAGSGGSPDHHHHVPPPLLPPGPHK	(S213)	_DVGDGSSTSSAGS[Phospho (STY)]GGSPDHHHHVPPPLLPPGPHK_.5	_DVGDGSSTSSAGS[Phospho (STY)]GGSPDHHHHVPPPLLPPGPHK_	0.093674	0.0937105	0.0983497	0.0533999	Filtered	0.137096	671470	575135	683192	451335	Filtered	472727
A6NKD9	CCDC85C	Coiled-coil domain-containing protein 85C	DVGDGSSTSSAGSGGSPDHHHHVPPPLLPPGPHK	(S207)	_DVGDGSS[Phospho (STY)]TSSAGSGGSPDHHHHVPPPLLPPGPHK_.5	_DVGDGSS[Phospho (STY)]TSSAGSGGSPDHHHHVPPPLLPPGPHK_	0.0486423	0.0420866	0.0406146	0.0519581	0.0184336	0.025672	680028	584912	682973	423560	411935	470484
A6NKD9	CCDC85C	Coiled-coil domain-containing protein 85C	DVGDGSSTSSAGSGGSPDHHHHVPPPLLPPGPHK	(S207)	_DVGDGSS[Phospho (STY)]TSSAGSGGSPDHHHHVPPPLLPPGPHK_.6	_DVGDGSS[Phospho (STY)]TSSAGSGGSPDHHHHVPPPLLPPGPHK_	Filtered	0.053146	0.0085548	Filtered	Filtered	Filtered	Filtered	59505.3	55669.8	Filtered	Filtered	Filtered
A6NKD9	CCDC85C	Coiled-coil domain-containing protein 85C	DVGDGSSTSSAGSGGSPDHHHHVPPPLLPPGPHK	(T208)	_DVGDGSST[Phospho (STY)]SSAGSGGSPDHHHHVPPPLLPPGPHK_.5	_DVGDGSST[Phospho (STY)]SSAGSGGSPDHHHHVPPPLLPPGPHK_	0.0535473	0.0527411	0.0528548	0.0322613	0.0883339	0.0485874	681159	585706	586083	423160	411713	473690
A6NKD9	CCDC85C	Coiled-coil domain-containing protein 85C	DVGDGSSTSSAGSGGSPDHHHHVPPPLLPPGPHK	(T208)	_DVGDGSST[Phospho (STY)]SSAGSGGSPDHHHHVPPPLLPPGPHK_.6	_DVGDGSST[Phospho (STY)]SSAGSGGSPDHHHHVPPPLLPPGPHK_	Filtered	0.0644566	Filtered	Filtered	Filtered	Filtered	Filtered	62743.5	Filtered	Filtered	Filtered	Filtered
A6NKD9	CCDC85C	Coiled-coil domain-containing protein 85C	DVGDGSSTSSAGSGGSPDHHHHVPPPLLPPGPHK	(S209)	_DVGDGSSTS[Phospho (STY)]SAGSGGSPDHHHHVPPPLLPPGPHK_.5	_DVGDGSSTS[Phospho (STY)]SAGSGGSPDHHHHVPPPLLPPGPHK_	0.0680777	0.0657788	0.0668037	0.0393485	0.116073	0.0598446	670638	585706	589222	423160	389560	473690
A6NKD9	CCDC85C	Coiled-coil domain-containing protein 85C	DVGDGSSTSSAGSGGSPDHHHHVPPPLLPPGPHK	(S209)	_DVGDGSSTS[Phospho (STY)]SAGSGGSPDHHHHVPPPLLPPGPHK_.6	_DVGDGSSTS[Phospho (STY)]SAGSGGSPDHHHHVPPPLLPPGPHK_	Filtered	0.0784092	Filtered	Filtered	Filtered	Filtered	Filtered	62795.7	Filtered	Filtered	Filtered	Filtered
A6NKD9	CCDC85C	Coiled-coil domain-containing protein 85C	DVGDGSSTSSAGSGGSPDHHHHVPPPLLPPGPHK	(S210)	_DVGDGSSTSS[Phospho (STY)]AGSGGSPDHHHHVPPPLLPPGPHK_.5	_DVGDGSSTSS[Phospho (STY)]AGSGGSPDHHHHVPPPLLPPGPHK_	0.0806432	0.0799514	0.00933871	0.0475784	0.250808	0.0736837	633807	509441	661542	304754	324409	469096
A6NKD9	CCDC85C	Coiled-coil domain-containing protein 85C	DVGDGSSTSSAGSGGSPDHHHHVPPPLLPPGPHK	(S210)	_DVGDGSSTSS[Phospho (STY)]AGSGGSPDHHHHVPPPLLPPGPHK_.6	_DVGDGSSTSS[Phospho (STY)]AGSGGSPDHHHHVPPPLLPPGPHK_	0.0696054	Filtered	0.148943	Filtered	Filtered	Filtered	55169.6	Filtered	46654.5	Filtered	Filtered	Filtered
A6NKD9	CCDC85C	Coiled-coil domain-containing protein 85C	AALAATGAASGGGGGGGGAGSRSSIDSQASLSGPLSGGAPGAGAR	(S185)	_AALAATGAASGGGGGGGGAGSRSSIDSQAS[Phospho (STY)]LSGPLSGGAPGAGAR_.4	_AALAATGAASGGGGGGGGAGSRSSIDSQAS[Phospho (STY)]LSGPLSGGAPGAGAR_	0.159912	0.0080403	0.0035337	Filtered	0.071998	Filtered	130768	156064	86541.8	Filtered	41428.4	Filtered
A6NKD9	CCDC85C	Coiled-coil domain-containing protein 85C	AALAATGAASGGGGGGGGAGSRSSIDSQASLSGPLSGGAPGAGAR	(S165)	_AALAATGAAS[Phospho (STY)]GGGGGGGGAGSRSSIDSQASLSGPLSGGAPGAGAR_.4	_AALAATGAAS[Phospho (STY)]GGGGGGGGAGSRSSIDSQASLSGPLSGGAPGAGAR_	0.000299494	0.00842306	0.0691923	Filtered	0.00375017	Filtered	114862	141329	76123	Filtered	33612.5	Filtered
A6NKD9	CCDC85C	Coiled-coil domain-containing protein 85C	DVGDGSSTSSAGSGGSPDHHHHVPPPLLPPGPHK	(S206)	_DVGDGS[Phospho (STY)]STSSAGSGGSPDHHHHVPPPLLPPGPHK_.5	_DVGDGS[Phospho (STY)]STSSAGSGGSPDHHHHVPPPLLPPGPHK_	0.565525	0.589558	0.830829	0.0216842	0.0347785	0.530836	681159	585706	682810	444326	411713	473690
A6NKD9	CCDC85C	Coiled-coil domain-containing protein 85C	DVGDGSSTSSAGSGGSPDHHHHVPPPLLPPGPHK	(S216)	_DVGDGSSTSSAGSGGS[Phospho (STY)]PDHHHHVPPPLLPPGPHK_.5	_DVGDGSSTSSAGSGGS[Phospho (STY)]PDHHHHVPPPLLPPGPHK_	0.074975	Filtered	0.935024	0.778436	0.92959	0.830901	682003	Filtered	352059	451335	172022	444127
A6NKD9	CCDC85C	Coiled-coil domain-containing protein 85C	DVGDGSSTSSAGSGGSPDHHHHVPPPLLPPGPHK	(S216)	_DVGDGSSTSSAGSGGS[Phospho (STY)]PDHHHHVPPPLLPPGPHK_.6	_DVGDGSSTSSAGSGGS[Phospho (STY)]PDHHHHVPPPLLPPGPHK_	0.169663	0.0119522	0.427812	Filtered	Filtered	Filtered	58755.1	51117.8	21590.1	Filtered	Filtered	Filtered
A6NKD9	CCDC85C	Coiled-coil domain-containing protein 85C	AALAATGAASGGGGGGGGAGSRSSIDSQASLSGPLSGGAPGAGAR	(T161)	_AALAAT[Phospho (STY)]GAASGGGGGGGGAGSRSSIDSQASLSGPLSGGAPGAGAR_.4	_AALAAT[Phospho (STY)]GAASGGGGGGGGAGSRSSIDSQASLSGPLSGGAPGAGAR_	0.0356669	0.867047	0.0192763	Filtered	Filtered	Filtered	132104	170474	87341.5	Filtered	Filtered	Filtered
A6NKD9	CCDC85C	Coiled-coil domain-containing protein 85C	AALAATGAASGGGGGGGGAGSRSSIDSQASLSGPLSGGAPGAGAR	(S182)	_AALAATGAASGGGGGGGGAGSRSSIDS[Phospho (STY)]QASLSGPLSGGAPGAGAR_.4	_AALAATGAASGGGGGGGGAGSRSSIDS[Phospho (STY)]QASLSGPLSGGAPGAGAR_	0.172936	0.00943088	0.0299146	Filtered	Filtered	Filtered	114131	140865	75876.2	Filtered	Filtered	Filtered
A6NKD9	CCDC85C	Coiled-coil domain-containing protein 85C	SIPNGLHDPSSTYIR	(S258)	_S[Phospho (STY)]IPNGLHDPSSTYIR_.3	_S[Phospho (STY)]IPNGLHDPSSTYIR_	1	1	1	Filtered	Filtered	Filtered	225678	274936	217981	Filtered	Filtered	Filtered
A6NKD9	CCDC85C	Coiled-coil domain-containing protein 85C	SSIDSQASLSGPLSGGAPGAGAR	(S178)	_S[Phospho (STY)]SIDSQASLSGPLSGGAPGAGAR_.3	_S[Phospho (STY)]SIDSQASLSGPLSGGAPGAGAR_	0.019247	Filtered	0.021622	Filtered	Filtered	Filtered	79342.6	Filtered	55210.3	Filtered	Filtered	Filtered
A6NKF1	SAC3D1	SAC3 domain-containing protein 1	TLEEVVMAEEEDEGTDRPGSPA	(S402)	_TLEEVVMAEEEDEGTDRPGS[Phospho (STY)]PA_.3	_TLEEVVMAEEEDEGTDRPGS[Phospho (STY)]PA_	0.999998	0.999622	0.938766	0.999965	0.996978	0.98969	568521	654301	395905	654648	536621	821939
A6NKF1	SAC3D1	SAC3 domain-containing protein 1	TLEEVVMAEEEDEGTDRPGSPA	(M389,S402)	_TLEEVVM[Oxidation (M)]AEEEDEGTDRPGS[Phospho (STY)]PA_.3	_TLEEVVM[Oxidation (M)]AEEEDEGTDRPGS[Phospho (STY)]PA_	Filtered	Filtered	Filtered	0.96705	Filtered	0.973969	Filtered	Filtered	Filtered	58460.9	Filtered	60699.1
A6NLJ0	C2CD4B	C2 calcium-dependent domain-containing protein 4B	RAGSESPARAPSSSPLSSR	(S215,S217)	_RAGS[Phospho (STY)]ES[Phospho (STY)]PARAPSSSPLSSR_.3	_RAGS[Phospho (STY)]ES[Phospho (STY)]PARAPSSSPLSSR_	1	1	1	Filtered	Filtered	Filtered	68934	47901.5	65108	Filtered	Filtered	Filtered
A6NLJ0	C2CD4B	C2 calcium-dependent domain-containing protein 4B	AHSCGGGGGPDAPLGTLCGPR	(S129,C130,C144)	_AHS[Phospho (STY)]C[Carbamidomethyl (C)]GGGGGPDAPLGTLC[Carbamidomethyl (C)]GPR_.3	_AHS[Phospho (STY)]C[Carbamidomethyl (C)]GGGGGPDAPLGTLC[Carbamidomethyl (C)]GPR_	1	Filtered	Filtered	Filtered	Filtered	Filtered	82364.2	Filtered	Filtered	Filtered	Filtered	Filtered
A6NMK8	FAM196B	Protein FAM196B	RNSLESVEFVK	(S20)	_RNSLES[Phospho (STY)]VEFVK_.2	_RNSLES[Phospho (STY)]VEFVK_	Filtered	Filtered	Filtered	0.0236133	1.57603e-05	0.00554604	Filtered	Filtered	Filtered	73244.3	67709.8	81581
A6NMK8	FAM196B	Protein FAM196B	RNSLESVEFVK	(S17)	_RNS[Phospho (STY)]LESVEFVK_.2	_RNS[Phospho (STY)]LESVEFVK_	Filtered	Filtered	Filtered	0.997791	0.999974	0.994322	Filtered	Filtered	Filtered	23879	19884.3	18529.3
A6QL63	BTBD11	Ankyrin repeat and BTB/POZ domain-containing protein BTBD11	HNSFDTVNTALVEDSEGLDCAGQHCSR	(T71,C82,C87)	_HNSFDTVNT[Phospho (STY)]ALVEDSEGLDC[Carbamidomethyl (C)]AGQHC[Carbamidomethyl (C)]SR_.4	_HNSFDTVNT[Phospho (STY)]ALVEDSEGLDC[Carbamidomethyl (C)]AGQHC[Carbamidomethyl (C)]SR_	0.301902	0.0657471	0.104918	Filtered	Filtered	Filtered	41916	16037.2	35805.6	Filtered	Filtered	Filtered
A6QL63	BTBD11	Ankyrin repeat and BTB/POZ domain-containing protein BTBD11	HNSFDTVNTALVEDSEGLDCAGQHCSR	(S77,C82,C87)	_HNSFDTVNTALVEDS[Phospho (STY)]EGLDC[Carbamidomethyl (C)]AGQHC[Carbamidomethyl (C)]SR_.4	_HNSFDTVNTALVEDS[Phospho (STY)]EGLDC[Carbamidomethyl (C)]AGQHC[Carbamidomethyl (C)]SR_	0.0797104	Filtered	Filtered	Filtered	Filtered	Filtered	50443.5	Filtered	Filtered	Filtered	Filtered	Filtered
A7E2V4	ZSWIM8	Zinc finger SWIM domain-containing protein 8	GWGSPGRPK	(S1130)	_GWGS[Phospho (STY)]PGRPK_.2	_GWGS[Phospho (STY)]PGRPK_	1	1	1	1	1	1	2176093	2.29133e+06	2.27869e+06	1.1677e+06	1.05793e+06	1.4714e+06
A7E2V4	ZSWIM8	Zinc finger SWIM domain-containing protein 8	NVPESSPHSPCEGLPSEAALTPRPEGK	(S1089,C1094)	_NVPESS[Phospho (STY)]PHSPC[Carbamidomethyl (C)]EGLPSEAALTPRPEGK_.3	_NVPESS[Phospho (STY)]PHSPC[Carbamidomethyl (C)]EGLPSEAALTPRPEGK_	0.0698012	0.00201927	0.00380184	0.0713172	0.0138899	0.00992392	1075148	1.18403e+06	991083	667328	710412	667220
A7E2V4	ZSWIM8	Zinc finger SWIM domain-containing protein 8	NVPESSPHSPCEGLPSEAALTPRPEGK	(S1089,C1094)	_NVPESS[Phospho (STY)]PHSPC[Carbamidomethyl (C)]EGLPSEAALTPRPEGK_.4	_NVPESS[Phospho (STY)]PHSPC[Carbamidomethyl (C)]EGLPSEAALTPRPEGK_	0.445254	0.566671	0.312843	Filtered	0.455989	0.00394329	436948	388711	342406	Filtered	211292	125626
A7E2V4	ZSWIM8	Zinc finger SWIM domain-containing protein 8	NVPESSPHSPCEGLPSEAALTPRPEGK	(S1088,C1094)	_NVPES[Phospho (STY)]SPHSPC[Carbamidomethyl (C)]EGLPSEAALTPRPEGK_.3	_NVPES[Phospho (STY)]SPHSPC[Carbamidomethyl (C)]EGLPSEAALTPRPEGK_	0.109023	0.464577	0.000904498	0.492421	0.0134596	0.0019249	1.12521e+06	1.22756e+06	1.03822e+06	690710	738251	693865
A7E2V4	ZSWIM8	Zinc finger SWIM domain-containing protein 8	NVPESSPHSPCEGLPSEAALTPRPEGK	(S1088,C1094)	_NVPES[Phospho (STY)]SPHSPC[Carbamidomethyl (C)]EGLPSEAALTPRPEGK_.4	_NVPES[Phospho (STY)]SPHSPC[Carbamidomethyl (C)]EGLPSEAALTPRPEGK_	0.473042	0.0445393	0.328482	Filtered	0.479911	0.0043781	294565	269941	227865	Filtered	160752	89820.2
A7E2V4	ZSWIM8	Zinc finger SWIM domain-containing protein 8	NVPESSPHSPCEGLPSEAALTPRPEGK	(S1092,C1094)	_NVPESSPHS[Phospho (STY)]PC[Carbamidomethyl (C)]EGLPSEAALTPRPEGK_.3	_NVPESSPHS[Phospho (STY)]PC[Carbamidomethyl (C)]EGLPSEAALTPRPEGK_	0.25231	0.116838	0.533026	0.0870093	0.0288121	0.612082	854926	944086	763178	532335	568609	523496
A7E2V4	ZSWIM8	Zinc finger SWIM domain-containing protein 8	NVPESSPHSPCEGLPSEAALTPRPEGK	(S1092,C1094)	_NVPESSPHS[Phospho (STY)]PC[Carbamidomethyl (C)]EGLPSEAALTPRPEGK_.4	_NVPESSPHS[Phospho (STY)]PC[Carbamidomethyl (C)]EGLPSEAALTPRPEGK_	0.0267995	0.305473	0.0428219	Filtered	0.0124848	0.141615	292055	292205	222360	Filtered	160991	80885.2
A7E2V4	ZSWIM8	Zinc finger SWIM domain-containing protein 8	NVPESSPHSPCEGLPSEAALTPRPEGK	(C1094,S1099)	_NVPESSPHSPC[Carbamidomethyl (C)]EGLPS[Phospho (STY)]EAALTPRPEGK_.3	_NVPESSPHSPC[Carbamidomethyl (C)]EGLPS[Phospho (STY)]EAALTPRPEGK_	0.511238	0.850048	0.203067	0.0568802	0.159195	0.854101	647822	713528	582683	405836	426628	388142
A7E2V4	ZSWIM8	Zinc finger SWIM domain-containing protein 8	NVPESSPHSPCEGLPSEAALTPRPEGK	(C1094,S1099)	_NVPESSPHSPC[Carbamidomethyl (C)]EGLPS[Phospho (STY)]EAALTPRPEGK_.4	_NVPESSPHSPC[Carbamidomethyl (C)]EGLPS[Phospho (STY)]EAALTPRPEGK_	0.0284226	0.0420254	0.213474	Filtered	0.0274187	0.822857	292945	292372	226126	Filtered	165610	87319.2
A7E2V4	ZSWIM8	Zinc finger SWIM domain-containing protein 8	GGWAPTSWGR	(S1172)	_GGWAPTS[Phospho (STY)]WGR_.2	_GGWAPTS[Phospho (STY)]WGR_	0.5	0.991394	0.974005	0.662239	0.999463	0.995618	41294.7	36578.9	23203.6	44089.1	36468	32940.9
A7E2V4	ZSWIM8	Zinc finger SWIM domain-containing protein 8	PQTLSSFYSSSRPTTASQRSPSK	(S1040)	_PQTLSSFYSSSRPTTASQRS[Phospho (STY)]PSK_.4	_PQTLSSFYSSSRPTTASQRS[Phospho (STY)]PSK_	1.84551e-11	4.77922e-07	0.558263	0.000556728	0.0126785	2.58605e-05	631378	526954	482921	321664	331296	415202
A7E2V4	ZSWIM8	Zinc finger SWIM domain-containing protein 8	PQTLSSFYSSSRPTTASQRSPSK	(S1040)	_PQTLSSFYSSSRPTTASQRS[Phospho (STY)]PSK_.3	_PQTLSSFYSSSRPTTASQRS[Phospho (STY)]PSK_	0.603554	0.486457	0.780511	Filtered	Filtered	0.607742	413687	416358	345440	Filtered	Filtered	374525
A7E2V4	ZSWIM8	Zinc finger SWIM domain-containing protein 8	HTGMASIDSSAPETTSDSSPTLSR	(S1160)	_HTGMASIDSSAPETTSDSSPTLS[Phospho (STY)]R_.3	_HTGMASIDSSAPETTSDSSPTLS[Phospho (STY)]R_	5.61421e-10	3.80007e-17	1.65006e-16	Filtered	Filtered	4.3367e-06	300531	240317	231947	Filtered	Filtered	80031
A7E2V4	ZSWIM8	Zinc finger SWIM domain-containing protein 8	HTGMASIDSSAPETTSDSSPTLSR	(S1156)	_HTGMASIDSSAPETTSDSS[Phospho (STY)]PTLSR_.3	_HTGMASIDSSAPETTSDSS[Phospho (STY)]PTLSR_	0.625742	2.27792e-05	2.07208e-06	Filtered	Filtered	Filtered	491722	385512	379583	Filtered	Filtered	Filtered
A7E2V4	ZSWIM8	Zinc finger SWIM domain-containing protein 8	HTGMASIDSSAPETTSDSSPTLSR	(S1155)	_HTGMASIDSSAPETTSDS[Phospho (STY)]SPTLSR_.3	_HTGMASIDSSAPETTSDS[Phospho (STY)]SPTLSR_	0.0128413	1.22675e-05	1.90366e-07	Filtered	Filtered	Filtered	333840	268158	274224	Filtered	Filtered	Filtered
A7E2V4	ZSWIM8	Zinc finger SWIM domain-containing protein 8	HTGMASIDSSAPETTSDSSPTLSR	(T1158)	_HTGMASIDSSAPETTSDSSPT[Phospho (STY)]LSR_.3	_HTGMASIDSSAPETTSDSSPT[Phospho (STY)]LSR_	1.96395e-05	1.68616e-12	9.82956e-11	Filtered	Filtered	Filtered	299211	240008	231743	Filtered	Filtered	Filtered
A7E2V4	ZSWIM8	Zinc finger SWIM domain-containing protein 8	HTGMASIDSSAPETTSDSSPTLSR	(M1141,S1156)	_HTGM[Oxidation (M)]ASIDSSAPETTSDSS[Phospho (STY)]PTLSR_.3	_HTGM[Oxidation (M)]ASIDSSAPETTSDSS[Phospho (STY)]PTLSR_	0.0994505	Filtered	Filtered	Filtered	Filtered	Filtered	50942.6	Filtered	Filtered	Filtered	Filtered	Filtered
A7KAX9	ARHGAP32	Rho GTPase-activating protein 32	SAKSEESLTSLHAVDGDSK	(S703)	_S[Phospho (STY)]AKSEESLTSLHAVDGDSK_.3	_S[Phospho (STY)]AKSEESLTSLHAVDGDSK_	0.000362242	9.97779e-05	0.000163203	0.000992936	0.0115159	0.0100214	1.54479e+06	1.42524e+06	1.4081e+06	1.01109e+06	863098	972512
A7KAX9	ARHGAP32	Rho GTPase-activating protein 32	SAKSEESLTSLHAVDGDSK	(S706)	_SAKS[Phospho (STY)]EESLTSLHAVDGDSK_.3	_SAKS[Phospho (STY)]EESLTSLHAVDGDSK_	0.325995	0.999886	0.864916	0.988037	0.109981	0.987593	1.49507e+06	1.3665e+06	1.34456e+06	992942	880397	935615
A7KAX9	ARHGAP32	Rho GTPase-activating protein 32	SAKSEESLTSLHAVDGDSK	(S709)	_SAKSEES[Phospho (STY)]LTSLHAVDGDSK_.3	_SAKSEES[Phospho (STY)]LTSLHAVDGDSK_	0.155351	0.136593	0.129691	0.0131048	0.891501	4.85468e-05	1484096	1.35725e+06	1.34556e+06	974392	823507	926010
A7KAX9	ARHGAP32	Rho GTPase-activating protein 32	SAKSEESLTSLHAVDGDSK	(T711)	_SAKSEESLT[Phospho (STY)]SLHAVDGDSK_.3	_SAKSEESLT[Phospho (STY)]SLHAVDGDSK_	4.55103e-11	6.39727e-12	4.43378e-09	5.78308e-10	2.98057e-11	1.12788e-07	1.14159e+06	1.04018e+06	1.03991e+06	754085	658172	703921
A7KAX9	ARHGAP32	Rho GTPase-activating protein 32	LHHPLEFADKSPTPPNLPSDK	(T1236)	_LHHPLEFADKSPT[Phospho (STY)]PPNLPSDK_.4	_LHHPLEFADKSPT[Phospho (STY)]PPNLPSDK_	0.155628	0.14561	0.0234228	0.807432	0.147684	0.333333	916451	1101254	714700	228330	269198	283011
A7KAX9	ARHGAP32	Rho GTPase-activating protein 32	DATNRSPTQIVK	(S952)	_DATNRS[Phospho (STY)]PTQIVK_.2	_DATNRS[Phospho (STY)]PTQIVK_	0.991877	0.998704	0.999385	0.996072	0.991783	0.998732	654248	626303	698029	310751	258223	275744
A7KAX9	ARHGAP32	Rho GTPase-activating protein 32	LSPFFTLDLSPTEDK	(T867)	_LSPFFT[Phospho (STY)]LDLSPTEDK_.2	_LSPFFT[Phospho (STY)]LDLSPTEDK_	1.05925e-05	2.10166e-10	6.14534e-08	8.38453e-05	3.66498e-07	4.79416e-07	433471	583420	418262	318908	266163	343736
A7KAX9	ARHGAP32	Rho GTPase-activating protein 32	DATNRSPTQIVK	(T954)	_DATNRSPT[Phospho (STY)]QIVK_.2	_DATNRSPT[Phospho (STY)]QIVK_	0.00105349	0.000561106	3.31185e-05	0.00062788	2.43337e-05	5.49097e-05	533848	530849	564678	270922	222999	228446
A7KAX9	ARHGAP32	Rho GTPase-activating protein 32	SSVHSEEDDFVPELHR	(S47)	_SSVHS[Phospho (STY)]EEDDFVPELHR_.3	_SSVHS[Phospho (STY)]EEDDFVPELHR_	0.333193	0.00269235	0.00652817	0.138905	0.333333	0.333333	208671	464907	391638	219014	206445	249743
A7KAX9	ARHGAP32	Rho GTPase-activating protein 32	LSPFFTLDLSPTEDK	(T873)	_LSPFFTLDLSPT[Phospho (STY)]EDK_.2	_LSPFFTLDLSPT[Phospho (STY)]EDK_	1.29389e-06	5.10177e-08	3.20673e-07	0.000666871	0.000167167	0.000203734	299880	418618	298806	232944	185045	243211
A7KAX9	ARHGAP32	Rho GTPase-activating protein 32	DATNRSPTQIVK	(T949)	_DAT[Phospho (STY)]NRSPTQIVK_.2	_DAT[Phospho (STY)]NRSPTQIVK_	0.00860316	0.000826739	0.000124669	0.00589971	0.018288	0.234821	379161	374312	431053	179462	143236	154720
A7KAX9	ARHGAP32	Rho GTPase-activating protein 32	SAKSEESLTSLHAVDGDSK	(S712)	_SAKSEESLTS[Phospho (STY)]LHAVDGDSK_.3	_SAKSEESLTS[Phospho (STY)]LHAVDGDSK_	9.65448e-05	3.12344e-07	2.06702e-06	5.10138e-06	1.26789e-07	3.13724e-06	344244	318375	311862	228467	180094	218433
A7KAX9	ARHGAP32	Rho GTPase-activating protein 32	SSVHSEEDDFVPELHR	(S43)	_S[Phospho (STY)]SVHSEEDDFVPELHR_.3	_S[Phospho (STY)]SVHSEEDDFVPELHR_	0.570067	0.560104	0.560922	0.947807	0.662587	Filtered	507042	501803	422221	173350	156226	Filtered
A7KAX9	ARHGAP32	Rho GTPase-activating protein 32	SPSMSISEPISVTLPPR	(S902)	_S[Phospho (STY)]PSMSISEPISVTLPPR_.2	_S[Phospho (STY)]PSMSISEPISVTLPPR_	0.806191	0.554535	0.464591	0.212001	0.0208569	Filtered	120932	323677	187277	39640.6	44636.4	Filtered
A7KAX9	ARHGAP32	Rho GTPase-activating protein 32	SPSMSISEPISVTLPPR	(S902)	_S[Phospho (STY)]PSMSISEPISVTLPPR_.3	_S[Phospho (STY)]PSMSISEPISVTLPPR_	0.955749	0.92265	0.722732	Filtered	0.223475	0.197174	126642	103288	81123	Filtered	6714.7	36749.1
A7KAX9	ARHGAP32	Rho GTPase-activating protein 32	RVQSLHAPPSSMIR	(S1585)	_RVQS[Phospho (STY)]LHAPPSSMIR_.3	_RVQS[Phospho (STY)]LHAPPSSMIR_	1	1	0.999989	Filtered	0.999999	1	338477	324549	198576	Filtered	58274.2	107080
A7KAX9	ARHGAP32	Rho GTPase-activating protein 32	SLLVSSPSTK	(S587)	_S[Phospho (STY)]LLVSSPSTK_.2	_S[Phospho (STY)]LLVSSPSTK_	1	1	1	1	0.999996	Filtered	186957	187779	119080	74094.9	51116.9	Filtered
A7KAX9	ARHGAP32	Rho GTPase-activating protein 32	SLLVSSPSTK	(S591)	_SLLVS[Phospho (STY)]SPSTK_.2	_SLLVS[Phospho (STY)]SPSTK_	0.0590623	0.257412	0.102185	0.0312493	Filtered	0.752152	113919	99353.6	72774.6	38273.2	Filtered	37619.3
A7KAX9	ARHGAP32	Rho GTPase-activating protein 32	SLLVSSPSTK	(S592)	_SLLVSS[Phospho (STY)]PSTK_.2	_SLLVSS[Phospho (STY)]PSTK_	0.255521	0.326756	0.667111	Filtered	Filtered	0.205371	115699	98122.2	74184.2	Filtered	Filtered	42363.6
A7KAX9	ARHGAP32	Rho GTPase-activating protein 32	SLLVSSPSTK	(S594)	_SLLVSSPS[Phospho (STY)]TK_.2	_SLLVSSPS[Phospho (STY)]TK_	0.000123438	0.0442016	0.0925861	Filtered	Filtered	0.000924826	70765.6	62423.3	42612.9	Filtered	Filtered	26199.9
A7KAX9	ARHGAP32	Rho GTPase-activating protein 32	LSPFFTLDLSPTEDK	(S871)	_LSPFFTLDLS[Phospho (STY)]PTEDK_.2	_LSPFFTLDLS[Phospho (STY)]PTEDK_	0.999989	1	1	0.999183	0.999838	0.999797	399990	560826	389731	306657	246584	315031
A7KAX9	ARHGAP32	Rho GTPase-activating protein 32	LHHPLEFADKSPTPPNLPSDK	(S1234)	_LHHPLEFADKS[Phospho (STY)]PTPPNLPSDK_.4	_LHHPLEFADKS[Phospho (STY)]PTPPNLPSDK_	0.232535	0.853208	0.976059	Filtered	0.846349	Filtered	564353	679928	432912	Filtered	158824	Filtered
A7KAX9	ARHGAP32	Rho GTPase-activating protein 32	MKSSVHSEEDDFVPELHR	(M41,S43,S44)	_M[Oxidation (M)]KS[Phospho (STY)]S[Phospho (STY)]VHSEEDDFVPELHR_.3	_M[Oxidation (M)]KS[Phospho (STY)]S[Phospho (STY)]VHSEEDDFVPELHR_	0.202234	0.161269	0.449204	Filtered	0.911805	Filtered	227144	216115	186062	Filtered	210203	Filtered
A7KAX9	ARHGAP32	Rho GTPase-activating protein 32	MKSSVHSEEDDFVPELHR	(M41,S43,S44)	_M[Oxidation (M)]KS[Phospho (STY)]S[Phospho (STY)]VHSEEDDFVPELHR_.4	_M[Oxidation (M)]KS[Phospho (STY)]S[Phospho (STY)]VHSEEDDFVPELHR_	0.820003	Filtered	Filtered	Filtered	Filtered	Filtered	47906.2	Filtered	Filtered	Filtered	Filtered	Filtered
A7KAX9	ARHGAP32	Rho GTPase-activating protein 32	AISPEGEDRFYR	(S1820)	_AIS[Phospho (STY)]PEGEDRFYR_.3	_AIS[Phospho (STY)]PEGEDRFYR_	1	1	0.999986	Filtered	Filtered	Filtered	162985	186950	143611	Filtered	Filtered	Filtered
A7KAX9	ARHGAP32	Rho GTPase-activating protein 32	FYSGDQPPSYLGASVDK	(S1220)	_FYSGDQPPSYLGAS[Phospho (STY)]VDK_.2	_FYSGDQPPSYLGAS[Phospho (STY)]VDK_	Filtered	0.999998	0.999999	Filtered	Filtered	Filtered	Filtered	186775	131745	Filtered	Filtered	Filtered
A7KAX9	ARHGAP32	Rho GTPase-activating protein 32	SPSMSISEPISVTLPPR	(S904)	_SPS[Phospho (STY)]MSISEPISVTLPPR_.3	_SPS[Phospho (STY)]MSISEPISVTLPPR_	Filtered	0.0753715	0.0454638	Filtered	Filtered	Filtered	Filtered	148701	127772	Filtered	Filtered	Filtered
A7KAX9	ARHGAP32	Rho GTPase-activating protein 32	DAETGSSQCQTPGSTASSEPVSPLQEK	(C843,S856)	_DAETGSSQC[Carbamidomethyl (C)]QTPGSTASSEPVS[Phospho (STY)]PLQEK_.3	_DAETGSSQC[Carbamidomethyl (C)]QTPGSTASSEPVS[Phospho (STY)]PLQEK_	Filtered	0.998336	0.227714	Filtered	Filtered	Filtered	Filtered	115780	99959.3	Filtered	Filtered	Filtered
A7KAX9	ARHGAP32	Rho GTPase-activating protein 32	NSMPTVSFLDQDQSPPR	(S1203)	_NSMPTVSFLDQDQS[Phospho (STY)]PPR_.2	_NSMPTVSFLDQDQS[Phospho (STY)]PPR_	Filtered	Filtered	Filtered	0.993311	0.990417	0.989592	Filtered	Filtered	Filtered	18191.8	32533.3	47381.2
A7KAX9	ARHGAP32	Rho GTPase-activating protein 32	SLLVSSPSTK	(T595)	_SLLVSSPST[Phospho (STY)]K_.2	_SLLVSSPST[Phospho (STY)]K_	0.552653	Filtered	0.0117232	Filtered	Filtered	Filtered	22682	Filtered	32681.5	Filtered	Filtered	Filtered
A7KAX9	ARHGAP32	Rho GTPase-activating protein 32	TQAQVNSPIVTENK	(S613)	_TQAQVNS[Phospho (STY)]PIVTENK_.2	_TQAQVNS[Phospho (STY)]PIVTENK_	0.997201	0.999902	Filtered	Filtered	Filtered	Filtered	105629	106099	Filtered	Filtered	Filtered	Filtered
A7KAX9	ARHGAP32	Rho GTPase-activating protein 32	SSVHSEEDDFVPELHR	(S43,S47)	_S[Phospho (STY)]SVHS[Phospho (STY)]EEDDFVPELHR_.3	_S[Phospho (STY)]SVHS[Phospho (STY)]EEDDFVPELHR_	Filtered	0.474386	Filtered	Filtered	Filtered	Filtered	Filtered	119892	Filtered	Filtered	Filtered	Filtered
A7KAX9	ARHGAP32	Rho GTPase-activating protein 32	SSVHSEEDDFVPELHR	(S43,S44)	_S[Phospho (STY)]S[Phospho (STY)]VHSEEDDFVPELHR_.3	_S[Phospho (STY)]S[Phospho (STY)]VHSEEDDFVPELHR_	Filtered	Filtered	0.484471	Filtered	Filtered	Filtered	Filtered	Filtered	104193	Filtered	Filtered	Filtered
A7KAX9	ARHGAP32	Rho GTPase-activating protein 32	QSSVTVVSQYDNLEDYHSLPQHQR	(S2016)	_QSS[Phospho (STY)]VTVVSQYDNLEDYHSLPQHQR_.3	_QSS[Phospho (STY)]VTVVSQYDNLEDYHSLPQHQR_	0.110254	Filtered	Filtered	Filtered	Filtered	Filtered	40321.5	Filtered	Filtered	Filtered	Filtered	Filtered
A7KAX9	ARHGAP32	Rho GTPase-activating protein 32	SPSMSISEPISVTLPPR	(S902,M905)	_S[Phospho (STY)]PSM[Oxidation (M)]SISEPISVTLPPR_.2	_S[Phospho (STY)]PSM[Oxidation (M)]SISEPISVTLPPR_	0.000282888	Filtered	Filtered	Filtered	Filtered	Filtered	16606.7	Filtered	Filtered	Filtered	Filtered	Filtered
A7MBM2	DISP2	Protein dispatched homolog 2	ARQDSQGEEAEPLPASPEAPAHSPK	(S1252)	_ARQDS[Phospho (STY)]QGEEAEPLPASPEAPAHSPK_.3	_ARQDS[Phospho (STY)]QGEEAEPLPASPEAPAHSPK_	Filtered	Filtered	Filtered	Filtered	1	1	Filtered	Filtered	Filtered	Filtered	19190.2	32323.5
A7MBM2	DISP2	Protein dispatched homolog 2	GGPGDGSPVVLPNSQPDLPDVWLR	(S1380)	_GGPGDGSPVVLPNS[Phospho (STY)]QPDLPDVWLR_.3	_GGPGDGSPVVLPNS[Phospho (STY)]QPDLPDVWLR_	Filtered	Filtered	Filtered	Filtered	Filtered	0.0846851	Filtered	Filtered	Filtered	Filtered	Filtered	10763.1
A7XYQ1	SOBP	Sine oculis-binding protein homolog	SADSPPGCSGQALSLAPTPAEHGR	(C601,S602)	_SADSPPGC[Carbamidomethyl (C)]S[Phospho (STY)]GQALSLAPTPAEHGR_.3	_SADSPPGC[Carbamidomethyl (C)]S[Phospho (STY)]GQALSLAPTPAEHGR_	0.465475	0.370438	0.764279	Filtered	Filtered	Filtered	786616	894871	713985	Filtered	Filtered	Filtered
A7XYQ1	SOBP	Sine oculis-binding protein homolog	SADSPPGCSGQALSLAPTPAEHGR	(S597,C601)	_SADS[Phospho (STY)]PPGC[Carbamidomethyl (C)]SGQALSLAPTPAEHGR_.3	_SADS[Phospho (STY)]PPGC[Carbamidomethyl (C)]SGQALSLAPTPAEHGR_	0.749785	0.00378478	0.321625	Filtered	Filtered	Filtered	481969	646648	515637	Filtered	Filtered	Filtered
A7XYQ1	SOBP	Sine oculis-binding protein homolog	SADSPPGCSGQALSLAPTPAEHGR	(S594,C601)	_S[Phospho (STY)]ADSPPGC[Carbamidomethyl (C)]SGQALSLAPTPAEHGR_.3	_S[Phospho (STY)]ADSPPGC[Carbamidomethyl (C)]SGQALSLAPTPAEHGR_	0.0158419	0.205572	0.0142225	Filtered	Filtered	Filtered	247977	271590	221870	Filtered	Filtered	Filtered
A7XYQ1	SOBP	Sine oculis-binding protein homolog	DSKQGSSKSADSPPGCSGQALSLAPTPAEHGR	(S587,C601)	_DS[Phospho (STY)]KQGSSKSADSPPGC[Carbamidomethyl (C)]SGQALSLAPTPAEHGR_.4	_DS[Phospho (STY)]KQGSSKSADSPPGC[Carbamidomethyl (C)]SGQALSLAPTPAEHGR_	0.850194	0.815731	0.182035	Filtered	Filtered	Filtered	187434	278306	224776	Filtered	Filtered	Filtered
A8CG34	POM121C	Nuclear envelope pore membrane protein POM 121C	HDSSGSGHSAFEPLVASGVPASFVPK	(S323)	_HDSS[Phospho (STY)]GSGHSAFEPLVASGVPASFVPK_.3	_HDSS[Phospho (STY)]GSGHSAFEPLVASGVPASFVPK_	0.0396816	0.0737403	0.00939491	0.116313	0.00304567	0.00163357	404297	431481	368827	768758	670500	711959
A8CG34	POM121C	Nuclear envelope pore membrane protein POM 121C	HDSSGSGHSAFEPLVASGVPASFVPK	(S323)	_HDSS[Phospho (STY)]GSGHSAFEPLVASGVPASFVPK_.4	_HDSS[Phospho (STY)]GSGHSAFEPLVASGVPASFVPK_	0.00178184	0.0141423	0.00872822	0.0163857	0.0459324	0.0149634	125245	129231	98474.1	138004	145365	161851
A8CG34	POM121C	Nuclear envelope pore membrane protein POM 121C	RNGPSSSPFSSPASSR	(S412)	_RNGPSSS[Phospho (STY)]PFSSPASSR_.3	_RNGPSSS[Phospho (STY)]PFSSPASSR_	0.133369	0.792662	0.686445	0.717551	0.0627937	0.900422	626190	528612	498669	377117	363375	390070
A8CG34	POM121C	Nuclear envelope pore membrane protein POM 121C	RNGPSSSPFSSPASSR	(S412)	_RNGPSSS[Phospho (STY)]PFSSPASSR_.2	_RNGPSSS[Phospho (STY)]PFSSPASSR_	0.0718452	0.0595939	0.56346	0.120677	0.589476	0.0647832	94741.5	103330	86194.4	87263.2	74383	72105.5
A8CG34	POM121C	Nuclear envelope pore membrane protein POM 121C	TLFASPPAK	(S95)	_TLFAS[Phospho (STY)]PPAK_.2	_TLFAS[Phospho (STY)]PPAK_	0.999571	0.995073	0.997673	0.994097	0.917284	0.99304	744602	670312	420785	431549	234400	335905
A8CG34	POM121C	Nuclear envelope pore membrane protein POM 121C	HDSSGSGHSAFEPLVASGVPASFVPK	(S322)	_HDS[Phospho (STY)]SGSGHSAFEPLVASGVPASFVPK_.3	_HDS[Phospho (STY)]SGSGHSAFEPLVASGVPASFVPK_	0.00312921	0.208845	0.028819	0.0242358	0.0199592	0.311014	216162	239711	199588	424861	376770	417310
A8CG34	POM121C	Nuclear envelope pore membrane protein POM 121C	HDSSGSGHSAFEPLVASGVPASFVPK	(S322)	_HDS[Phospho (STY)]SGSGHSAFEPLVASGVPASFVPK_.4	_HDS[Phospho (STY)]SGSGHSAFEPLVASGVPASFVPK_	7.63566e-05	0.0535881	0.00689739	0.0168382	0.174109	0.0896907	91566.1	103966	70047.3	125427	109409	137271
A8CG34	POM121C	Nuclear envelope pore membrane protein POM 121C	HDSSGSGHSAFEPLVASGVPASFVPK	(S322,S323,S328)	_HDS[Phospho (STY)]S[Phospho (STY)]GSGHS[Phospho (STY)]AFEPLVASGVPASFVPK_.3	_HDS[Phospho (STY)]S[Phospho (STY)]GSGHS[Phospho (STY)]AFEPLVASGVPASFVPK_	0.611432	0.261887	0.0537915	0.121455	0.0835257	0.0447605	117821	121240	98402.1	206197	167193	211600
A8CG34	POM121C	Nuclear envelope pore membrane protein POM 121C	SAIPEQIISSTLSSPSSNAPDPCAK	(S275,C284)	_SAIPEQIISSTLSS[Phospho (STY)]PSSNAPDPC[Carbamidomethyl (C)]AK_.3	_SAIPEQIISSTLSS[Phospho (STY)]PSSNAPDPC[Carbamidomethyl (C)]AK_	0.223872	0.123511	0.0175102	0.225137	0.0144566	0.00716095	167283	162303	122196	107219	79964.5	122633
A8CG34	POM121C	Nuclear envelope pore membrane protein POM 121C	IREEELCHHSSSSTPLAADK	(C438,S443,T445)	_IREEELC[Carbamidomethyl (C)]HHSSS[Phospho (STY)]ST[Phospho (STY)]PLAADK_.3	_IREEELC[Carbamidomethyl (C)]HHSSS[Phospho (STY)]ST[Phospho (STY)]PLAADK_	0.0944212	0.0221106	0.0296684	0.173062	0.0451479	0.0758773	45013.4	71647.4	63934.2	35206.7	52888.2	57596.1
A8CG34	POM121C	Nuclear envelope pore membrane protein POM 121C	IREEELCHHSSSSTPLAADK	(C438,S444,T445)	_IREEELC[Carbamidomethyl (C)]HHSSSS[Phospho (STY)]T[Phospho (STY)]PLAADK_.3	_IREEELC[Carbamidomethyl (C)]HHSSSS[Phospho (STY)]T[Phospho (STY)]PLAADK_	0.921473	0.984816	0.536945	0.816461	0.987387	0.949013	27507.5	41133.5	33131.8	21978.8	30000	31929.3
A8CG34	POM121C	Nuclear envelope pore membrane protein POM 121C	RHDSSGSGHSAFEPLVASGVPASFVPK	(S322)	_RHDS[Phospho (STY)]SGSGHSAFEPLVASGVPASFVPK_.4	_RHDS[Phospho (STY)]SGSGHSAFEPLVASGVPASFVPK_	Filtered	0.0821268	0.0762107	0.705663	0.314384	0.0498374	Filtered	300187	219424	517357	430585	490698
A8CG34	POM121C	Nuclear envelope pore membrane protein POM 121C	HDSSGSGHSAFEPLVASGVPASFVPK	(S325)	_HDSSGS[Phospho (STY)]GHSAFEPLVASGVPASFVPK_.4	_HDSSGS[Phospho (STY)]GHSAFEPLVASGVPASFVPK_	0.110223	0.927637	0.0420355	0.0601335	0.869797	0.866988	177045	185662	139225	204459	185912	242723
A8CG34	POM121C	Nuclear envelope pore membrane protein POM 121C	HDSSGSGHSAFEPLVASGVPASFVPK	(S325)	_HDSSGS[Phospho (STY)]GHSAFEPLVASGVPASFVPK_.3	_HDSSGS[Phospho (STY)]GHSAFEPLVASGVPASFVPK_	0.989222	0.484398	Filtered	0.968555	0.915368	Filtered	112721	116287	Filtered	210467	190202	Filtered
A8CG34	POM121C	Nuclear envelope pore membrane protein POM 121C	IREEELCHHSSSSTPLAADK	(C438,S442,S444)	_IREEELC[Carbamidomethyl (C)]HHSS[Phospho (STY)]SS[Phospho (STY)]TPLAADK_.3	_IREEELC[Carbamidomethyl (C)]HHSS[Phospho (STY)]SS[Phospho (STY)]TPLAADK_	0.000522348	0.000511962	0.000585016	Filtered	2.00339e-05	0.000644957	45902.5	67336.5	62768.2	Filtered	51926.4	56135.6
A8CG34	POM121C	Nuclear envelope pore membrane protein POM 121C	IREEELCHHSSSSTPLAADK	(C438,S442,S443)	_IREEELC[Carbamidomethyl (C)]HHSS[Phospho (STY)]S[Phospho (STY)]STPLAADK_.3	_IREEELC[Carbamidomethyl (C)]HHSS[Phospho (STY)]S[Phospho (STY)]STPLAADK_	0.000245922	0.0787786	0.00058344	Filtered	2.00292e-05	0.000644957	45621	64274.7	62901.8	Filtered	51890.9	56170.8
A8CG34	POM121C	Nuclear envelope pore membrane protein POM 121C	MVCSPVTVR	(C245,S246)	_MVC[Carbamidomethyl (C)]S[Phospho (STY)]PVTVR_.2	_MVC[Carbamidomethyl (C)]S[Phospho (STY)]PVTVR_	1	1	1	0.986441	Filtered	Filtered	810137	801118	649313	144568	Filtered	Filtered
A8CG34	POM121C	Nuclear envelope pore membrane protein POM 121C	RHDSSGSGHSAFEPLVASGVPASFVPK	(S325)	_RHDSSGS[Phospho (STY)]GHSAFEPLVASGVPASFVPK_.4	_RHDSSGS[Phospho (STY)]GHSAFEPLVASGVPASFVPK_	Filtered	Filtered	0.842418	0.251019	0.677397	0.945126	Filtered	Filtered	176684	397458	337204	372812
A8CG34	POM121C	Nuclear envelope pore membrane protein POM 121C	HDSSGSGHSAFEPLVASGVPASFVPK	(S322,S325)	_HDS[Phospho (STY)]SGS[Phospho (STY)]GHSAFEPLVASGVPASFVPK_.3	_HDS[Phospho (STY)]SGS[Phospho (STY)]GHSAFEPLVASGVPASFVPK_	0.985442	0.70734	0.799617	0.306504	0.854658	0.954528	159618	187881	168469	235780	137257	186783
A8CG34	POM121C	Nuclear envelope pore membrane protein POM 121C	HDSSGSGHSAFEPLVASGVPASFVPK	(S322,S325)	_HDS[Phospho (STY)]SGS[Phospho (STY)]GHSAFEPLVASGVPASFVPK_.4	_HDS[Phospho (STY)]SGS[Phospho (STY)]GHSAFEPLVASGVPASFVPK_	0.032244	0.0141386	0.116946	Filtered	Filtered	Filtered	40164.9	33666.2	33133.4	Filtered	Filtered	Filtered
A8CG34	POM121C	Nuclear envelope pore membrane protein POM 121C	RHDSSGSGHSAFEPLVASGVPASFVPK	(S328)	_RHDSSGSGHS[Phospho (STY)]AFEPLVASGVPASFVPK_.4	_RHDSSGSGHS[Phospho (STY)]AFEPLVASGVPASFVPK_	Filtered	9.2172e-05	Filtered	4.96083e-07	3.32578e-07	0.000266197	Filtered	169928	Filtered	295002	250048	284900
A8CG34	POM121C	Nuclear envelope pore membrane protein POM 121C	MVCSPVTVR	(M243,C245,S246)	_M[Oxidation (M)]VC[Carbamidomethyl (C)]S[Phospho (STY)]PVTVR_.2	_M[Oxidation (M)]VC[Carbamidomethyl (C)]S[Phospho (STY)]PVTVR_	0.999576	1	0.999675	Filtered	0.999155	Filtered	260683	277577	206892	Filtered	73908.8	Filtered
A8CG34	POM121C	Nuclear envelope pore membrane protein POM 121C	SAIPEQIISSTLSSPSSNAPDPCAK	(S262,C284)	_S[Phospho (STY)]AIPEQIISSTLSSPSSNAPDPC[Carbamidomethyl (C)]AK_.3	_S[Phospho (STY)]AIPEQIISSTLSSPSSNAPDPC[Carbamidomethyl (C)]AK_	1.27159e-05	0.0159438	0.058608	Filtered	Filtered	0.0617582	175544	168893	136163	Filtered	Filtered	126629
A8CG34	POM121C	Nuclear envelope pore membrane protein POM 121C	SAIPEQIISSTLSSPSSNAPDPCAK	(S277,C284)	_SAIPEQIISSTLSSPS[Phospho (STY)]SNAPDPC[Carbamidomethyl (C)]AK_.3	_SAIPEQIISSTLSSPS[Phospho (STY)]SNAPDPC[Carbamidomethyl (C)]AK_	0.00464419	0.00476943	0.00367056	Filtered	0.00987164	Filtered	147887	142400	115280	Filtered	67637	Filtered
A8CG34	POM121C	Nuclear envelope pore membrane protein POM 121C	SSSMSSLTGAYTSGIPSSSR	(S368,S380)	_S[Phospho (STY)]SSMSSLTGAYTS[Phospho (STY)]GIPSSSR_.3	_S[Phospho (STY)]SSMSSLTGAYTS[Phospho (STY)]GIPSSSR_	Filtered	8.03646e-10	0.000247415	9.24751e-08	Filtered	Filtered	Filtered	790396	521021	520912	Filtered	Filtered
A8CG34	POM121C	Nuclear envelope pore membrane protein POM 121C	SPLPSYPGANPQPAFGAAEGQPPGAAK	(S935)	_S[Phospho (STY)]PLPSYPGANPQPAFGAAEGQPPGAAK_.3	_S[Phospho (STY)]PLPSYPGANPQPAFGAAEGQPPGAAK_	0.333333	0.333333	0.333333	Filtered	Filtered	Filtered	472823	556840	322201	Filtered	Filtered	Filtered
A8CG34	POM121C	Nuclear envelope pore membrane protein POM 121C	IREEELCHHSSSSTPLAADK	(C438,S442)	_IREEELC[Carbamidomethyl (C)]HHSS[Phospho (STY)]SSTPLAADK_.4	_IREEELC[Carbamidomethyl (C)]HHSS[Phospho (STY)]SSTPLAADK_	1.83284e-05	3.94095e-06	8.56392e-07	Filtered	Filtered	Filtered	111603	123374	126211	Filtered	Filtered	Filtered
A8CG34	POM121C	Nuclear envelope pore membrane protein POM 121C	IREEELCHHSSSSTPLAADK	(C438,S441)	_IREEELC[Carbamidomethyl (C)]HHS[Phospho (STY)]SSSTPLAADK_.4	_IREEELC[Carbamidomethyl (C)]HHS[Phospho (STY)]SSSTPLAADK_	5.3714e-06	1.01781e-07	Filtered	Filtered	Filtered	4.86747e-05	109627	129093	Filtered	Filtered	Filtered	95282.9
A8CG34	POM121C	Nuclear envelope pore membrane protein POM 121C	HDSSGSGHSAFEPLVASGVPASFVPK	(S322,S328)	_HDS[Phospho (STY)]SGSGHS[Phospho (STY)]AFEPLVASGVPASFVPK_.3	_HDS[Phospho (STY)]SGSGHS[Phospho (STY)]AFEPLVASGVPASFVPK_	6.26812e-07	3.57564e-06	0.000683154	Filtered	Filtered	Filtered	50643.1	53178.3	51589.9	Filtered	Filtered	Filtered
A8CG34	POM121C	Nuclear envelope pore membrane protein POM 121C	HDSSGSGHSAFEPLVASGVPASFVPK	(S322,S328)	_HDS[Phospho (STY)]SGSGHS[Phospho (STY)]AFEPLVASGVPASFVPK_.4	_HDS[Phospho (STY)]SGSGHS[Phospho (STY)]AFEPLVASGVPASFVPK_	2.00981e-05	0.0139127	0.000234638	Filtered	Filtered	Filtered	48920.2	47374.5	43202.6	Filtered	Filtered	Filtered
A8CG34	POM121C	Nuclear envelope pore membrane protein POM 121C	IREEELCHHSSSSTPLAADK	(C438,S441,S442)	_IREEELC[Carbamidomethyl (C)]HHS[Phospho (STY)]S[Phospho (STY)]SSTPLAADK_.3	_IREEELC[Carbamidomethyl (C)]HHS[Phospho (STY)]S[Phospho (STY)]SSTPLAADK_	0.00053715	0.000502704	0.000574381	0.0410123	4.83971e-06	0.000644071	44419.6	59541.7	57116.5	33842	48296.6	51434
A8CG34	POM121C	Nuclear envelope pore membrane protein POM 121C	HDSSGSGHSAFEPLVASGVPASFVPK	(S323,S325)	_HDSS[Phospho (STY)]GS[Phospho (STY)]GHSAFEPLVASGVPASFVPK_.3	_HDSS[Phospho (STY)]GS[Phospho (STY)]GHSAFEPLVASGVPASFVPK_	0.680579	0.3895	0.334216	Filtered	Filtered	Filtered	60699.1	68852.2	65690.7	Filtered	Filtered	Filtered
A8CG34	POM121C	Nuclear envelope pore membrane protein POM 121C	HDSSGSGHSAFEPLVASGVPASFVPK	(S323,S325)	_HDSS[Phospho (STY)]GS[Phospho (STY)]GHSAFEPLVASGVPASFVPK_.4	_HDSS[Phospho (STY)]GS[Phospho (STY)]GHSAFEPLVASGVPASFVPK_	0.977487	0.194285	0.905819	Filtered	Filtered	Filtered	25854.8	28658.4	22730.1	Filtered	Filtered	Filtered
A8CG34	POM121C	Nuclear envelope pore membrane protein POM 121C	SSSMSSLTGAYTSGIPSSSR	(S368)	_S[Phospho (STY)]SSMSSLTGAYTSGIPSSSR_.3	_S[Phospho (STY)]SSMSSLTGAYTSGIPSSSR_	Filtered	0.061487	0.0070682	0.00127813	Filtered	Filtered	Filtered	95648.5	75118.5	97282.8	Filtered	Filtered
A8CG34	POM121C	Nuclear envelope pore membrane protein POM 121C	SSSMSSLTGAYTSGIPSSSR	(S370)	_SSS[Phospho (STY)]MSSLTGAYTSGIPSSSR_.3	_SSS[Phospho (STY)]MSSLTGAYTSGIPSSSR_	Filtered	0.196445	Filtered	0.00122974	2.82142e-05	Filtered	Filtered	75145.2	Filtered	81880.8	66054.9	Filtered
A8CG34	POM121C	Nuclear envelope pore membrane protein POM 121C	HDSSGSGHSAFEPLVASGVPASFVPK	(S328)	_HDSSGSGHS[Phospho (STY)]AFEPLVASGVPASFVPK_.3	_HDSSGSGHS[Phospho (STY)]AFEPLVASGVPASFVPK_	0.00174766	7.99332e-06	Filtered	0.000249302	Filtered	Filtered	90091.1	103585	Filtered	171090	Filtered	Filtered
A8CG34	POM121C	Nuclear envelope pore membrane protein POM 121C	HDSSGSGHSAFEPLVASGVPASFVPK	(S328)	_HDSSGSGHS[Phospho (STY)]AFEPLVASGVPASFVPK_.4	_HDSSGSGHS[Phospho (STY)]AFEPLVASGVPASFVPK_	Filtered	0.790964	Filtered	0.00354289	Filtered	Filtered	Filtered	105308	Filtered	105611	Filtered	Filtered
A8CG34	POM121C	Nuclear envelope pore membrane protein POM 121C	IREEELCHHSSSSTPLAADK	(C438,T445)	_IREEELC[Carbamidomethyl (C)]HHSSSST[Phospho (STY)]PLAADK_.4	_IREEELC[Carbamidomethyl (C)]HHSSSST[Phospho (STY)]PLAADK_	0.787045	0.98184	0.995719	Filtered	Filtered	0.957257	137230	147847	153433	Filtered	Filtered	108904
A8CG34	POM121C	Nuclear envelope pore membrane protein POM 121C	IREEELCHHSSSSTPLAADK	(C438,S442,T445)	_IREEELC[Carbamidomethyl (C)]HHSS[Phospho (STY)]SST[Phospho (STY)]PLAADK_.3	_IREEELC[Carbamidomethyl (C)]HHSS[Phospho (STY)]SST[Phospho (STY)]PLAADK_	0.000230581	0.000501567	0.00616128	Filtered	1.90141e-05	0.00064445	47427.4	69219.4	64323.2	Filtered	54760.5	61432.7
A8CG34	POM121C	Nuclear envelope pore membrane protein POM 121C	IREEELCHHSSSSTPLAADK	(C438,S441,S444)	_IREEELC[Carbamidomethyl (C)]HHS[Phospho (STY)]SSS[Phospho (STY)]TPLAADK_.3	_IREEELC[Carbamidomethyl (C)]HHS[Phospho (STY)]SSS[Phospho (STY)]TPLAADK_	0.000138658	0.00115022	Filtered	0.133016	Filtered	0.000700769	33306.9	48740	Filtered	25662.4	Filtered	44397.7
A8CG34	POM121C	Nuclear envelope pore membrane protein POM 121C	HDSSGSGHSAFEPLVASGVPASFVPK	(S322,S325,S328)	_HDS[Phospho (STY)]SGS[Phospho (STY)]GHS[Phospho (STY)]AFEPLVASGVPASFVPK_.3	_HDS[Phospho (STY)]SGS[Phospho (STY)]GHS[Phospho (STY)]AFEPLVASGVPASFVPK_	Filtered	Filtered	Filtered	Filtered	0.934341	0.970064	Filtered	Filtered	Filtered	Filtered	64912.6	81275.4
A8CG34	POM121C	Nuclear envelope pore membrane protein POM 121C	SSSMSSLTGAYTSGIPSSSR	(S380)	_SSSMSSLTGAYTS[Phospho (STY)]GIPSSSR_.3	_SSSMSSLTGAYTS[Phospho (STY)]GIPSSSR_	Filtered	Filtered	Filtered	0.000119103	6.78605e-07	Filtered	Filtered	Filtered	Filtered	77691.6	66449.6	Filtered
A8CG34	POM121C	Nuclear envelope pore membrane protein POM 121C	NGPSSSPFSSPASSR	(S411)	_NGPSS[Phospho (STY)]SPFSSPASSR_.2	_NGPSS[Phospho (STY)]SPFSSPASSR_	Filtered	0.559081	Filtered	0.503946	Filtered	Filtered	Filtered	40149.2	Filtered	33801.5	Filtered	Filtered
A8CG34	POM121C	Nuclear envelope pore membrane protein POM 121C	NGPSSSPFSSPASSR	(S412)	_NGPSSS[Phospho (STY)]PFSSPASSR_.2	_NGPSSS[Phospho (STY)]PFSSPASSR_	Filtered	Filtered	0.305269	0.0667174	Filtered	Filtered	Filtered	Filtered	25498.7	31858.3	Filtered	Filtered
A8CG34	POM121C	Nuclear envelope pore membrane protein POM 121C	RHDSSGSGHSAFEPLVASGVPASFVPK	(S325,S328)	_RHDSSGS[Phospho (STY)]GHS[Phospho (STY)]AFEPLVASGVPASFVPK_.4	_RHDSSGS[Phospho (STY)]GHS[Phospho (STY)]AFEPLVASGVPASFVPK_	0.0497315	0.948343	Filtered	Filtered	Filtered	Filtered	214478	233708	Filtered	Filtered	Filtered	Filtered
A8CG34	POM121C	Nuclear envelope pore membrane protein POM 121C	SAIPEQIISSTLSSPSSNAPDPCAK	(S278,C284)	_SAIPEQIISSTLSSPSS[Phospho (STY)]NAPDPC[Carbamidomethyl (C)]AK_.3	_SAIPEQIISSTLSSPSS[Phospho (STY)]NAPDPC[Carbamidomethyl (C)]AK_	0.000233656	Filtered	Filtered	Filtered	Filtered	Filtered	152144	Filtered	Filtered	Filtered	Filtered	Filtered
A8CG34	POM121C	Nuclear envelope pore membrane protein POM 121C	NGPSSSPFSSPASSR	(S416)	_NGPSSSPFSS[Phospho (STY)]PASSR_.2	_NGPSSSPFSS[Phospho (STY)]PASSR_	Filtered	Filtered	Filtered	0.135255	Filtered	Filtered	Filtered	Filtered	Filtered	151861	Filtered	Filtered
A8CG34	POM121C	Nuclear envelope pore membrane protein POM 121C	IREEELCHHSSSSTPLAADK	(C438,S441,T445)	_IREEELC[Carbamidomethyl (C)]HHS[Phospho (STY)]SSST[Phospho (STY)]PLAADK_.3	_IREEELC[Carbamidomethyl (C)]HHS[Phospho (STY)]SSST[Phospho (STY)]PLAADK_	Filtered	0.00121904	0.000742704	Filtered	Filtered	Filtered	Filtered	53014.2	57228.6	Filtered	Filtered	Filtered
A8CG34	POM121C	Nuclear envelope pore membrane protein POM 121C	SSSMSSLTGAYTSGIPSSSR	(Y378)	_SSSMSSLTGAY[Phospho (STY)]TSGIPSSSR_.3	_SSSMSSLTGAY[Phospho (STY)]TSGIPSSSR_	Filtered	Filtered	Filtered	Filtered	Filtered	0.880487	Filtered	Filtered	Filtered	Filtered	Filtered	73578.6
A8CG34	POM121C	Nuclear envelope pore membrane protein POM 121C	IREEELCHHSSSSTPLAADK	(C438,S441,S443)	_IREEELC[Carbamidomethyl (C)]HHS[Phospho (STY)]SS[Phospho (STY)]STPLAADK_.3	_IREEELC[Carbamidomethyl (C)]HHS[Phospho (STY)]SS[Phospho (STY)]STPLAADK_	Filtered	Filtered	0.00115501	Filtered	Filtered	Filtered	Filtered	Filtered	40508.3	Filtered	Filtered	Filtered
A8CG34	POM121C	Nuclear envelope pore membrane protein POM 121C	HDSSGSGHSAFEPLVASGVPASFVPK	(S325,S328)	_HDSSGS[Phospho (STY)]GHS[Phospho (STY)]AFEPLVASGVPASFVPK_.3	_HDSSGS[Phospho (STY)]GHS[Phospho (STY)]AFEPLVASGVPASFVPK_	Filtered	Filtered	3.7988e-07	Filtered	Filtered	Filtered	Filtered	Filtered	31766.7	Filtered	Filtered	Filtered
A8K5M9	C15orf62	Uncharacterized protein C15orf62, mitochondrial	QSSVLSQASTAGGDHEEYSNR	(S31)	_QSS[Phospho (STY)]VLSQASTAGGDHEEYSNR_.3	_QSS[Phospho (STY)]VLSQASTAGGDHEEYSNR_	0.949321	0.952124	0.999058	Filtered	Filtered	Filtered	502524	373101	459327	Filtered	Filtered	Filtered
A8K5M9	C15orf62	Uncharacterized protein C15orf62, mitochondrial	QSSVLSQASTAGGDHEEYSNR	(T38)	_QSSVLSQAST[Phospho (STY)]AGGDHEEYSNR_.3	_QSSVLSQAST[Phospho (STY)]AGGDHEEYSNR_	3.94213e-10	8.37137e-05	1.05477e-12	Filtered	Filtered	Filtered	358666	273467	320484	Filtered	Filtered	Filtered
A8K5M9	C15orf62	Uncharacterized protein C15orf62, mitochondrial	TPTPDLSDPFLSFK	(T137)	_T[Phospho (STY)]PTPDLSDPFLSFK_.2	_T[Phospho (STY)]PTPDLSDPFLSFK_	0.00556895	0.200042	0.967135	Filtered	Filtered	Filtered	189142	196598	148354	Filtered	Filtered	Filtered
A8K5M9	C15orf62	Uncharacterized protein C15orf62, mitochondrial	TPTPDLSDPFLSFK	(S143)	_TPTPDLS[Phospho (STY)]DPFLSFK_.2	_TPTPDLS[Phospho (STY)]DPFLSFK_	3.84253e-15	1.58264e-12	5.72255e-12	Filtered	Filtered	Filtered	183747	185475	143895	Filtered	Filtered	Filtered
A8K5M9	C15orf62	Uncharacterized protein C15orf62, mitochondrial	TPTPDLSDPFLSFK	(T139)	_TPT[Phospho (STY)]PDLSDPFLSFK_.2	_TPT[Phospho (STY)]PDLSDPFLSFK_	0.994673	0.985783	0.0335417	Filtered	Filtered	Filtered	178815	177327	151933	Filtered	Filtered	Filtered
A8K5M9	C15orf62	Uncharacterized protein C15orf62, mitochondrial	RQSSVLSQASTAGGDHEEYSNR	(S31)	_RQSS[Phospho (STY)]VLSQASTAGGDHEEYSNR_.3	_RQSS[Phospho (STY)]VLSQASTAGGDHEEYSNR_	0.213321	0.997982	Filtered	Filtered	Filtered	Filtered	128570	497958	Filtered	Filtered	Filtered	Filtered
A8K5M9	C15orf62	Uncharacterized protein C15orf62, mitochondrial	TPTPDLSDPFLSFK	(T137,S143)	_T[Phospho (STY)]PTPDLS[Phospho (STY)]DPFLSFK_.2	_T[Phospho (STY)]PTPDLS[Phospho (STY)]DPFLSFK_	Filtered	0.0577867	Filtered	Filtered	Filtered	Filtered	Filtered	15254.7	Filtered	Filtered	Filtered	Filtered
A8MPP1	DDX11L8	Putative ATP-dependent RNA helicase DDX11-like protein 8	EMLETGPEAERLEQLESGEEELVLAEYESDEEK	(S204)	_EMLETGPEAERLEQLESGEEELVLAEYES[Phospho (STY)]DEEK_.4	_EMLETGPEAERLEQLESGEEELVLAEYES[Phospho (STY)]DEEK_	Filtered	Filtered	0.437383	Filtered	0.996788	Filtered	Filtered	Filtered	23699.2	Filtered	33325.4	Filtered
A8MQ27	NEURL1B	E3 ubiquitin-protein ligase NEURL1B	ERPRPASSPALLEADLR	(S271)	_ERPRPAS[Phospho (STY)]SPALLEADLR_.3	_ERPRPAS[Phospho (STY)]SPALLEADLR_	0.999867	1	0.999992	Filtered	0.99878	Filtered	97518.4	94105.4	57661.8	Filtered	14924.9	Filtered
A8MQ27	NEURL1B	E3 ubiquitin-protein ligase NEURL1B	ERPRPASSPALLEADLR	(S272)	_ERPRPASS[Phospho (STY)]PALLEADLR_.3	_ERPRPASS[Phospho (STY)]PALLEADLR_	Filtered	3.06397e-09	1.87958e-05	Filtered	0.000858396	Filtered	Filtered	96826.8	63481.5	Filtered	16845	Filtered
A8MTJ6	FOXI3	Forkhead box protein I3	SEEGLSSGLGSGVGGKPEEESPSTLLRPSHSPEPPEGTK	(S285)	_SEEGLSSGLGSGVGGKPEEESPSTLLRPS[Phospho (STY)]HSPEPPEGTK_.4	_SEEGLSSGLGSGVGGKPEEESPSTLLRPS[Phospho (STY)]HSPEPPEGTK_	0.0121091	0.534286	0.0892105	Filtered	Filtered	Filtered	140546	133741	98899.2	Filtered	Filtered	Filtered
A8MTJ6	FOXI3	Forkhead box protein I3	SEEGLSSGLGSGVGGKPEEESPSTLLRPSHSPEPPEGTK	(S287)	_SEEGLSSGLGSGVGGKPEEESPSTLLRPSHS[Phospho (STY)]PEPPEGTK_.4	_SEEGLSSGLGSGVGGKPEEESPSTLLRPSHS[Phospho (STY)]PEPPEGTK_	0.00133316	0.00482883	0.502075	Filtered	Filtered	Filtered	519631	491444	374986	Filtered	Filtered	Filtered
A8MTJ6	FOXI3	Forkhead box protein I3	SEEGLSSGLGSGVGGKPEEESPSTLLRPSHSPEPPEGTK	(T294)	_SEEGLSSGLGSGVGGKPEEESPSTLLRPSHSPEPPEGT[Phospho (STY)]K_.4	_SEEGLSSGLGSGVGGKPEEESPSTLLRPSHSPEPPEGT[Phospho (STY)]K_	2.32792e-07	2.32105e-06	6.33641e-06	Filtered	Filtered	Filtered	76038.1	61221.3	43595.9	Filtered	Filtered	Filtered
A8MW92	PHF20L1	PHD finger protein 20-like protein 1	TSPPQPVNPPRPFK	(T394)	_T[Phospho (STY)]SPPQPVNPPRPFK_.3	_T[Phospho (STY)]SPPQPVNPPRPFK_	0.533512	0.53988	0.552866	0.552686	0.540084	0.528878	1.32954e+06	1.28142e+06	988775	905919	171349	921262
A8MW92	PHF20L1	PHD finger protein 20-like protein 1	TSPPQPVNPPRPFK	(T394)	_T[Phospho (STY)]SPPQPVNPPRPFK_.2	_T[Phospho (STY)]SPPQPVNPPRPFK_	0.542892	0.000637592	0.541325	0.00127227	0.543532	0.00795795	377202	509972	502637	1.09361e+06	699833	806080
A8MW92	PHF20L1	PHD finger protein 20-like protein 1	QHDYSDYEDSSLEFLER	(S584)	_QHDYS[Phospho (STY)]DYEDSSLEFLER_.3	_QHDYS[Phospho (STY)]DYEDSSLEFLER_	0.869563	0.353338	0.877934	0.0367199	0.0886182	0.0708615	141656	129362	104505	124719	93640.2	102104
A8MW92	PHF20L1	PHD finger protein 20-like protein 1	QHDYSDYEDSSLEFLER	(Y586)	_QHDYSDY[Phospho (STY)]EDSSLEFLER_.3	_QHDYSDY[Phospho (STY)]EDSSLEFLER_	0.137676	0.637496	0.102323	0.959276	0.893442	0.840076	97399.3	91214.2	69940.7	90324	61789.1	73078.2
A8MXV4	NUDT19	Nucleoside diphosphate-linked moiety X motif 19	SSSLRPGPSR	(S3)	_[Acetyl (Protein N-term)]SS[Phospho (STY)]SLRPGPSR_.2	_[Acetyl (Protein N-term)]SS[Phospho (STY)]SLRPGPSR_	Filtered	0.0477864	Filtered	Filtered	0.11577	Filtered	Filtered	14523.8	Filtered	Filtered	73432.1	Filtered
A8MYZ6	FOXO6	Forkhead box protein O6	QLQAPERSPDDSSPSAPAPGPVPAAAK	(S217)	_QLQAPERSPDDSSPS[Phospho (STY)]APAPGPVPAAAK_.3	_QLQAPERSPDDSSPS[Phospho (STY)]APAPGPVPAAAK_	0.0368399	0.0328556	0.0159542	Filtered	Filtered	Filtered	158831	147014	117106	Filtered	Filtered	Filtered
A8MYZ6	FOXO6	Forkhead box protein O6	WAASPASHASDDYEAWADFR	(S239)	_WAASPASHAS[Phospho (STY)]DDYEAWADFR_.3	_WAASPASHAS[Phospho (STY)]DDYEAWADFR_	0.175631	Filtered	Filtered	0.0242244	0.0886753	Filtered	5320.55	Filtered	Filtered	7423.03	18492.6	Filtered
A8MYZ6	FOXO6	Forkhead box protein O6	QLQAPERSPDDSSPSAPAPGPVPAAAK	(S210)	_QLQAPERS[Phospho (STY)]PDDSSPSAPAPGPVPAAAK_.3	_QLQAPERS[Phospho (STY)]PDDSSPSAPAPGPVPAAAK_	0.024612	Filtered	Filtered	Filtered	Filtered	Filtered	155492	Filtered	Filtered	Filtered	Filtered	Filtered
B2RTY4	MYO9A	Unconventional myosin-IXa	RWSTELVPEGLQSPR	(T1308)	_RWST[Phospho (STY)]ELVPEGLQSPR_.3	_RWST[Phospho (STY)]ELVPEGLQSPR_	Filtered	0.374604	Filtered	0.591187	0.006577	0.336723	Filtered	12417.3	Filtered	17228.1	15644.8	19018.4
B2RTY4	MYO9A	Unconventional myosin-IXa	SLGGISPSEDRR	(S1299)	_SLGGIS[Phospho (STY)]PSEDRR_.2	_SLGGIS[Phospho (STY)]PSEDRR_	Filtered	Filtered	Filtered	0.211149	0.622854	0.115528	Filtered	Filtered	Filtered	111424	142117	156195
B2RTY4	MYO9A	Unconventional myosin-IXa	RGNYPGPSSPVVVR	(S2294)	_RGNYPGPSS[Phospho (STY)]PVVVR_.3	_RGNYPGPSS[Phospho (STY)]PVVVR_	0.992979	0.992632	0.878608	Filtered	Filtered	Filtered	91394.6	97115.8	66589.8	Filtered	Filtered	Filtered
B2RTY4	MYO9A	Unconventional myosin-IXa	RWSTELVPEGLQSPR	(S1307)	_RWS[Phospho (STY)]TELVPEGLQSPR_.3	_RWS[Phospho (STY)]TELVPEGLQSPR_	Filtered	0.631705	Filtered	Filtered	0.993512	0.663939	Filtered	14464.3	Filtered	Filtered	19000	21799.7
B2RTY4	MYO9A	Unconventional myosin-IXa	SLGGISPSEDRR	(S1301)	_SLGGISPS[Phospho (STY)]EDRR_.2	_SLGGISPS[Phospho (STY)]EDRR_	Filtered	Filtered	Filtered	0.708961	Filtered	0.922566	Filtered	Filtered	Filtered	94631.2	Filtered	116599
B2RTY4	MYO9A	Unconventional myosin-IXa	ERPRSLEDLHQK	(S1258)	_ERPRS[Phospho (STY)]LEDLHQK_.3	_ERPRS[Phospho (STY)]LEDLHQK_	1	1	Filtered	Filtered	Filtered	Filtered	56180.2	67688.5	Filtered	Filtered	Filtered	Filtered
B2RTY4	MYO9A	Unconventional myosin-IXa	SLGGISPSEDR	(S1299)	_SLGGIS[Phospho (STY)]PSEDR_.2	_SLGGIS[Phospho (STY)]PSEDR_	Filtered	Filtered	Filtered	0.91024	Filtered	Filtered	Filtered	Filtered	Filtered	138609	Filtered	Filtered
B2RTY4	MYO9A	Unconventional myosin-IXa	ESSVDCLKESPNK	(C1226,S1230)	_ESSVDC[Carbamidomethyl (C)]LKES[Phospho (STY)]PNK_.2	_ESSVDC[Carbamidomethyl (C)]LKES[Phospho (STY)]PNK_	Filtered	Filtered	Filtered	Filtered	0.0829672	Filtered	Filtered	Filtered	Filtered	Filtered	7754.38	Filtered
B2RUZ4	SMIM1	Small integral membrane protein 1	DGVSLGAVSSTEEASR	(S22,S27)	_DGVS[Phospho (STY)]LGAVS[Phospho (STY)]STEEASR_.2	_DGVS[Phospho (STY)]LGAVS[Phospho (STY)]STEEASR_	0.966417	0.978833	0.99554	Filtered	Filtered	Filtered	259192	296656	220896	Filtered	Filtered	Filtered
B2RUZ4	SMIM1	Small integral membrane protein 1	DGVSLGAVSSTEEASR	(S22,T29)	_DGVS[Phospho (STY)]LGAVSST[Phospho (STY)]EEASR_.2	_DGVS[Phospho (STY)]LGAVSST[Phospho (STY)]EEASR_	0.00260553	0.000125037	0.00244437	Filtered	Filtered	Filtered	236086	285142	214202	Filtered	Filtered	Filtered
B2RUZ4	SMIM1	Small integral membrane protein 1	WEDGSRDGVSLGAVSSTEEASR	(S22,S28)	_WEDGSRDGVS[Phospho (STY)]LGAVSS[Phospho (STY)]TEEASR_.3	_WEDGSRDGVS[Phospho (STY)]LGAVSS[Phospho (STY)]TEEASR_	0.00146745	0.0220399	0.000587029	Filtered	Filtered	Filtered	238927	250737	162409	Filtered	Filtered	Filtered
B2RUZ4	SMIM1	Small integral membrane protein 1	WEDGSRDGVSLGAVSSTEEASR	(S22,S27)	_WEDGSRDGVS[Phospho (STY)]LGAVS[Phospho (STY)]STEEASR_.3	_WEDGSRDGVS[Phospho (STY)]LGAVS[Phospho (STY)]STEEASR_	0.052983	0.962865	0.854468	Filtered	Filtered	Filtered	221850	221767	147187	Filtered	Filtered	Filtered
B2RUZ4	SMIM1	Small integral membrane protein 1	DGVSLGAVSSTEEASR	(S27)	_DGVSLGAVS[Phospho (STY)]STEEASR_.2	_DGVSLGAVS[Phospho (STY)]STEEASR_	0.694614	0.0570864	0.0352465	Filtered	Filtered	Filtered	177230	186738	126379	Filtered	Filtered	Filtered
B2RUZ4	SMIM1	Small integral membrane protein 1	DGVSLGAVSSTEEASR	(S28)	_DGVSLGAVSS[Phospho (STY)]TEEASR_.2	_DGVSLGAVSS[Phospho (STY)]TEEASR_	0.00204695	0.000138934	6.65666e-05	Filtered	Filtered	Filtered	145648	144385	94215.2	Filtered	Filtered	Filtered
B2RUZ4	SMIM1	Small integral membrane protein 1	DGVSLGAVSSTEEASR	(T29)	_DGVSLGAVSST[Phospho (STY)]EEASR_.2	_DGVSLGAVSST[Phospho (STY)]EEASR_	0.00646882	2.7667e-05	3.60616e-05	Filtered	Filtered	Filtered	134549	138851	96766.6	Filtered	Filtered	Filtered
B2RUZ4	SMIM1	Small integral membrane protein 1	WEDGSRDGVSLGAVSSTEEASR	(S17)	_WEDGS[Phospho (STY)]RDGVSLGAVSSTEEASR_.3	_WEDGS[Phospho (STY)]RDGVSLGAVSSTEEASR_	Filtered	0.0284049	0.113204	Filtered	Filtered	Filtered	Filtered	37978.5	31163.2	Filtered	Filtered	Filtered
B7ZBB8	PPP1R3G	Protein phosphatase 1 regulatory subunit 3G	ARSFSLPADPILQAAK	(S86)	_ARSFS[Phospho (STY)]LPADPILQAAK_.3	_ARSFS[Phospho (STY)]LPADPILQAAK_	0.000471057	0.115147	Filtered	0.000100717	0.000182257	1.05409e-05	37547.4	27655.1	Filtered	57843.9	47903.7	70950.2
B7ZBB8	PPP1R3G	Protein phosphatase 1 regulatory subunit 3G	SFSLPADPILQAAK	(S86)	_SFS[Phospho (STY)]LPADPILQAAK_.2	_SFS[Phospho (STY)]LPADPILQAAK_	0.5	0.99907	0.870304	0.631087	0.989911	0.993628	108770	125862	74145.9	529145	371618	418021
B7ZBB8	PPP1R3G	Protein phosphatase 1 regulatory subunit 3G	SFSLPADPILQAAK	(S86)	_SFS[Phospho (STY)]LPADPILQAAK_.3	_SFS[Phospho (STY)]LPADPILQAAK_	Filtered	Filtered	Filtered	0.5	0.958726	0.9164	Filtered	Filtered	Filtered	16566.1	19241.4	19099.6
B7ZBB8	PPP1R3G	Protein phosphatase 1 regulatory subunit 3G	SFSLPADPILQAAK	(S84)	_S[Phospho (STY)]FSLPADPILQAAK_.2	_S[Phospho (STY)]FSLPADPILQAAK_	0.00372614	0.00310239	Filtered	0.377542	0.0115282	0.00686875	110208	127754	Filtered	524520	368549	415994
B7ZBB8	PPP1R3G	Protein phosphatase 1 regulatory subunit 3G	SFSLPADPILQAAK	(S84)	_S[Phospho (STY)]FSLPADPILQAAK_.3	_S[Phospho (STY)]FSLPADPILQAAK_	Filtered	Filtered	Filtered	Filtered	0.0380354	0.054663	Filtered	Filtered	Filtered	Filtered	9110.37	9241.08
B7ZBB8	PPP1R3G	Protein phosphatase 1 regulatory subunit 3G	ARSFSLPADPILQAAK	(S84)	_ARS[Phospho (STY)]FSLPADPILQAAK_.3	_ARS[Phospho (STY)]FSLPADPILQAAK_	0.000379219	0.0484492	0.0666537	0.999903	0.999479	0.99999	41562.8	30995.8	18986.4	61125.2	49030.4	73449.2
C9JI98	TMEM238	Transmembrane protein 238	RWSAPAAAGQR	(S124)	_RWS[Phospho (STY)]APAAAGQR_.2	_RWS[Phospho (STY)]APAAAGQR_	1	1	1	1	1	1	699128	526679	327679	247101	298925	347522
C9JI98	TMEM238	Transmembrane protein 238	LQLATLEAGPGAAGAGSE	(S175)	_LQLATLEAGPGAAGAGS[Phospho (STY)]E_.2	_LQLATLEAGPGAAGAGS[Phospho (STY)]E_	Filtered	Filtered	Filtered	1	1	1	Filtered	Filtered	Filtered	157912	102554	154047
C9JLW8	FAM195B	Mapk-regulated corepressor-interacting protein 1	RTSSPRSPPSSSEIFTPAHEENVR	(S21)	_RTSSPRS[Phospho (STY)]PPSSSEIFTPAHEENVR_.4	_RTSSPRS[Phospho (STY)]PPSSSEIFTPAHEENVR_	1	0.999999	1	1	1	1	17811822	15531459	10843083	12337188	9755272	11877994
C9JLW8	FAM195B	Mapk-regulated corepressor-interacting protein 1	RTSSPRSPPSSSEIFTPAHEENVR	(S21)	_RTSSPRS[Phospho (STY)]PPSSSEIFTPAHEENVR_.3	_RTSSPRS[Phospho (STY)]PPSSSEIFTPAHEENVR_	0.0148482	4.87502e-05	0.213953	0.00944914	0.00077791	0.0123006	1966560	1.83342e+06	1210172	1.69501e+06	1.25742e+06	1.37207e+06
C9JLW8	FAM195B	Mapk-regulated corepressor-interacting protein 1	TSSPRSPPSSSEIFTPAHEENVR	(T16)	_T[Phospho (STY)]SSPRSPPSSSEIFTPAHEENVR_.3	_T[Phospho (STY)]SSPRSPPSSSEIFTPAHEENVR_	0.000505957	4.14087e-05	0.00159616	5.23675e-05	0.00535382	7.04337e-06	3.29841e+06	2724586	1.70662e+06	1.74195e+06	1.45172e+06	1.83906e+06
C9JLW8	FAM195B	Mapk-regulated corepressor-interacting protein 1	TSSPRSPPSSSEIFTPAHEENVR	(T16)	_T[Phospho (STY)]SSPRSPPSSSEIFTPAHEENVR_.4	_T[Phospho (STY)]SSPRSPPSSSEIFTPAHEENVR_	0.12154	0.143548	0.168285	0.149267	0.0664181	0.189819	728350	606971	361070	233670	253564	345655
C9JLW8	FAM195B	Mapk-regulated corepressor-interacting protein 1	TSSPRSPPSSSEIFTPAHEENVR	(S26)	_TSSPRSPPSSS[Phospho (STY)]EIFTPAHEENVR_.3	_TSSPRSPPSSS[Phospho (STY)]EIFTPAHEENVR_	5.54495e-06	0.104016	0.000645993	0.85225	0.00229869	Filtered	727903	1.02287e+06	532646	650597	439448	Filtered
C9JLW8	FAM195B	Mapk-regulated corepressor-interacting protein 1	TSSPRSPPSSSEIFTPAHEENVR	(S18)	_TSS[Phospho (STY)]PRSPPSSSEIFTPAHEENVR_.3	_TSS[Phospho (STY)]PRSPPSSSEIFTPAHEENVR_	0.115783	0.000483903	0.0181288	0.00256414	0.000179028	0.000857543	3.47276e+06	2.88503e+06	1790169	1.8419e+06	1.57663e+06	1.95116e+06
C9JLW8	FAM195B	Mapk-regulated corepressor-interacting protein 1	TSSPRSPPSSSEIFTPAHEENVR	(S18)	_TSS[Phospho (STY)]PRSPPSSSEIFTPAHEENVR_.4	_TSS[Phospho (STY)]PRSPPSSSEIFTPAHEENVR_	0.661472	0.0277072	Filtered	Filtered	Filtered	Filtered	1.41238e+06	1.24666e+06	Filtered	Filtered	Filtered	Filtered
C9JLW8	FAM195B	Mapk-regulated corepressor-interacting protein 1	TSSPRSPPSSSEIFTPAHEENVR	(S21)	_TSSPRS[Phospho (STY)]PPSSSEIFTPAHEENVR_.3	_TSSPRS[Phospho (STY)]PPSSSEIFTPAHEENVR_	0.640691	0.616452	0.432751	0.663196	0.529817	0.528278	2.99534e+06	2527845	1.57102e+06	1.62975e+06	1.30602e+06	1.72382e+06
C9JLW8	FAM195B	Mapk-regulated corepressor-interacting protein 1	TSSPRSPPSSSEIFTPAHEENVR	(S21)	_TSSPRS[Phospho (STY)]PPSSSEIFTPAHEENVR_.4	_TSSPRS[Phospho (STY)]PPSSSEIFTPAHEENVR_	0.0523523	0.294634	Filtered	Filtered	Filtered	Filtered	869093	731023	Filtered	Filtered	Filtered	Filtered
C9JLW8	FAM195B	Mapk-regulated corepressor-interacting protein 1	RTSSPRSPPSSSEIFTPAHEENVR	(S18,S21)	_RTSS[Phospho (STY)]PRS[Phospho (STY)]PPSSSEIFTPAHEENVR_.4	_RTSS[Phospho (STY)]PRS[Phospho (STY)]PPSSSEIFTPAHEENVR_	0.782021	0.0106386	0.00634888	0.586395	0.966353	0.73665	1116572	827186	612382	399363	332366	362342
C9JLW8	FAM195B	Mapk-regulated corepressor-interacting protein 1	RTSSPRSPPSSSEIFTPAHEENVR	(S18,S21)	_RTSS[Phospho (STY)]PRS[Phospho (STY)]PPSSSEIFTPAHEENVR_.3	_RTSS[Phospho (STY)]PRS[Phospho (STY)]PPSSSEIFTPAHEENVR_	0.000361728	0.122009	0.000776247	Filtered	Filtered	Filtered	334714	317823	208026	Filtered	Filtered	Filtered
E9PAV3	NACA	Nascent polypeptide-associated complex subunit alpha, muscle-specific form	VQGEAVSNIQENTQTPTVQEESEEEEVDETGVEVK	(S2029)	_VQGEAVSNIQENTQTPTVQEES[Phospho (STY)]EEEEVDETGVEVK_.4	_VQGEAVSNIQENTQTPTVQEES[Phospho (STY)]EEEEVDETGVEVK_	0.00806008	0.00285181	0.0026476	0.0183387	0.00533442	0.0142731	12561494	12823108	6.24138e+06	22143406	17203906	20385354
E9PAV3	NACA	Nascent polypeptide-associated complex subunit alpha, muscle-specific form	VQGEAVSNIQENTQTPTVQEESEEEEVDETGVEVK	(S2029)	_VQGEAVSNIQENTQTPTVQEES[Phospho (STY)]EEEEVDETGVEVK_.5	_VQGEAVSNIQENTQTPTVQEES[Phospho (STY)]EEEEVDETGVEVK_	0.249847	0.303045	Filtered	0.0746474	0.242802	0.00357397	230825	218618	Filtered	357193	308067	322997
E9PAV3	NACA	Nascent polypeptide-associated complex subunit alpha, muscle-specific form	WAPTPPAATPPSPKGGPATPSPK	(T969,S972,T979,S981)	_WAPTPPAAT[Phospho (STY)]PPS[Phospho (STY)]PKGGPAT[Phospho (STY)]PS[Phospho (STY)]PK_.4	_WAPTPPAAT[Phospho (STY)]PPS[Phospho (STY)]PKGGPAT[Phospho (STY)]PS[Phospho (STY)]PK_	0.845141	0.250604	0.79876	0.950112	0.913472	0.55587	1.2239e+06	1170849	892219	3064438	1.72799e+06	1.99535e+06
E9PAV3	NACA	Nascent polypeptide-associated complex subunit alpha, muscle-specific form	VQGEAVSNIQENTQTPTVQEESEEEEVDETGVEVK	(T2024)	_VQGEAVSNIQENTQTPT[Phospho (STY)]VQEESEEEEVDETGVEVK_.4	_VQGEAVSNIQENTQTPT[Phospho (STY)]VQEESEEEEVDETGVEVK_	0.330622	0.447744	0.332431	0.741225	0.983352	0.98073	10263143	10560000	5083262	18072546	13999532	16819510
E9PAV3	NACA	Nascent polypeptide-associated complex subunit alpha, muscle-specific form	VQGEAVSNIQENTQTPTVQEESEEEEVDETGVEVK	(T2024)	_VQGEAVSNIQENTQTPT[Phospho (STY)]VQEESEEEEVDETGVEVK_.5	_VQGEAVSNIQENTQTPT[Phospho (STY)]VQEESEEEEVDETGVEVK_	0.244202	0.288547	Filtered	0.234436	0.23794	0.304383	162895	157197	Filtered	260835	228589	241307
E9PAV3	NACA	Nascent polypeptide-associated complex subunit alpha, muscle-specific form	VQGEAVSNIQENTQTPTVQEESEEEEVDETGVEVK	(T2024)	_VQGEAVSNIQENTQTPT[Phospho (STY)]VQEESEEEEVDETGVEVK_.6	_VQGEAVSNIQENTQTPT[Phospho (STY)]VQEESEEEEVDETGVEVK_	Filtered	Filtered	Filtered	0.0127084	Filtered	0.0312733	Filtered	Filtered	Filtered	6340.26	Filtered	9202.26
E9PAV3	NACA	Nascent polypeptide-associated complex subunit alpha, muscle-specific form	VQGEAVSNIQENTQTPTVQEESEEEEVDETGVEVKDIELVMSQANVSR	(T2037)	_VQGEAVSNIQENTQTPTVQEESEEEEVDET[Phospho (STY)]GVEVKDIELVMSQANVSR_.6	_VQGEAVSNIQENTQTPTVQEESEEEEVDET[Phospho (STY)]GVEVKDIELVMSQANVSR_	Filtered	Filtered	0.210191	0.471352	Filtered	Filtered	Filtered	Filtered	178453	84429.7	Filtered	Filtered
E9PAV3	NACA	Nascent polypeptide-associated complex subunit alpha, muscle-specific form	VQGEAVSNIQENTQTPTVQEESEEEEVDETGVEVK	(T2022)	_VQGEAVSNIQENTQT[Phospho (STY)]PTVQEESEEEEVDETGVEVK_.4	_VQGEAVSNIQENTQT[Phospho (STY)]PTVQEESEEEEVDETGVEVK_	Filtered	Filtered	Filtered	0.153631	0.111209	Filtered	Filtered	Filtered	Filtered	79581.5	12907	Filtered
E9PAV3	NACA	Nascent polypeptide-associated complex subunit alpha, muscle-specific form	VQGEAVSNIQENTQTPTVQEESEEEEVDETGVEVK	(T2037)	_VQGEAVSNIQENTQTPTVQEESEEEEVDET[Phospho (STY)]GVEVK_.4	_VQGEAVSNIQENTQTPTVQEESEEEEVDET[Phospho (STY)]GVEVK_	Filtered	Filtered	Filtered	3.2717e-05	Filtered	Filtered	Filtered	Filtered	Filtered	95445.7	Filtered	Filtered
E9PAV3	NACA	Nascent polypeptide-associated complex subunit alpha, muscle-specific form	VQGEAVSNIQENTQTPTVQEESEEEEVDETGVEVK	(T2020)	_VQGEAVSNIQENT[Phospho (STY)]QTPTVQEESEEEEVDETGVEVK_.4	_VQGEAVSNIQENT[Phospho (STY)]QTPTVQEESEEEEVDETGVEVK_	Filtered	Filtered	Filtered	0.0463811	Filtered	Filtered	Filtered	Filtered	Filtered	109417	Filtered	Filtered
E9PAV3	NACA	Nascent polypeptide-associated complex subunit alpha, muscle-specific form	VQGEAVSNIQENTQTPTVQEESEEEEVDETGVEVK	(S2014)	_VQGEAVS[Phospho (STY)]NIQENTQTPTVQEESEEEEVDETGVEVK_.4	_VQGEAVS[Phospho (STY)]NIQENTQTPTVQEESEEEEVDETGVEVK_	Filtered	Filtered	Filtered	0.997901	Filtered	Filtered	Filtered	Filtered	Filtered	20091	Filtered	Filtered
iRT-Kit_WR_fusion			TPVISGGPYEYR	(T58)	_T[Phospho (STY)]PVISGGPYEYR_.2	_T[Phospho (STY)]PVISGGPYEYR_	Filtered	Filtered	Filtered	0.376222	Filtered	Filtered	Filtered	Filtered	Filtered	637720	Filtered	Filtered
M0R1G4		Uncharacterized protein ENSP00000471857	QAGLALSPQR	(S49)	_QAGLALS[Phospho (STY)]PQR_.2	_QAGLALS[Phospho (STY)]PQR_	1	1	1	1	1	1	1.24117e+06	1.29367e+06	1100943	808166	796367	772617
M0R1G4		Uncharacterized protein ENSP00000471857	IPTPGASPQLRPR	(S36)	_IPTPGAS[Phospho (STY)]PQLRPR_.2	_IPTPGAS[Phospho (STY)]PQLRPR_	0.999997	0.903241	0.999998	0.999987	0.999993	0.357493	277425	255007	184703	105062	108981	139616
O00116	AGPS	Alkyldihydroxyacetonephosphate synthase, peroxisomal	AASAATAAPTATPAAQESGTIPK	(S65)	_AAS[Phospho (STY)]AATAAPTATPAAQESGTIPK_.3	_AAS[Phospho (STY)]AATAAPTATPAAQESGTIPK_	Filtered	Filtered	Filtered	0.844999	0.46324	0.28059	Filtered	Filtered	Filtered	126617	105979	166526
O00116	AGPS	Alkyldihydroxyacetonephosphate synthase, peroxisomal	RAASAATAAPTATPAAQESGTIPK	(S65)	_RAAS[Phospho (STY)]AATAAPTATPAAQESGTIPK_.3	_RAAS[Phospho (STY)]AATAAPTATPAAQESGTIPK_	Filtered	Filtered	Filtered	Filtered	0.287039	0.981925	Filtered	Filtered	Filtered	Filtered	83397.8	90770.3
O00116	AGPS	Alkyldihydroxyacetonephosphate synthase, peroxisomal	RAASAATAAPTATPAAQESGTIPK	(T68)	_RAASAAT[Phospho (STY)]AAPTATPAAQESGTIPK_.3	_RAASAAT[Phospho (STY)]AAPTATPAAQESGTIPK_	Filtered	Filtered	Filtered	Filtered	Filtered	0.0202731	Filtered	Filtered	Filtered	Filtered	Filtered	66960.3
O00116	AGPS	Alkyldihydroxyacetonephosphate synthase, peroxisomal	RAASAATAAPTATPAAQESGTIPK	(T82)	_RAASAATAAPTATPAAQESGT[Phospho (STY)]IPK_.3	_RAASAATAAPTATPAAQESGT[Phospho (STY)]IPK_	Filtered	Filtered	Filtered	Filtered	Filtered	0.0993254	Filtered	Filtered	Filtered	Filtered	Filtered	37236.5
O00139	KIF2A	Kinesin-like protein KIF2A	ELTVDPTAAGDVRPIMHHPPNQIDDLETQWGVGSSPQRDDLK	(T554)	_ELT[Phospho (STY)]VDPTAAGDVRPIMHHPPNQIDDLETQWGVGSSPQRDDLK_.5	_ELT[Phospho (STY)]VDPTAAGDVRPIMHHPPNQIDDLETQWGVGSSPQRDDLK_	0.203865	0.0816768	0.207926	0.0942868	0.00220851	0.0408681	1.38857e+06	1.57424e+06	1.07277e+06	1.55647e+06	1.36547e+06	1.6228e+06
O00139	KIF2A	Kinesin-like protein KIF2A	ELTVDPTAAGDVRPIMHHPPNQIDDLETQWGVGSSPQRDDLK	(S585)	_ELTVDPTAAGDVRPIMHHPPNQIDDLETQWGVGS[Phospho (STY)]SPQRDDLK_.5	_ELTVDPTAAGDVRPIMHHPPNQIDDLETQWGVGS[Phospho (STY)]SPQRDDLK_	0.00197982	0.0048421	9.8027e-10	0.00279426	1.46221e-05	5.80533e-07	1.18304e+06	1.31095e+06	880190	1.30281e+06	1.1336e+06	1.36653e+06
O00139	KIF2A	Kinesin-like protein KIF2A	ELTVDPTAAGDVRPIMHHPPNQIDDLETQWGVGSSPQRDDLK	(T554,M567)	_ELT[Phospho (STY)]VDPTAAGDVRPIM[Oxidation (M)]HHPPNQIDDLETQWGVGSSPQRDDLK_.5	_ELT[Phospho (STY)]VDPTAAGDVRPIM[Oxidation (M)]HHPPNQIDDLETQWGVGSSPQRDDLK_	0.0036395	0.0117359	0.000105626	2.47615e-07	0.12539	0.000696562	594443	709957	411604	716233	716197	603425
O00139	KIF2A	Kinesin-like protein KIF2A	ELTVDPTAAGDVRPIMHHPPNQIDDLETQWGVGSSPQRDDLK	(M567,S586)	_ELTVDPTAAGDVRPIM[Oxidation (M)]HHPPNQIDDLETQWGVGSS[Phospho (STY)]PQRDDLK_.5	_ELTVDPTAAGDVRPIM[Oxidation (M)]HHPPNQIDDLETQWGVGSS[Phospho (STY)]PQRDDLK_	1.12597e-07	2.47662e-07	2.03542e-05	2.31342e-08	3.79756e-09	3.72737e-07	211623	273845	153682	294188	302912	257750
O00139	KIF2A	Kinesin-like protein KIF2A	ELTVDPTAAGDVRPIMHHPPNQIDDLETQWGVGSSPQRDDLK	(S586)	_ELTVDPTAAGDVRPIMHHPPNQIDDLETQWGVGSS[Phospho (STY)]PQRDDLK_.5	_ELTVDPTAAGDVRPIMHHPPNQIDDLETQWGVGSS[Phospho (STY)]PQRDDLK_	1.83715e-09	Filtered	1.23685e-09	0.00574902	Filtered	5.01524e-07	1.21559e+06	Filtered	898500	1.33598e+06	Filtered	1.36107e+06
O00139	KIF2A	Kinesin-like protein KIF2A	TVASIKNDPPSR	(S100)	_TVAS[Phospho (STY)]IKNDPPSR_.2	_TVAS[Phospho (STY)]IKNDPPSR_	0.784662	Filtered	Filtered	Filtered	Filtered	Filtered	15712.9	Filtered	Filtered	Filtered	Filtered	Filtered
O00141	SGK1	Serine/threonine-protein kinase Sgk1	HFDPEFTEEPVPNSIGKSPDSVLVTASVK	(S404)	_HFDPEFTEEPVPNSIGKSPDS[Phospho (STY)]VLVTASVK_.4	_HFDPEFTEEPVPNSIGKSPDS[Phospho (STY)]VLVTASVK_	0.414384	0.250005	0.0106309	Filtered	Filtered	Filtered	167795	198874	192889	Filtered	Filtered	Filtered
O00141	SGK1	Serine/threonine-protein kinase Sgk1	SPDSVLVTASVK	(S401)	_S[Phospho (STY)]PDSVLVTASVK_.2	_S[Phospho (STY)]PDSVLVTASVK_	0.999995	0.999991	1	Filtered	Filtered	Filtered	57033.1	66412.8	63171.9	Filtered	Filtered	Filtered
O00141	SGK1	Serine/threonine-protein kinase Sgk1	HFDPEFTEEPVPNSIGKSPDSVLVTASVK	(S401)	_HFDPEFTEEPVPNSIGKS[Phospho (STY)]PDSVLVTASVK_.4	_HFDPEFTEEPVPNSIGKS[Phospho (STY)]PDSVLVTASVK_	0.417303	0.8927	0.793045	Filtered	Filtered	Filtered	35751.2	47638.4	37467.3	Filtered	Filtered	Filtered
O00141	SGK1	Serine/threonine-protein kinase Sgk1	ISQPQEPELMNANPSPPPSPSQQINLGPSSNPHAK	(S78,S80)	_ISQPQEPELMNANPSPPPS[Phospho (STY)]PS[Phospho (STY)]QQINLGPSSNPHAK_.4	_ISQPQEPELMNANPSPPPS[Phospho (STY)]PS[Phospho (STY)]QQINLGPSSNPHAK_	0.0754818	Filtered	Filtered	Filtered	Filtered	Filtered	3447.4	Filtered	Filtered	Filtered	Filtered	Filtered
O00141	SGK1	Serine/threonine-protein kinase Sgk1	ISQPQEPELMNANPSPPPSPSQQINLGPSSNPHAK	(S74,S80)	_ISQPQEPELMNANPS[Phospho (STY)]PPPSPS[Phospho (STY)]QQINLGPSSNPHAK_.4	_ISQPQEPELMNANPS[Phospho (STY)]PPPSPS[Phospho (STY)]QQINLGPSSNPHAK_	0.0754738	Filtered	Filtered	Filtered	Filtered	Filtered	1	Filtered	Filtered	Filtered	Filtered	Filtered
O00148	DDX39A	ATP-dependent RNA helicase DDX39A	GSYVSIHSSGFR	(S37)	_GS[Phospho (STY)]YVSIHSSGFR_.2	_GS[Phospho (STY)]YVSIHSSGFR_	1	1	1	1	1	1	706844	661072	586617	1.45033e+06	1.13525e+06	1.07477e+06
O00148	DDX39A	ATP-dependent RNA helicase DDX39A	NCPHVVVGTPGR	(C164,T171)	_NC[Carbamidomethyl (C)]PHVVVGT[Phospho (STY)]PGR_.2	_NC[Carbamidomethyl (C)]PHVVVGT[Phospho (STY)]PGR_	1	1	Filtered	1	1	1	168793	185845	Filtered	700013	592681	616070
O00148	DDX39A	ATP-dependent RNA helicase DDX39A	GSYVSIHSSGFR	(S40)	_GSYVS[Phospho (STY)]IHSSGFR_.2	_GSYVS[Phospho (STY)]IHSSGFR_	0.998841	Filtered	Filtered	0.999996	0.999753	0.999704	434866	Filtered	Filtered	520251	401602	513910
O00148	DDX39A	ATP-dependent RNA helicase DDX39A	GSYVSIHSSGFR	(S37,S40)	_GS[Phospho (STY)]YVS[Phospho (STY)]IHSSGFR_.2	_GS[Phospho (STY)]YVS[Phospho (STY)]IHSSGFR_	0.43774	Filtered	Filtered	0.000105943	0.00877563	9.83456e-06	120515	Filtered	Filtered	210825	183725	194834
O00151	PDLIM1	PDZ and LIM domain protein 1	VWSPLVTEEGK	(S90)	_VWS[Phospho (STY)]PLVTEEGK_.2	_VWS[Phospho (STY)]PLVTEEGK_	1	1	1	1	1	1	6.47975e+06	6318470	4944196	2.10267e+06	1.6947e+06	2.18647e+06
O00151	PDLIM1	PDZ and LIM domain protein 1	SAMPFTASPASSTTAR	(S133)	_SAMPFTASPAS[Phospho (STY)]STTAR_.2	_SAMPFTASPAS[Phospho (STY)]STTAR_	3.88875e-10	3.83599e-13	4.28322e-12	2.5754e-08	1.34768e-07	3.04113e-09	3.30996e+06	3089857	2.12579e+06	778030	680702	977174
O00151	PDLIM1	PDZ and LIM domain protein 1	VWSPLVTEEGK	(T94)	_VWSPLVT[Phospho (STY)]EEGK_.2	_VWSPLVT[Phospho (STY)]EEGK_	2.98007e-22	2.68088e-19	1.67285e-24	3.09878e-17	3.90665e-17	3.6879e-19	2.02558e+06	2.03316e+06	1.56311e+06	662553	525240	692507
O00151	PDLIM1	PDZ and LIM domain protein 1	SAMPFTASPASSTTAR	(M125,S130)	_SAM[Oxidation (M)]PFTAS[Phospho (STY)]PASSTTAR_.2	_SAM[Oxidation (M)]PFTAS[Phospho (STY)]PASSTTAR_	0.465755	0.147836	0.00511167	0.994577	Filtered	Filtered	2.34171e+06	2.00797e+06	1.35087e+06	751074	Filtered	Filtered
O00151	PDLIM1	PDZ and LIM domain protein 1	SAMPFTASPASSTTAR	(S130)	_SAMPFTAS[Phospho (STY)]PASSTTAR_.2	_SAMPFTAS[Phospho (STY)]PASSTTAR_	0.999998	0.999965	0.993109	0.794766	0.989548	0.960231	4.55078e+06	4.20408e+06	2.90833e+06	1.11625e+06	1.02099e+06	1.359e+06
O00151	PDLIM1	PDZ and LIM domain protein 1	SAMPFTASPASSTTAR	(M125,S133)	_SAM[Oxidation (M)]PFTASPAS[Phospho (STY)]STTAR_.2	_SAM[Oxidation (M)]PFTASPAS[Phospho (STY)]STTAR_	2.44044e-11	6.14767e-11	9.26012e-10	Filtered	Filtered	Filtered	1869101	1.5878e+06	1.09297e+06	Filtered	Filtered	Filtered
O00151	PDLIM1	PDZ and LIM domain protein 1	QELNEPPKQSTSFLVLQEILESEEK	(S215)	_QELNEPPKQSTS[Phospho (STY)]FLVLQEILESEEK_.3	_QELNEPPKQSTS[Phospho (STY)]FLVLQEILESEEK_	0.227767	0.580871	0.563914	Filtered	Filtered	Filtered	94858.8	97389.3	80987.6	Filtered	Filtered	Filtered
O00159	MYO1C	Unconventional myosin-Ic	DVESPSWR	(S408)	_DVES[Phospho (STY)]PSWR_.2	_DVES[Phospho (STY)]PSWR_	1	1	1	1	1	1	1391702	1106746	965161	1.84484e+06	1.19612e+06	1.24687e+06
O00159	MYO1C	Unconventional myosin-Ic	DVESPSWR	(S410)	_DVESPS[Phospho (STY)]WR_.2	_DVESPS[Phospho (STY)]WR_	2.00392e-08	5.56289e-08	3.03111e-07	4.88835e-08	2.27112e-08	1.72496e-07	1.07804e+06	861090	743636	1.45514e+06	947194	975209
O00161	SNAP23	Synaptosomal-associated protein 23	TTWGDGGENSPCNVVSK	(T102,C112)	_TT[Phospho (STY)]WGDGGENSPC[Carbamidomethyl (C)]NVVSK_.2	_TT[Phospho (STY)]WGDGGENSPC[Carbamidomethyl (C)]NVVSK_	0.422063	0.416896	0.375543	0.42475	0.425519	0.438597	1.91696e+06	1.97536e+06	1.55563e+06	611324	553901	626068
O00161	SNAP23	Synaptosomal-associated protein 23	AHQITDESLESTRR	(T24)	_AHQITDESLEST[Phospho (STY)]RR_.3	_AHQITDESLEST[Phospho (STY)]RR_	9.52062e-12	1.54579e-13	2.72276e-07	1.74108e-07	3.72055e-07	8.60726e-08	736841	702313	588637	232276	232832	225854
O00161	SNAP23	Synaptosomal-associated protein 23	AHQITDESLESTRR	(T24)	_AHQITDESLEST[Phospho (STY)]RR_.2	_AHQITDESLEST[Phospho (STY)]RR_	0.0125928	0.00521538	0.000628344	0.00584916	0.349088	0.176629	40634.3	78990.6	40163.5	17665.7	14590.9	13618.7
O00161	SNAP23	Synaptosomal-associated protein 23	AHQITDESLESTRR	(S23)	_AHQITDESLES[Phospho (STY)]TRR_.3	_AHQITDESLES[Phospho (STY)]TRR_	7.16489e-11	3.87702e-11	6.00343e-06	3.035e-07	1.65007e-07	1.71714e-07	707499	676792	565555	222795	223718	215643
O00161	SNAP23	Synaptosomal-associated protein 23	AHQITDESLESTRR	(S20)	_AHQITDES[Phospho (STY)]LESTRR_.3	_AHQITDES[Phospho (STY)]LESTRR_	1	1	0.999993	0.999912	0.999999	1	753526	722267	604736	238725	239058	234473
O00161	SNAP23	Synaptosomal-associated protein 23	AHQITDESLESTRR	(S20)	_AHQITDES[Phospho (STY)]LESTRR_.2	_AHQITDES[Phospho (STY)]LESTRR_	0.464818	0.724269	0.991507	0.829329	Filtered	Filtered	41151.6	79765.3	41273.2	18189.5	Filtered	Filtered
O00161	SNAP23	Synaptosomal-associated protein 23	TTWGDGGENSPCNVVSK	(S110,C112)	_TTWGDGGENS[Phospho (STY)]PC[Carbamidomethyl (C)]NVVSK_.2	_TTWGDGGENS[Phospho (STY)]PC[Carbamidomethyl (C)]NVVSK_	0.000448676	0.00239729	0.154325	3.31241e-06	0.0126059	3.23341e-06	2.23131e+06	2.32305e+06	1.80902e+06	731936	638261	763734
O00161	SNAP23	Synaptosomal-associated protein 23	TTWGDGGENSPCNVVSK	(S110,C112)	_TTWGDGGENS[Phospho (STY)]PC[Carbamidomethyl (C)]NVVSK_.3	_TTWGDGGENS[Phospho (STY)]PC[Carbamidomethyl (C)]NVVSK_	0.0147344	0.20782	Filtered	Filtered	Filtered	Filtered	100051	106303	Filtered	Filtered	Filtered	Filtered
O00161	SNAP23	Synaptosomal-associated protein 23	AHQITDESLESTRR	(S23,T24)	_AHQITDESLES[Phospho (STY)]T[Phospho (STY)]RR_.3	_AHQITDESLES[Phospho (STY)]T[Phospho (STY)]RR_	0.0440835	0.153368	0.979923	0.999844	0.953099	0.0325786	228061	240218	204617	119381	113442	99267.5
O00161	SNAP23	Synaptosomal-associated protein 23	AHQITDESLESTRR	(S23,T24)	_AHQITDESLES[Phospho (STY)]T[Phospho (STY)]RR_.2	_AHQITDESLES[Phospho (STY)]T[Phospho (STY)]RR_	0.0400802	0.833793	0.411774	Filtered	Filtered	Filtered	28591	51790.3	33766.2	Filtered	Filtered	Filtered
O00161	SNAP23	Synaptosomal-associated protein 23	AHQITDESLESTRR	(S20,S23)	_AHQITDES[Phospho (STY)]LES[Phospho (STY)]TRR_.3	_AHQITDES[Phospho (STY)]LES[Phospho (STY)]TRR_	0.0527455	0.0188824	0.138226	Filtered	0.0449508	Filtered	184439	194151	161872	Filtered	120050	Filtered
O00161	SNAP23	Synaptosomal-associated protein 23	AHQITDESLESTRR	(S20,S23)	_AHQITDES[Phospho (STY)]LES[Phospho (STY)]TRR_.2	_AHQITDES[Phospho (STY)]LES[Phospho (STY)]TRR_	0.0150653	0.165757	0.627257	Filtered	Filtered	Filtered	24212.2	45721.7	29395.3	Filtered	Filtered	Filtered
O00161	SNAP23	Synaptosomal-associated protein 23	AHQITDESLESTRR	(S20,T24)	_AHQITDES[Phospho (STY)]LEST[Phospho (STY)]RR_.3	_AHQITDES[Phospho (STY)]LEST[Phospho (STY)]RR_	0.0513955	0.016677	0.141071	Filtered	0.289857	Filtered	176303	194060	165740	Filtered	63489.8	Filtered
O00161	SNAP23	Synaptosomal-associated protein 23	AHQITDESLESTRR	(S20,T24)	_AHQITDES[Phospho (STY)]LEST[Phospho (STY)]RR_.2	_AHQITDES[Phospho (STY)]LEST[Phospho (STY)]RR_	0.0146606	0.170122	0.412338	Filtered	Filtered	Filtered	24808.3	46524.3	33634.7	Filtered	Filtered	Filtered
O00161	SNAP23	Synaptosomal-associated protein 23	MDNLSSEEIQQR	(S5)	_[Acetyl (Protein N-term)]MDNLS[Phospho (STY)]SEEIQQR_.2	_[Acetyl (Protein N-term)]MDNLS[Phospho (STY)]SEEIQQR_	0.954812	0.5	0.990864	Filtered	Filtered	Filtered	108532	99043	76776.4	Filtered	Filtered	Filtered
O00161	SNAP23	Synaptosomal-associated protein 23	MDNLSSEEIQQR	(S6)	_[Acetyl (Protein N-term)]MDNLSS[Phospho (STY)]EEIQQR_.2	_[Acetyl (Protein N-term)]MDNLSS[Phospho (STY)]EEIQQR_	0.0129853	0.00705744	0.000577181	Filtered	Filtered	Filtered	90394	76847.2	56194.6	Filtered	Filtered	Filtered
O00161	SNAP23	Synaptosomal-associated protein 23	MDNLSSEEIQQR	(S6)	_M[Acetyl (Protein N-term)]DNLSS[Phospho (STY)]EEIQQR_.2	_M[Acetyl (Protein N-term)]DNLSS[Phospho (STY)]EEIQQR_	0.00785689	0.00880309	Filtered	Filtered	Filtered	Filtered	91581.5	69342.4	Filtered	Filtered	Filtered	Filtered
O00161	SNAP23	Synaptosomal-associated protein 23	MDNLSSEEIQQR	(S6)	_M[Acetyl (Protein N-term)]DNLSS[Phospho (STY)]EEIQQR_.3	_M[Acetyl (Protein N-term)]DNLSS[Phospho (STY)]EEIQQR_	Filtered	Filtered	Filtered	Filtered	0.887956	Filtered	Filtered	Filtered	Filtered	Filtered	88876.6	Filtered
O00161	SNAP23	Synaptosomal-associated protein 23	MDNLSSEEIQQR	(S5)	_M[Acetyl (Protein N-term)]DNLS[Phospho (STY)]SEEIQQR_.2	_M[Acetyl (Protein N-term)]DNLS[Phospho (STY)]SEEIQQR_	0.998597	0.996018	Filtered	Filtered	Filtered	Filtered	119543	126376	Filtered	Filtered	Filtered	Filtered
O00161	SNAP23	Synaptosomal-associated protein 23	AHQITDESLESTR	(T24)	_AHQITDESLEST[Phospho (STY)]R_.2	_AHQITDESLEST[Phospho (STY)]R_	0.00352388	0.0112342	Filtered	Filtered	Filtered	Filtered	37070.2	46214.6	Filtered	Filtered	Filtered	Filtered
O00161	SNAP23	Synaptosomal-associated protein 23	AHQITDESLESTR	(S20)	_AHQITDES[Phospho (STY)]LESTR_.2	_AHQITDES[Phospho (STY)]LESTR_	0.237808	0.853825	Filtered	Filtered	Filtered	Filtered	26362.6	38950.5	Filtered	Filtered	Filtered	Filtered
O00161	SNAP23	Synaptosomal-associated protein 23	ILGLAIESQDAGIK	(S34)	_ILGLAIES[Phospho (STY)]QDAGIK_.2	_ILGLAIES[Phospho (STY)]QDAGIK_	1	Filtered	Filtered	Filtered	Filtered	Filtered	56296.6	Filtered	Filtered	Filtered	Filtered	Filtered
O00167	EYA2	Eyes absent homolog 2	RSSDPSPAGDNEIER	(S257)	_RSS[Phospho (STY)]DPSPAGDNEIER_.2	_RSS[Phospho (STY)]DPSPAGDNEIER_	0.93339	0.995823	0.999471	Filtered	Filtered	Filtered	360460	335089	375570	Filtered	Filtered	Filtered
O00167	EYA2	Eyes absent homolog 2	RSSDPSPAGDNEIER	(S257)	_RSS[Phospho (STY)]DPSPAGDNEIER_.3	_RSS[Phospho (STY)]DPSPAGDNEIER_	0.965521	0.976728	0.969637	Filtered	Filtered	Filtered	171564	162906	158003	Filtered	Filtered	Filtered
O00178	GTPBP1	GTP-binding protein 1	SAMDSPVPASMFAPEPSSPGAAR	(M10,S25)	_SAM[Oxidation (M)]DSPVPASMFAPEPSS[Phospho (STY)]PGAAR_.3	_SAM[Oxidation (M)]DSPVPASMFAPEPSS[Phospho (STY)]PGAAR_	0.999564	0.655905	0.236931	0.981729	0.615337	0.944349	800831	753363	840050	1.50071e+06	1.29123e+06	1.12399e+06
O00178	GTPBP1	GTP-binding protein 1	SAMDSPVPASMFAPEPSSPGAAR	(S25)	_SAMDSPVPASMFAPEPSS[Phospho (STY)]PGAAR_.3	_SAMDSPVPASMFAPEPSS[Phospho (STY)]PGAAR_	0.999627	0.999998	0.999987	0.99861	0.998209	0.9996	941103	856279	738732	601564	439657	643236
O00178	GTPBP1	GTP-binding protein 1	SAMDSPVPASMFAPEPSSPGAAR	(S8)	_S[Phospho (STY)]AMDSPVPASMFAPEPSSPGAAR_.3	_S[Phospho (STY)]AMDSPVPASMFAPEPSSPGAAR_	6.72694e-30	1.92689e-17	3.44152e-21	2.95424e-13	1.81786e-12	1.33021e-13	457018	414255	358902	296698	194383	291448
O00178	GTPBP1	GTP-binding protein 1	SAMDSPVPASMFAPEPSSPGAAR	(M18,S24)	_SAMDSPVPASM[Oxidation (M)]FAPEPS[Phospho (STY)]SPGAAR_.3	_SAMDSPVPASM[Oxidation (M)]FAPEPS[Phospho (STY)]SPGAAR_	0.221134	0.658994	0.515747	0.210912	0.248953	0.103788	437682	413933	334785	231023	204498	200018
O00178	GTPBP1	GTP-binding protein 1	SAMDSPVPASMFAPEPSSPGAAR	(M18,S25)	_SAMDSPVPASM[Oxidation (M)]FAPEPSS[Phospho (STY)]PGAAR_.3	_SAMDSPVPASM[Oxidation (M)]FAPEPSS[Phospho (STY)]PGAAR_	0.997416	0.947343	0.854436	0.851047	0.832261	0.879106	310916	309439	263519	202640	194950	167464
O00178	GTPBP1	GTP-binding protein 1	SAMDSPVPASMFAPEPSSPGAAR	(M10,M18,S25)	_SAM[Oxidation (M)]DSPVPASM[Oxidation (M)]FAPEPSS[Phospho (STY)]PGAAR_.3	_SAM[Oxidation (M)]DSPVPASM[Oxidation (M)]FAPEPSS[Phospho (STY)]PGAAR_	0.568024	0.469779	Filtered	0.799524	0.329861	0.668298	1.20654e+06	344211	Filtered	728122	382576	296530
O00178	GTPBP1	GTP-binding protein 1	SAMDSPVPASMFAPEPSSPGAAR	(S17,M18)	_SAMDSPVPAS[Phospho (STY)]M[Oxidation (M)]FAPEPSSPGAAR_.3	_SAMDSPVPAS[Phospho (STY)]M[Oxidation (M)]FAPEPSSPGAAR_	1.81666e-09	0.000197206	0.000251525	0.105141	0.498496	Filtered	361938	341019	296386	292910	246583	Filtered
O00178	GTPBP1	GTP-binding protein 1	LLQTTNNSPMNSK	(S580)	_LLQTTNNS[Phospho (STY)]PMNSK_.2	_LLQTTNNS[Phospho (STY)]PMNSK_	6.54813e-07	0.550873	0.000253343	Filtered	2.45811e-05	0.0111233	273084	260247	251749	Filtered	110563	117603
O00178	GTPBP1	GTP-binding protein 1	LLQTTNNSPMNSK	(T577)	_LLQTT[Phospho (STY)]NNSPMNSK_.2	_LLQTT[Phospho (STY)]NNSPMNSK_	0.490289	0.449212	0.212929	Filtered	Filtered	0.645786	184619	176504	163113	Filtered	Filtered	92178.1
O00178	GTPBP1	GTP-binding protein 1	SAMDSPVPASMFAPEPSSPGAAR	(S17)	_SAMDSPVPAS[Phospho (STY)]MFAPEPSSPGAAR_.3	_SAMDSPVPAS[Phospho (STY)]MFAPEPSSPGAAR_	7.83058e-18	7.4146e-11	5.184e-12	Filtered	Filtered	Filtered	598701	543991	470591	Filtered	Filtered	Filtered
O00178	GTPBP1	GTP-binding protein 1	SAMDSPVPASMFAPEPSSPGAAR	(S8,M18)	_S[Phospho (STY)]AMDSPVPASM[Oxidation (M)]FAPEPSSPGAAR_.3	_S[Phospho (STY)]AMDSPVPASM[Oxidation (M)]FAPEPSSPGAAR_	5.81295e-18	2.48651e-13	Filtered	4.88705e-11	Filtered	Filtered	196696	183399	Filtered	135294	Filtered	Filtered
O00178	GTPBP1	GTP-binding protein 1	LVLVSPTSEQYDSLLR	(S69)	_LVLVS[Phospho (STY)]PTSEQYDSLLR_.2	_LVLVS[Phospho (STY)]PTSEQYDSLLR_	0.99692	0.999811	0.999205	Filtered	Filtered	Filtered	173979	181394	176386	Filtered	Filtered	Filtered
O00178	GTPBP1	GTP-binding protein 1	LVLVSPTSEQYDSLLR	(T71)	_LVLVSPT[Phospho (STY)]SEQYDSLLR_.2	_LVLVSPT[Phospho (STY)]SEQYDSLLR_	0.00213448	0.000166294	0.00076743	Filtered	Filtered	Filtered	94482.4	101123	78688.1	Filtered	Filtered	Filtered
O00178	GTPBP1	GTP-binding protein 1	SAMDSPVPASMFAPEPSSPGAAR	(M10,S12,S24)	_SAM[Oxidation (M)]DS[Phospho (STY)]PVPASMFAPEPS[Phospho (STY)]SPGAAR_.3	_SAM[Oxidation (M)]DS[Phospho (STY)]PVPASMFAPEPS[Phospho (STY)]SPGAAR_	0.0183765	Filtered	0.00356639	Filtered	Filtered	Filtered	90200	Filtered	76234.1	Filtered	Filtered	Filtered
O00178	GTPBP1	GTP-binding protein 1	SAMDSPVPASMFAPEPSSPGAAR	(S12,S25)	_SAMDS[Phospho (STY)]PVPASMFAPEPSS[Phospho (STY)]PGAAR_.3	_SAMDS[Phospho (STY)]PVPASMFAPEPSS[Phospho (STY)]PGAAR_	0.0211139	Filtered	Filtered	Filtered	Filtered	Filtered	407924	Filtered	Filtered	Filtered	Filtered	Filtered
O00178	GTPBP1	GTP-binding protein 1	SAMDSPVPASMFAPEPSSPGAAR	(M10,S12)	_SAM[Oxidation (M)]DS[Phospho (STY)]PVPASMFAPEPSSPGAAR_.3	_SAM[Oxidation (M)]DS[Phospho (STY)]PVPASMFAPEPSSPGAAR_	Filtered	8.73745e-16	Filtered	Filtered	Filtered	Filtered	Filtered	345926	Filtered	Filtered	Filtered	Filtered
O00178	GTPBP1	GTP-binding protein 1	LVLVSPTSEQYDSLLR	(S72)	_LVLVSPTS[Phospho (STY)]EQYDSLLR_.2	_LVLVSPTS[Phospho (STY)]EQYDSLLR_	0.000100063	Filtered	Filtered	Filtered	Filtered	Filtered	80424.8	Filtered	Filtered	Filtered	Filtered	Filtered
O00180	KCNK1	Potassium channel subfamily K member 1	DKDEDQVHIIEHDQLSFSSITDQAAGMK	(S302,S303)	_DKDEDQVHIIEHDQLSFS[Phospho (STY)]S[Phospho (STY)]ITDQAAGMK_.4	_DKDEDQVHIIEHDQLSFS[Phospho (STY)]S[Phospho (STY)]ITDQAAGMK_	Filtered	Filtered	Filtered	0.0200553	0.0284393	0.5	Filtered	Filtered	Filtered	144125	119171	100983
O00180	KCNK1	Potassium channel subfamily K member 1	DKDEDQVHIIEHDQLSFSSITDQAAGMK	(S300,T305)	_DKDEDQVHIIEHDQLS[Phospho (STY)]FSSIT[Phospho (STY)]DQAAGMK_.4	_DKDEDQVHIIEHDQLS[Phospho (STY)]FSSIT[Phospho (STY)]DQAAGMK_	Filtered	Filtered	Filtered	0.5	0.000250107	0.5	Filtered	Filtered	Filtered	102578	97798.8	82386.4
O00180	KCNK1	Potassium channel subfamily K member 1	DKDEDQVHIIEHDQLSFSSITDQAAGMK	(S300,S303)	_DKDEDQVHIIEHDQLS[Phospho (STY)]FSS[Phospho (STY)]ITDQAAGMK_.4	_DKDEDQVHIIEHDQLS[Phospho (STY)]FSS[Phospho (STY)]ITDQAAGMK_	Filtered	Filtered	Filtered	Filtered	0.0283733	Filtered	Filtered	Filtered	Filtered	Filtered	29682.4	Filtered
O00186	STXBP3	Syntaxin-binding protein 3	TSLSALTQLMK	(S323)	_TS[Phospho (STY)]LSALTQLMK_.2	_TS[Phospho (STY)]LSALTQLMK_	Filtered	Filtered	Filtered	0.940117	0.494007	0.302396	Filtered	Filtered	Filtered	26371.7	22330.3	20421.1
O00186	STXBP3	Syntaxin-binding protein 3	TSLSALTQLMK	(T322)	_T[Phospho (STY)]SLSALTQLMK_.2	_T[Phospho (STY)]SLSALTQLMK_	Filtered	Filtered	Filtered	0.053408	0.0511173	0.00742548	Filtered	Filtered	Filtered	23607.3	22203.5	20107.9
O00186	STXBP3	Syntaxin-binding protein 3	TSLSALTQLMK	(S325)	_TSLS[Phospho (STY)]ALTQLMK_.2	_TSLS[Phospho (STY)]ALTQLMK_	Filtered	Filtered	Filtered	0.000124769	Filtered	Filtered	Filtered	Filtered	Filtered	15426.3	Filtered	Filtered
O00192	ARVCF	Armadillo repeat protein deleted in velo-cardio-facial syndrome	FQAEPYGLEDDTRSLAADDEGGPELEPDYGTATR	(Y259)	_FQAEPY[Phospho (STY)]GLEDDTRSLAADDEGGPELEPDYGTATR_.4	_FQAEPY[Phospho (STY)]GLEDDTRSLAADDEGGPELEPDYGTATR_	0.992275	0.998349	0.992508	Filtered	Filtered	0.971758	140543	150973	104355	Filtered	Filtered	31952.4
O00192	ARVCF	Armadillo repeat protein deleted in velo-cardio-facial syndrome	DSPSYGSLSR	(S203)	_DSPSYGS[Phospho (STY)]LSR_.2	_DSPSYGS[Phospho (STY)]LSR_	0.999846	0.997875	0.999881	Filtered	Filtered	Filtered	1.88323e+06	1.72497e+06	1.7139e+06	Filtered	Filtered	Filtered
O00192	ARVCF	Armadillo repeat protein deleted in velo-cardio-facial syndrome	DSPSYGSLSR	(S200)	_DSPS[Phospho (STY)]YGSLSR_.2	_DSPS[Phospho (STY)]YGSLSR_	8.52123e-06	7.32205e-06	1.72955e-05	Filtered	Filtered	Filtered	1.48257e+06	1.37947e+06	1.38888e+06	Filtered	Filtered	Filtered
O00192	ARVCF	Armadillo repeat protein deleted in velo-cardio-facial syndrome	DSPSYGSLSR	(S205)	_DSPSYGSLS[Phospho (STY)]R_.2	_DSPSYGSLS[Phospho (STY)]R_	0.000158133	0.00214491	0.00119961	Filtered	Filtered	Filtered	1.45108e+06	1.34141e+06	1.35204e+06	Filtered	Filtered	Filtered
O00192	ARVCF	Armadillo repeat protein deleted in velo-cardio-facial syndrome	DGEMDRNFDTLDLPK	(T642)	_DGEMDRNFDT[Phospho (STY)]LDLPK_.2	_DGEMDRNFDT[Phospho (STY)]LDLPK_	1	1	1	Filtered	Filtered	Filtered	307043	330314	242499	Filtered	Filtered	Filtered
O00192	ARVCF	Armadillo repeat protein deleted in velo-cardio-facial syndrome	DGEMDRNFDTLDLPK	(T642)	_DGEMDRNFDT[Phospho (STY)]LDLPK_.3	_DGEMDRNFDT[Phospho (STY)]LDLPK_	1	1	1	Filtered	Filtered	Filtered	124742	119496	93336	Filtered	Filtered	Filtered
O00192	ARVCF	Armadillo repeat protein deleted in velo-cardio-facial syndrome	FQAEPYGLEDDTRSLAADDEGGPELEPDYGTATR	(S267)	_FQAEPYGLEDDTRS[Phospho (STY)]LAADDEGGPELEPDYGTATR_.4	_FQAEPYGLEDDTRS[Phospho (STY)]LAADDEGGPELEPDYGTATR_	0.00259599	0.000232444	0.00610068	Filtered	Filtered	Filtered	174398	177948	130682	Filtered	Filtered	Filtered
O00192	ARVCF	Armadillo repeat protein deleted in velo-cardio-facial syndrome	FQAEPYGLEDDTRSLAADDEGGPELEPDYGTATR	(T265)	_FQAEPYGLEDDT[Phospho (STY)]RSLAADDEGGPELEPDYGTATR_.4	_FQAEPYGLEDDT[Phospho (STY)]RSLAADDEGGPELEPDYGTATR_	0.00493733	0.0013858	0.00126137	Filtered	Filtered	Filtered	142896	154466	105464	Filtered	Filtered	Filtered
O00192	ARVCF	Armadillo repeat protein deleted in velo-cardio-facial syndrome	TGSRDVIPMDALGPDGYSTVDRR	(S887)	_TGS[Phospho (STY)]RDVIPMDALGPDGYSTVDRR_.3	_TGS[Phospho (STY)]RDVIPMDALGPDGYSTVDRR_	0.799779	0.78185	0.822661	Filtered	Filtered	Filtered	131715	131642	108610	Filtered	Filtered	Filtered
O00192	ARVCF	Armadillo repeat protein deleted in velo-cardio-facial syndrome	NFDTLDLPK	(T642)	_NFDT[Phospho (STY)]LDLPK_.2	_NFDT[Phospho (STY)]LDLPK_	1	1	1	Filtered	Filtered	Filtered	92149	81455.5	61174.4	Filtered	Filtered	Filtered
O00192	ARVCF	Armadillo repeat protein deleted in velo-cardio-facial syndrome	LVRRSPSVDSAR	(S343)	_LVRRS[Phospho (STY)]PSVDSAR_.2	_LVRRS[Phospho (STY)]PSVDSAR_	0.000241778	0.000161713	0.367586	Filtered	Filtered	Filtered	8199.25	11555.3	8951.87	Filtered	Filtered	Filtered
O00192	ARVCF	Armadillo repeat protein deleted in velo-cardio-facial syndrome	DSPSYGSLSR	(S198)	_DS[Phospho (STY)]PSYGSLSR_.2	_DS[Phospho (STY)]PSYGSLSR_	Filtered	2.21571e-11	2.44381e-06	Filtered	Filtered	Filtered	Filtered	643102	641860	Filtered	Filtered	Filtered
O00192	ARVCF	Armadillo repeat protein deleted in velo-cardio-facial syndrome	DGEMDRNFDTLDLPK	(M636,T642)	_DGEM[Oxidation (M)]DRNFDT[Phospho (STY)]LDLPK_.2	_DGEM[Oxidation (M)]DRNFDT[Phospho (STY)]LDLPK_	1	1	1	Filtered	Filtered	Filtered	72031.6	65606.8	52682.5	Filtered	Filtered	Filtered
O00192	ARVCF	Armadillo repeat protein deleted in velo-cardio-facial syndrome	DGEMDRNFDTLDLPK	(M636,T642)	_DGEM[Oxidation (M)]DRNFDT[Phospho (STY)]LDLPK_.3	_DGEM[Oxidation (M)]DRNFDT[Phospho (STY)]LDLPK_	1	1	Filtered	Filtered	Filtered	Filtered	127565	120244	Filtered	Filtered	Filtered	Filtered
O00192	ARVCF	Armadillo repeat protein deleted in velo-cardio-facial syndrome	TGSRDVIPMDALGPDGYSTVDRR	(T885)	_T[Phospho (STY)]GSRDVIPMDALGPDGYSTVDRR_.3	_T[Phospho (STY)]GSRDVIPMDALGPDGYSTVDRR_	0.193791	0.0845111	0.17224	Filtered	Filtered	Filtered	122911	103016	90834.3	Filtered	Filtered	Filtered
O00192	ARVCF	Armadillo repeat protein deleted in velo-cardio-facial syndrome	AYLSSGGGFPEGPEPR	(S184)	_AYLS[Phospho (STY)]SGGGFPEGPEPR_.2	_AYLS[Phospho (STY)]SGGGFPEGPEPR_	0.333333	0.991673	Filtered	Filtered	Filtered	Filtered	50780.3	74061.7	Filtered	Filtered	Filtered	Filtered
O00192	ARVCF	Armadillo repeat protein deleted in velo-cardio-facial syndrome	GALSPGGFDDSTLPLVDK	(S871)	_GALSPGGFDDS[Phospho (STY)]TLPLVDK_.2	_GALSPGGFDDS[Phospho (STY)]TLPLVDK_	0.0310447	Filtered	Filtered	Filtered	Filtered	Filtered	189593	Filtered	Filtered	Filtered	Filtered	Filtered
O00192	ARVCF	Armadillo repeat protein deleted in velo-cardio-facial syndrome	AYLSSGGGFPEGPEPR	(S185)	_AYLSS[Phospho (STY)]GGGFPEGPEPR_.2	_AYLSS[Phospho (STY)]GGGFPEGPEPR_	Filtered	0.00386128	Filtered	Filtered	Filtered	Filtered	Filtered	103800	Filtered	Filtered	Filtered	Filtered
O00192	ARVCF	Armadillo repeat protein deleted in velo-cardio-facial syndrome	GALSPGGFDDSTLPLVDK	(T872)	_GALSPGGFDDST[Phospho (STY)]LPLVDK_.2	_GALSPGGFDDST[Phospho (STY)]LPLVDK_	0.788715	Filtered	Filtered	Filtered	Filtered	Filtered	192332	Filtered	Filtered	Filtered	Filtered	Filtered
O00193	SMAP	Small acidic protein	RSASPDDDLGSSNWEAADLGNEERK	(S17)	_RSAS[Phospho (STY)]PDDDLGSSNWEAADLGNEERK_.3	_RSAS[Phospho (STY)]PDDDLGSSNWEAADLGNEERK_	1	1	1	1	1	1	94363872	86093000	70101032	91730808	73079056	79314512
O00193	SMAP	Small acidic protein	RSASPDDDLGSSNWEAADLGNEERK	(S17)	_RSAS[Phospho (STY)]PDDDLGSSNWEAADLGNEERK_.4	_RSAS[Phospho (STY)]PDDDLGSSNWEAADLGNEERK_	1	1	0.999999	1	1	1	9646905	8139387	6.41165e+06	8266518	6659158	8017428
O00193	SMAP	Small acidic protein	RSASPDDDLGSSNWEAADLGNEERK	(S15)	_RS[Phospho (STY)]ASPDDDLGSSNWEAADLGNEERK_.3	_RS[Phospho (STY)]ASPDDDLGSSNWEAADLGNEERK_	3.44621e-08	0.704092	3.10949e-08	5.27103e-08	3.56578e-08	2.08893e-08	55943620	288854	41325992	54409136	43211508	47009148
O00193	SMAP	Small acidic protein	RSASPDDDLGSSNWEAADLGNEER	(S15)	_RS[Phospho (STY)]ASPDDDLGSSNWEAADLGNEER_.3	_RS[Phospho (STY)]ASPDDDLGSSNWEAADLGNEER_	5.98164e-08	6.3448e-09	1.7802e-08	6.50384e-08	7.42878e-08	3.54583e-08	30941670	27593130	20634130	22089380	18975938	24819790
O00193	SMAP	Small acidic protein	RSASPDDDLGSSNWEAADLGNEER	(S25)	_RSASPDDDLGSS[Phospho (STY)]NWEAADLGNEER_.3	_RSASPDDDLGSS[Phospho (STY)]NWEAADLGNEER_	1.04115e-30	4.92554e-35	1.53726e-34	1.46926e-27	1.7659e-29	5.21562e-18	21481646	19389432	14384313	15472394	13269407	17447086
O00193	SMAP	Small acidic protein	RSASPDDDLGSSNWEAADLGNEER	(S24)	_RSASPDDDLGS[Phospho (STY)]SNWEAADLGNEER_.3	_RSASPDDDLGS[Phospho (STY)]SNWEAADLGNEER_	9.84885e-28	2.97305e-29	2.43282e-31	5.18188e-23	8.80425e-24	1.10459e-17	21295474	19094854	14147111	15313464	13028496	17220268
O00193	SMAP	Small acidic protein	SASPDDDLGSSNWEAADLGNEERK	(S24)	_SASPDDDLGS[Phospho (STY)]SNWEAADLGNEERK_.3	_SASPDDDLGS[Phospho (STY)]SNWEAADLGNEERK_	0.0365288	0.00616771	0.297037	1.64938e-06	0.000326044	0.000282933	1.24066e+06	1.05168e+06	734643	942606	800614	986770
O00193	SMAP	Small acidic protein	SASPDDDLGSSNWEAADLGNEERK	(S15)	_S[Phospho (STY)]ASPDDDLGSSNWEAADLGNEERK_.3	_S[Phospho (STY)]ASPDDDLGSSNWEAADLGNEERK_	0.747522	0.819805	0.0240291	0.215466	0.231784	0.880801	1.21653e+06	1.03531e+06	725992	967830	778876	963875
O00193	SMAP	Small acidic protein	SASPDDDLGSSNWEAADLGNEERK	(S17)	_SAS[Phospho (STY)]PDDDLGSSNWEAADLGNEERK_.3	_SAS[Phospho (STY)]PDDDLGSSNWEAADLGNEERK_	0.74914	0.0838972	0.00618048	0.148551	0.7576	0.134593	1.12295e+06	957995	668192	873219	705100	883498
O00193	SMAP	Small acidic protein	ESHPHGVKRSASPDDDLGSSNWEAADLGNEER	(S7,S25)	_ES[Phospho (STY)]HPHGVKRSASPDDDLGSS[Phospho (STY)]NWEAADLGNEER_.4	_ES[Phospho (STY)]HPHGVKRSASPDDDLGSS[Phospho (STY)]NWEAADLGNEER_	4.71487e-05	1.27165e-05	2.38186e-06	0.00106319	6.15664e-05	6.76375e-05	715637	916899	635144	773299	573098	872014
O00193	SMAP	Small acidic protein	SASPDDDLGSSNWEAADLGNEER	(S17)	_SAS[Phospho (STY)]PDDDLGSSNWEAADLGNEER_.3	_SAS[Phospho (STY)]PDDDLGSSNWEAADLGNEER_	0.83598	0.876548	0.843648	0.812717	0.777785	0.226928	654228	587317	446982	500070	421692	541100
O00193	SMAP	Small acidic protein	SASPDDDLGSSNWEAADLGNEER	(S15)	_S[Phospho (STY)]ASPDDDLGSSNWEAADLGNEER_.3	_S[Phospho (STY)]ASPDDDLGSSNWEAADLGNEER_	0.154056	0.112669	0.147632	0.242492	0.208234	0.204776	552980	492076	381689	431816	374645	466692
O00193	SMAP	Small acidic protein	RSASPDDDLGSSNWEAADLGNEERK	(S15,S17)	_RS[Phospho (STY)]AS[Phospho (STY)]PDDDLGSSNWEAADLGNEERK_.3	_RS[Phospho (STY)]AS[Phospho (STY)]PDDDLGSSNWEAADLGNEERK_	0.0363375	0.999932	0.975984	0.973493	0.997238	Filtered	144090	145560	124459	86542.9	65484.2	Filtered
O00193	SMAP	Small acidic protein	SASPDDDLGSSNWEAADLGNEERK	(S15,S25)	_S[Phospho (STY)]ASPDDDLGSS[Phospho (STY)]NWEAADLGNEERK_.3	_S[Phospho (STY)]ASPDDDLGSS[Phospho (STY)]NWEAADLGNEERK_	0.0942732	0.0208336	0.0362911	Filtered	0.122026	0.000116084	105112	106161	70465.7	Filtered	57462.9	69380.1
O00193	SMAP	Small acidic protein	RSASPDDDLGSSNWEAADLGNEER	(S17,S25)	_RSAS[Phospho (STY)]PDDDLGSS[Phospho (STY)]NWEAADLGNEER_.3	_RSAS[Phospho (STY)]PDDDLGSS[Phospho (STY)]NWEAADLGNEER_	Filtered	0.00962861	1.53424e-05	0.00142856	Filtered	0.00653584	Filtered	40281.4	146324	161890	Filtered	197978
O00193	SMAP	Small acidic protein	RSASPDDDLGSSNWEAADLGNEER	(S15,S17)	_RS[Phospho (STY)]AS[Phospho (STY)]PDDDLGSSNWEAADLGNEER_.3	_RS[Phospho (STY)]AS[Phospho (STY)]PDDDLGSSNWEAADLGNEER_	0.133971	0.00984954	0.00106566	Filtered	Filtered	Filtered	56092.6	55572.7	37861.9	Filtered	Filtered	Filtered
O00193	SMAP	Small acidic protein	RSASPDDDLGSSNWEAADLGNEER	(S17)	_RSAS[Phospho (STY)]PDDDLGSSNWEAADLGNEER_.3	_RSAS[Phospho (STY)]PDDDLGSSNWEAADLGNEER_	1	1	1	1	1	1	37956248	33793304	25370628	27165536	23511790	30402882
O00193	SMAP	Small acidic protein	RSASPDDDLGSSNWEAADLGNEER	(S17)	_RSAS[Phospho (STY)]PDDDLGSSNWEAADLGNEER_.4	_RSAS[Phospho (STY)]PDDDLGSSNWEAADLGNEER_	Filtered	Filtered	Filtered	Filtered	0.246839	Filtered	Filtered	Filtered	Filtered	Filtered	37175.5	Filtered
O00193	SMAP	Small acidic protein	SASPDDDLGSSNWEAADLGNEERK	(S15,S17)	_S[Phospho (STY)]AS[Phospho (STY)]PDDDLGSSNWEAADLGNEERK_.3	_S[Phospho (STY)]AS[Phospho (STY)]PDDDLGSSNWEAADLGNEERK_	0.00555507	0.0273427	Filtered	Filtered	Filtered	Filtered	78636.2	83240	Filtered	Filtered	Filtered	Filtered
O00193	SMAP	Small acidic protein	ESHPHGVKRSASPDDDLGSSNWEAADLGNEER	(S7,S15)	_ES[Phospho (STY)]HPHGVKRS[Phospho (STY)]ASPDDDLGSSNWEAADLGNEER_.4	_ES[Phospho (STY)]HPHGVKRS[Phospho (STY)]ASPDDDLGSSNWEAADLGNEER_	Filtered	1.37572e-05	Filtered	Filtered	Filtered	Filtered	Filtered	858383	Filtered	Filtered	Filtered	Filtered
O00203	AP3B1	AP-3 complex subunit beta-1	NFYESDDDQK	(S276)	_NFYES[Phospho (STY)]DDDQK_.2	_NFYES[Phospho (STY)]DDDQK_	1	1	1	1	1	1	4610518	3547484	4.00328e+06	5557501	4429054	4.61505e+06
O00203	AP3B1	AP-3 complex subunit beta-1	PAPLLESPFK	(S609)	_PAPLLES[Phospho (STY)]PFK_.2	_PAPLLES[Phospho (STY)]PFK_	1	1	1	1	1	1	623108	576603	473636	1.07893e+06	843656	935088
O00204	SULT2B1	Sulfotransferase family cytosolic 2B member 1	EPRPNSSPSPSPGQASETPHPRPS	(S350)	_EPRPNSSPS[Phospho (STY)]PSPGQASETPHPRPS_.3	_EPRPNSSPS[Phospho (STY)]PSPGQASETPHPRPS_	Filtered	Filtered	Filtered	0.320724	0.0449102	0.478892	Filtered	Filtered	Filtered	93923.7	67239.2	127297
O00204	SULT2B1	Sulfotransferase family cytosolic 2B member 1	EPRPNSSPSPSPGQASETPHPRPS	(S348)	_EPRPNSS[Phospho (STY)]PSPSPGQASETPHPRPS_.3	_EPRPNSS[Phospho (STY)]PSPSPGQASETPHPRPS_	Filtered	Filtered	Filtered	0.0064752	0.00704783	0.00116364	Filtered	Filtered	Filtered	58134	44093.7	80202.5
O00204	SULT2B1	Sulfotransferase family cytosolic 2B member 1	EPRPNSSPSPSPGQASETPHPRPS	(S347)	_EPRPNS[Phospho (STY)]SPSPSPGQASETPHPRPS_.3	_EPRPNS[Phospho (STY)]SPSPSPGQASETPHPRPS_	Filtered	Filtered	Filtered	0.119696	0.608168	0.00984927	Filtered	Filtered	Filtered	53228.2	42275.4	80981.1
O00220	TNFRSF10A	Tumor necrosis factor receptor superfamily member 10A	NASIHTLLDALER	(T427)	_NASIHT[Phospho (STY)]LLDALER_.3	_NASIHT[Phospho (STY)]LLDALER_	Filtered	Filtered	Filtered	0.00165758	0.835965	0.5	Filtered	Filtered	Filtered	12157.1	7451.12	12353.2
O00220	TNFRSF10A	Tumor necrosis factor receptor superfamily member 10A	NASIHTLLDALER	(S424)	_NAS[Phospho (STY)]IHTLLDALER_.2	_NAS[Phospho (STY)]IHTLLDALER_	Filtered	Filtered	Filtered	0.99991	0.999755	0.994163	Filtered	Filtered	Filtered	155415	101817	146077
O00221	NFKBIE	NF-kappa-B inhibitor epsilon	SLPESTSAPASGPSDGSPQPCTHPPGPVK	(T172,C187)	_SLPEST[Phospho (STY)]SAPASGPSDGSPQPC[Carbamidomethyl (C)]THPPGPVK_.3	_SLPEST[Phospho (STY)]SAPASGPSDGSPQPC[Carbamidomethyl (C)]THPPGPVK_	0.0125674	0.0278226	0.000524849	0.000991865	0.00118553	0.0923965	804787	717595	541496	520963	569242	716103
O00221	NFKBIE	NF-kappa-B inhibitor epsilon	SLPESTSAPASGPSDGSPQPCTHPPGPVK	(S167,C187)	_S[Phospho (STY)]LPESTSAPASGPSDGSPQPC[Carbamidomethyl (C)]THPPGPVK_.3	_S[Phospho (STY)]LPESTSAPASGPSDGSPQPC[Carbamidomethyl (C)]THPPGPVK_	0.00453624	0.0927318	3.90589e-05	0.00196408	Filtered	0.216148	611698	533709	406381	395560	Filtered	551741
O00221	NFKBIE	NF-kappa-B inhibitor epsilon	SLPESTSAPASGPSDGSPQPCTHPPGPVK	(S183,C187)	_SLPESTSAPASGPSDGS[Phospho (STY)]PQPC[Carbamidomethyl (C)]THPPGPVK_.3	_SLPESTSAPASGPSDGS[Phospho (STY)]PQPC[Carbamidomethyl (C)]THPPGPVK_	0.197938	0.267119	0.323936	0.0375264	0.324482	0.432733	809484	710029	548982	521952	586424	722693
O00257	CBX4	E3 SUMO-protein ligase CBX4	CLSETHGEREPCK	(C413,T417,C424)	_C[Carbamidomethyl (C)]LSET[Phospho (STY)]HGEREPC[Carbamidomethyl (C)]K_.3	_C[Carbamidomethyl (C)]LSET[Phospho (STY)]HGEREPC[Carbamidomethyl (C)]K_	0.974902	0.126418	0.588538	0.00201906	0.00377894	0.0640904	19273.5	13701.5	19728.3	13724.6	13302.8	11268.7
O00257	CBX4	E3 SUMO-protein ligase CBX4	CLSETHGEREPCK	(C413,S415,C424)	_C[Carbamidomethyl (C)]LS[Phospho (STY)]ETHGEREPC[Carbamidomethyl (C)]K_.3	_C[Carbamidomethyl (C)]LS[Phospho (STY)]ETHGEREPC[Carbamidomethyl (C)]K_	Filtered	Filtered	Filtered	0.997645	0.995982	0.935726	Filtered	Filtered	Filtered	10819.7	10701.4	9301.01
O00264	PGRMC1	Membrane-associated progesterone receptor component 1	EGEEPTVYSDEEEPKDESAR	(S181)	_EGEEPTVYS[Phospho (STY)]DEEEPKDESAR_.3	_EGEEPTVYS[Phospho (STY)]DEEEPKDESAR_	1	0.999987	0.200096	0.464947	0.00694392	0.255759	97267088	73366752	66164316	131441912	117852712	137483584
O00264	PGRMC1	Membrane-associated progesterone receptor component 1	EGEEPTVYSDEEEPKDESAR	(S181)	_EGEEPTVYS[Phospho (STY)]DEEEPKDESAR_.4	_EGEEPTVYS[Phospho (STY)]DEEEPKDESAR_	7.32798e-06	1.02321e-05	5.25217e-06	0.000100319	0.000963601	0.000581848	1.18201e+06	946761	792124	1.43152e+06	1.23005e+06	1.57324e+06
O00264	PGRMC1	Membrane-associated progesterone receptor component 1	IVRGDQPAASGDSDDDEPPPLPR	(S57)	_IVRGDQPAASGDS[Phospho (STY)]DDDEPPPLPR_.3	_IVRGDQPAASGDS[Phospho (STY)]DDDEPPPLPR_	1	1	1	1	1	1	75017808	61077436	44777560	126046048	91212160	99691992
O00264	PGRMC1	Membrane-associated progesterone receptor component 1	IVRGDQPAASGDSDDDEPPPLPR	(S57)	_IVRGDQPAASGDS[Phospho (STY)]DDDEPPPLPR_.4	_IVRGDQPAASGDS[Phospho (STY)]DDDEPPPLPR_	0.842068	0.997685	0.0472547	0.832195	0.999976	1	2.79908e+06	2.36248e+06	1.69802e+06	4.02533e+06	3.27564e+06	3.67733e+06
O00264	PGRMC1	Membrane-associated progesterone receptor component 1	EGEEPTVYSDEEEPKDESAR	(Y180)	_EGEEPTVY[Phospho (STY)]SDEEEPKDESAR_.3	_EGEEPTVY[Phospho (STY)]SDEEEPKDESAR_	0.998479	0.999266	1.42337e-08	4.36846e-06	4.65095e-05	8.0089e-08	377227	706749	49118672	96335496	87379488	101828944
O00264	PGRMC1	Membrane-associated progesterone receptor component 1	EGEEPTVYSDEEEPKDESAR	(Y180)	_EGEEPTVY[Phospho (STY)]SDEEEPKDESAR_.4	_EGEEPTVY[Phospho (STY)]SDEEEPKDESAR_	0.999992	0.999987	0.999995	0.999878	0.998933	0.983634	1.18708e+06	947647	805997	1.47107e+06	1.25854e+06	1.5837e+06
O00264	PGRMC1	Membrane-associated progesterone receptor component 1	IVRGDQPAASGDSDDDEPPPLPR	(S54)	_IVRGDQPAAS[Phospho (STY)]GDSDDDEPPPLPR_.3	_IVRGDQPAAS[Phospho (STY)]GDSDDDEPPPLPR_	1.71762e-09	3.52538e-12	8.98907e-13	4.40691e-16	1.57758e-14	0.919434	63692864	51883424	37829636	105988512	77082712	984652
O00264	PGRMC1	Membrane-associated progesterone receptor component 1	EGEEPTVYSDEEEPKDESARK	(S181)	_EGEEPTVYS[Phospho (STY)]DEEEPKDESARK_.3	_EGEEPTVYS[Phospho (STY)]DEEEPKDESARK_	0.999998	0.999842	0.99986	0.999983	0.999748	1	24710226	18842846	17700528	41371104	32642414	33916360
O00264	PGRMC1	Membrane-associated progesterone receptor component 1	EGEEPTVYSDEEEPKDESARK	(S181)	_EGEEPTVYS[Phospho (STY)]DEEEPKDESARK_.4	_EGEEPTVYS[Phospho (STY)]DEEEPKDESARK_	1	0.999957	0.999996	0.999999	0.999997	1	1.76318e+06	1.31305e+06	1.09912e+06	2.29779e+06	2.10423e+06	2.15799e+06
O00264	PGRMC1	Membrane-associated progesterone receptor component 1	EGEEPTVYSDEEEPKDESARK	(Y180)	_EGEEPTVY[Phospho (STY)]SDEEEPKDESARK_.3	_EGEEPTVY[Phospho (STY)]SDEEEPKDESARK_	0.995258	0.997589	0.997938	3.68795e-10	0.998603	3.33708e-15	189571	146770	146536	39007068	234607	32054044
O00264	PGRMC1	Membrane-associated progesterone receptor component 1	EGEEPTVYSDEEEPKDESARK	(Y180)	_EGEEPTVY[Phospho (STY)]SDEEEPKDESARK_.4	_EGEEPTVY[Phospho (STY)]SDEEEPKDESARK_	3.08569e-09	4.8786e-06	2.24511e-06	1.15074e-06	1.97882e-06	1.90867e-09	8.1669e+06	7012359	5572820	11099580	9948477	10673602
O00264	PGRMC1	Membrane-associated progesterone receptor component 1	EGEEPTVYSDEEEPKDESAR	(S190)	_EGEEPTVYSDEEEPKDES[Phospho (STY)]AR_.3	_EGEEPTVYSDEEEPKDES[Phospho (STY)]AR_	0	0	0	0	0	0	15473938	11441230	10584284	22022630	19495928	23117780
O00264	PGRMC1	Membrane-associated progesterone receptor component 1	GDQPAASGDSDDDEPPPLPR	(S57)	_GDQPAASGDS[Phospho (STY)]DDDEPPPLPR_.3	_GDQPAASGDS[Phospho (STY)]DDDEPPPLPR_	0.983666	0.988433	2.21017e-07	0.828508	0.858291	0.999998	16337052	14338345	9146106	18452622	17123486	21494376
O00264	PGRMC1	Membrane-associated progesterone receptor component 1	EGEEPTVYSDEEEPKDESARK	(T178)	_EGEEPT[Phospho (STY)]VYSDEEEPKDESARK_.4	_EGEEPT[Phospho (STY)]VYSDEEEPKDESARK_	1.41336e-10	3.25265e-10	3.06764e-10	3.79899e-10	4.09011e-10	2.22707e-10	8446491	7.18921e+06	5752741	11488133	10263160	11081669
O00264	PGRMC1	Membrane-associated progesterone receptor component 1	LLKEGEEPTVYSDEEEPKDESAR	(Y180)	_LLKEGEEPTVY[Phospho (STY)]SDEEEPKDESAR_.4	_LLKEGEEPTVY[Phospho (STY)]SDEEEPKDESAR_	0.991605	0.975473	0.99896	Filtered	0.00767455	0.999645	1.33357e+06	1.04771e+06	989947	Filtered	1.66615e+06	1.80491e+06
O00264	PGRMC1	Membrane-associated progesterone receptor component 1	EGEEPTVYSDEEEPKDESAR	(T178)	_EGEEPT[Phospho (STY)]VYSDEEEPKDESAR_.3	_EGEEPT[Phospho (STY)]VYSDEEEPKDESAR_	4.01491e-07	1.21854e-06	Filtered	0.542315	Filtered	0.978715	79333312	60186088	Filtered	104641072	Filtered	96135808
O00264	PGRMC1	Membrane-associated progesterone receptor component 1	EGEEPTVYSDEEEPK	(S181)	_EGEEPTVYS[Phospho (STY)]DEEEPK_.2	_EGEEPTVYS[Phospho (STY)]DEEEPK_	1	1	1	1	1	1	36555524	29504872	28057586	60481764	47479548	45313896
O00264	PGRMC1	Membrane-associated progesterone receptor component 1	LLKEGEEPTVYSDEEEPKDESAR	(S181)	_LLKEGEEPTVYS[Phospho (STY)]DEEEPKDESAR_.3	_LLKEGEEPTVYS[Phospho (STY)]DEEEPKDESAR_	Filtered	Filtered	Filtered	0.000145801	0.00513563	0.0711566	Filtered	Filtered	Filtered	232841	139190	221214
O00267	SUPT5H	Transcription elongation factor SPT5	DVTNFTVGGFAPMSPR	(S666)	_DVTNFTVGGFAPMS[Phospho (STY)]PR_.2	_DVTNFTVGGFAPMS[Phospho (STY)]PR_	0.999998	0.44059	0.0426593	1	1	1	905059	855588	815861	1.73755e+06	1.00337e+06	1.5919e+06
O00267	SUPT5H	Transcription elongation factor SPT5	DVTNFTVGGFAPMSPR	(S666)	_DVTNFTVGGFAPMS[Phospho (STY)]PR_.3	_DVTNFTVGGFAPMS[Phospho (STY)]PR_	1	0.999998	1	0.872885	0.888958	0.999992	97142.9	85208.5	73364.6	159271	108007	144092
O00267	SUPT5H	Transcription elongation factor SPT5	TPHYGSQTPLHDGSR	(T806)	_TPHYGSQT[Phospho (STY)]PLHDGSR_.3	_TPHYGSQT[Phospho (STY)]PLHDGSR_	0.0664557	0.00131236	0.0259002	0.389432	0.060583	0.00747649	814766	725948	584228	760590	644292	760728
O00267	SUPT5H	Transcription elongation factor SPT5	TPHYGSQTPLHDGSR	(T806)	_TPHYGSQT[Phospho (STY)]PLHDGSR_.2	_TPHYGSQT[Phospho (STY)]PLHDGSR_	0.71739	0.00429984	1.87503e-07	0.00638416	0.419659	8.1296e-09	186529	256237	141063	221960	184699	202903
O00267	SUPT5H	Transcription elongation factor SPT5	TPHYGSQTPLHDGSR	(T799)	_T[Phospho (STY)]PHYGSQTPLHDGSR_.3	_T[Phospho (STY)]PHYGSQTPLHDGSR_	0.000717365	1.80737e-12	0.000160941	2.29019e-06	2.87656e-05	0.0422512	729260	643371	515194	694609	578554	690704
O00267	SUPT5H	Transcription elongation factor SPT5	PRDVTNFTVGGFAPMSPR	(S666)	_PRDVTNFTVGGFAPMS[Phospho (STY)]PR_.3	_PRDVTNFTVGGFAPMS[Phospho (STY)]PR_	1	0.999984	0.999997	1	1	0.967901	515919	377541	305099	1.09478e+06	673557	546605
O00267	SUPT5H	Transcription elongation factor SPT5	TPHYGSQTPLHDGSR	(Y802)	_TPHY[Phospho (STY)]GSQTPLHDGSR_.3	_TPHY[Phospho (STY)]GSQTPLHDGSR_	2.78722e-06	1.14928e-16	4.69923e-05	1.691e-07	2.88873e-09	7.83301e-10	578134	510983	414018	555514	459394	549643
O00267	SUPT5H	Transcription elongation factor SPT5	TPHYGSQTPLHDGSRTPAQSGAWDPNNPNTPSR	(T799)	_T[Phospho (STY)]PHYGSQTPLHDGSRTPAQSGAWDPNNPNTPSR_.4	_T[Phospho (STY)]PHYGSQTPLHDGSRTPAQSGAWDPNNPNTPSR_	3.60828e-07	2.57474e-08	6.78066e-06	8.52186e-06	1.76115e-05	1.63096e-07	145397	106165	124076	143515	124895	224933
O00267	SUPT5H	Transcription elongation factor SPT5	TPHYGSQTPLHDGSRTPAQSGAWDPNNPNTPSR	(S812)	_TPHYGSQTPLHDGS[Phospho (STY)]RTPAQSGAWDPNNPNTPSR_.4	_TPHYGSQTPLHDGS[Phospho (STY)]RTPAQSGAWDPNNPNTPSR_	9.9503e-06	0.0288625	0.262826	0.0297542	0.0423878	0.0628169	120478	94449.5	115792	125115	108641	194483
O00267	SUPT5H	Transcription elongation factor SPT5	TPHYGSQTPLHDGSRTPAQSGAWDPNNPNTPSR	(T814)	_TPHYGSQTPLHDGSRT[Phospho (STY)]PAQSGAWDPNNPNTPSR_.4	_TPHYGSQTPLHDGSRT[Phospho (STY)]PAQSGAWDPNNPNTPSR_	0.142551	7.80707e-06	0.707317	0.0324536	0.0422168	0.232519	119554	84853.2	106599	122582	105156	182533
O00267	SUPT5H	Transcription elongation factor SPT5	DVTNFTVGGFAPMSPR	(M665,S666)	_DVTNFTVGGFAPM[Oxidation (M)]S[Phospho (STY)]PR_.3	_DVTNFTVGGFAPM[Oxidation (M)]S[Phospho (STY)]PR_	0.999921	0.393511	0.0421118	0.999956	0.277288	0.981989	38313.2	26060.4	16544.9	48537.6	45074.4	59317.3
O00267	SUPT5H	Transcription elongation factor SPT5	DVTNFTVGGFAPMSPR	(M665,S666)	_DVTNFTVGGFAPM[Oxidation (M)]S[Phospho (STY)]PR_.2	_DVTNFTVGGFAPM[Oxidation (M)]S[Phospho (STY)]PR_	4.15749e-08	Filtered	Filtered	0.00740391	2.21911e-05	0.13221	276014	Filtered	Filtered	613834	366327	440078
O00267	SUPT5H	Transcription elongation factor SPT5	ISSPMHPSAGGQR	(S671)	_ISS[Phospho (STY)]PMHPSAGGQR_.2	_ISS[Phospho (STY)]PMHPSAGGQR_	0.914081	0.987241	0.89426	Filtered	Filtered	0.787736	152226	140577	131567	Filtered	Filtered	103163
O00267	SUPT5H	Transcription elongation factor SPT5	TPHYGSQTPLHDGSRTPAQSGAWDPNNPNTPSR	(T799,Y802)	_T[Phospho (STY)]PHY[Phospho (STY)]GSQTPLHDGSRTPAQSGAWDPNNPNTPSR_.4	_T[Phospho (STY)]PHY[Phospho (STY)]GSQTPLHDGSRTPAQSGAWDPNNPNTPSR_	2.71463e-06	Filtered	0.000124422	Filtered	8.09451e-05	2.8434e-06	48697.7	Filtered	30417.2	Filtered	42157.1	42672.7
O00267	SUPT5H	Transcription elongation factor SPT5	ISSPMHPSAGGQR	(S670)	_IS[Phospho (STY)]SPMHPSAGGQR_.2	_IS[Phospho (STY)]SPMHPSAGGQR_	0.085171	0.0137401	0.107048	Filtered	Filtered	Filtered	148459	142496	130097	Filtered	Filtered	Filtered
O00267	SUPT5H	Transcription elongation factor SPT5	TPMYGSQTPMYGSGSRTPMYGSQTPLQDGSR	(Y787)	_TPMYGSQTPMYGSGSRTPMY[Phospho (STY)]GSQTPLQDGSR_.4	_TPMYGSQTPMYGSGSRTPMY[Phospho (STY)]GSQTPLQDGSR_	Filtered	0.880773	0.892819	Filtered	Filtered	Filtered	Filtered	189119	144893	Filtered	Filtered	Filtered
O00267	SUPT5H	Transcription elongation factor SPT5	TPMYGSQTPLQDGSR	(M786,T791)	_TPM[Oxidation (M)]YGSQT[Phospho (STY)]PLQDGSR_.2	_TPM[Oxidation (M)]YGSQT[Phospho (STY)]PLQDGSR_	Filtered	Filtered	Filtered	8.67995e-06	Filtered	Filtered	Filtered	Filtered	Filtered	80080.9	Filtered	Filtered
O00267	SUPT5H	Transcription elongation factor SPT5	ISSPMHPSAGGQR	(S670,M673)	_IS[Phospho (STY)]SPM[Oxidation (M)]HPSAGGQR_.2	_IS[Phospho (STY)]SPM[Oxidation (M)]HPSAGGQR_	0.839888	Filtered	Filtered	Filtered	Filtered	Filtered	74068	Filtered	Filtered	Filtered	Filtered	Filtered
O00273	DFFA	DNA fragmentation factor subunit alpha	ASPPGDLQNPK	(S315)	_AS[Phospho (STY)]PPGDLQNPK_.2	_AS[Phospho (STY)]PPGDLQNPK_	1	1	1	1	1	1	2.76713e+06	2.40825e+06	2.58451e+06	3.80544e+06	3132042	2.78669e+06
O00273	DFFA	DNA fragmentation factor subunit alpha	ETSSDVALASHILTALR	(T231)	_ET[Phospho (STY)]SSDVALASHILTALR_.3	_ET[Phospho (STY)]SSDVALASHILTALR_	0.23862	0.245893	Filtered	0.0113117	0.0955618	Filtered	8797.75	16093.4	Filtered	6240.5	10295.8	Filtered
O00273	DFFA	DNA fragmentation factor subunit alpha	SISASKASPPGDLQNPK	(S310)	_SIS[Phospho (STY)]ASKASPPGDLQNPK_.2	_SIS[Phospho (STY)]ASKASPPGDLQNPK_	0.25	Filtered	Filtered	Filtered	Filtered	Filtered	4742.22	Filtered	Filtered	Filtered	Filtered	Filtered
O00303	EIF3F	Eukaryotic translation initiation factor 3 subunit F	TCFSPNRVIGLSSDLQQVGGASAR	(C256,S258)	_TC[Carbamidomethyl (C)]FS[Phospho (STY)]PNRVIGLSSDLQQVGGASAR_.3	_TC[Carbamidomethyl (C)]FS[Phospho (STY)]PNRVIGLSSDLQQVGGASAR_	0.999942	0.198193	0.00586765	0.999914	0.999501	0.999999	2.03545e+06	2.13041e+06	1.45158e+06	3.08523e+06	2.23445e+06	2125716
O00303	EIF3F	Eukaryotic translation initiation factor 3 subunit F	TCFSPNRVIGLSSDLQQVGGASAR	(C256,S266)	_TC[Carbamidomethyl (C)]FSPNRVIGLS[Phospho (STY)]SDLQQVGGASAR_.3	_TC[Carbamidomethyl (C)]FSPNRVIGLS[Phospho (STY)]SDLQQVGGASAR_	3.83197e-08	0.807346	0.994992	1.22056e-05	3.41184e-13	4.32335e-07	1.56612e+06	1.66314e+06	1.1149e+06	2375491	1.71749e+06	1.63007e+06
O00329	PIK3CD	Phosphatidylinositol 4,5-bisphosphate 3-kinase catalytic subunit delta isoform	RGSGELYEHEK	(S520)	_RGS[Phospho (STY)]GELYEHEK_.2	_RGS[Phospho (STY)]GELYEHEK_	Filtered	Filtered	Filtered	0.999994	0.999924	Filtered	Filtered	Filtered	Filtered	15623.5	9645.52	Filtered
O00330	PDHX	Pyruvate dehydrogenase protein X component, mitochondrial	PSEPRPSPEPQISIPVK	(S157)	_PS[Phospho (STY)]EPRPSPEPQISIPVK_.3	_PS[Phospho (STY)]EPRPSPEPQISIPVK_	Filtered	Filtered	Filtered	Filtered	Filtered	0.000370888	Filtered	Filtered	Filtered	Filtered	Filtered	34929.8
O00358	FOXE1	Forkhead box protein E1	TSPGQFGALGACYNPGGQLGGASAGAYHAR	(C339,Y340)	_TSPGQFGALGAC[Carbamidomethyl (C)]Y[Phospho (STY)]NPGGQLGGASAGAYHAR_.3	_TSPGQFGALGAC[Carbamidomethyl (C)]Y[Phospho (STY)]NPGGQLGGASAGAYHAR_	1	1	1	1	1	1	107462	120556	74938.1	200903	172859	147690
O00358	FOXE1	Forkhead box protein E1	LAGPASPPAGGSSGGVETTVDFYGR	(S308)	_LAGPAS[Phospho (STY)]PPAGGSSGGVETTVDFYGR_.3	_LAGPAS[Phospho (STY)]PPAGGSSGGVETTVDFYGR_	Filtered	Filtered	Filtered	Filtered	0.0770065	Filtered	Filtered	Filtered	Filtered	Filtered	155691	Filtered
O00401	WASL	Neural Wiskott-Aldrich syndrome protein	VIYDFIEK	(Y256)	_VIY[Phospho (STY)]DFIEK_.2	_VIY[Phospho (STY)]DFIEK_	1	1	1	1	1	1	277314	270166	125884	160625	170396	234288
O00411	POLRMT	DNA-directed RNA polymerase, mitochondrial	QLQAESVSEVVVNR	(S77,S79)	_QLQAES[Phospho (STY)]VS[Phospho (STY)]EVVVNR_.2	_QLQAES[Phospho (STY)]VS[Phospho (STY)]EVVVNR_	1	1	1	1	1	1	211981	204710	233767	1197281	1.01467e+06	1.6537e+06
O00418	EEF2K	Eukaryotic elongation factor 2 kinase	YSSSGSPANSFHFK	(S71,S72)	_YSS[Phospho (STY)]S[Phospho (STY)]GSPANSFHFK_.2	_YSS[Phospho (STY)]S[Phospho (STY)]GSPANSFHFK_	Filtered	0.0316825	0.00757399	0.104111	0.00161509	0.000510966	Filtered	78668.9	49852	848611	731382	685687
O00418	EEF2K	Eukaryotic elongation factor 2 kinase	YSSSGSPANSFHFK	(S71,S74)	_YSS[Phospho (STY)]SGS[Phospho (STY)]PANSFHFK_.2	_YSS[Phospho (STY)]SGS[Phospho (STY)]PANSFHFK_	0.0160835	Filtered	0.00118134	0.000339204	0.128177	2.34327e-05	71975.8	Filtered	46507.1	685023	592243	551305
O00418	EEF2K	Eukaryotic elongation factor 2 kinase	ADEDLIFRLEGVDGGQSPR	(S18)	_[Acetyl (Protein N-term)]ADEDLIFRLEGVDGGQS[Phospho (STY)]PR_.3	_[Acetyl (Protein N-term)]ADEDLIFRLEGVDGGQS[Phospho (STY)]PR_	1	1	Filtered	1	1	1	56843.5	68064.8	Filtered	255503	168539	190858
O00418	EEF2K	Eukaryotic elongation factor 2 kinase	ADEDLIFRLEGVDGGQSPR	(S18)	_A[Acetyl (Protein N-term)]DEDLIFRLEGVDGGQS[Phospho (STY)]PR_.3	_A[Acetyl (Protein N-term)]DEDLIFRLEGVDGGQS[Phospho (STY)]PR_	1	1	Filtered	1	1	1	45630.8	52932.2	Filtered	204565	135254	152975
O00418	EEF2K	Eukaryotic elongation factor 2 kinase	YSSSGSPANSFHFK	(S72,S74)	_YSSS[Phospho (STY)]GS[Phospho (STY)]PANSFHFK_.2	_YSSS[Phospho (STY)]GS[Phospho (STY)]PANSFHFK_	0.0152419	Filtered	Filtered	0.000446006	0.00166453	2.89482e-05	34038.9	Filtered	Filtered	400774	344308	322518
O00418	EEF2K	Eukaryotic elongation factor 2 kinase	YSSSGSPANSFHFK	(S72,S74)	_YSSS[Phospho (STY)]GS[Phospho (STY)]PANSFHFK_.3	_YSSS[Phospho (STY)]GS[Phospho (STY)]PANSFHFK_	Filtered	Filtered	Filtered	0.000202605	0.00138941	0.00890988	Filtered	Filtered	Filtered	83533.3	73071.3	78989.6
O00418	EEF2K	Eukaryotic elongation factor 2 kinase	YSSSGSPANSFHFK	(S74)	_YSSSGS[Phospho (STY)]PANSFHFK_.2	_YSSSGS[Phospho (STY)]PANSFHFK_	Filtered	Filtered	Filtered	0.876773	0.844811	0.997778	Filtered	Filtered	Filtered	183085	147025	223255
O00418	EEF2K	Eukaryotic elongation factor 2 kinase	YSSSGSPANSFHFK	(S74)	_YSSSGS[Phospho (STY)]PANSFHFK_.3	_YSSSGS[Phospho (STY)]PANSFHFK_	Filtered	Filtered	Filtered	0.420942	0.945137	0.997184	Filtered	Filtered	Filtered	61889.6	65783.8	120341
O00418	EEF2K	Eukaryotic elongation factor 2 kinase	KYESDEDSLGSSGR	(S470)	_KYES[Phospho (STY)]DEDSLGSSGR_.2	_KYES[Phospho (STY)]DEDSLGSSGR_	0.584384	Filtered	Filtered	0.973144	0.288948	0.999699	48401.7	Filtered	Filtered	271942	229752	171684
O00418	EEF2K	Eukaryotic elongation factor 2 kinase	KYESDEDSLGSSGR	(S470)	_KYES[Phospho (STY)]DEDSLGSSGR_.3	_KYES[Phospho (STY)]DEDSLGSSGR_	Filtered	Filtered	Filtered	Filtered	0.851716	0.73397	Filtered	Filtered	Filtered	Filtered	12766.8	13657.4
O00418	EEF2K	Eukaryotic elongation factor 2 kinase	YSSSGSPANSFHFK	(Y69,S74)	_Y[Phospho (STY)]SSSGS[Phospho (STY)]PANSFHFK_.3	_Y[Phospho (STY)]SSSGS[Phospho (STY)]PANSFHFK_	Filtered	Filtered	Filtered	0.000242324	0.00170616	0.000669753	Filtered	Filtered	Filtered	100065	89556	95753.9
O00418	EEF2K	Eukaryotic elongation factor 2 kinase	YSSSGSPANSFHFK	(Y69,S74,S78)	_Y[Phospho (STY)]SSSGS[Phospho (STY)]PANS[Phospho (STY)]FHFK_.2	_Y[Phospho (STY)]SSSGS[Phospho (STY)]PANS[Phospho (STY)]FHFK_	Filtered	Filtered	Filtered	0.142358	0.00487112	0.170522	Filtered	Filtered	Filtered	91905.9	97338.7	38807.9
O00418	EEF2K	Eukaryotic elongation factor 2 kinase	YSSSGSPANSFHFK	(S71,S72,S78)	_YSS[Phospho (STY)]S[Phospho (STY)]GSPANS[Phospho (STY)]FHFK_.2	_YSS[Phospho (STY)]S[Phospho (STY)]GSPANS[Phospho (STY)]FHFK_	Filtered	Filtered	Filtered	0.222361	0.00366436	0.0248328	Filtered	Filtered	Filtered	77718.1	78190.6	32711.6
O00418	EEF2K	Eukaryotic elongation factor 2 kinase	YSSSGSPANSFHFK	(S71)	_YSS[Phospho (STY)]SGSPANSFHFK_.3	_YSS[Phospho (STY)]SGSPANSFHFK_	Filtered	Filtered	Filtered	0.411024	0.0528558	0.339258	Filtered	Filtered	Filtered	44470.1	51081.4	90672.2
O00418	EEF2K	Eukaryotic elongation factor 2 kinase	KYESDEDSLGSSGR	(Y468,S474)	_KY[Phospho (STY)]ESDEDS[Phospho (STY)]LGSSGR_.3	_KY[Phospho (STY)]ESDEDS[Phospho (STY)]LGSSGR_	Filtered	Filtered	Filtered	Filtered	0.0139176	5.45422e-05	Filtered	Filtered	Filtered	Filtered	22562.2	25622.5
O00418	EEF2K	Eukaryotic elongation factor 2 kinase	DHDHLDNHRESENSGDSGYPSEK	(S445)	_DHDHLDNHRESENSGDSGYPS[Phospho (STY)]EK_.4	_DHDHLDNHRESENSGDSGYPS[Phospho (STY)]EK_	Filtered	Filtered	0.199035	Filtered	Filtered	0.952543	Filtered	Filtered	45670.8	Filtered	Filtered	139197
O00418	EEF2K	Eukaryotic elongation factor 2 kinase	LEGVDGGQSPR	(S18)	_LEGVDGGQS[Phospho (STY)]PR_.2	_LEGVDGGQS[Phospho (STY)]PR_	Filtered	Filtered	Filtered	1	Filtered	Filtered	Filtered	Filtered	Filtered	119743	Filtered	Filtered
O00418	EEF2K	Eukaryotic elongation factor 2 kinase	YSSSGSPANSFHFK	(S72,S74,S78)	_YSSS[Phospho (STY)]GS[Phospho (STY)]PANS[Phospho (STY)]FHFK_.2	_YSSS[Phospho (STY)]GS[Phospho (STY)]PANS[Phospho (STY)]FHFK_	Filtered	Filtered	Filtered	Filtered	0.00284044	Filtered	Filtered	Filtered	Filtered	Filtered	70788.1	Filtered
O00418	EEF2K	Eukaryotic elongation factor 2 kinase	YSSSGSPANSFHFK	(S72)	_YSSS[Phospho (STY)]GSPANSFHFK_.3	_YSSS[Phospho (STY)]GSPANSFHFK_	Filtered	Filtered	Filtered	0.157773	Filtered	Filtered	Filtered	Filtered	Filtered	68068.6	Filtered	Filtered
O00418	EEF2K	Eukaryotic elongation factor 2 kinase	KYESDEDSLGSSGR	(S474)	_KYESDEDS[Phospho (STY)]LGSSGR_.2	_KYESDEDS[Phospho (STY)]LGSSGR_	Filtered	Filtered	Filtered	Filtered	Filtered	1.40359e-07	Filtered	Filtered	Filtered	Filtered	Filtered	13440.3
O00429	DNM1L	Dynamin-1-like protein	SKPIPIMPASPQK	(S616)	_SKPIPIMPAS[Phospho (STY)]PQK_.2	_SKPIPIMPAS[Phospho (STY)]PQK_	1	1	1	1	1	1	17923674	13621601	9265028	25424202	21198974	29781520
O00429	DNM1L	Dynamin-1-like protein	PIPIMPASPQK	(S616)	_PIPIMPAS[Phospho (STY)]PQK_.2	_PIPIMPAS[Phospho (STY)]PQK_	1	1	1	1	1	1	2.05291e+06	1.77754e+06	1325695	2.98422e+06	2.71397e+06	3.4429e+06
O00429	DNM1L	Dynamin-1-like protein	SKPIPIMPASPQK	(M613,S616)	_SKPIPIM[Oxidation (M)]PAS[Phospho (STY)]PQK_.2	_SKPIPIM[Oxidation (M)]PAS[Phospho (STY)]PQK_	1	1	1	1	1	1	1.24067e+06	901088	633091	2.50587e+06	1.91735e+06	2.41494e+06
O00429	DNM1L	Dynamin-1-like protein	PIPIMPASPQK	(M613,S616)	_PIPIM[Oxidation (M)]PAS[Phospho (STY)]PQK_.2	_PIPIM[Oxidation (M)]PAS[Phospho (STY)]PQK_	Filtered	1	Filtered	1	1	1	Filtered	210250	Filtered	418561	388516	504688
O00429	DNM1L	Dynamin-1-like protein	ELPSAVSRDK	(S529)	_ELPSAVS[Phospho (STY)]RDK_.2	_ELPSAVS[Phospho (STY)]RDK_	Filtered	Filtered	0.972991	0.986772	Filtered	0.999276	Filtered	Filtered	174354	75937.3	Filtered	81588.9
O00443	PIK3C2A	Phosphatidylinositol 4-phosphate 3-kinase C2 domain-containing subunit alpha	VSNLQVSPK	(S259)	_VSNLQVS[Phospho (STY)]PK_.2	_VSNLQVS[Phospho (STY)]PK_	1	1	1	1	1	1	241812	167866	183865	353116	328489	221397
O00443	PIK3C2A	Phosphatidylinositol 4-phosphate 3-kinase C2 domain-containing subunit alpha	LLLDDSFETK	(T111)	_LLLDDSFET[Phospho (STY)]K_.2	_LLLDDSFET[Phospho (STY)]K_	Filtered	Filtered	Filtered	0.984296	0.93394	0.933979	Filtered	Filtered	Filtered	31853.7	29350.2	49980.1
O00443	PIK3C2A	Phosphatidylinositol 4-phosphate 3-kinase C2 domain-containing subunit alpha	GFELSSSTR	(T61)	_GFELSSST[Phospho (STY)]R_.2	_GFELSSST[Phospho (STY)]R_	Filtered	Filtered	Filtered	Filtered	Filtered	0.00418297	Filtered	Filtered	Filtered	Filtered	Filtered	53444.6
O00458	IFRD1	Interferon-related developmental regulator 1	GSSAGGGGSGAAAATAATAGGQHR	(S15)	_GSS[Phospho (STY)]AGGGGSGAAAATAATAGGQHR_.3	_GSS[Phospho (STY)]AGGGGSGAAAATAATAGGQHR_	0.0340835	Filtered	0.000764012	0.0400726	Filtered	0.667233	31051.6	Filtered	28794.6	24076.1	Filtered	28028.5
O00458	IFRD1	Interferon-related developmental regulator 1	NTPHRGSSAGGGGSGAAAATAATAGGQHR	(S21)	_NTPHRGSSAGGGGS[Phospho (STY)]GAAAATAATAGGQHR_.4	_NTPHRGSSAGGGGS[Phospho (STY)]GAAAATAATAGGQHR_	0.975478	Filtered	0.157954	Filtered	0.396027	Filtered	11115.1	Filtered	5823.24	Filtered	5711.62	Filtered
O00458	IFRD1	Interferon-related developmental regulator 1	NTPHRGSSAGGGGSGAAAATAATAGGQHR	(S15)	_NTPHRGSS[Phospho (STY)]AGGGGSGAAAATAATAGGQHR_.4	_NTPHRGSS[Phospho (STY)]AGGGGSGAAAATAATAGGQHR_	0.0135503	Filtered	Filtered	Filtered	Filtered	Filtered	15016	Filtered	Filtered	Filtered	Filtered	Filtered
O00458	IFRD1	Interferon-related developmental regulator 1	NTPHRGSSAGGGGSGAAAATAATAGGQHR	(T9)	_NT[Phospho (STY)]PHRGSSAGGGGSGAAAATAATAGGQHR_.4	_NT[Phospho (STY)]PHRGSSAGGGGSGAAAATAATAGGQHR_	6.27892e-05	Filtered	Filtered	Filtered	Filtered	Filtered	8451.48	Filtered	Filtered	Filtered	Filtered	Filtered
O00459	PIK3R2	Phosphatidylinositol 3-kinase regulatory subunit beta	NETEDQYALMEDEDDLPHHEER	(Y605)	_NETEDQY[Phospho (STY)]ALMEDEDDLPHHEER_.3	_NETEDQY[Phospho (STY)]ALMEDEDDLPHHEER_	0.946731	0.99773	0.988076	Filtered	Filtered	0.93411	201433	42526.5	33267.1	Filtered	Filtered	225080
O00459	PIK3R2	Phosphatidylinositol 3-kinase regulatory subunit beta	SREYDQLYEEYTR	(Y464)	_SREYDQLY[Phospho (STY)]EEYTR_.2	_SREYDQLY[Phospho (STY)]EEYTR_	0.998326	0.99991	0.999999	Filtered	0.998654	Filtered	108747	89778	79589.8	Filtered	49701.4	Filtered
O00459	PIK3R2	Phosphatidylinositol 3-kinase regulatory subunit beta	SREYDQLYEEYTR	(Y464)	_SREYDQLY[Phospho (STY)]EEYTR_.3	_SREYDQLY[Phospho (STY)]EEYTR_	Filtered	0.999998	Filtered	Filtered	Filtered	Filtered	Filtered	77687.4	Filtered	Filtered	Filtered	Filtered
O00459	PIK3R2	Phosphatidylinositol 3-kinase regulatory subunit beta	NETEDQYALMEDEDDLPHHEER	(T601)	_NET[Phospho (STY)]EDQYALMEDEDDLPHHEER_.3	_NET[Phospho (STY)]EDQYALMEDEDDLPHHEER_	0.00335164	0.20357	0.0358867	Filtered	Filtered	Filtered	46244	49207	25747.2	Filtered	Filtered	Filtered
O00459	PIK3R2	Phosphatidylinositol 3-kinase regulatory subunit beta	APPPPSSPPPGGAPDGSEPSPDFPALLVEK	(S262)	_APPPPS[Phospho (STY)]SPPPGGAPDGSEPSPDFPALLVEK_.3	_APPPPS[Phospho (STY)]SPPPGGAPDGSEPSPDFPALLVEK_	0.972283	0.992463	Filtered	Filtered	Filtered	0.963374	31654.9	28651.6	Filtered	Filtered	Filtered	20333
O00459	PIK3R2	Phosphatidylinositol 3-kinase regulatory subunit beta	APPPPSSPPPGGAPDGSEPSPDFPALLVEK	(S263)	_APPPPSS[Phospho (STY)]PPPGGAPDGSEPSPDFPALLVEK_.3	_APPPPSS[Phospho (STY)]PPPGGAPDGSEPSPDFPALLVEK_	0.0258608	0.0337285	Filtered	Filtered	Filtered	0.0314566	38481.4	30992.9	Filtered	Filtered	Filtered	27258.3
O00499	BIN1	Myc box-dependent-interacting protein 1	SPSPPDGSPAATPEIR	(S298)	_SPS[Phospho (STY)]PPDGSPAATPEIR_.2	_SPS[Phospho (STY)]PPDGSPAATPEIR_	0.9885	0.846964	0.740292	0.536414	0.361942	0.985015	12435076	13294513	10720170	20072928	19014480	21663388
O00499	BIN1	Myc box-dependent-interacting protein 1	SPSPPDGSPAATPEIR	(S298)	_SPS[Phospho (STY)]PPDGSPAATPEIR_.3	_SPS[Phospho (STY)]PPDGSPAATPEIR_	0.40054	0.451874	0.24498	0.142804	0.97072	0.972273	1.32557e+06	1.42326e+06	1.03902e+06	2.05659e+06	2.04448e+06	2619861
O00499	BIN1	Myc box-dependent-interacting protein 1	SPSPPDGSPAATPEIR	(S296)	_S[Phospho (STY)]PSPPDGSPAATPEIR_.2	_S[Phospho (STY)]PSPPDGSPAATPEIR_	0.625693	0.760228	0.961418	0.969121	0.95145	0.995216	7571620	7618718	6.64881e+06	8693125	8043833	8702555
O00499	BIN1	Myc box-dependent-interacting protein 1	SPSPPDGSPAATPEIR	(S296)	_S[Phospho (STY)]PSPPDGSPAATPEIR_.3	_S[Phospho (STY)]PSPPDGSPAATPEIR_	0.554821	0.491892	0.0492751	0.860524	0.800171	0.870948	1.00816e+06	1.07062e+06	760317	1.51022e+06	1.47414e+06	649502
O00499	BIN1	Myc box-dependent-interacting protein 1	GNKSPSPPDGSPAATPEIR	(S296)	_GNKS[Phospho (STY)]PSPPDGSPAATPEIR_.3	_GNKS[Phospho (STY)]PSPPDGSPAATPEIR_	0.99995	0.934892	0.966552	0.999996	0.99974	0.978803	4.64392e+06	4.82941e+06	3507001	5002746	5.14162e+06	6.37385e+06
O00499	BIN1	Myc box-dependent-interacting protein 1	GNKSPSPPDGSPAATPEIR	(S296)	_GNKS[Phospho (STY)]PSPPDGSPAATPEIR_.2	_GNKS[Phospho (STY)]PSPPDGSPAATPEIR_	0.0385751	0.000362239	0.00785431	0.000172556	0.00879404	0.224863	1.18619e+06	2.03722e+06	939928	2.16584e+06	1.97941e+06	2.06017e+06
O00499	BIN1	Myc box-dependent-interacting protein 1	GNKSPSPPDGSPAATPEIR	(S298)	_GNKSPS[Phospho (STY)]PPDGSPAATPEIR_.3	_GNKSPS[Phospho (STY)]PPDGSPAATPEIR_	5.07579e-05	0.066313	0.0344845	4.20983e-06	0.000255004	0.0212024	4.46061e+06	4641599	3.35424e+06	4.79089e+06	4.93096e+06	6.06913e+06
O00499	BIN1	Myc box-dependent-interacting protein 1	GNKSPSPPDGSPAATPEIR	(S298)	_GNKSPS[Phospho (STY)]PPDGSPAATPEIR_.2	_GNKSPS[Phospho (STY)]PPDGSPAATPEIR_	0.96144	0.999648	0.993266	0.999821	0.991317	0.770115	1.1174e+06	1.93368e+06	882860	2.04442e+06	1.87098e+06	1.94941e+06
O00499	BIN1	Myc box-dependent-interacting protein 1	SPSPPDGSPAATPEIR	(S303)	_SPSPPDGS[Phospho (STY)]PAATPEIR_.2	_SPSPPDGS[Phospho (STY)]PAATPEIR_	0.991096	0.0164756	0.981711	0.745047	0.837677	0.999938	3214201	3549246	2.93324e+06	6.24977e+06	5.44194e+06	5.97631e+06
O00499	BIN1	Myc box-dependent-interacting protein 1	SPSPPDGSPAATPEIR	(S303)	_SPSPPDGS[Phospho (STY)]PAATPEIR_.3	_SPSPPDGS[Phospho (STY)]PAATPEIR_	0.00659536	0.992417	Filtered	0.930066	0.999881	0.971894	125283	227460	Filtered	192302	161454	222335
O00499	BIN1	Myc box-dependent-interacting protein 1	GNKSPSPPDGSPAATPEIR	(S303)	_GNKSPSPPDGS[Phospho (STY)]PAATPEIR_.3	_GNKSPSPPDGS[Phospho (STY)]PAATPEIR_	6.17853e-26	1.63555e-20	1.88308e-19	2.18406e-20	5.33493e-24	4.94079e-27	4.11079e+06	4.20558e+06	3.08235e+06	4313215	4.48138e+06	5.48955e+06
O00499	BIN1	Myc box-dependent-interacting protein 1	GNKSPSPPDGSPAATPEIR	(S296,S298)	_GNKS[Phospho (STY)]PS[Phospho (STY)]PPDGSPAATPEIR_.3	_GNKS[Phospho (STY)]PS[Phospho (STY)]PPDGSPAATPEIR_	0.994869	0.999174	0.998842	0.998719	0.999938	0.999908	3.13222e+06	3.21276e+06	2.6842e+06	2.99111e+06	3.20776e+06	3.47138e+06
O00499	BIN1	Myc box-dependent-interacting protein 1	GNKSPSPPDGSPAATPEIR	(S296,S303)	_GNKS[Phospho (STY)]PSPPDGS[Phospho (STY)]PAATPEIR_.3	_GNKS[Phospho (STY)]PSPPDGS[Phospho (STY)]PAATPEIR_	0.553628	0.38286	0.00976961	0.344213	8.30516e-05	0.633486	1.14469e+06	1.17954e+06	925663	1.1085e+06	1.16262e+06	1258859
O00499	BIN1	Myc box-dependent-interacting protein 1	GNKSPSPPDGSPAATPEIR	(S298,S303)	_GNKSPS[Phospho (STY)]PPDGS[Phospho (STY)]PAATPEIR_.3	_GNKSPS[Phospho (STY)]PPDGS[Phospho (STY)]PAATPEIR_	0.37182	0.483942	0.00729807	0.658253	7.49452e-05	0.358532	1.00291e+06	1.01533e+06	810836	955507	979301	1.0702e+06
O00499	BIN1	Myc box-dependent-interacting protein 1	GNKSPSPPDGSPAATPEIR	(S296,S298,S303)	_GNKS[Phospho (STY)]PS[Phospho (STY)]PPDGS[Phospho (STY)]PAATPEIR_.3	_GNKS[Phospho (STY)]PS[Phospho (STY)]PPDGS[Phospho (STY)]PAATPEIR_	1	0.999999	1	0.99981	1	1	811483	884734	593748	768278	949296	1.27314e+06
O00499	BIN1	Myc box-dependent-interacting protein 1	GNKSPSPPDGSPAATPEIR	(S296,S298,T307)	_GNKS[Phospho (STY)]PS[Phospho (STY)]PPDGSPAAT[Phospho (STY)]PEIR_.3	_GNKS[Phospho (STY)]PS[Phospho (STY)]PPDGSPAAT[Phospho (STY)]PEIR_	9.39263e-08	1.61905e-07	1.18792e-07	2.41834e-07	3.14658e-11	4.0092e-09	598154	515129	421974	412606	695248	850385
O00499	BIN1	Myc box-dependent-interacting protein 1	SPSPPDGSPAATPEIR	(S296,S298)	_S[Phospho (STY)]PS[Phospho (STY)]PPDGSPAATPEIR_.2	_S[Phospho (STY)]PS[Phospho (STY)]PPDGSPAATPEIR_	0.999938	0.925223	0.999989	0.999995	0.999995	0.999927	502684	622105	493560	2.65428e+06	2.31745e+06	2.61261e+06
O00499	BIN1	Myc box-dependent-interacting protein 1	SPSPPDGSPAATPEIR	(S296,S298)	_S[Phospho (STY)]PS[Phospho (STY)]PPDGSPAATPEIR_.3	_S[Phospho (STY)]PS[Phospho (STY)]PPDGSPAATPEIR_	Filtered	Filtered	Filtered	Filtered	Filtered	0.631576	Filtered	Filtered	Filtered	Filtered	Filtered	47318.9
O00499	BIN1	Myc box-dependent-interacting protein 1	SPSPPDGSPAATPEIR	(S298,S303)	_SPS[Phospho (STY)]PPDGS[Phospho (STY)]PAATPEIR_.2	_SPS[Phospho (STY)]PPDGS[Phospho (STY)]PAATPEIR_	Filtered	0.172243	4.60183e-05	5.59485e-08	0.00210549	8.91769e-06	Filtered	715191	175793	858226	562234	2628536
O00499	BIN1	Myc box-dependent-interacting protein 1	SPSPPDGSPAATPEIR	(S296,S303)	_S[Phospho (STY)]PSPPDGS[Phospho (STY)]PAATPEIR_.2	_S[Phospho (STY)]PSPPDGS[Phospho (STY)]PAATPEIR_	0.000329322	0.19008	Filtered	4.66244e-08	9.50732e-06	0.000896649	622481	711625	Filtered	847596	468891	811202
O00499	BIN1	Myc box-dependent-interacting protein 1	GPPVPPPPKHTPSK	(T348)	_GPPVPPPPKHT[Phospho (STY)]PSK_.3	_GPPVPPPPKHT[Phospho (STY)]PSK_	Filtered	Filtered	Filtered	Filtered	0.0377685	0.852476	Filtered	Filtered	Filtered	Filtered	88743.6	150769
O00499	BIN1	Myc box-dependent-interacting protein 1	GPPVPPPPKHTPSK	(S350)	_GPPVPPPPKHTPS[Phospho (STY)]K_.3	_GPPVPPPPKHTPS[Phospho (STY)]K_	Filtered	Filtered	Filtered	Filtered	Filtered	0.153505	Filtered	Filtered	Filtered	Filtered	Filtered	127914
O00505	KPNA3	Importin subunit alpha-4	RNVPQEESLEDSDVDADFK	(S60)	_RNVPQEESLEDS[Phospho (STY)]DVDADFK_.3	_RNVPQEESLEDS[Phospho (STY)]DVDADFK_	1	1	1	1	1	1	5.8385e+06	5.43096e+06	3.60692e+06	25892064	17204646	22820598
O00505	KPNA3	Importin subunit alpha-4	RNVPQEESLEDSDVDADFK	(S56)	_RNVPQEES[Phospho (STY)]LEDSDVDADFK_.3	_RNVPQEES[Phospho (STY)]LEDSDVDADFK_	3.3414e-14	1.16027e-15	1.54194e-17	2.42184e-32	8.77632e-29	7.29094e-29	5.30737e+06	4.90266e+06	3288775	23488536	15672622	20666596
O00505	KPNA3	Importin subunit alpha-4	NVPQEESLEDSDVDADFK	(S56)	_NVPQEES[Phospho (STY)]LEDSDVDADFK_.3	_NVPQEES[Phospho (STY)]LEDSDVDADFK_	0.00657764	0.128851	0.751698	9.14121e-07	0.0675801	3.05927e-05	113798	87672.7	57142.4	417988	288443	377238
O00505	KPNA3	Importin subunit alpha-4	NVPQEESLEDSDVDADFK	(S60)	_NVPQEESLEDS[Phospho (STY)]DVDADFK_.3	_NVPQEESLEDS[Phospho (STY)]DVDADFK_	0.0203194	0.990761	0.307615	0.9995	0.999987	0.999202	95905.4	91814.3	49341.3	395127	269731	360052
O00505	KPNA3	Importin subunit alpha-4	RNVPQEESLEDSDVDADFK	(S56,S60)	_RNVPQEES[Phospho (STY)]LEDS[Phospho (STY)]DVDADFK_.3	_RNVPQEES[Phospho (STY)]LEDS[Phospho (STY)]DVDADFK_	Filtered	Filtered	Filtered	1	1	1	Filtered	Filtered	Filtered	474498	374279	410776
O00512	BCL9	B-cell CLL/lymphoma 9 protein	EPIGPDQRTNSR	(T810,S812)	_EPIGPDQRT[Phospho (STY)]NS[Phospho (STY)]R_.2	_EPIGPDQRT[Phospho (STY)]NS[Phospho (STY)]R_	1	1	1	1	1	1	3.90379e+06	4081424	3.243e+06	12481095	12691147	13134544
O00512	BCL9	B-cell CLL/lymphoma 9 protein	IPVEGPLSPSRGDFPK	(S687)	_IPVEGPLS[Phospho (STY)]PSRGDFPK_.3	_IPVEGPLS[Phospho (STY)]PSRGDFPK_	1	0.999995	1	1	1	0.999999	2.0533e+06	2.30948e+06	1.58996e+06	1.21237e+06	1.1384e+06	1.29626e+06
O00512	BCL9	B-cell CLL/lymphoma 9 protein	IPVEGPLSPSRGDFPK	(S687)	_IPVEGPLS[Phospho (STY)]PSRGDFPK_.2	_IPVEGPLS[Phospho (STY)]PSRGDFPK_	0.973168	0.998879	0.99889	Filtered	0.32426	0.352131	1.21202e+06	1.39456e+06	968484	Filtered	787816	635227
O00512	BCL9	B-cell CLL/lymphoma 9 protein	IPVEGPLSPSRGDFPK	(S689)	_IPVEGPLSPS[Phospho (STY)]RGDFPK_.3	_IPVEGPLSPS[Phospho (STY)]RGDFPK_	8.27957e-09	4.2296e-06	2.59075e-07	9.45428e-07	1.07792e-06	6.45732e-07	2.13053e+06	2.37124e+06	1636770	1.23715e+06	1.18871e+06	1.34059e+06
O00512	BCL9	B-cell CLL/lymphoma 9 protein	IPVEGPLSPSRGDFPK	(S689)	_IPVEGPLSPS[Phospho (STY)]RGDFPK_.2	_IPVEGPLSPS[Phospho (STY)]RGDFPK_	0.0261457	0.000591855	0.000943193	0.704228	0.636831	0.603871	675620	797449	554867	391489	457310	344373
O00512	BCL9	B-cell CLL/lymphoma 9 protein	IPVEGPLSPSR	(S687)	_IPVEGPLS[Phospho (STY)]PSR_.2	_IPVEGPLS[Phospho (STY)]PSR_	0.895622	0.651013	0.999984	0.99991	0.999967	1	2226212	2.52744e+06	2097285	1.19922e+06	1.23217e+06	1.64173e+06
O00512	BCL9	B-cell CLL/lymphoma 9 protein	IPVEGPLSPSR	(S689)	_IPVEGPLSPS[Phospho (STY)]R_.2	_IPVEGPLSPS[Phospho (STY)]R_	0.0673747	0.00598526	1.26188e-05	4.85334e-05	2.3877e-05	7.54624e-07	1.82896e+06	2.00498e+06	1.63295e+06	959841	970850	1.2736e+06
O00512	BCL9	B-cell CLL/lymphoma 9 protein	LIPSVGSPASSTPLPPDGTGPNSTPNNR	(T296)	_LIPSVGSPASST[Phospho (STY)]PLPPDGTGPNSTPNNR_.3	_LIPSVGSPASST[Phospho (STY)]PLPPDGTGPNSTPNNR_	0.46308	0.118064	0.211254	Filtered	0.097803	0.429305	208585	316337	172448	Filtered	33881.2	31614.6
O00512	BCL9	B-cell CLL/lymphoma 9 protein	LIPSVGSPASSTPLPPDGTGPNSTPNNR	(S291)	_LIPSVGS[Phospho (STY)]PASSTPLPPDGTGPNSTPNNR_.3	_LIPSVGS[Phospho (STY)]PASSTPLPPDGTGPNSTPNNR_	0.707241	0.201398	0.223712	Filtered	Filtered	0.562211	237517	318448	188559	Filtered	Filtered	64522.1
O00512	BCL9	B-cell CLL/lymphoma 9 protein	LIPSVGSPASSTPLPPDGTGPNSTPNNR	(S288)	_LIPS[Phospho (STY)]VGSPASSTPLPPDGTGPNSTPNNR_.3	_LIPS[Phospho (STY)]VGSPASSTPLPPDGTGPNSTPNNR_	0.0538708	0.0110464	0.0162318	Filtered	Filtered	Filtered	202692	311541	177043	Filtered	Filtered	Filtered
O00512	BCL9	B-cell CLL/lymphoma 9 protein	LIPSVGSPASSTPLPPDGTGPNSTPNNR	(S294)	_LIPSVGSPAS[Phospho (STY)]STPLPPDGTGPNSTPNNR_.3	_LIPSVGSPAS[Phospho (STY)]STPLPPDGTGPNSTPNNR_	0.0967358	0.205615	0.276235	Filtered	Filtered	Filtered	218428	288284	172500	Filtered	Filtered	Filtered
O00512	BCL9	B-cell CLL/lymphoma 9 protein	LIPSVGSPASSTPLPPDGTGPNSTPNNR	(S295)	_LIPSVGSPASS[Phospho (STY)]TPLPPDGTGPNSTPNNR_.3	_LIPSVGSPASS[Phospho (STY)]TPLPPDGTGPNSTPNNR_	0.33827	0.375024	0.285907	Filtered	Filtered	Filtered	182441	225403	147068	Filtered	Filtered	Filtered
O00512	BCL9	B-cell CLL/lymphoma 9 protein	SISADSFDQRDPGTPNDDSDIK	(S102)	_S[Phospho (STY)]ISADSFDQRDPGTPNDDSDIK_.3	_S[Phospho (STY)]ISADSFDQRDPGTPNDDSDIK_	1.30552e-06	3.75518e-05	4.25606e-06	Filtered	Filtered	Filtered	164987	136284	127514	Filtered	Filtered	Filtered
O00512	BCL9	B-cell CLL/lymphoma 9 protein	SISADSFDQR	(S104)	_SIS[Phospho (STY)]ADSFDQR_.2	_SIS[Phospho (STY)]ADSFDQR_	0.612419	0.659552	0.284069	Filtered	Filtered	Filtered	65548.7	82425.6	55548.9	Filtered	Filtered	Filtered
O00512	BCL9	B-cell CLL/lymphoma 9 protein	PAAPPRPLDRESPGVENK	(S278)	_PAAPPRPLDRES[Phospho (STY)]PGVENK_.3	_PAAPPRPLDRES[Phospho (STY)]PGVENK_	1	1	Filtered	Filtered	Filtered	Filtered	1.96123e+06	2.19541e+06	Filtered	Filtered	Filtered	Filtered
O00512	BCL9	B-cell CLL/lymphoma 9 protein	SISADSFDQRDPGTPNDDSDIK	(S120)	_SISADSFDQRDPGTPNDDS[Phospho (STY)]DIK_.3	_SISADSFDQRDPGTPNDDS[Phospho (STY)]DIK_	Filtered	8.78681e-07	Filtered	Filtered	Filtered	Filtered	Filtered	30377.3	Filtered	Filtered	Filtered	Filtered
O00512	BCL9	B-cell CLL/lymphoma 9 protein	SPPVLGSAAASPVHLK	(S917)	_SPPVLGSAAAS[Phospho (STY)]PVHLK_.3	_SPPVLGSAAAS[Phospho (STY)]PVHLK_	0.999777	Filtered	Filtered	Filtered	Filtered	Filtered	7211.41	Filtered	Filtered	Filtered	Filtered	Filtered
O00515	LAD1	Ladinin-1	GVPEKSPVLEK	(S177)	_GVPEKS[Phospho (STY)]PVLEK_.2	_GVPEKS[Phospho (STY)]PVLEK_	1	1	1	1	1	1	5.78812e+06	6.2287e+06	5.54757e+06	8.11389e+06	6766723	6.66908e+06
O00515	LAD1	Ladinin-1	IPSKEEEADMSSPTQR	(S356)	_IPSKEEEADMSS[Phospho (STY)]PTQR_.3	_IPSKEEEADMSS[Phospho (STY)]PTQR_	0.98484	0.905994	0.999472	0.944766	0.998968	0.98661	1.66159e+06	1615427	1.17687e+06	1.61493e+06	1.74895e+06	1891325
O00515	LAD1	Ladinin-1	IPSKEEEADMSSPTQR	(S356)	_IPSKEEEADMSS[Phospho (STY)]PTQR_.2	_IPSKEEEADMSS[Phospho (STY)]PTQR_	0.213679	0.00309334	2.14124e-05	0.00359117	0.169888	0.000131076	583581	685830	484462	858468	823188	807666
O00515	LAD1	Ladinin-1	RATASEQPLAQEPPASGGSPATTK	(S301)	_RATASEQPLAQEPPASGGS[Phospho (STY)]PATTK_.3	_RATASEQPLAQEPPASGGS[Phospho (STY)]PATTK_	0.086309	0.811263	0.000462507	0.0500874	0.930533	0.35597	2.13593e+06	2.24303e+06	1.36898e+06	2.48237e+06	2.09874e+06	3.06269e+06
O00515	LAD1	Ladinin-1	IPSKEEEADMSSPTQR	(S355)	_IPSKEEEADMS[Phospho (STY)]SPTQR_.3	_IPSKEEEADMS[Phospho (STY)]SPTQR_	0.0129498	0.0315953	0.00239285	0.00382276	0.000421311	0.000111922	1.27528e+06	1237987	920123	1.2544e+06	1.36432e+06	1.47439e+06
O00515	LAD1	Ladinin-1	IPSKEEEADMSSPTQR	(S355)	_IPSKEEEADMS[Phospho (STY)]SPTQR_.2	_IPSKEEEADMS[Phospho (STY)]SPTQR_	0.0954326	0.000779624	4.79412e-06	0.000223914	0.0014116	0.000791842	702154	824748	575296	1.03378e+06	994321	976047
O00515	LAD1	Ladinin-1	RATASEQPLAQEPPASGGSPATTK	(T305)	_RATASEQPLAQEPPASGGSPATT[Phospho (STY)]K_.3	_RATASEQPLAQEPPASGGSPATT[Phospho (STY)]K_	0.00394221	0.00884893	0.0160446	0.0109113	0.000669811	0.0122734	1.61326e+06	2.06344e+06	1.25534e+06	2.24435e+06	1.91529e+06	2.81798e+06
O00515	LAD1	Ladinin-1	SASMKLPDNTVK	(S392)	_S[Phospho (STY)]ASMKLPDNTVK_.2	_S[Phospho (STY)]ASMKLPDNTVK_	0.658515	0.00300028	0.00142144	0.0775121	0.000121103	0.0106814	1.95167e+06	2252128	1.82268e+06	1.23842e+06	1.19962e+06	2.85979e+06
O00515	LAD1	Ladinin-1	NLSSTTDDEAPR	(S38)	_NLS[Phospho (STY)]STTDDEAPR_.2	_NLS[Phospho (STY)]STTDDEAPR_	0.999949	0.973366	0.997457	0.953864	0.999681	0.999049	1.80868e+06	1.34815e+06	1.81683e+06	2465471	1.92463e+06	1.57782e+06
O00515	LAD1	Ladinin-1	SASMKLPDNTVK	(S394)	_SAS[Phospho (STY)]MKLPDNTVK_.2	_SAS[Phospho (STY)]MKLPDNTVK_	0.341016	0.997125	0.998651	0.937	0.99988	0.98944	1.82143e+06	2.11315e+06	1.72431e+06	1.14827e+06	1.11897e+06	2665642
O00515	LAD1	Ladinin-1	IPSKEEEADMSSPTQR	(T358)	_IPSKEEEADMSSPT[Phospho (STY)]QR_.3	_IPSKEEEADMSSPT[Phospho (STY)]QR_	0.000238111	0.036448	0.000771182	0.0534897	0.000261189	0.00899935	1.22762e+06	1.18442e+06	888518	1206819	1.32319e+06	1.36605e+06
O00515	LAD1	Ladinin-1	IPSKEEEADMSSPTQR	(T358)	_IPSKEEEADMSSPT[Phospho (STY)]QR_.2	_IPSKEEEADMSSPT[Phospho (STY)]QR_	0.000518212	6.62283e-07	1.58285e-07	3.45108e-08	7.67846e-05	2.5279e-05	417667	487923	334047	611718	578696	570769
O00515	LAD1	Ladinin-1	NLSSTTDDEAPR	(S39)	_NLSS[Phospho (STY)]TTDDEAPR_.2	_NLSS[Phospho (STY)]TTDDEAPR_	7.60309e-05	0.0109123	0.40129	0.00219521	0.000474276	0.00193042	1.38401e+06	1.02202e+06	1.36566e+06	1.84526e+06	1456946	1167507
O00515	LAD1	Ladinin-1	QRTLEDEEEQERER	(T19)	_QRT[Phospho (STY)]LEDEEEQERER_.3	_QRT[Phospho (STY)]LEDEEEQERER_	1	1	1	1	1	1	1.17051e+06	748577	1.28982e+06	2111110	754724	1.39925e+06
O00515	LAD1	Ladinin-1	QRTLEDEEEQERER	(T19)	_QRT[Phospho (STY)]LEDEEEQERER_.2	_QRT[Phospho (STY)]LEDEEEQERER_	1	1	1	1	1	1	65472.4	67991.3	85279.7	161451	52774.4	86132.3
O00515	LAD1	Ladinin-1	QASASERLPSVEEAEVPK	(S64)	_QASASERLPS[Phospho (STY)]VEEAEVPK_.3	_QASASERLPS[Phospho (STY)]VEEAEVPK_	0.0319673	0.998503	0.956614	0.974307	0.999853	0.999974	911127	894154	761926	949860	1.08109e+06	761263
O00515	LAD1	Ladinin-1	IPSKEEEADMSSPTQR	(M354,S356)	_IPSKEEEADM[Oxidation (M)]SS[Phospho (STY)]PTQR_.3	_IPSKEEEADM[Oxidation (M)]SS[Phospho (STY)]PTQR_	0.151389	0.787598	5.94991e-07	0.98141	0.97917	0.740645	514242	493407	348883	689034	534934	599032
O00515	LAD1	Ladinin-1	IPSKEEEADMSSPTQR	(M354,S356)	_IPSKEEEADM[Oxidation (M)]SS[Phospho (STY)]PTQR_.2	_IPSKEEEADM[Oxidation (M)]SS[Phospho (STY)]PTQR_	0.373409	0.946898	0.276798	0.0494894	0.998127	0.266198	56429.9	67172.1	40358.3	108019	79974.8	82028.8
O00515	LAD1	Ladinin-1	RATASEQPLAQEPPASGGSPATTK	(T304)	_RATASEQPLAQEPPASGGSPAT[Phospho (STY)]TK_.3	_RATASEQPLAQEPPASGGSPAT[Phospho (STY)]TK_	0.927177	0.13669	0.985321	0.0602721	0.0131607	0.262929	351372	311095	289194	562445	486148	705163
O00515	LAD1	Ladinin-1	ENLRLSGVVTSR	(S468)	_ENLRLS[Phospho (STY)]GVVTSR_.2	_ENLRLS[Phospho (STY)]GVVTSR_	1	1	0.99999	0.999964	0.999914	0.9999	625462	495967	356874	252431	187719	210586
O00515	LAD1	Ladinin-1	LPSVEEAEVPK	(S64)	_LPS[Phospho (STY)]VEEAEVPK_.2	_LPS[Phospho (STY)]VEEAEVPK_	1	1	1	1	1	1	309674	325609	268058	300686	296010	339952
O00515	LAD1	Ladinin-1	IPSKEEEADMSSPTQR	(M354,T358)	_IPSKEEEADM[Oxidation (M)]SSPT[Phospho (STY)]QR_.2	_IPSKEEEADM[Oxidation (M)]SSPT[Phospho (STY)]QR_	3.92549e-05	5.63979e-07	1.45637e-05	1.03884e-05	1.149e-06	4.78948e-06	40505.1	48482.9	29840.4	85313.3	60972.9	65985.1
O00515	LAD1	Ladinin-1	IPSKEEEADMSSPTQR	(M354,T358)	_IPSKEEEADM[Oxidation (M)]SSPT[Phospho (STY)]QR_.3	_IPSKEEEADM[Oxidation (M)]SSPT[Phospho (STY)]QR_	Filtered	1.44572e-05	0.000206669	3.74689e-05	7.16507e-07	4.85218e-05	Filtered	227199	170612	378571	277337	303670
O00515	LAD1	Ladinin-1	SRGLPCTELFVAPVGVASK	(S423,C428)	_S[Phospho (STY)]RGLPC[Carbamidomethyl (C)]TELFVAPVGVASK_.3	_S[Phospho (STY)]RGLPC[Carbamidomethyl (C)]TELFVAPVGVASK_	0.999238	0.997923	0.999811	0.999959	1	0.999952	68951.5	98673.8	99006.1	272171	195222	249510
O00515	LAD1	Ladinin-1	SASMKLPDNTVK	(S392,M395)	_S[Phospho (STY)]ASM[Oxidation (M)]KLPDNTVK_.2	_S[Phospho (STY)]ASM[Oxidation (M)]KLPDNTVK_	0.0945025	0.998741	0.714761	0.848552	0.555964	0.328607	170654	163656	131271	125763	92461.4	209635
O00515	LAD1	Ladinin-1	HRNLSSTTDDEAPR	(S38)	_HRNLS[Phospho (STY)]STTDDEAPR_.3	_HRNLS[Phospho (STY)]STTDDEAPR_	0.999931	0.735954	0.999962	0.99034	0.926383	0.99926	94573.9	77638.4	104535	143035	93748.3	83022.9
O00515	LAD1	Ladinin-1	HRNLSSTTDDEAPR	(S38)	_HRNLS[Phospho (STY)]STTDDEAPR_.2	_HRNLS[Phospho (STY)]STTDDEAPR_	0.99934	0.99641	0.999513	0.999939	0.989458	0.999966	37167.3	39199.2	45893.7	75034.4	42195.1	36476.6
O00515	LAD1	Ladinin-1	SASMKLPDNTVK	(S394,M395)	_SAS[Phospho (STY)]M[Oxidation (M)]KLPDNTVK_.2	_SAS[Phospho (STY)]M[Oxidation (M)]KLPDNTVK_	0.321573	0.00152735	0.000846245	0.152256	0.297341	0.667525	174745	148423	122468	115999	85664.7	194218
O00515	LAD1	Ladinin-1	LPSVEEAEVPKPLPPASKDEDEDIQSILR	(S78)	_LPSVEEAEVPKPLPPAS[Phospho (STY)]KDEDEDIQSILR_.4	_LPSVEEAEVPKPLPPAS[Phospho (STY)]KDEDEDIQSILR_	0.959924	0.0725765	0.798332	0.0266226	0.00592504	0.00565883	101901	93287.9	67040.3	143200	154123	137156
O00515	LAD1	Ladinin-1	NSLSPVQATQK	(S123)	_NSLS[Phospho (STY)]PVQATQK_.2	_NSLS[Phospho (STY)]PVQATQK_	0.999988	0.999963	0.999883	0.999141	0.996599	0.999996	77595.9	43135.4	39770.1	81922.1	88161.1	84329.2
O00515	LAD1	Ladinin-1	RATASEQPLAQEPPASGGSPATTK	(S298)	_RATASEQPLAQEPPAS[Phospho (STY)]GGSPATTK_.3	_RATASEQPLAQEPPAS[Phospho (STY)]GGSPATTK_	Filtered	8.69513e-05	0.235704	0.0999071	0.644089	0.397289	Filtered	646285	569931	1096480	938076	1.39735e+06
O00515	LAD1	Ladinin-1	NLSSTTDDEAPR	(T40)	_NLSST[Phospho (STY)]TDDEAPR_.2	_NLSST[Phospho (STY)]TDDEAPR_	Filtered	0.0251856	7.34696e-05	Filtered	0.0677761	1.01572e-05	Filtered	554236	733226	Filtered	6335.56	647641
O00515	LAD1	Ladinin-1	LEAEEGRNSLSPVQATQK	(S121,S123)	_LEAEEGRNS[Phospho (STY)]LS[Phospho (STY)]PVQATQK_.3	_LEAEEGRNS[Phospho (STY)]LS[Phospho (STY)]PVQATQK_	1	0.998445	0.999607	Filtered	0.951608	Filtered	363578	344818	267655	Filtered	176701	Filtered
O00515	LAD1	Ladinin-1	LEAEEGRNSLSPVQATQK	(S123)	_LEAEEGRNSLS[Phospho (STY)]PVQATQK_.3	_LEAEEGRNSLS[Phospho (STY)]PVQATQK_	0.333333	Filtered	Filtered	0.999055	0.357325	0.00643404	33118.2	Filtered	Filtered	69894.2	57704.6	53982
O00515	LAD1	Ladinin-1	QRTLEDEEEQER	(T19)	_QRT[Phospho (STY)]LEDEEEQER_.2	_QRT[Phospho (STY)]LEDEEEQER_	1	1	1	1	1	1	38783	14889	46170.4	93253.5	22034.1	43282.8
O00515	LAD1	Ladinin-1	LEAEEGRNSLSPVQATQK	(S121,T128)	_LEAEEGRNS[Phospho (STY)]LSPVQAT[Phospho (STY)]QK_.3	_LEAEEGRNS[Phospho (STY)]LSPVQAT[Phospho (STY)]QK_	2.19349e-06	0.00569412	0.00346747	Filtered	Filtered	Filtered	78232.3	81237.8	67281.2	Filtered	Filtered	Filtered
O00515	LAD1	Ladinin-1	QASASERLPSVEEAEVPKPLPPASK	(S57)	_QAS[Phospho (STY)]ASERLPSVEEAEVPKPLPPASK_.4	_QAS[Phospho (STY)]ASERLPSVEEAEVPKPLPPASK_	Filtered	Filtered	Filtered	8.55786e-05	Filtered	5.91317e-05	Filtered	Filtered	Filtered	58985.7	Filtered	65409.7
O00515	LAD1	Ladinin-1	EEEADMSSPTQR	(M354,S356)	_EEEADM[Oxidation (M)]SS[Phospho (STY)]PTQR_.2	_EEEADM[Oxidation (M)]SS[Phospho (STY)]PTQR_	Filtered	Filtered	Filtered	0.394352	0.85874	Filtered	Filtered	Filtered	Filtered	9599.43	16526	Filtered
O00515	LAD1	Ladinin-1	NLSSTTDDEAPR	(T41)	_NLSSTT[Phospho (STY)]DDEAPR_.2	_NLSSTT[Phospho (STY)]DDEAPR_	Filtered	Filtered	Filtered	0.671677	0.00879257	Filtered	Filtered	Filtered	Filtered	9074.07	11120.3	Filtered
O00515	LAD1	Ladinin-1	LPSVEEAEVPKPLPPASKDEDEDIQSILR	(S64)	_LPS[Phospho (STY)]VEEAEVPKPLPPASKDEDEDIQSILR_.4	_LPS[Phospho (STY)]VEEAEVPKPLPPASKDEDEDIQSILR_	Filtered	Filtered	Filtered	Filtered	Filtered	0.48362	Filtered	Filtered	Filtered	Filtered	Filtered	202660
O00515	LAD1	Ladinin-1	EEEADMSSPTQR	(S356)	_EEEADMSS[Phospho (STY)]PTQR_.2	_EEEADMSS[Phospho (STY)]PTQR_	Filtered	Filtered	Filtered	Filtered	0.967686	Filtered	Filtered	Filtered	Filtered	Filtered	109637	Filtered
O00515	LAD1	Ladinin-1	EEEADMSSPTQR	(T358)	_EEEADMSSPT[Phospho (STY)]QR_.2	_EEEADMSSPT[Phospho (STY)]QR_	Filtered	Filtered	Filtered	Filtered	0.000181628	Filtered	Filtered	Filtered	Filtered	Filtered	84876.3	Filtered
O00515	LAD1	Ladinin-1	NLSSTTDDEAPR	(S38,S39)	_NLS[Phospho (STY)]S[Phospho (STY)]TTDDEAPR_.2	_NLS[Phospho (STY)]S[Phospho (STY)]TTDDEAPR_	0.989713	Filtered	Filtered	Filtered	Filtered	Filtered	36814.1	Filtered	Filtered	Filtered	Filtered	Filtered
O00515	LAD1	Ladinin-1	SLVSDKTSISEK	(T200,S201)	_SLVSDKT[Phospho (STY)]S[Phospho (STY)]ISEK_.2	_SLVSDKT[Phospho (STY)]S[Phospho (STY)]ISEK_	Filtered	Filtered	Filtered	Filtered	Filtered	0.706849	Filtered	Filtered	Filtered	Filtered	Filtered	29577.3
O00515	LAD1	Ladinin-1	ALASEKSPTADAK	(T274)	_ALASEKSPT[Phospho (STY)]ADAK_.2	_ALASEKSPT[Phospho (STY)]ADAK_	Filtered	Filtered	Filtered	Filtered	0.00830831	Filtered	Filtered	Filtered	Filtered	Filtered	5643.92	Filtered
O00515	LAD1	Ladinin-1	ALASEKSPTADAK	(S272)	_ALASEKS[Phospho (STY)]PTADAK_.2	_ALASEKS[Phospho (STY)]PTADAK_	Filtered	Filtered	Filtered	Filtered	0.861002	Filtered	Filtered	Filtered	Filtered	Filtered	4715.15	Filtered
O00559	EBAG9	Receptor-binding cancer antigen expressed on SiSo cells	KLSGDQITLPTTVDYSSVPK	(T41)	_KLSGDQIT[Phospho (STY)]LPTTVDYSSVPK_.3	_KLSGDQIT[Phospho (STY)]LPTTVDYSSVPK_	5.2664e-19	3.11397e-20	6.70172e-16	5.33113e-20	9.8434e-16	1.7657e-17	6.12561e+06	5514531	3.83293e+06	3.54149e+06	2911587	3.55717e+06
O00559	EBAG9	Receptor-binding cancer antigen expressed on SiSo cells	KLSGDQITLPTTVDYSSVPK	(S36)	_KLS[Phospho (STY)]GDQITLPTTVDYSSVPK_.3	_KLS[Phospho (STY)]GDQITLPTTVDYSSVPK_	1	1	1	1	1	1	10594712	9613828	6.78987e+06	6.22725e+06	5155167	6104654
O00560	SDCBP	Syntenin-1	SLYPSLEDLK	(S2,S6)	_S[Acetyl (Protein N-term)]LYPS[Phospho (STY)]LEDLK_.2	_S[Acetyl (Protein N-term)]LYPS[Phospho (STY)]LEDLK_	0.999988	1	0.983383	0.999699	0.00937609	0.999966	135708	227989	76022.5	80108.4	60274.4	141353
O00560	SDCBP	Syntenin-1	SLYPSLEDLK	(S6)	_[Acetyl (Protein N-term)]SLYPS[Phospho (STY)]LEDLK_.2	_[Acetyl (Protein N-term)]SLYPS[Phospho (STY)]LEDLK_	0.999989	1	0.985313	0.999718	0.00991547	0.999967	135708	212234	76022.5	80108.4	60274.4	141353
O00560	SDCBP	Syntenin-1	ANVAVVSGAPLQGQLVARPSSINYMVAPVTGNDVGIR	(Y91)	_ANVAVVSGAPLQGQLVARPSSINY[Phospho (STY)]MVAPVTGNDVGIR_.4	_ANVAVVSGAPLQGQLVARPSSINY[Phospho (STY)]MVAPVTGNDVGIR_	0.0196125	Filtered	Filtered	Filtered	Filtered	Filtered	47697.8	Filtered	Filtered	Filtered	Filtered	Filtered
O00560	SDCBP	Syntenin-1	ANVAVVSGAPLQGQLVARPSSINYMVAPVTGNDVGIR	(S88)	_ANVAVVSGAPLQGQLVARPSS[Phospho (STY)]INYMVAPVTGNDVGIR_.4	_ANVAVVSGAPLQGQLVARPSS[Phospho (STY)]INYMVAPVTGNDVGIR_	Filtered	5.92952e-06	Filtered	Filtered	Filtered	Filtered	Filtered	13150.2	Filtered	Filtered	Filtered	Filtered
O00562	PITPNM1	Membrane-associated phosphatidylinositol transfer protein 1	RASTAFCPPAASSEAPDGPSSTAR	(C668,S673)	_RASTAFC[Carbamidomethyl (C)]PPAAS[Phospho (STY)]SEAPDGPSSTAR_.3	_RASTAFC[Carbamidomethyl (C)]PPAAS[Phospho (STY)]SEAPDGPSSTAR_	0.000161066	0.000227513	0.597478	3.75578e-05	1.38625e-05	0.000889117	1.71477e+06	1.45195e+06	842609	1234809	973317	948766
O00562	PITPNM1	Membrane-associated phosphatidylinositol transfer protein 1	ERPQLAECEEPSIYSPAFPR	(C889,S896)	_ERPQLAEC[Carbamidomethyl (C)]EEPSIYS[Phospho (STY)]PAFPR_.3	_ERPQLAEC[Carbamidomethyl (C)]EEPSIYS[Phospho (STY)]PAFPR_	0.951073	0.952622	0.999964	0.997519	0.993802	0.998187	511742	440817	319358	183382	113917	105166
O00562	PITPNM1	Membrane-associated phosphatidylinositol transfer protein 1	RASTAFCPPAASSEAPDGPSSTAR	(S664,C668)	_RAS[Phospho (STY)]TAFC[Carbamidomethyl (C)]PPAASSEAPDGPSSTAR_.3	_RAS[Phospho (STY)]TAFC[Carbamidomethyl (C)]PPAASSEAPDGPSSTAR_	0.983284	0.965322	0.769388	0.819831	0.957231	Filtered	1.77039e+06	1.54695e+06	535844	969916	860041	Filtered
O00562	PITPNM1	Membrane-associated phosphatidylinositol transfer protein 1	RASTAFCPPAASSEAPDGPSSTAR	(T665,C668)	_RAST[Phospho (STY)]AFC[Carbamidomethyl (C)]PPAASSEAPDGPSSTAR_.3	_RAST[Phospho (STY)]AFC[Carbamidomethyl (C)]PPAASSEAPDGPSSTAR_	0.0161415	0.0195476	0.101822	Filtered	0.0501569	Filtered	1.60786e+06	1.4187e+06	496292	Filtered	790063	Filtered
O00562	PITPNM1	Membrane-associated phosphatidylinositol transfer protein 1	SAASNTGTPDGPEAPPGPDASPDASFGK	(S300)	_SAASNTGTPDGPEAPPGPDAS[Phospho (STY)]PDASFGK_.3	_SAASNTGTPDGPEAPPGPDAS[Phospho (STY)]PDASFGK_	0.999719	0.999071	0.999865	Filtered	Filtered	Filtered	177563	168514	104867	Filtered	Filtered	Filtered
O00562	PITPNM1	Membrane-associated phosphatidylinositol transfer protein 1	SSYSSQHGGAVSPQSLSEWR	(Y317)	_SSY[Phospho (STY)]SSQHGGAVSPQSLSEWR_.3	_SSY[Phospho (STY)]SSQHGGAVSPQSLSEWR_	0.864522	0.988184	0.341108	Filtered	Filtered	Filtered	41214.2	36431.1	49178.5	Filtered	Filtered	Filtered
O00562	PITPNM1	Membrane-associated phosphatidylinositol transfer protein 1	RGSMNNELLSPEFGPVRDPLADGVEGLGR	(S593)	_RGS[Phospho (STY)]MNNELLSPEFGPVRDPLADGVEGLGR_.4	_RGS[Phospho (STY)]MNNELLSPEFGPVRDPLADGVEGLGR_	1	0.999991	1	Filtered	Filtered	Filtered	44451	38106.3	30519.3	Filtered	Filtered	Filtered
O00566	MPHOSPH10	U3 small nucleolar ribonucleoprotein protein MPP10	SDLRKSPVFSDEDSDLDFDISK	(S158,S167,S171)	_S[Phospho (STY)]DLRKSPVFS[Phospho (STY)]DEDS[Phospho (STY)]DLDFDISK_.3	_S[Phospho (STY)]DLRKSPVFS[Phospho (STY)]DEDS[Phospho (STY)]DLDFDISK_	1.22891e-05	6.09289e-05	0.000141997	2.58956e-08	1.3084e-07	6.45705e-09	18481.9	16632.8	13149.4	98683.2	69543.8	100365
O00566	MPHOSPH10	U3 small nucleolar ribonucleoprotein protein MPP10	SDLRKSPVFSDEDSDLDFDISK	(S163,S167,S171)	_SDLRKS[Phospho (STY)]PVFS[Phospho (STY)]DEDS[Phospho (STY)]DLDFDISK_.3	_SDLRKS[Phospho (STY)]PVFS[Phospho (STY)]DEDS[Phospho (STY)]DLDFDISK_	0.999871	0.99995	0.999374	1	1	1	56118	60971.9	36055.7	293459	203831	282470
O00567	NOP56	Nucleolar protein 56	EEPVSSGPEEAVGK	(S570)	_EEPVSS[Phospho (STY)]GPEEAVGK_.2	_EEPVSS[Phospho (STY)]GPEEAVGK_	1	1	1	1	1	1	5950094	5252149	4711700	8651331	7262459	7288520
O00567	NOP56	Nucleolar protein 56	EEPVSSGPEEAVGK	(S569)	_EEPVS[Phospho (STY)]SGPEEAVGK_.2	_EEPVS[Phospho (STY)]SGPEEAVGK_	6.6933e-12	3.84991e-12	1.4003e-08	4.43872e-09	7.73845e-10	2.53644e-11	5781018	5.0763e+06	4560613	7.94556e+06	7.04556e+06	7076956
O00567	NOP56	Nucleolar protein 56	EELMSSDLEETAGSTSIPK	(S519)	_EELMS[Phospho (STY)]SDLEETAGSTSIPK_.3	_EELMS[Phospho (STY)]SDLEETAGSTSIPK_	0.0722112	0.0195489	0.0368649	0.0209651	0.0205336	0.00467061	2.24441e+06	2.03586e+06	1554219	4.1565e+06	3148272	4386599
O00567	NOP56	Nucleolar protein 56	EELMSSDLEETAGSTSIPK	(S520)	_EELMSS[Phospho (STY)]DLEETAGSTSIPK_.3	_EELMSS[Phospho (STY)]DLEETAGSTSIPK_	0.927728	0.980702	0.960275	0.979111	0.979412	0.995352	1.98076e+06	1.79597e+06	1.37567e+06	3.66503e+06	2.78613e+06	3.88618e+06
O00567	NOP56	Nucleolar protein 56	EELMSSDLEETAGSTSIPK	(M518,S519)	_EELM[Oxidation (M)]S[Phospho (STY)]SDLEETAGSTSIPK_.3	_EELM[Oxidation (M)]S[Phospho (STY)]SDLEETAGSTSIPK_	0.0154387	0.0168377	0.733766	0.00759769	0.00640707	0.00691931	1.46529e+06	1.41348e+06	805131	3912562	3.00583e+06	3288808
O00567	NOP56	Nucleolar protein 56	EELMSSDLEETAGSTSIPK	(M518,S520)	_EELM[Oxidation (M)]SS[Phospho (STY)]DLEETAGSTSIPK_.3	_EELM[Oxidation (M)]SS[Phospho (STY)]DLEETAGSTSIPK_	0.984366	0.98295	0.27094	0.992413	0.99358	0.99301	1208818	1.1857e+06	678581	3.1926e+06	2.45506e+06	2.6699e+06
O00567	NOP56	Nucleolar protein 56	EELMSSDLEETAGSTSIPK	(M518,T525)	_EELM[Oxidation (M)]SSDLEET[Phospho (STY)]AGSTSIPK_.3	_EELM[Oxidation (M)]SSDLEET[Phospho (STY)]AGSTSIPK_	5.45e-07	3.61043e-08	8.65062e-08	8.87771e-13	3.20271e-14	1.27189e-13	869460	803977	471967	2.17604e+06	1721331	1.85334e+06
O00567	NOP56	Nucleolar protein 56	EELMSSDLEETAGSTSIPK	(M518,S520,S530)	_EELM[Oxidation (M)]SS[Phospho (STY)]DLEETAGSTS[Phospho (STY)]IPK_.3	_EELM[Oxidation (M)]SS[Phospho (STY)]DLEETAGSTS[Phospho (STY)]IPK_	5.35183e-10	0.0281119	2.63458e-13	3.86073e-08	0.00116167	6.16586e-05	148407	116226	80832.5	319971	172907	192525
O00567	NOP56	Nucleolar protein 56	STPKEETVNDPEEAGHR	(T543)	_STPKEET[Phospho (STY)]VNDPEEAGHR_.3	_STPKEET[Phospho (STY)]VNDPEEAGHR_	0.00158424	0.0409127	0.0205204	0.00033064	3.69912e-05	0.133392	89631.1	78545.1	102200	143035	125927	142574
O00567	NOP56	Nucleolar protein 56	FSKEEPVSSGPEEAVGK	(S569,S570)	_FSKEEPVS[Phospho (STY)]S[Phospho (STY)]GPEEAVGK_.3	_FSKEEPVS[Phospho (STY)]S[Phospho (STY)]GPEEAVGK_	0.98808	0.865947	Filtered	0.999982	0.999999	0.995897	51979.7	30489.7	Filtered	93924	89445.1	116925
O00567	NOP56	Nucleolar protein 56	FSKEEPVSSGPEEAVGK	(S569,S570)	_FSKEEPVS[Phospho (STY)]S[Phospho (STY)]GPEEAVGK_.2	_FSKEEPVS[Phospho (STY)]S[Phospho (STY)]GPEEAVGK_	0.666667	Filtered	Filtered	0.998785	0.999997	0.999874	52809.8	Filtered	Filtered	196306	149577	173977
O00567	NOP56	Nucleolar protein 56	EELMSSDLEETAGSTSIPK	(M518,T525,S530)	_EELM[Oxidation (M)]SSDLEET[Phospho (STY)]AGSTS[Phospho (STY)]IPK_.3	_EELM[Oxidation (M)]SSDLEET[Phospho (STY)]AGSTS[Phospho (STY)]IPK_	0.030763	Filtered	Filtered	0.199512	0.470918	0.00038524	91861.1	Filtered	Filtered	173366	240306	211164
O00567	NOP56	Nucleolar protein 56	STPKEETVNDPEEAGHR	(S537)	_S[Phospho (STY)]TPKEETVNDPEEAGHR_.3	_S[Phospho (STY)]TPKEETVNDPEEAGHR_	0.689147	0.544256	0.529666	0.535258	0.52439	0.455762	60460.4	57900.7	63423.8	105785	90317.5	102101
O00567	NOP56	Nucleolar protein 56	STPKEETVNDPEEAGHR	(S537)	_S[Phospho (STY)]TPKEETVNDPEEAGHR_.2	_S[Phospho (STY)]TPKEETVNDPEEAGHR_	Filtered	Filtered	Filtered	0.526108	0.532438	0.525242	Filtered	Filtered	Filtered	21929.5	18263.9	21109.5
O00567	NOP56	Nucleolar protein 56	EEPVSSGPEEAVGK	(S569,S570)	_EEPVS[Phospho (STY)]S[Phospho (STY)]GPEEAVGK_.2	_EEPVS[Phospho (STY)]S[Phospho (STY)]GPEEAVGK_	1	Filtered	Filtered	1	Filtered	1	1.56015e+06	Filtered	Filtered	933695	Filtered	143849
O00567	NOP56	Nucleolar protein 56	EELMSSDLEETAGSTSIPK	(S528,T529,S530)	_EELMSSDLEETAGS[Phospho (STY)]T[Phospho (STY)]S[Phospho (STY)]IPK_.3	_EELMSSDLEETAGS[Phospho (STY)]T[Phospho (STY)]S[Phospho (STY)]IPK_	Filtered	Filtered	Filtered	0.479124	0.926075	0.925174	Filtered	Filtered	Filtered	279656	238189	193850
O00567	NOP56	Nucleolar protein 56	STPKEETVNDPEEAGHR	(T538)	_ST[Phospho (STY)]PKEETVNDPEEAGHR_.3	_ST[Phospho (STY)]PKEETVNDPEEAGHR_	0.320295	0.433348	0.747533	0.461486	0.472133	0.392329	54733	51395.6	59707.8	85605.4	77081.4	85290.2
O00567	NOP56	Nucleolar protein 56	EELMSSDLEETAGSTSIPK	(M518,S519,S520)	_EELM[Oxidation (M)]S[Phospho (STY)]S[Phospho (STY)]DLEETAGSTSIPK_.3	_EELM[Oxidation (M)]S[Phospho (STY)]S[Phospho (STY)]DLEETAGSTSIPK_	Filtered	Filtered	Filtered	0.663783	0.999926	0.99998	Filtered	Filtered	Filtered	100423	74278.7	78318.7
O00567	NOP56	Nucleolar protein 56	EELMSSDLEETAGSTSIPK	(S519,S520)	_EELMS[Phospho (STY)]S[Phospho (STY)]DLEETAGSTSIPK_.3	_EELMS[Phospho (STY)]S[Phospho (STY)]DLEETAGSTSIPK_	Filtered	Filtered	Filtered	0.99863	1	0.999996	Filtered	Filtered	Filtered	81174.1	75860.6	81502.4
O00567	NOP56	Nucleolar protein 56	EELMSSDLEETAGSTSIPK	(M518,T529)	_EELM[Oxidation (M)]SSDLEETAGST[Phospho (STY)]SIPK_.3	_EELM[Oxidation (M)]SSDLEETAGST[Phospho (STY)]SIPK_	Filtered	Filtered	Filtered	0.159855	0.830594	Filtered	Filtered	Filtered	Filtered	340957	338626	Filtered
O00567	NOP56	Nucleolar protein 56	KSFSKEELMSSDLEETAGSTSIPK	(S513,M518)	_KSFS[Phospho (STY)]KEELM[Oxidation (M)]SSDLEETAGSTSIPK_.4	_KSFS[Phospho (STY)]KEELM[Oxidation (M)]SSDLEETAGSTSIPK_	0.958169	Filtered	Filtered	0.942543	Filtered	Filtered	42930.2	Filtered	Filtered	66821.5	Filtered	Filtered
O00567	NOP56	Nucleolar protein 56	SFSKEELMSSDLEETAGSTSIPK	(S513,S520)	_SFS[Phospho (STY)]KEELMSS[Phospho (STY)]DLEETAGSTSIPK_.3	_SFS[Phospho (STY)]KEELMSS[Phospho (STY)]DLEETAGSTSIPK_	Filtered	Filtered	Filtered	Filtered	2.62124e-05	0.0266137	Filtered	Filtered	Filtered	Filtered	43282.5	42775.5
O00567	NOP56	Nucleolar protein 56	SFSKEELMSSDLEETAGSTSIPK	(M518,S520,T525)	_SFSKEELM[Oxidation (M)]SS[Phospho (STY)]DLEET[Phospho (STY)]AGSTSIPK_.3	_SFSKEELM[Oxidation (M)]SS[Phospho (STY)]DLEET[Phospho (STY)]AGSTSIPK_	Filtered	Filtered	2.42175e-05	Filtered	Filtered	Filtered	Filtered	Filtered	88314.2	Filtered	Filtered	Filtered
O00570	SOX1	Transcription factor SOX-1	LGAEWKVMSEAEKR	(M92,S93)	_LGAEWKVM[Oxidation (M)]S[Phospho (STY)]EAEKR_.3	_LGAEWKVM[Oxidation (M)]S[Phospho (STY)]EAEKR_	1	1	1	1	1	1	1.14851e+06	1.0754e+06	829367	712449	943366	1.02198e+06
O00571	DDX3X	ATP-dependent RNA helicase DDX3X	SSRFSGGFGAR	(S594)	_SSRFS[Phospho (STY)]GGFGAR_.2	_SSRFS[Phospho (STY)]GGFGAR_	1	1	1	1	1	1	3.2364e+06	2.60988e+06	2.23026e+06	1.3375e+06	1141941	1.0491e+06
O00571	DDX3X	ATP-dependent RNA helicase DDX3X	SSFFSDRGSGSR	(S90)	_SSFFSDRGS[Phospho (STY)]GSR_.2	_SSFFSDRGS[Phospho (STY)]GSR_	0.939893	0.998669	0.994576	0.987518	0.999945	0.407515	2.79262e+06	1921242	1.81292e+06	484995	569279	711399
O00571	DDX3X	ATP-dependent RNA helicase DDX3X	SHVAVENALGLDQQFAGLDLNSSDNQSGGSTASK	(S2,S34)	_S[Acetyl (Protein N-term)]HVAVENALGLDQQFAGLDLNSSDNQSGGSTAS[Phospho (STY)]K_.4	_S[Acetyl (Protein N-term)]HVAVENALGLDQQFAGLDLNSSDNQSGGSTAS[Phospho (STY)]K_	1.51745e-05	0.0106239	0.0132541	0.00123511	0.00234193	0.000277378	117340	119813	96803	91113.3	88508.2	120607
O00571	DDX3X	ATP-dependent RNA helicase DDX3X	SHVAVENALGLDQQFAGLDLNSSDNQSGGSTASK	(S2,S24)	_S[Acetyl (Protein N-term)]HVAVENALGLDQQFAGLDLNSS[Phospho (STY)]DNQSGGSTASK_.4	_S[Acetyl (Protein N-term)]HVAVENALGLDQQFAGLDLNSS[Phospho (STY)]DNQSGGSTASK_	0.0679062	0.341824	Filtered	0.402576	0.402741	0.00865056	127755	160414	Filtered	103662	81116.5	134499
O00571	DDX3X	ATP-dependent RNA helicase DDX3X	SHVAVENALGLDQQFAGLDLNSSDNQSGGSTASK	(S2,S31)	_S[Acetyl (Protein N-term)]HVAVENALGLDQQFAGLDLNSSDNQSGGS[Phospho (STY)]TASK_.4	_S[Acetyl (Protein N-term)]HVAVENALGLDQQFAGLDLNSSDNQSGGS[Phospho (STY)]TASK_	1.02348e-05	0.0537756	Filtered	Filtered	0.00257076	0.00173856	80932.3	84790.5	Filtered	Filtered	57034.1	79583.7
O00571	DDX3X	ATP-dependent RNA helicase DDX3X	DAYSSFGSR	(S71)	_DAYSS[Phospho (STY)]FGSR_.2	_DAYSS[Phospho (STY)]FGSR_	0.164228	0.0318532	0.0845927	Filtered	Filtered	Filtered	227340	191162	224388	Filtered	Filtered	Filtered
O00571	DDX3X	ATP-dependent RNA helicase DDX3X	SHVAVENALGLDQQFAGLDLNSSDNQSGGSTASK	(S2,T32)	_S[Acetyl (Protein N-term)]HVAVENALGLDQQFAGLDLNSSDNQSGGST[Phospho (STY)]ASK_.4	_S[Acetyl (Protein N-term)]HVAVENALGLDQQFAGLDLNSSDNQSGGST[Phospho (STY)]ASK_	9.9048e-06	0.054318	Filtered	Filtered	Filtered	0.00166973	144128	173837	Filtered	Filtered	Filtered	149520
O00571	DDX3X	ATP-dependent RNA helicase DDX3X	SHVAVENALGLDQQFAGLDLNSSDNQSGGSTASK	(S24)	_[Acetyl (Protein N-term)]SHVAVENALGLDQQFAGLDLNSS[Phospho (STY)]DNQSGGSTASK_.4	_[Acetyl (Protein N-term)]SHVAVENALGLDQQFAGLDLNSS[Phospho (STY)]DNQSGGSTASK_	0.0681999	Filtered	Filtered	Filtered	0.402787	0.00895532	130842	Filtered	Filtered	Filtered	83887.3	138859
O00571	DDX3X	ATP-dependent RNA helicase DDX3X	DYRQSSGASSSSFSSSR	(S609)	_DYRQSSGAS[Phospho (STY)]SSSFSSSR_.3	_DYRQSSGAS[Phospho (STY)]SSSFSSSR_	0.00105308	Filtered	0.0133155	Filtered	Filtered	Filtered	67541.4	Filtered	40679.4	Filtered	Filtered	Filtered
O00571	DDX3X	ATP-dependent RNA helicase DDX3X	GRSDYDGIGSR	(S102)	_GRS[Phospho (STY)]DYDGIGSR_.2	_GRS[Phospho (STY)]DYDGIGSR_	1	Filtered	0.999825	Filtered	Filtered	Filtered	67083.4	Filtered	28422.4	Filtered	Filtered	Filtered
O00571	DDX3X	ATP-dependent RNA helicase DDX3X	GKSSFFSDR	(S83)	_GKSS[Phospho (STY)]FFSDR_.2	_GKSS[Phospho (STY)]FFSDR_	0.179401	0.48921	Filtered	Filtered	Filtered	Filtered	50783.9	27755.7	Filtered	Filtered	Filtered	Filtered
O00571	DDX3X	ATP-dependent RNA helicase DDX3X	LEQELFSGGNTGINFEK	(T156)	_LEQELFSGGNT[Phospho (STY)]GINFEK_.2	_LEQELFSGGNT[Phospho (STY)]GINFEK_	Filtered	Filtered	0.992669	Filtered	Filtered	0.938878	Filtered	Filtered	718198	Filtered	Filtered	1.33459e+06
O00571	DDX3X	ATP-dependent RNA helicase DDX3X	DAYSSFGSR	(S74)	_DAYSSFGS[Phospho (STY)]R_.2	_DAYSSFGS[Phospho (STY)]R_	0.00153385	Filtered	Filtered	Filtered	Filtered	Filtered	206534	Filtered	Filtered	Filtered	Filtered	Filtered
O00571	DDX3X	ATP-dependent RNA helicase DDX3X	DYRQSSGASSSSFSSSR	(S606)	_DYRQSS[Phospho (STY)]GASSSSFSSSR_.3	_DYRQSS[Phospho (STY)]GASSSSFSSSR_	0.498524	Filtered	Filtered	Filtered	Filtered	Filtered	108431	Filtered	Filtered	Filtered	Filtered	Filtered
O00571	DDX3X	ATP-dependent RNA helicase DDX3X	DYRQSSGASSSSFSSSR	(Y602)	_DY[Phospho (STY)]RQSSGASSSSFSSSR_.3	_DY[Phospho (STY)]RQSSGASSSSFSSSR_	4.92791e-07	Filtered	Filtered	Filtered	Filtered	Filtered	43428.9	Filtered	Filtered	Filtered	Filtered	Filtered
O00571	DDX3X	ATP-dependent RNA helicase DDX3X	DYRQSSGASSSSFSSSR	(S605)	_DYRQS[Phospho (STY)]SGASSSSFSSSR_.3	_DYRQS[Phospho (STY)]SGASSSSFSSSR_	0.498959	Filtered	Filtered	Filtered	Filtered	Filtered	91625	Filtered	Filtered	Filtered	Filtered	Filtered
O00592	PODXL	Podocalyxin	VVSLNGELGDSWIVPLDNLTK	(S537)	_VVSLNGELGDS[Phospho (STY)]WIVPLDNLTK_.3	_VVSLNGELGDS[Phospho (STY)]WIVPLDNLTK_	0.0712467	Filtered	Filtered	4.25218e-08	2.28068e-12	0.33107	3008.36	Filtered	Filtered	46971.9	41385.5	42141.3
O00592	PODXL	Podocalyxin	KVVSLNGELGDSWIVPLDNLTK	(S537)	_KVVSLNGELGDS[Phospho (STY)]WIVPLDNLTK_.3	_KVVSLNGELGDS[Phospho (STY)]WIVPLDNLTK_	Filtered	Filtered	Filtered	5.68537e-05	0.974774	4.73072e-12	Filtered	Filtered	Filtered	80192.7	70719.4	79730.5
O00592	PODXL	Podocalyxin	KVVSLNGELGDSWIVPLDNLTK	(S529)	_KVVS[Phospho (STY)]LNGELGDSWIVPLDNLTK_.3	_KVVS[Phospho (STY)]LNGELGDSWIVPLDNLTK_	Filtered	Filtered	Filtered	0.999922	1	1	Filtered	Filtered	Filtered	39794	28763.8	33686.5
O00592	PODXL	Podocalyxin	VVSLNGELGDSWIVPLDNLTK	(S529)	_VVS[Phospho (STY)]LNGELGDSWIVPLDNLTK_.3	_VVS[Phospho (STY)]LNGELGDSWIVPLDNLTK_	Filtered	Filtered	Filtered	1	1	0.999996	Filtered	Filtered	Filtered	24738	21400.4	19284.2
O00629	KPNA4	Importin subunit alpha-3	NVPHEDICEDSDIDGDYR	(C57,S60)	_NVPHEDIC[Carbamidomethyl (C)]EDS[Phospho (STY)]DIDGDYR_.3	_NVPHEDIC[Carbamidomethyl (C)]EDS[Phospho (STY)]DIDGDYR_	1	1	1	1	1	1	1.71914e+06	1.58783e+06	1.08986e+06	2.37814e+06	2.21556e+06	2.73193e+06
O00712	NFIB	Nuclear factor 1 B-type	PLFSSASPQDSSPR	(S325)	_PLFS[Phospho (STY)]SASPQDSSPR_.2	_PLFS[Phospho (STY)]SASPQDSSPR_	9.57342e-06	0.311499	0.284967	0.873525	0.0731478	0.851489	807047	796762	721540	1.04429e+06	957238	1.07547e+06
O00712	NFIB	Nuclear factor 1 B-type	PLFSSASPQDSSPR	(S333)	_PLFSSASPQDSS[Phospho (STY)]PR_.2	_PLFSSASPQDSS[Phospho (STY)]PR_	0.837153	0.810329	0.80936	0.447293	6.4921e-10	0.613688	179149	174082	159795	156060	306463	186980
O00712	NFIB	Nuclear factor 1 B-type	PLFSSASPQDSSPR	(S332)	_PLFSSASPQDS[Phospho (STY)]SPR_.2	_PLFSSASPQDS[Phospho (STY)]SPR_	0.157548	0.130952	Filtered	Filtered	1.08067e-07	1.39055e-14	267912	281465	Filtered	Filtered	749361	806602
O00712	NFIB	Nuclear factor 1 B-type	PLFSSASPQDSSPR	(S328)	_PLFSSAS[Phospho (STY)]PQDSSPR_.2	_PLFSSAS[Phospho (STY)]PQDSSPR_	0.999939	0.457948	0.646091	5.44612e-05	0.00576953	0.000239849	1.05711e+06	1.06757e+06	987450	1.41817e+06	1.33063e+06	1.45615e+06
O00712	NFIB	Nuclear factor 1 B-type	TISIDENMEPSPTGDFYPSPSSPAAGSR	(Y290)	_TISIDENMEPSPTGDFY[Phospho (STY)]PSPSSPAAGSR_.3	_TISIDENMEPSPTGDFY[Phospho (STY)]PSPSSPAAGSR_	0.99146	Filtered	0.993919	Filtered	0.877718	Filtered	273787	Filtered	215004	Filtered	273036	Filtered
O00712	NFIB	Nuclear factor 1 B-type	PLFSSASPQDSSPR	(S328,S333)	_PLFSSAS[Phospho (STY)]PQDSS[Phospho (STY)]PR_.2	_PLFSSAS[Phospho (STY)]PQDSS[Phospho (STY)]PR_	Filtered	Filtered	Filtered	0.616103	Filtered	Filtered	Filtered	Filtered	Filtered	44856.6	Filtered	Filtered
O00750	PIK3C2B	Phosphatidylinositol 4-phosphate 3-kinase C2 domain-containing subunit beta	KLSPPPLPPR	(S155)	_KLS[Phospho (STY)]PPPLPPR_.2	_KLS[Phospho (STY)]PPPLPPR_	1	1	1	1	1	1	2.32364e+06	3015656	2.20996e+06	6.55314e+06	6.65699e+06	8472721
O00750	PIK3C2B	Phosphatidylinositol 4-phosphate 3-kinase C2 domain-containing subunit beta	ASIWDTPPLPPR	(S164,T168)	_AS[Phospho (STY)]IWDT[Phospho (STY)]PPLPPR_.2	_AS[Phospho (STY)]IWDT[Phospho (STY)]PPLPPR_	1	1	1	1	1	1	2.30141e+06	1.01866e+06	2.33457e+06	1524774	420233	1.07473e+06
O00750	PIK3C2B	Phosphatidylinositol 4-phosphate 3-kinase C2 domain-containing subunit beta	LPLSPSLLVK	(S1041)	_LPLS[Phospho (STY)]PSLLVK_.2	_LPLS[Phospho (STY)]PSLLVK_	Filtered	Filtered	Filtered	0.653287	Filtered	0.999475	Filtered	Filtered	Filtered	4586.04	Filtered	4741.71
O00750	PIK3C2B	Phosphatidylinositol 4-phosphate 3-kinase C2 domain-containing subunit beta	SLESVGISR	(S13)	_S[Phospho (STY)]LESVGISR_.2	_S[Phospho (STY)]LESVGISR_	Filtered	Filtered	Filtered	Filtered	Filtered	1	Filtered	Filtered	Filtered	Filtered	Filtered	52777.2
O00750	PIK3C2B	Phosphatidylinositol 4-phosphate 3-kinase C2 domain-containing subunit beta	LLGSVDYDGINDAITR	(S225)	_LLGS[Phospho (STY)]VDYDGINDAITR_.2	_LLGS[Phospho (STY)]VDYDGINDAITR_	Filtered	Filtered	Filtered	Filtered	Filtered	0.964365	Filtered	Filtered	Filtered	Filtered	Filtered	18224
O14492	SH2B2	SH2B adapter protein 2	RASPEPDAAAAPR	(S157)	_RAS[Phospho (STY)]PEPDAAAAPR_.2	_RAS[Phospho (STY)]PEPDAAAAPR_	1	1	1	Filtered	1	1	39891.1	41016.1	44353.8	Filtered	18735.8	16324.7
O14492	SH2B2	SH2B adapter protein 2	VASCSCELLTDAVDLPRPPETTAVGAVVTAPHSR	(C331,S332,C333)	_VASC[Carbamidomethyl (C)]S[Phospho (STY)]C[Carbamidomethyl (C)]ELLTDAVDLPRPPETTAVGAVVTAPHSR_.4	_VASC[Carbamidomethyl (C)]S[Phospho (STY)]C[Carbamidomethyl (C)]ELLTDAVDLPRPPETTAVGAVVTAPHSR_	7.9808e-07	1.45236e-08	Filtered	Filtered	Filtered	Filtered	30355.3	38916.5	Filtered	Filtered	Filtered	Filtered
O14492	SH2B2	SH2B adapter protein 2	VASCSCELLTDAVDLPRPPETTAVGAVVTAPHSR	(C331,C333,T349)	_VASC[Carbamidomethyl (C)]SC[Carbamidomethyl (C)]ELLTDAVDLPRPPETT[Phospho (STY)]AVGAVVTAPHSR_.4	_VASC[Carbamidomethyl (C)]SC[Carbamidomethyl (C)]ELLTDAVDLPRPPETT[Phospho (STY)]AVGAVVTAPHSR_	0.699776	0.58282	Filtered	Filtered	Filtered	Filtered	27105.5	31088	Filtered	Filtered	Filtered	Filtered
O14492	SH2B2	SH2B adapter protein 2	VASCSCELLTDAVDLPRPPETTAVGAVVTAPHSR	(C331,C333,T337)	_VASC[Carbamidomethyl (C)]SC[Carbamidomethyl (C)]ELLT[Phospho (STY)]DAVDLPRPPETTAVGAVVTAPHSR_.4	_VASC[Carbamidomethyl (C)]SC[Carbamidomethyl (C)]ELLT[Phospho (STY)]DAVDLPRPPETTAVGAVVTAPHSR_	4.37009e-06	1.55561e-07	Filtered	Filtered	Filtered	Filtered	25551.1	30480.2	Filtered	Filtered	Filtered	Filtered
O14492	SH2B2	SH2B adapter protein 2	AAPYGHSRSSEDVSTHAATK	(S118)	_AAPYGHSRSS[Phospho (STY)]EDVSTHAATK_.3	_AAPYGHSRSS[Phospho (STY)]EDVSTHAATK_	Filtered	0.0302008	Filtered	Filtered	Filtered	Filtered	Filtered	12321.7	Filtered	Filtered	Filtered	Filtered
O14495	PPAP2B	Lipid phosphate phosphohydrolase 3	EILSPVDIIDR	(S297)	_EILS[Phospho (STY)]PVDIIDR_.2	_EILS[Phospho (STY)]PVDIIDR_	1	1	1	1	1	1	96883.2	103247	76303.3	80898.8	63739.3	60075.2
O14497	ARID1A	AT-rich interactive domain-containing protein 1A	GPSPSPVGSPASVAQSR	(S696)	_GPS[Phospho (STY)]PSPVGSPASVAQSR_.2	_GPS[Phospho (STY)]PSPVGSPASVAQSR_	0.576056	0.878986	0.510906	0.618957	0.499975	0.719099	6979249	6218013	4873718	2816473	3.26026e+06	4.35424e+06
O14497	ARID1A	AT-rich interactive domain-containing protein 1A	GPSPSPVGSPASVAQSR	(S696)	_GPS[Phospho (STY)]PSPVGSPASVAQSR_.3	_GPS[Phospho (STY)]PSPVGSPASVAQSR_	0.0491449	0.0118951	0.00335277	Filtered	0.0246297	0.173274	711559	977736	539246	Filtered	408084	494027
O14497	ARID1A	AT-rich interactive domain-containing protein 1A	SHHAPMSPGSSGGGGQPLAR	(S363)	_SHHAPMS[Phospho (STY)]PGSSGGGGQPLAR_.3	_SHHAPMS[Phospho (STY)]PGSSGGGGQPLAR_	1	1	1	1	1	1	4627445	4821825	3932789	2.90625e+06	3.10116e+06	4.02812e+06
O14497	ARID1A	AT-rich interactive domain-containing protein 1A	SHHAPMSPGSSGGGGQPLAR	(S363)	_SHHAPMS[Phospho (STY)]PGSSGGGGQPLAR_.2	_SHHAPMS[Phospho (STY)]PGSSGGGGQPLAR_	1	0.999954	0.999965	1	0.999948	1	648039	1.22836e+06	660329	450921	533739	579549
O14497	ARID1A	AT-rich interactive domain-containing protein 1A	SHHAPMSPGSSGGGGQPLAR	(M362,S363)	_SHHAPM[Oxidation (M)]S[Phospho (STY)]PGSSGGGGQPLAR_.3	_SHHAPM[Oxidation (M)]S[Phospho (STY)]PGSSGGGGQPLAR_	1	1	1	1	1	1	1.74164e+06	2.01864e+06	1.08293e+06	1.24226e+06	836758	1.25324e+06
O14497	ARID1A	AT-rich interactive domain-containing protein 1A	SHHAPMSPGSSGGGGQPLAR	(M362,S363)	_SHHAPM[Oxidation (M)]S[Phospho (STY)]PGSSGGGGQPLAR_.2	_SHHAPM[Oxidation (M)]S[Phospho (STY)]PGSSGGGGQPLAR_	0.999988	0.999997	0.999874	0.999912	0.998185	0.999658	144128	256700	111445	156600	99564.4	143853
O14497	ARID1A	AT-rich interactive domain-containing protein 1A	TLLDPGRFSK	(S1751)	_TLLDPGRFS[Phospho (STY)]K_.2	_TLLDPGRFS[Phospho (STY)]K_	0.999992	1	1	0.997191	0.999914	0.999998	1.89925e+06	1.81615e+06	1.64297e+06	1.108e+06	1.08809e+06	1.24989e+06
O14497	ARID1A	AT-rich interactive domain-containing protein 1A	SHHAPMSPGSSGGGGQPLAR	(M362,S366)	_SHHAPM[Oxidation (M)]SPGS[Phospho (STY)]SGGGGQPLAR_.3	_SHHAPM[Oxidation (M)]SPGS[Phospho (STY)]SGGGGQPLAR_	8.33171e-11	2.96465e-11	6.26732e-13	4.33539e-10	6.04756e-08	4.07595e-08	1.42652e+06	1.66782e+06	900507	1.03396e+06	695522	1.04263e+06
O14497	ARID1A	AT-rich interactive domain-containing protein 1A	SHHAPMSPGSSGGGGQPLAR	(M362,S366)	_SHHAPM[Oxidation (M)]SPGS[Phospho (STY)]SGGGGQPLAR_.2	_SHHAPM[Oxidation (M)]SPGS[Phospho (STY)]SGGGGQPLAR_	1.10462e-05	0.0110554	0.000220425	0.000141084	1.04153e-05	0.000105805	108361	202088	87905.3	125413	78175.5	113540
O14497	ARID1A	AT-rich interactive domain-containing protein 1A	HVTTAEGTPGTTDQEGPPPDGPPEK	(T1892)	_HVTTAEGTPGTT[Phospho (STY)]DQEGPPPDGPPEK_.3	_HVTTAEGTPGTT[Phospho (STY)]DQEGPPPDGPPEK_	0.0003717	0.0024397	0.0282437	0.0499597	1.60746e-05	0.925556	903359	808910	840654	677042	626365	367593
O14497	ARID1A	AT-rich interactive domain-containing protein 1A	HVTTAEGTPGTTDQEGPPPDGPPEK	(T1884)	_HVTT[Phospho (STY)]AEGTPGTTDQEGPPPDGPPEK_.3	_HVTT[Phospho (STY)]AEGTPGTTDQEGPPPDGPPEK_	0.0064545	2.61558e-05	5.21778e-05	5.9171e-05	0.0365103	0.113455	405376	341584	359204	393626	396851	467283
O14497	ARID1A	AT-rich interactive domain-containing protein 1A	NPQMPQYSSPQPGSALSPR	(M759,S772)	_NPQM[Oxidation (M)]PQYSSPQPGSALS[Phospho (STY)]PR_.3	_NPQM[Oxidation (M)]PQYSSPQPGSALS[Phospho (STY)]PR_	0.989869	0.535503	0.979385	0.266887	0.0155905	1.77422e-05	457830	499201	361266	331329	334908	341486
O14497	ARID1A	AT-rich interactive domain-containing protein 1A	FPFGISPAQSHR	(S1944)	_FPFGIS[Phospho (STY)]PAQSHR_.2	_FPFGIS[Phospho (STY)]PAQSHR_	0.993962	0.999975	0.0412214	0.999983	1	0.999975	363735	373710	317535	319201	319489	339543
O14497	ARID1A	AT-rich interactive domain-containing protein 1A	HVTTAEGTPGTTDQEGPPPDGPPEK	(T1888)	_HVTTAEGT[Phospho (STY)]PGTTDQEGPPPDGPPEK_.3	_HVTTAEGT[Phospho (STY)]PGTTDQEGPPPDGPPEK_	0.673974	0.281207	0.969127	0.62763	0.16164	0.425564	338153	275003	279455	335239	331840	385071
O14497	ARID1A	AT-rich interactive domain-containing protein 1A	SNSVGIQDAFNDGSDSTFQK	(S1184)	_SNS[Phospho (STY)]VGIQDAFNDGSDSTFQK_.3	_SNS[Phospho (STY)]VGIQDAFNDGSDSTFQK_	0.977809	0.980676	0.977729	0.962095	0.979692	0.968463	373234	406034	284568	188849	180514	200884
O14497	ARID1A	AT-rich interactive domain-containing protein 1A	GPSPSPVGSPASVAQSR	(S698)	_GPSPS[Phospho (STY)]PVGSPASVAQSR_.2	_GPSPS[Phospho (STY)]PVGSPASVAQSR_	0.820773	0.128546	0.456037	0.391613	0.492631	0.281356	4636411	4.1194e+06	3.25218e+06	1.88108e+06	2182491	2.89896e+06
O14497	ARID1A	AT-rich interactive domain-containing protein 1A	GPSPSPVGSPASVAQSR	(S698)	_GPSPS[Phospho (STY)]PVGSPASVAQSR_.3	_GPSPS[Phospho (STY)]PVGSPASVAQSR_	0.996532	0.988094	0.0949288	Filtered	0.919014	Filtered	487121	672632	367371	Filtered	284175	Filtered
O14497	ARID1A	AT-rich interactive domain-containing protein 1A	NPQMPQYSSPQPGSALSPR	(M759,S769)	_NPQM[Oxidation (M)]PQYSSPQPGS[Phospho (STY)]ALSPR_.3	_NPQM[Oxidation (M)]PQYSSPQPGS[Phospho (STY)]ALSPR_	0.00467855	0.0660288	0.0129205	0.000100507	0.00116494	Filtered	377024	434364	259441	322483	319599	Filtered
O14497	ARID1A	AT-rich interactive domain-containing protein 1A	NPQMPQYSSPQPGSALSPR	(S772)	_NPQMPQYSSPQPGSALS[Phospho (STY)]PR_.3	_NPQMPQYSSPQPGSALS[Phospho (STY)]PR_	0.999617	0.999986	0.996807	Filtered	Filtered	0.999574	759734	895663	632813	Filtered	Filtered	769165
O14497	ARID1A	AT-rich interactive domain-containing protein 1A	SNSVGIQDAFNDGSDSTFQK	(S1182)	_S[Phospho (STY)]NSVGIQDAFNDGSDSTFQK_.3	_S[Phospho (STY)]NSVGIQDAFNDGSDSTFQK_	0.0257575	0.0219415	0.0236856	Filtered	0.0100166	Filtered	274987	328931	213401	Filtered	132904	Filtered
O14497	ARID1A	AT-rich interactive domain-containing protein 1A	SPFLHSGMK	(S1604)	_S[Phospho (STY)]PFLHSGMK_.2	_S[Phospho (STY)]PFLHSGMK_	1	1	1	Filtered	0.999152	Filtered	195018	231314	193156	Filtered	88741.4	Filtered
O14497	ARID1A	AT-rich interactive domain-containing protein 1A	NPQMPQYSSPQPGSALSPR	(Y762)	_NPQMPQY[Phospho (STY)]SSPQPGSALSPR_.3	_NPQMPQY[Phospho (STY)]SSPQPGSALSPR_	Filtered	6.35791e-12	1.87071e-09	Filtered	Filtered	1.0788e-08	Filtered	762668	504876	Filtered	Filtered	615049
O14497	ARID1A	AT-rich interactive domain-containing protein 1A	TPQPSSPMDQMGK	(S382)	_TPQPSS[Phospho (STY)]PMDQMGK_.2	_TPQPSS[Phospho (STY)]PMDQMGK_	0.973625	0.97682	0.915066	Filtered	Filtered	Filtered	68352	78680.4	90114.1	Filtered	Filtered	Filtered
O14497	ARID1A	AT-rich interactive domain-containing protein 1A	SPFLHSGMK	(S1604,M1611)	_S[Phospho (STY)]PFLHSGM[Oxidation (M)]K_.2	_S[Phospho (STY)]PFLHSGM[Oxidation (M)]K_	1	1	1	Filtered	Filtered	Filtered	73694.9	87917.2	50000.7	Filtered	Filtered	Filtered
O14497	ARID1A	AT-rich interactive domain-containing protein 1A	TSPSKSPFLHSGMK	(T1599,S1600,M1611)	_T[Phospho (STY)]S[Phospho (STY)]PSKSPFLHSGM[Oxidation (M)]K_.3	_T[Phospho (STY)]S[Phospho (STY)]PSKSPFLHSGM[Oxidation (M)]K_	0.523963	Filtered	0.847024	Filtered	Filtered	0.419737	14728.4	Filtered	9748.3	Filtered	Filtered	7236.6
O14497	ARID1A	AT-rich interactive domain-containing protein 1A	GPSPSPVGSPASVAQSR	(S696,S702)	_GPS[Phospho (STY)]PSPVGS[Phospho (STY)]PASVAQSR_.2	_GPS[Phospho (STY)]PSPVGS[Phospho (STY)]PASVAQSR_	0.00240179	7.94622e-05	Filtered	Filtered	Filtered	0.0497365	884041	1.05206e+06	Filtered	Filtered	Filtered	510626
O14497	ARID1A	AT-rich interactive domain-containing protein 1A	TSPSKSPFLHSGMK	(S1602,S1604,M1611)	_TSPS[Phospho (STY)]KS[Phospho (STY)]PFLHSGM[Oxidation (M)]K_.2	_TSPS[Phospho (STY)]KS[Phospho (STY)]PFLHSGM[Oxidation (M)]K_	Filtered	0.942146	0.725777	Filtered	Filtered	Filtered	Filtered	17933.3	12005.2	Filtered	Filtered	Filtered
O14497	ARID1A	AT-rich interactive domain-containing protein 1A	NPQMPQYSSPQPGSALSPR	(S769)	_NPQMPQYSSPQPGS[Phospho (STY)]ALSPR_.3	_NPQMPQYSSPQPGS[Phospho (STY)]ALSPR_	Filtered	0.00126091	Filtered	Filtered	Filtered	Filtered	Filtered	725674	Filtered	Filtered	Filtered	Filtered
O14497	ARID1A	AT-rich interactive domain-containing protein 1A	SAYPPPAPAYALSSPR	(S233)	_SAYPPPAPAYALSS[Phospho (STY)]PR_.3	_SAYPPPAPAYALSS[Phospho (STY)]PR_	0.96427	0.751232	Filtered	Filtered	Filtered	Filtered	30445.7	33499.2	Filtered	Filtered	Filtered	Filtered
O14497	ARID1A	AT-rich interactive domain-containing protein 1A	FPPPQELSQDSFGSQASSAPSMTSSK	(S607)	_FPPPQELSQDS[Phospho (STY)]FGSQASSAPSMTSSK_.3	_FPPPQELSQDS[Phospho (STY)]FGSQASSAPSMTSSK_	Filtered	Filtered	0.0595326	Filtered	Filtered	Filtered	Filtered	Filtered	20478	Filtered	Filtered	Filtered
O14523	C2CD2L	C2 domain-containing protein 2-like	EAGLSQSHDDLSNATATPSVR	(S660)	_EAGLS[Phospho (STY)]QSHDDLSNATATPSVR_.3	_EAGLS[Phospho (STY)]QSHDDLSNATATPSVR_	0.654498	0.852244	0.846616	0.359723	0.208035	0.935932	2615696	2.30712e+06	1.90473e+06	1.07161e+06	787178	814942
O14523	C2CD2L	C2 domain-containing protein 2-like	EAGLSQSHDDLSNATATPSVR	(S667)	_EAGLSQSHDDLS[Phospho (STY)]NATATPSVR_.3	_EAGLSQSHDDLS[Phospho (STY)]NATATPSVR_	0.227998	9.67084e-05	0.000220752	0.999712	0.0307465	0.00232542	1.98644e+06	1.78482e+06	1.46823e+06	801812	600633	590038
O14523	C2CD2L	C2 domain-containing protein 2-like	EAGLSQSHDDLSNATATPSVR	(S662)	_EAGLSQS[Phospho (STY)]HDDLSNATATPSVR_.3	_EAGLSQS[Phospho (STY)]HDDLSNATATPSVR_	0.0407402	0.132376	0.00863641	5.50977e-05	0.750337	0.0455008	1.98644e+06	1.78482e+06	1.46823e+06	801812	600633	590038
O14523	C2CD2L	C2 domain-containing protein 2-like	SDISERPSVDDIESETGSTGALETR	(T621,T624)	_SDISERPSVDDIESET[Phospho (STY)]GST[Phospho (STY)]GALETR_.3	_SDISERPSVDDIESET[Phospho (STY)]GST[Phospho (STY)]GALETR_	0.00814322	0.000109262	0.0174943	Filtered	Filtered	0.000110803	105181	85694.3	71601.1	Filtered	Filtered	18478.8
O14523	C2CD2L	C2 domain-containing protein 2-like	SDISERPSVDDIESETGSTGALETR	(S606,S623)	_S[Phospho (STY)]DISERPSVDDIESETGS[Phospho (STY)]TGALETR_.3	_S[Phospho (STY)]DISERPSVDDIESETGS[Phospho (STY)]TGALETR_	6.51805e-08	8.51675e-09	1.18915e-07	Filtered	Filtered	0.00267721	100808	82524	73850.6	Filtered	Filtered	19089.3
O14523	C2CD2L	C2 domain-containing protein 2-like	SDISERPSVDDIESETGSTGALETR	(S609,S623)	_SDIS[Phospho (STY)]ERPSVDDIESETGS[Phospho (STY)]TGALETR_.3	_SDIS[Phospho (STY)]ERPSVDDIESETGS[Phospho (STY)]TGALETR_	3.75977e-06	1.19354e-06	1.0492e-06	Filtered	Filtered	0.00394399	102845	83180.2	69118	Filtered	Filtered	19152.3
O14523	C2CD2L	C2 domain-containing protein 2-like	SSSCGDTELLGQATLPVGSPSRPLSR	(C359,S374)	_SSSC[Carbamidomethyl (C)]GDTELLGQATLPVGS[Phospho (STY)]PSRPLSR_.3	_SSSC[Carbamidomethyl (C)]GDTELLGQATLPVGS[Phospho (STY)]PSRPLSR_	0.000436333	0.363964	0.0455837	Filtered	Filtered	Filtered	153889	146121	105902	Filtered	Filtered	Filtered
O14523	C2CD2L	C2 domain-containing protein 2-like	SDISERPSVDDIESETGSTGALETR	(S619,T624)	_SDISERPSVDDIES[Phospho (STY)]ETGST[Phospho (STY)]GALETR_.3	_SDISERPSVDDIES[Phospho (STY)]ETGST[Phospho (STY)]GALETR_	0.00896636	0.00013874	0.0177822	Filtered	Filtered	Filtered	153383	124342	105073	Filtered	Filtered	Filtered
O14523	C2CD2L	C2 domain-containing protein 2-like	SDISERPSVDDIESETGSTGALETR	(S619,S623)	_SDISERPSVDDIES[Phospho (STY)]ETGS[Phospho (STY)]TGALETR_.3	_SDISERPSVDDIES[Phospho (STY)]ETGS[Phospho (STY)]TGALETR_	0.354094	0.0107778	0.0441065	Filtered	Filtered	Filtered	150715	121627	107439	Filtered	Filtered	Filtered
O14523	C2CD2L	C2 domain-containing protein 2-like	SDISERPSVDDIESETGSTGALETR	(S613,S623)	_SDISERPS[Phospho (STY)]VDDIESETGS[Phospho (STY)]TGALETR_.3	_SDISERPS[Phospho (STY)]VDDIESETGS[Phospho (STY)]TGALETR_	0.000483448	3.02625e-06	4.15579e-05	Filtered	Filtered	Filtered	105062	86446.7	68738.5	Filtered	Filtered	Filtered
O14523	C2CD2L	C2 domain-containing protein 2-like	SDISERPSVDDIESETGSTGALETR	(T621,S623)	_SDISERPSVDDIESET[Phospho (STY)]GS[Phospho (STY)]TGALETR_.3	_SDISERPSVDDIESET[Phospho (STY)]GS[Phospho (STY)]TGALETR_	0.320232	0.00720797	0.945037	Filtered	Filtered	Filtered	100160	59864.9	66931.7	Filtered	Filtered	Filtered
O14523	C2CD2L	C2 domain-containing protein 2-like	EAGLSQSHDDLSNATATPSVR	(S674)	_EAGLSQSHDDLSNATATPS[Phospho (STY)]VR_.3	_EAGLSQSHDDLSNATATPS[Phospho (STY)]VR_	2.43117e-19	Filtered	1.78789e-15	Filtered	Filtered	Filtered	137612	Filtered	90143.3	Filtered	Filtered	Filtered
O14523	C2CD2L	C2 domain-containing protein 2-like	EAGLSQSHDDLSNATATPSVR	(S667,T672)	_EAGLSQSHDDLS[Phospho (STY)]NATAT[Phospho (STY)]PSVR_.3	_EAGLSQSHDDLS[Phospho (STY)]NATAT[Phospho (STY)]PSVR_	0.241045	0.593807	Filtered	Filtered	Filtered	Filtered	86762.6	105460	Filtered	Filtered	Filtered	Filtered
O14523	C2CD2L	C2 domain-containing protein 2-like	SSSCGDTELLGQATLPVGSPSRPLSR	(C359,S376)	_SSSC[Carbamidomethyl (C)]GDTELLGQATLPVGSPS[Phospho (STY)]RPLSR_.3	_SSSC[Carbamidomethyl (C)]GDTELLGQATLPVGSPS[Phospho (STY)]RPLSR_	1.64376e-07	Filtered	3.62574e-05	Filtered	Filtered	Filtered	87863.1	Filtered	57328.8	Filtered	Filtered	Filtered
O14523	C2CD2L	C2 domain-containing protein 2-like	DSHLSNGLDPVAETAIR	(S499)	_DS[Phospho (STY)]HLSNGLDPVAETAIR_.3	_DS[Phospho (STY)]HLSNGLDPVAETAIR_	0.000974625	Filtered	0.00792804	Filtered	Filtered	Filtered	8585.64	Filtered	6709.23	Filtered	Filtered	Filtered
O14523	C2CD2L	C2 domain-containing protein 2-like	EAGLSQSHDDLSNATATPSVR	(S660,T672)	_EAGLS[Phospho (STY)]QSHDDLSNATAT[Phospho (STY)]PSVR_.3	_EAGLS[Phospho (STY)]QSHDDLSNATAT[Phospho (STY)]PSVR_	0.00846379	Filtered	Filtered	Filtered	Filtered	Filtered	104324	Filtered	Filtered	Filtered	Filtered	Filtered
O14523	C2CD2L	C2 domain-containing protein 2-like	EAGLSQSHDDLSNATATPSVR	(S660,S674)	_EAGLS[Phospho (STY)]QSHDDLSNATATPS[Phospho (STY)]VR_.3	_EAGLS[Phospho (STY)]QSHDDLSNATATPS[Phospho (STY)]VR_	5.5856e-06	Filtered	Filtered	Filtered	Filtered	Filtered	33259.7	Filtered	Filtered	Filtered	Filtered	Filtered
O14523	C2CD2L	C2 domain-containing protein 2-like	DSHLSNGLDPVAETAIR	(S502)	_DSHLS[Phospho (STY)]NGLDPVAETAIR_.3	_DSHLS[Phospho (STY)]NGLDPVAETAIR_	0.998958	Filtered	Filtered	Filtered	Filtered	Filtered	20750.1	Filtered	Filtered	Filtered	Filtered	Filtered
O14523	C2CD2L	C2 domain-containing protein 2-like	SDISERPSVDDIESETGSTGALETR	(S606,T621,T624)	_S[Phospho (STY)]DISERPSVDDIESET[Phospho (STY)]GST[Phospho (STY)]GALETR_.3	_S[Phospho (STY)]DISERPSVDDIESET[Phospho (STY)]GST[Phospho (STY)]GALETR_	Filtered	Filtered	0.00347185	Filtered	Filtered	Filtered	Filtered	Filtered	7811.81	Filtered	Filtered	Filtered
O14526	FCHO1	F-BAR domain only protein 1	SLSPSPLGSSAASTALER	(S587)	_SLSPS[Phospho (STY)]PLGSSAASTALER_.2	_SLSPS[Phospho (STY)]PLGSSAASTALER_	Filtered	Filtered	Filtered	0.00492477	0.00522599	0.0602574	Filtered	Filtered	Filtered	100409	82940.4	102566
O14526	FCHO1	F-BAR domain only protein 1	SLSPSPLGSSAASTALER	(S583)	_S[Phospho (STY)]LSPSPLGSSAASTALER_.2	_S[Phospho (STY)]LSPSPLGSSAASTALER_	Filtered	Filtered	Filtered	0.108744	0.5015	0.247271	Filtered	Filtered	Filtered	93628.6	77627.2	93457.5
O14526	FCHO1	F-BAR domain only protein 1	SLSPSPLGSSAASTALER	(S585)	_SLS[Phospho (STY)]PSPLGSSAASTALER_.2	_SLS[Phospho (STY)]PSPLGSSAASTALER_	Filtered	Filtered	Filtered	Filtered	0.491719	0.74181	Filtered	Filtered	Filtered	Filtered	65821.3	84866.7
O14526	FCHO1	F-BAR domain only protein 1	SLSPSPLGSSAASTALERPSFLSQTGHGVSR	(S587)	_SLSPS[Phospho (STY)]PLGSSAASTALERPSFLSQTGHGVSR_.4	_SLSPS[Phospho (STY)]PLGSSAASTALERPSFLSQTGHGVSR_	Filtered	Filtered	Filtered	Filtered	0.473711	Filtered	Filtered	Filtered	Filtered	Filtered	102834	Filtered
O14530	TXNDC9	Thioredoxin domain-containing protein 9	LGSSDILNYSGNLMEPPFQNQK	(S182)	_LGSS[Phospho (STY)]DILNYSGNLMEPPFQNQK_.3	_LGSS[Phospho (STY)]DILNYSGNLMEPPFQNQK_	0.405172	0.542909	0.540396	0.379132	0.967338	0.0751871	47280.1	46308	31733.3	80215.9	51303.3	74719.8
O14530	TXNDC9	Thioredoxin domain-containing protein 9	LGSSDILNYSGNLMEPPFQNQK	(S181)	_LGS[Phospho (STY)]SDILNYSGNLMEPPFQNQK_.3	_LGS[Phospho (STY)]SDILNYSGNLMEPPFQNQK_	0.014966	0.25	Filtered	0.61133	0.0323724	0.00744578	78260.2	80696.3	Filtered	107436	75203.3	106827
O14530	TXNDC9	Thioredoxin domain-containing protein 9	LGSSDILNYSGNLMEPPFQNQK	(S181,M192)	_LGS[Phospho (STY)]SDILNYSGNLM[Oxidation (M)]EPPFQNQK_.3	_LGS[Phospho (STY)]SDILNYSGNLM[Oxidation (M)]EPPFQNQK_	3.34486e-05	Filtered	Filtered	4.39961e-05	1.13885e-05	9.10835e-06	52496.4	Filtered	Filtered	45349.1	30911.2	70532.9
O14530	TXNDC9	Thioredoxin domain-containing protein 9	LGSSDILNYSGNLMEPPFQNQK	(Y187,M192)	_LGSSDILNY[Phospho (STY)]SGNLM[Oxidation (M)]EPPFQNQK_.3	_LGSSDILNY[Phospho (STY)]SGNLM[Oxidation (M)]EPPFQNQK_	Filtered	Filtered	Filtered	Filtered	0.98697	0.999965	Filtered	Filtered	Filtered	Filtered	29073.6	78933.5
O14530	TXNDC9	Thioredoxin domain-containing protein 9	LGSSDILNYSGNLMEPPFQNQK	(S188)	_LGSSDILNYS[Phospho (STY)]GNLMEPPFQNQK_.3	_LGSSDILNYS[Phospho (STY)]GNLMEPPFQNQK_	Filtered	Filtered	Filtered	Filtered	Filtered	0.0458271	Filtered	Filtered	Filtered	Filtered	Filtered	72838.8
O14545	TRAFD1	TRAF-type zinc finger domain-containing protein 1	LDSQPQETSPELPR	(T414)	_LDSQPQET[Phospho (STY)]SPELPR_.2	_LDSQPQET[Phospho (STY)]SPELPR_	0.328395	0.102295	0.00442054	0.234014	0.14015	0.00400109	17801244	17622254	14200773	12813834	11681622	13520472
O14545	TRAFD1	TRAF-type zinc finger domain-containing protein 1	LDSQPQETSPELPR	(T414)	_LDSQPQET[Phospho (STY)]SPELPR_.3	_LDSQPQET[Phospho (STY)]SPELPR_	0.00553145	0.000544388	0.00199297	Filtered	0.714464	0.998005	278139	273484	218782	Filtered	185452	219405
O14545	TRAFD1	TRAF-type zinc finger domain-containing protein 1	LDSQPQETSPELPR	(S415)	_LDSQPQETS[Phospho (STY)]PELPR_.2	_LDSQPQETS[Phospho (STY)]PELPR_	0.669413	0.896546	0.970007	0.766186	0.858775	0.995993	16842210	16711866	13413510	12161352	11049614	12806917
O14545	TRAFD1	TRAF-type zinc finger domain-containing protein 1	LDSQPQETSPELPR	(S415)	_LDSQPQETS[Phospho (STY)]PELPR_.3	_LDSQPQETS[Phospho (STY)]PELPR_	0.859121	0.864916	0.998195	0.225334	0.445502	0.208044	1.07456e+06	1.06803e+06	817114	597935	646398	845344
O14545	TRAFD1	TRAF-type zinc finger domain-containing protein 1	LDSQPQETSPELPR	(S409)	_LDS[Phospho (STY)]QPQETSPELPR_.2	_LDS[Phospho (STY)]QPQETSPELPR_	2.35376e-21	3.19674e-16	7.40337e-16	1.1749e-10	6.11821e-05	2.38764e-15	11277932	11112656	8962172	7.99711e+06	7379003	8470286
O14545	TRAFD1	TRAF-type zinc finger domain-containing protein 1	LDSQPQETSPELPR	(S409)	_LDS[Phospho (STY)]QPQETSPELPR_.3	_LDS[Phospho (STY)]QPQETSPELPR_	3.81677e-06	0.0018258	3.6577e-12	0.0073734	2.26306e-05	1.00166e-07	576041	566841	466575	353450	386873	474097
O14545	TRAFD1	TRAF-type zinc finger domain-containing protein 1	ALPSLNTGSSSPR	(S326)	_ALPSLNTGSS[Phospho (STY)]SPR_.2	_ALPSLNTGSS[Phospho (STY)]SPR_	0.00152459	2.35477e-07	5.0814e-07	1.49279e-09	1.68249e-07	1.17278e-06	5.92084e+06	5609273	4.30862e+06	3947906	3.54402e+06	5131148
O14545	TRAFD1	TRAF-type zinc finger domain-containing protein 1	ALPSLNTGSSSPR	(S325)	_ALPSLNTGS[Phospho (STY)]SSPR_.2	_ALPSLNTGS[Phospho (STY)]SSPR_	0.0044893	2.42615e-07	3.22381e-10	2.39811e-09	7.98455e-10	3.64545e-10	5684916	5417733	4.164e+06	3.84114e+06	3.43933e+06	4.94514e+06
O14545	TRAFD1	TRAF-type zinc finger domain-containing protein 1	ALPSLNTGSSSPR	(S327)	_ALPSLNTGSSS[Phospho (STY)]PR_.2	_ALPSLNTGSSS[Phospho (STY)]PR_	0.999987	1	1	1	1	0.999999	4742637	4452691	3.46639e+06	3.17372e+06	2832859	4.16516e+06
O14545	TRAFD1	TRAF-type zinc finger domain-containing protein 1	ALPSLNTGSSSPR	(T323)	_ALPSLNT[Phospho (STY)]GSSSPR_.2	_ALPSLNT[Phospho (STY)]GSSSPR_	2.15251e-08	3.92202e-15	1.01436e-13	1.07766e-16	2.33921e-17	1.8208e-16	1.18837e+06	1.20757e+06	946106	824635	764678	1.05793e+06
O14545	TRAFD1	TRAF-type zinc finger domain-containing protein 1	STSGPRPGCQPSSPCVPK	(S468,C476,C482)	_S[Phospho (STY)]TSGPRPGC[Carbamidomethyl (C)]QPSSPC[Carbamidomethyl (C)]VPK_.2	_S[Phospho (STY)]TSGPRPGC[Carbamidomethyl (C)]QPSSPC[Carbamidomethyl (C)]VPK_	7.22226e-06	4.35702e-05	0.000692032	Filtered	Filtered	0.00130981	10245.7	10002	8427.43	Filtered	Filtered	5582.11
O14545	TRAFD1	TRAF-type zinc finger domain-containing protein 1	STSGPRPGCQPSSPCVPK	(S468,C476,C482)	_S[Phospho (STY)]TSGPRPGC[Carbamidomethyl (C)]QPSSPC[Carbamidomethyl (C)]VPK_.3	_S[Phospho (STY)]TSGPRPGC[Carbamidomethyl (C)]QPSSPC[Carbamidomethyl (C)]VPK_	0.793758	Filtered	0.754481	Filtered	Filtered	0.790136	25553.6	Filtered	40675.5	Filtered	Filtered	37045.8
O14545	TRAFD1	TRAF-type zinc finger domain-containing protein 1	AVCEADQSHGGPRSLSDIK	(C267,S280)	_AVC[Carbamidomethyl (C)]EADQSHGGPRSLS[Phospho (STY)]DIK_.3	_AVC[Carbamidomethyl (C)]EADQSHGGPRSLS[Phospho (STY)]DIK_	0.0710102	Filtered	Filtered	Filtered	0.141625	0.0667812	72898.7	Filtered	Filtered	Filtered	48616.1	37885.2
O14545	TRAFD1	TRAF-type zinc finger domain-containing protein 1	STSGPRPGCQPSSPCVPK	(C476,S479,C482)	_STSGPRPGC[Carbamidomethyl (C)]QPS[Phospho (STY)]SPC[Carbamidomethyl (C)]VPK_.2	_STSGPRPGC[Carbamidomethyl (C)]QPS[Phospho (STY)]SPC[Carbamidomethyl (C)]VPK_	0.291286	0.895383	0.283722	0.91829	0.91184	0.875916	28725.1	26991.3	12291.7	9878.93	9837.71	12545.7
O14545	TRAFD1	TRAF-type zinc finger domain-containing protein 1	STSGPRPGCQPSSPCVPK	(C476,S480,C482)	_STSGPRPGC[Carbamidomethyl (C)]QPSS[Phospho (STY)]PC[Carbamidomethyl (C)]VPK_.2	_STSGPRPGC[Carbamidomethyl (C)]QPSS[Phospho (STY)]PC[Carbamidomethyl (C)]VPK_	0.728612	0.107474	0.325784	Filtered	0.078213	0.119725	28340	25104.9	10985.4	Filtered	9870.3	12545.6
O14545	TRAFD1	TRAF-type zinc finger domain-containing protein 1	STSGPRPGCQPSSPCVPK	(S470,C476,C482)	_STS[Phospho (STY)]GPRPGC[Carbamidomethyl (C)]QPSSPC[Carbamidomethyl (C)]VPK_.2	_STS[Phospho (STY)]GPRPGC[Carbamidomethyl (C)]QPSSPC[Carbamidomethyl (C)]VPK_	Filtered	Filtered	0.0041068	Filtered	Filtered	Filtered	Filtered	Filtered	9739.29	Filtered	Filtered	Filtered
O14578	CIT	Citron Rho-interacting kinase	ERSPGRLFEDSSR	(S1993)	_ERS[Phospho (STY)]PGRLFEDSSR_.3	_ERS[Phospho (STY)]PGRLFEDSSR_	1	1	1	1	1	1	6.14166e+06	5.53129e+06	5207406	3.50235e+06	2.91791e+06	3071150
O14578	CIT	Citron Rho-interacting kinase	ERSPGRLFEDSSR	(S1993)	_ERS[Phospho (STY)]PGRLFEDSSR_.2	_ERS[Phospho (STY)]PGRLFEDSSR_	1	1	1	0.99991	0.999998	1	1.01455e+06	1.45818e+06	887191	718432	600537	518147
O14578	CIT	Citron Rho-interacting kinase	SESVVSGLDSPAK	(S440)	_SESVVSGLDS[Phospho (STY)]PAK_.2	_SESVVSGLDS[Phospho (STY)]PAK_	1	1	1	1	1	1	2.77977e+06	2.46826e+06	1989914	2.29429e+06	1.78603e+06	1.93905e+06
O14578	CIT	Citron Rho-interacting kinase	RVSEVEAVLSQK	(S480)	_RVS[Phospho (STY)]EVEAVLSQK_.2	_RVS[Phospho (STY)]EVEAVLSQK_	1	1	1	1	1	1	502290	520697	440725	2.32009e+06	2.25448e+06	2.27508e+06
O14578	CIT	Citron Rho-interacting kinase	RVASSPAPPEGPSHPR	(S1940)	_RVASS[Phospho (STY)]PAPPEGPSHPR_.3	_RVASS[Phospho (STY)]PAPPEGPSHPR_	0.928105	0.372164	0.936709	0.624917	0.659714	0.843424	1.13475e+06	953765	774046	148675	144128	300900
O14578	CIT	Citron Rho-interacting kinase	DKSPGRPLER	(S1971)	_DKS[Phospho (STY)]PGRPLER_.2	_DKS[Phospho (STY)]PGRPLER_	1	1	1	Filtered	1	1	88635.1	85830.5	63110.4	Filtered	79011.1	36018.2
O14578	CIT	Citron Rho-interacting kinase	SESVVSGLDSPAK	(S433)	_SES[Phospho (STY)]VVSGLDSPAK_.2	_SES[Phospho (STY)]VVSGLDSPAK_	8.78462e-18	1.36838e-20	3.89975e-19	2.28674e-11	Filtered	Filtered	1.68474e+06	1.46091e+06	1.18064e+06	1.39244e+06	Filtered	Filtered
O14578	CIT	Citron Rho-interacting kinase	ESSTPEEFSR	(S1343)	_ES[Phospho (STY)]STPEEFSR_.2	_ES[Phospho (STY)]STPEEFSR_	0.407047	0.272042	0.629207	Filtered	Filtered	Filtered	102402	89508.7	60074.8	Filtered	Filtered	Filtered
O14578	CIT	Citron Rho-interacting kinase	ESSTPEEFSR	(T1345)	_ESST[Phospho (STY)]PEEFSR_.2	_ESST[Phospho (STY)]PEEFSR_	0.315107	Filtered	Filtered	Filtered	Filtered	Filtered	98467.6	Filtered	Filtered	Filtered	Filtered	Filtered
O14578	CIT	Citron Rho-interacting kinase	SPEHQPSAMSLLAPPSSR	(S1322)	_S[Phospho (STY)]PEHQPSAMSLLAPPSSR_.3	_S[Phospho (STY)]PEHQPSAMSLLAPPSSR_	Filtered	0.429593	Filtered	Filtered	Filtered	0.698063	Filtered	10284.1	Filtered	Filtered	Filtered	32025.6
O14578	CIT	Citron Rho-interacting kinase	VASSPAPPEGPSHPR	(S1939)	_VAS[Phospho (STY)]SPAPPEGPSHPR_.3	_VAS[Phospho (STY)]SPAPPEGPSHPR_	0.754056	Filtered	Filtered	Filtered	Filtered	Filtered	82670.6	Filtered	Filtered	Filtered	Filtered	Filtered
O14579	COPE	Coatomer subunit epsilon	RDSIVAELDR	(S99)	_RDS[Phospho (STY)]IVAELDR_.2	_RDS[Phospho (STY)]IVAELDR_	1	1	1	1	1	1	476092	450960	325188	800755	959003	1.11909e+06
O14579	COPE	Coatomer subunit epsilon	LSSPERDVERDVFLYR	(S45)	_LSS[Phospho (STY)]PERDVERDVFLYR_.3	_LSS[Phospho (STY)]PERDVERDVFLYR_	0.646459	0.247459	0.390872	0.314851	0.927064	0.895024	83894	71746.4	54571.2	62839.2	60391.6	58876.3
O14579	COPE	Coatomer subunit epsilon	RDSIVAELDREMSR	(S99)	_RDS[Phospho (STY)]IVAELDREMSR_.3	_RDS[Phospho (STY)]IVAELDREMSR_	1	1	1	1	1	1	1.07779e+06	1.09687e+06	854600	2.466e+06	2.81226e+06	2.71612e+06
O14579	COPE	Coatomer subunit epsilon	RDSIVAELDREMSR	(S99)	_RDS[Phospho (STY)]IVAELDREMSR_.2	_RDS[Phospho (STY)]IVAELDREMSR_	Filtered	0.99992	Filtered	0.999999	0.985525	0.999255	Filtered	78403.9	Filtered	158271	204761	222616
O14579	COPE	Coatomer subunit epsilon	RDSIVAELDREMSR	(S99,M108)	_RDS[Phospho (STY)]IVAELDREM[Oxidation (M)]SR_.3	_RDS[Phospho (STY)]IVAELDREM[Oxidation (M)]SR_	Filtered	Filtered	Filtered	1	1	1	Filtered	Filtered	Filtered	98133.4	88774.2	74988.7
O14579	COPE	Coatomer subunit epsilon	APPAPGPASGGSGEVDELFDVK	(S13)	_APPAPGPASGGS[Phospho (STY)]GEVDELFDVK_.3	_APPAPGPASGGS[Phospho (STY)]GEVDELFDVK_	Filtered	Filtered	Filtered	Filtered	0.983905	0.5	Filtered	Filtered	Filtered	Filtered	46670.4	47567.9
O14579	COPE	Coatomer subunit epsilon	APPAPGPASGGSGEVDELFDVK	(S10)	_APPAPGPAS[Phospho (STY)]GGSGEVDELFDVK_.3	_APPAPGPAS[Phospho (STY)]GGSGEVDELFDVK_	Filtered	Filtered	Filtered	Filtered	0.0362815	0.5	Filtered	Filtered	Filtered	Filtered	21496.2	31384.9
O14595;Q9GZU7	CTDSP2;CTDSP1	Carboxy-terminal domain RNA polymerase II polypeptide A small phosphatase 2;Carboxy-terminal domain RNA polymerase II polypeptide A small phosphatase 1	DLSRLGRDLR	(S204);(S193)	_DLS[Phospho (STY)]RLGRDLR_.2	_DLS[Phospho (STY)]RLGRDLR_	1	1	1	1	1	1	260419	368438	259423	414450	525364	428135
O14613	CDC42EP2	Cdc42 effector protein 2	LHLETPQPSPQEGGSVDIWR	(S147)	_LHLETPQPSPQEGGS[Phospho (STY)]VDIWR_.3	_LHLETPQPSPQEGGS[Phospho (STY)]VDIWR_	6.2635e-07	7.25472e-08	1.12098e-06	0.000233092	1.45281e-05	0.0572777	162409	161570	146174	85754.8	79398.6	58195
O14613	CDC42EP2	Cdc42 effector protein 2	ELPDGPSPLLK	(S101)	_ELPDGPS[Phospho (STY)]PLLK_.2	_ELPDGPS[Phospho (STY)]PLLK_	1	1	1	1	1	Filtered	130480	127105	89713.2	30667	27994.3	Filtered
O14613	CDC42EP2	Cdc42 effector protein 2	LHLETPQPSPQEGGSVDIWR	(T137)	_LHLET[Phospho (STY)]PQPSPQEGGSVDIWR_.3	_LHLET[Phospho (STY)]PQPSPQEGGSVDIWR_	0.0085638	0.0324628	0.00734561	0.00179414	0.285367	0.00056557	349165	326909	310405	200806	165530	134147
O14613	CDC42EP2	Cdc42 effector protein 2	LHLETPQPSPQEGGSVDIWR	(S141)	_LHLETPQPS[Phospho (STY)]PQEGGSVDIWR_.3	_LHLETPQPS[Phospho (STY)]PQEGGSVDIWR_	0.991278	0.967008	0.992086	0.998007	0.74109	0.923226	350361	321793	313286	192684	161651	133484
O14613	CDC42EP2	Cdc42 effector protein 2	LRDLLSSDMISPPLGDFR	(S26)	_LRDLLS[Phospho (STY)]SDMISPPLGDFR_.3	_LRDLLS[Phospho (STY)]SDMISPPLGDFR_	0.992347	0.994522	0.933385	Filtered	Filtered	Filtered	51670.4	61378.4	35679.2	Filtered	Filtered	Filtered
O14617	AP3D1	AP-3 complex subunit delta-1	HRPSEADEEELAR	(S658)	_HRPS[Phospho (STY)]EADEEELAR_.3	_HRPS[Phospho (STY)]EADEEELAR_	1	1	1	1	1	1	467762	433200	452329	417240	418394	385172
O14617	AP3D1	AP-3 complex subunit delta-1	HRPSEADEEELAR	(S658)	_HRPS[Phospho (STY)]EADEEELAR_.2	_HRPS[Phospho (STY)]EADEEELAR_	1	1	1	1	1	1	180315	235585	198778	212316	211928	178441
O14617	AP3D1	AP-3 complex subunit delta-1	NTETSKSPEKDVPMVEK	(T824,T826)	_NT[Phospho (STY)]ET[Phospho (STY)]SKSPEKDVPMVEK_.3	_NT[Phospho (STY)]ET[Phospho (STY)]SKSPEKDVPMVEK_	Filtered	Filtered	Filtered	0.5	Filtered	Filtered	Filtered	Filtered	Filtered	87238.6	Filtered	Filtered
O14639	ABLIM1	Actin-binding LIM protein 1	TASLPGYGR	(T653)	_T[Phospho (STY)]ASLPGYGR_.2	_T[Phospho (STY)]ASLPGYGR_	3.45219e-05	2.35902e-06	3.51872e-06	0.954146	0.999415	0.828931	12068187	13396925	10187913	4718494	4.28947e+06	5406734
O14639	ABLIM1	Actin-binding LIM protein 1	TASLPGYGR	(S655)	_TAS[Phospho (STY)]LPGYGR_.2	_TAS[Phospho (STY)]LPGYGR_	0.999959	0.999997	0.999995	0.0383291	0.000540675	0.172917	10689222	11751390	9016260	4.17478e+06	3.77138e+06	4.71914e+06
O14639	ABLIM1	Actin-binding LIM protein 1	TLSPTPSAEGYQDVR	(S431)	_TLS[Phospho (STY)]PTPSAEGYQDVR_.2	_TLS[Phospho (STY)]PTPSAEGYQDVR_	0.999896	0.999596	0.99965	0.996982	0.919825	0.990331	7890233	7.75417e+06	5.97907e+06	3.25742e+06	3.11797e+06	2.60372e+06
O14639	ABLIM1	Actin-binding LIM protein 1	TLSPTPSAEGYQDVR	(S431)	_TLS[Phospho (STY)]PTPSAEGYQDVR_.3	_TLS[Phospho (STY)]PTPSAEGYQDVR_	0.982647	0.9423	0.669232	0.278116	0.597347	0.925515	184319	162619	137994	63708.6	71887.5	53608
O14639	ABLIM1	Actin-binding LIM protein 1	TLSPTPSAEGYQDVR	(T429)	_T[Phospho (STY)]LSPTPSAEGYQDVR_.2	_T[Phospho (STY)]LSPTPSAEGYQDVR_	0.000102023	0.000400882	0.000344781	0.00277152	0.0768393	0.0084311	7661275	7.58934e+06	5903990	3.18579e+06	3.04736e+06	2546231
O14639	ABLIM1	Actin-binding LIM protein 1	TLSPTPSAEGYQDVR	(T429)	_T[Phospho (STY)]LSPTPSAEGYQDVR_.3	_T[Phospho (STY)]LSPTPSAEGYQDVR_	0.0172017	0.0621264	0.316541	0.713498	0.399956	Filtered	247295	223598	185704	98920.1	105919	Filtered
O14639	ABLIM1	Actin-binding LIM protein 1	TLSPTPSAEGYQDVR	(T433)	_TLSPT[Phospho (STY)]PSAEGYQDVR_.2	_TLSPT[Phospho (STY)]PSAEGYQDVR_	2.98299e-12	1.09662e-13	4.68707e-09	7.00416e-10	9.89343e-14	5.70109e-10	7478345	7337059	5.65935e+06	3.08036e+06	2.91315e+06	2.42469e+06
O14639	ABLIM1	Actin-binding LIM protein 1	TLSPTPSAEGYQDVR	(T433)	_TLSPT[Phospho (STY)]PSAEGYQDVR_.3	_TLSPT[Phospho (STY)]PSAEGYQDVR_	0.000244205	3.19322e-06	0.000201628	0.000152962	0.00338791	0.00150966	184141	162614	134688	63719.8	71552.7	53478.6
O14639	ABLIM1	Actin-binding LIM protein 1	STSQGSINSPVYSR	(S452)	_STS[Phospho (STY)]QGSINSPVYSR_.2	_STS[Phospho (STY)]QGSINSPVYSR_	0.99364	0.988521	0.999992	0.984051	0.990489	0.943917	3379590	3.07761e+06	3.75713e+06	1.76568e+06	1750048	1.84591e+06
O14639	ABLIM1	Actin-binding LIM protein 1	SSGREEDDEELLR	(S586)	_S[Phospho (STY)]SGREEDDEELLR_.2	_S[Phospho (STY)]SGREEDDEELLR_	1	1	1	0.00599482	0.00377122	0.00448548	636419	791651	611165	448892	455755	402568
O14639	ABLIM1	Actin-binding LIM protein 1	SSGREEDDEELLR	(S586)	_S[Phospho (STY)]SGREEDDEELLR_.3	_S[Phospho (STY)]SGREEDDEELLR_	0.998342	0.722458	0.00268684	Filtered	0.00919277	0.00390246	151412	151187	166272	Filtered	93475.5	108438
O14639	ABLIM1	Actin-binding LIM protein 1	QSLGESPRTLSPTPSAEGYQDVR	(S422,S426,T429,S431)	_QS[Phospho (STY)]LGES[Phospho (STY)]PRT[Phospho (STY)]LS[Phospho (STY)]PTPSAEGYQDVR_.4	_QS[Phospho (STY)]LGES[Phospho (STY)]PRT[Phospho (STY)]LS[Phospho (STY)]PTPSAEGYQDVR_	6.13012e-05	5.62323e-06	1.77142e-06	0.107529	0.954868	0.994614	706077	720879	560998	367721	301190	310985
O14639	ABLIM1	Actin-binding LIM protein 1	SSGREEDDEELLR	(S587)	_SS[Phospho (STY)]GREEDDEELLR_.2	_SS[Phospho (STY)]GREEDDEELLR_	0.998142	0.995558	1.96818e-07	0.994005	0.99624	0.996603	214346	279586	530221	375285	376106	336576
O14639	ABLIM1	Actin-binding LIM protein 1	SSGREEDDEELLR	(S587)	_SS[Phospho (STY)]GREEDDEELLR_.3	_SS[Phospho (STY)]GREEDDEELLR_	0.998246	0.998875	0.997319	0.997772	0.990951	0.996273	64264.5	65875.6	118246	51879.2	76184	79810.6
O14639	ABLIM1	Actin-binding LIM protein 1	GVSMPNMLEPK	(S706)	_GVS[Phospho (STY)]MPNMLEPK_.2	_GVS[Phospho (STY)]MPNMLEPK_	1	1	1	1	1	1	608815	564669	403842	155707	138927	196865
O14639	ABLIM1	Actin-binding LIM protein 1	STSQGSINSPVYSR	(S452,S455)	_STS[Phospho (STY)]QGS[Phospho (STY)]INSPVYSR_.2	_STS[Phospho (STY)]QGS[Phospho (STY)]INSPVYSR_	0.00139256	0.0106878	0.0136436	0.92813	2.23357e-05	0.0158186	232034	253297	195823	210057	243897	297421
O14639	ABLIM1	Actin-binding LIM protein 1	TSSESIYSRPGSSIPGSPGHTIYAK	(Y357)	_TSSESIY[Phospho (STY)]SRPGSSIPGSPGHTIYAK_.3	_TSSESIY[Phospho (STY)]SRPGSSIPGSPGHTIYAK_	0.0477264	0.287236	0.0299953	0.00014694	0.00130214	3.27719e-05	253824	281126	234661	186773	143917	174059
O14639	ABLIM1	Actin-binding LIM protein 1	STSQGSINSPVYSR	(S458)	_STSQGSINS[Phospho (STY)]PVYSR_.2	_STSQGSINS[Phospho (STY)]PVYSR_	0.302442	0.0218746	0.148624	0.996824	0.114516	0.00145264	221945	191858	241381	109383	95261.4	167218
O14639	ABLIM1	Actin-binding LIM protein 1	LRPTRTSSESIYSR	(S352)	_LRPTRTS[Phospho (STY)]SESIYSR_.3	_LRPTRTS[Phospho (STY)]SESIYSR_	0.0134858	0.119245	0.00366197	0.00765913	0.00270231	0.00275891	235039	247136	199079	93981.1	96452.1	94367.1
O14639	ABLIM1	Actin-binding LIM protein 1	QSLGESPRTLSPTPSAEGYQDVR	(S422,S431)	_QS[Phospho (STY)]LGESPRTLS[Phospho (STY)]PTPSAEGYQDVR_.3	_QS[Phospho (STY)]LGESPRTLS[Phospho (STY)]PTPSAEGYQDVR_	0.000378178	2.16791e-05	0.000117195	5.89673e-05	3.13145e-05	0.00400997	259287	208871	168983	100322	93931.9	109957
O14639	ABLIM1	Actin-binding LIM protein 1	QSLGESPRTLSPTPSAEGYQDVR	(S431,T433)	_QSLGESPRTLS[Phospho (STY)]PT[Phospho (STY)]PSAEGYQDVR_.3	_QSLGESPRTLS[Phospho (STY)]PT[Phospho (STY)]PSAEGYQDVR_	0.0299186	0.00715265	0.000195399	0.222431	0.458031	0.000767858	218766	182729	145043	98665.2	78390.3	100456
O14639	ABLIM1	Actin-binding LIM protein 1	QSLGESPRTLSPTPSAEGYQDVR	(S426,T429)	_QSLGES[Phospho (STY)]PRT[Phospho (STY)]LSPTPSAEGYQDVR_.3	_QSLGES[Phospho (STY)]PRT[Phospho (STY)]LSPTPSAEGYQDVR_	0.512504	0.0101048	0.0423791	0.320716	0.0263903	0.188906	215152	181852	140843	98697.3	78967.9	100063
O14639	ABLIM1	Actin-binding LIM protein 1	RSSGREEDDEELLR	(S586)	_RS[Phospho (STY)]SGREEDDEELLR_.3	_RS[Phospho (STY)]SGREEDDEELLR_	0.996884	0.939685	5.15827e-07	0.0027525	0.997529	0.993943	103764	95618.9	80436.2	104154	124927	116436
O14639	ABLIM1	Actin-binding LIM protein 1	QSLGESPRTLSPTPSAEGYQDVR	(S426,S431)	_QSLGES[Phospho (STY)]PRTLS[Phospho (STY)]PTPSAEGYQDVR_.3	_QSLGES[Phospho (STY)]PRTLS[Phospho (STY)]PTPSAEGYQDVR_	0.336721	0.0109842	0.0419132	0.361551	Filtered	0.192893	245693	212930	173541	108495	Filtered	122538
O14639	ABLIM1	Actin-binding LIM protein 1	QSLGESPRTLSPTPSAEGYQDVR	(T433,S435)	_QSLGESPRTLSPT[Phospho (STY)]PS[Phospho (STY)]AEGYQDVR_.3	_QSLGESPRTLSPT[Phospho (STY)]PS[Phospho (STY)]AEGYQDVR_	5.46344e-07	5.00175e-08	2.04068e-07	6.53329e-05	0.00185464	Filtered	119489	90181.3	80599.3	31328.8	40378.4	Filtered
O14639	ABLIM1	Actin-binding LIM protein 1	NGLHRPVSTDFAQYNSYGDVSGGVR	(Y675)	_NGLHRPVSTDFAQY[Phospho (STY)]NSYGDVSGGVR_.4	_NGLHRPVSTDFAQY[Phospho (STY)]NSYGDVSGGVR_	0.994009	0.999754	0.132758	Filtered	0.921096	0.999753	126615	120265	40009.6	Filtered	23497.9	36936.5
O14639	ABLIM1	Actin-binding LIM protein 1	MDRGVSMPNMLEPK	(M701,S706)	_M[Oxidation (M)]DRGVS[Phospho (STY)]MPNMLEPK_.3	_M[Oxidation (M)]DRGVS[Phospho (STY)]MPNMLEPK_	0.936457	0.999656	0.999935	0.999886	Filtered	0.999839	40833.7	48530.1	22766.1	14834.6	Filtered	17496.3
O14639	ABLIM1	Actin-binding LIM protein 1	STSQGSINSPVYSR	(S455)	_STSQGS[Phospho (STY)]INSPVYSR_.2	_STSQGS[Phospho (STY)]INSPVYSR_	5.68219e-16	6.3372e-12	1.23351e-11	1.32001e-07	1.46533e-09	1.71335e-11	2524998	2.34858e+06	2.83532e+06	1.36568e+06	1.32446e+06	1.41124e+06
O14639	ABLIM1	Actin-binding LIM protein 1	STSQGSINSPVYSR	(S455)	_STSQGS[Phospho (STY)]INSPVYSR_.3	_STSQGS[Phospho (STY)]INSPVYSR_	Filtered	0.0291639	Filtered	Filtered	Filtered	Filtered	Filtered	21635.7	Filtered	Filtered	Filtered	Filtered
O14639	ABLIM1	Actin-binding LIM protein 1	TLSPTPSAEGYQDVRDR	(S431)	_TLS[Phospho (STY)]PTPSAEGYQDVRDR_.3	_TLS[Phospho (STY)]PTPSAEGYQDVRDR_	0.868928	0.642095	0.23896	0.298705	0.975172	0.883581	2451897	2.07289e+06	1.8362e+06	1.27363e+06	941657	797142
O14639	ABLIM1	Actin-binding LIM protein 1	TLSPTPSAEGYQDVRDR	(S431)	_TLS[Phospho (STY)]PTPSAEGYQDVRDR_.2	_TLS[Phospho (STY)]PTPSAEGYQDVRDR_	0.970416	0.73242	Filtered	Filtered	Filtered	Filtered	122720	192387	Filtered	Filtered	Filtered	Filtered
O14639	ABLIM1	Actin-binding LIM protein 1	TLSPTPSAEGYQDVR	(S435)	_TLSPTPS[Phospho (STY)]AEGYQDVR_.3	_TLSPTPS[Phospho (STY)]AEGYQDVR_	2.54339e-06	1.20919e-07	1.93621e-06	1.94192e-06	6.75209e-07	1.56669e-05	195666	190368	168987	62816.5	87923.4	66988.3
O14639	ABLIM1	Actin-binding LIM protein 1	TLSPTPSAEGYQDVR	(S435)	_TLSPTPS[Phospho (STY)]AEGYQDVR_.2	_TLSPTPS[Phospho (STY)]AEGYQDVR_	Filtered	Filtered	4.21294e-19	Filtered	Filtered	Filtered	Filtered	Filtered	3.01422e+06	Filtered	Filtered	Filtered
O14639	ABLIM1	Actin-binding LIM protein 1	NGLHRPVSTDFAQYNSYGDVSGGVR	(S677)	_NGLHRPVSTDFAQYNS[Phospho (STY)]YGDVSGGVR_.3	_NGLHRPVSTDFAQYNS[Phospho (STY)]YGDVSGGVR_	0.999801	0.99533	0.501128	0.00610427	0.659664	0.450282	231509	245227	381361	485710	195718	161272
O14639	ABLIM1	Actin-binding LIM protein 1	NGLHRPVSTDFAQYNSYGDVSGGVR	(S677)	_NGLHRPVSTDFAQYNS[Phospho (STY)]YGDVSGGVR_.4	_NGLHRPVSTDFAQYNS[Phospho (STY)]YGDVSGGVR_	0.00412811	0.000119111	9.09065e-05	Filtered	Filtered	Filtered	84195	88815.8	53212.6	Filtered	Filtered	Filtered
O14639	ABLIM1	Actin-binding LIM protein 1	NGLHRPVSTDFAQYNSYGDVSGGVR	(S669)	_NGLHRPVS[Phospho (STY)]TDFAQYNSYGDVSGGVR_.3	_NGLHRPVS[Phospho (STY)]TDFAQYNSYGDVSGGVR_	0.995584	0.953802	0.320488	0.0022714	0.867513	0.917442	513378	452119	299052	142094	117671	49253.5
O14639	ABLIM1	Actin-binding LIM protein 1	NGLHRPVSTDFAQYNSYGDVSGGVR	(S669)	_NGLHRPVS[Phospho (STY)]TDFAQYNSYGDVSGGVR_.4	_NGLHRPVS[Phospho (STY)]TDFAQYNSYGDVSGGVR_	Filtered	6.53709e-08	Filtered	Filtered	Filtered	Filtered	Filtered	101030	Filtered	Filtered	Filtered	Filtered
O14639	ABLIM1	Actin-binding LIM protein 1	YDSPINSASHIPSSK	(Y638)	_Y[Phospho (STY)]DSPINSASHIPSSK_.3	_Y[Phospho (STY)]DSPINSASHIPSSK_	0.401558	0.000876617	0.563359	Filtered	0.902076	Filtered	149221	190142	141809	Filtered	70809.4	Filtered
O14639	ABLIM1	Actin-binding LIM protein 1	NGLHRPVSTDFAQYNSYGDVSGGVR	(S669,S677)	_NGLHRPVS[Phospho (STY)]TDFAQYNS[Phospho (STY)]YGDVSGGVR_.3	_NGLHRPVS[Phospho (STY)]TDFAQYNS[Phospho (STY)]YGDVSGGVR_	0.147495	0.000875041	0.000492155	Filtered	0.0719136	Filtered	128929	142169	73608.7	Filtered	32588.6	Filtered
O14639	ABLIM1	Actin-binding LIM protein 1	DCLCQLCAQPMSSSPK	(C204,C206,C209,S216)	_DC[Carbamidomethyl (C)]LC[Carbamidomethyl (C)]QLC[Carbamidomethyl (C)]AQPMSSS[Phospho (STY)]PK_.3	_DC[Carbamidomethyl (C)]LC[Carbamidomethyl (C)]QLC[Carbamidomethyl (C)]AQPMSSS[Phospho (STY)]PK_	0.705985	0.804964	0.201826	0.226682	0.263497	0.201697	30551.2	30039.2	19255.7	10158.6	6781.15	15684.3
O14639	ABLIM1	Actin-binding LIM protein 1	DCLCQLCAQPMSSSPK	(C204,C206,C209,S216)	_DC[Carbamidomethyl (C)]LC[Carbamidomethyl (C)]QLC[Carbamidomethyl (C)]AQPMSSS[Phospho (STY)]PK_.2	_DC[Carbamidomethyl (C)]LC[Carbamidomethyl (C)]QLC[Carbamidomethyl (C)]AQPMSSS[Phospho (STY)]PK_	Filtered	Filtered	0.696115	Filtered	Filtered	Filtered	Filtered	Filtered	192526	Filtered	Filtered	Filtered
O14639	ABLIM1	Actin-binding LIM protein 1	SSGREEDDEELLRR	(S586)	_S[Phospho (STY)]SGREEDDEELLRR_.3	_S[Phospho (STY)]SGREEDDEELLRR_	0.538704	0.543389	0.536357	Filtered	0.550751	Filtered	34027	34291.7	32007.1	Filtered	24939.4	Filtered
O14639	ABLIM1	Actin-binding LIM protein 1	STSQGSINSPVYSR	(S450,S455)	_S[Phospho (STY)]TSQGS[Phospho (STY)]INSPVYSR_.2	_S[Phospho (STY)]TSQGS[Phospho (STY)]INSPVYSR_	0.00191529	0.0135658	0.0150307	0.0252641	2.5516e-05	0.0215697	230598	251882	201037	211217	238569	301132
O14639	ABLIM1	Actin-binding LIM protein 1	QSLGESPRTLSPTPSAEGYQDVR	(S426,S435)	_QSLGES[Phospho (STY)]PRTLSPTPS[Phospho (STY)]AEGYQDVR_.3	_QSLGES[Phospho (STY)]PRTLSPTPS[Phospho (STY)]AEGYQDVR_	2.63462e-05	2.93133e-07	9.42815e-06	Filtered	Filtered	Filtered	134368	105919	91094.5	Filtered	Filtered	Filtered
O14639	ABLIM1	Actin-binding LIM protein 1	NGLHRPVSTDFAQYNSYGDVSGGVR	(T670,S677)	_NGLHRPVST[Phospho (STY)]DFAQYNS[Phospho (STY)]YGDVSGGVR_.3	_NGLHRPVST[Phospho (STY)]DFAQYNS[Phospho (STY)]YGDVSGGVR_	0.017391	4.10911e-05	0.185886	Filtered	Filtered	Filtered	102091	104992	61049.5	Filtered	Filtered	Filtered
O14639	ABLIM1	Actin-binding LIM protein 1	YDSPINSASHIPSSK	(S640)	_YDS[Phospho (STY)]PINSASHIPSSK_.3	_YDS[Phospho (STY)]PINSASHIPSSK_	0.999954	0.730673	0.794362	Filtered	Filtered	Filtered	30941.7	37342.4	29464.7	Filtered	Filtered	Filtered
O14639	ABLIM1	Actin-binding LIM protein 1	YDSPINSASHIPSSK	(S640)	_YDS[Phospho (STY)]PINSASHIPSSK_.2	_YDS[Phospho (STY)]PINSASHIPSSK_	1	1	1	Filtered	Filtered	Filtered	27582.7	24068.3	24714.9	Filtered	Filtered	Filtered
O14639	ABLIM1	Actin-binding LIM protein 1	TSSESIYSRPGSSIPGSPGHTIYAK	(T351,S353)	_T[Phospho (STY)]SS[Phospho (STY)]ESIYSRPGSSIPGSPGHTIYAK_.3	_T[Phospho (STY)]SS[Phospho (STY)]ESIYSRPGSSIPGSPGHTIYAK_	0.000424234	0.00308957	0.000207191	Filtered	Filtered	Filtered	66345.2	58700.5	46540.1	Filtered	Filtered	Filtered
O14639	ABLIM1	Actin-binding LIM protein 1	NGLHRPVSTDFAQYNSYGDVSGGVR	(T670)	_NGLHRPVST[Phospho (STY)]DFAQYNSYGDVSGGVR_.3	_NGLHRPVST[Phospho (STY)]DFAQYNSYGDVSGGVR_	0.00721215	0.0540022	0.682111	Filtered	0.118756	Filtered	409909	358222	241351	Filtered	100319	Filtered
O14639	ABLIM1	Actin-binding LIM protein 1	TSSESIYSRPGSSIPGSPGHTIYAK	(S353)	_TSS[Phospho (STY)]ESIYSRPGSSIPGSPGHTIYAK_.3	_TSS[Phospho (STY)]ESIYSRPGSSIPGSPGHTIYAK_	0.145851	0.0269813	0.13313	Filtered	0.026689	5.12236e-05	199500	222037	194796	Filtered	105601	128132
O14639	ABLIM1	Actin-binding LIM protein 1	RSSGREEDDEELLR	(S587)	_RSS[Phospho (STY)]GREEDDEELLR_.3	_RSS[Phospho (STY)]GREEDDEELLR_	0.00257172	0.00024503	0.058498	Filtered	0.00234021	0.00627509	66656.9	61305	56007.9	Filtered	73978.1	72423.2
O14639	ABLIM1	Actin-binding LIM protein 1	GVSMPNMLEPK	(S706,M707)	_GVS[Phospho (STY)]M[Oxidation (M)]PNMLEPK_.2	_GVS[Phospho (STY)]M[Oxidation (M)]PNMLEPK_	0.999896	0.999997	Filtered	Filtered	Filtered	Filtered	119632	159249	Filtered	Filtered	Filtered	Filtered
O14639	ABLIM1	Actin-binding LIM protein 1	PGSSIPGSPGHTIYAK	(S367)	_PGSSIPGS[Phospho (STY)]PGHTIYAK_.2	_PGSSIPGS[Phospho (STY)]PGHTIYAK_	0.98941	0.909836	0.983637	Filtered	Filtered	Filtered	71468.4	77640.7	61382.8	Filtered	Filtered	Filtered
O14639	ABLIM1	Actin-binding LIM protein 1	NGLHRPVSTDFAQYNSYGDVSGGVR	(Y675,S677)	_NGLHRPVSTDFAQY[Phospho (STY)]NS[Phospho (STY)]YGDVSGGVR_.3	_NGLHRPVSTDFAQY[Phospho (STY)]NS[Phospho (STY)]YGDVSGGVR_	0.970421	0.965961	Filtered	Filtered	Filtered	Filtered	100650	95171.2	Filtered	Filtered	Filtered	Filtered
O14639	ABLIM1	Actin-binding LIM protein 1	TSSESIYSRPGSSIPGSPGHTIYAK	(S355,S367)	_TSSES[Phospho (STY)]IYSRPGSSIPGS[Phospho (STY)]PGHTIYAK_.3	_TSSES[Phospho (STY)]IYSRPGSSIPGS[Phospho (STY)]PGHTIYAK_	0.000595325	0.00246358	Filtered	Filtered	Filtered	Filtered	52777.9	51959	Filtered	Filtered	Filtered	Filtered
O14639	ABLIM1	Actin-binding LIM protein 1	TSSESIYSRPGSSIPGSPGHTIYAK	(T351)	_T[Phospho (STY)]SSESIYSRPGSSIPGSPGHTIYAK_.3	_T[Phospho (STY)]SSESIYSRPGSSIPGSPGHTIYAK_	0.422663	Filtered	0.357379	Filtered	Filtered	Filtered	274776	Filtered	226812	Filtered	Filtered	Filtered
O14639	ABLIM1	Actin-binding LIM protein 1	PGSSIPGSPGHTIYAK	(T371)	_PGSSIPGSPGHT[Phospho (STY)]IYAK_.2	_PGSSIPGSPGHT[Phospho (STY)]IYAK_	6.17795e-05	0.00329658	Filtered	Filtered	Filtered	Filtered	115960	125477	Filtered	Filtered	Filtered	Filtered
O14639	ABLIM1	Actin-binding LIM protein 1	TSSESIYSRPGSSIPGSPGHTIYAK	(T351,S367)	_T[Phospho (STY)]SSESIYSRPGSSIPGS[Phospho (STY)]PGHTIYAK_.3	_T[Phospho (STY)]SSESIYSRPGSSIPGS[Phospho (STY)]PGHTIYAK_	6.12425e-05	0.00674887	Filtered	Filtered	Filtered	Filtered	66690.8	60874	Filtered	Filtered	Filtered	Filtered
O14639	ABLIM1	Actin-binding LIM protein 1	TSSESIYSRPGSSIPGSPGHTIYAK	(T351,S363)	_T[Phospho (STY)]SSESIYSRPGSS[Phospho (STY)]IPGSPGHTIYAK_.3	_T[Phospho (STY)]SSESIYSRPGSS[Phospho (STY)]IPGSPGHTIYAK_	0.000463667	Filtered	Filtered	Filtered	Filtered	Filtered	51161	Filtered	Filtered	Filtered	Filtered	Filtered
O14639	ABLIM1	Actin-binding LIM protein 1	TSSESIYSR	(T351)	_T[Phospho (STY)]SSESIYSR_.2	_T[Phospho (STY)]SSESIYSR_	0.360882	Filtered	Filtered	Filtered	Filtered	Filtered	18688.8	Filtered	Filtered	Filtered	Filtered	Filtered
O14639	ABLIM1	Actin-binding LIM protein 1	VDNEILDYK	(Y383)	_VDNEILDY[Phospho (STY)]K_.2	_VDNEILDY[Phospho (STY)]K_	Filtered	Filtered	1	Filtered	Filtered	Filtered	Filtered	Filtered	699.15	Filtered	Filtered	Filtered
O14640	DVL1	Segment polarity protein dishevelled homolog DVL-1	AAGAGGSGSESDHTAPSGVGSSWR	(S604)	_AAGAGGSGSES[Phospho (STY)]DHTAPSGVGSSWR_.3	_AAGAGGSGSES[Phospho (STY)]DHTAPSGVGSSWR_	0.563378	0.538536	0.295952	0.594845	0.479876	0.509685	154464	108709	140384	55505.3	54499.8	71216
O14640	DVL1	Segment polarity protein dishevelled homolog DVL-1	AAGAGGSGSESDHTAPSGVGSSWR	(S600)	_AAGAGGS[Phospho (STY)]GSESDHTAPSGVGSSWR_.3	_AAGAGGS[Phospho (STY)]GSESDHTAPSGVGSSWR_	0.148896	0.0152698	0.577863	0.0266941	0.199931	Filtered	158021	106616	140386	54740.2	53014.7	Filtered
O14640	DVL1	Segment polarity protein dishevelled homolog DVL-1	AAGAGGSGSESDHTAPSGVGSSWR	(T607)	_AAGAGGSGSESDHT[Phospho (STY)]APSGVGSSWR_.3	_AAGAGGSGSESDHT[Phospho (STY)]APSGVGSSWR_	0.010725	0.0141182	0.110964	0.017676	0.011307	Filtered	128370	77190.6	114202	45759.7	37885.9	Filtered
O14640	DVL1	Segment polarity protein dishevelled homolog DVL-1	AAGAGGSGSESDHTAPSGVGSSWR	(S602)	_AAGAGGSGS[Phospho (STY)]ESDHTAPSGVGSSWR_.3	_AAGAGGSGS[Phospho (STY)]ESDHTAPSGVGSSWR_	0.289653	0.303294	0.133658	0.36147	Filtered	Filtered	198428	156744	193092	82490.4	Filtered	Filtered
O14640	DVL1	Segment polarity protein dishevelled homolog DVL-1	ELAAVPPELTGSRQSFQK	(S676)	_ELAAVPPELTGS[Phospho (STY)]RQSFQK_.3	_ELAAVPPELTGS[Phospho (STY)]RQSFQK_	Filtered	Filtered	Filtered	Filtered	Filtered	0.00637335	Filtered	Filtered	Filtered	Filtered	Filtered	160581
O14640	DVL1	Segment polarity protein dishevelled homolog DVL-1	ELAAVPPELTGSRQSFQK	(S679)	_ELAAVPPELTGSRQS[Phospho (STY)]FQK_.3	_ELAAVPPELTGSRQS[Phospho (STY)]FQK_	Filtered	Filtered	Filtered	Filtered	Filtered	0.116449	Filtered	Filtered	Filtered	Filtered	Filtered	127174
O14646	CHD1	Chromodomain-helicase-DNA-binding protein 1	SSPSILAVQR	(S90)	_SS[Phospho (STY)]PSILAVQR_.2	_SS[Phospho (STY)]PSILAVQR_	0.961604	0.538086	0.997154	0.967968	0.627051	0.999999	1.14818e+06	1.11777e+06	1.33971e+06	2.78224e+06	2339244	3.25511e+06
O14646	CHD1	Chromodomain-helicase-DNA-binding protein 1	SSPSILAVQR	(S89)	_S[Phospho (STY)]SPSILAVQR_.2	_S[Phospho (STY)]SPSILAVQR_	0.0371297	0.462128	0.00284585	0.032057	0.373164	1.02827e-06	1.10633e+06	1076154	1.28727e+06	2671881	2.24288e+06	3.1091e+06
O14646	CHD1	Chromodomain-helicase-DNA-binding protein 1	STPEHTWSSR	(S1699)	_S[Phospho (STY)]TPEHTWSSR_.2	_S[Phospho (STY)]TPEHTWSSR_	0.292149	0.689181	0.611443	0.38437	0.0713099	0.0684165	483402	348303	486145	980663	849216	895245
O14646	CHD1	Chromodomain-helicase-DNA-binding protein 1	STPEHTWSSR	(T1700)	_ST[Phospho (STY)]PEHTWSSR_.2	_ST[Phospho (STY)]PEHTWSSR_	0.706186	0.310859	0.387468	0.615249	0.928197	0.931243	409450	302282	419049	833630	719364	765644
O14646	CHD1	Chromodomain-helicase-DNA-binding protein 1	ASSSGPRSPLDQRSPYGSR	(S1671,S1683)	_AS[Phospho (STY)]SSGPRSPLDQRS[Phospho (STY)]PYGSR_.3	_AS[Phospho (STY)]SSGPRSPLDQRS[Phospho (STY)]PYGSR_	0.00129994	0.000920258	0.00542847	3.99999e-08	5.70993e-05	7.17774e-06	240401	221396	156827	989748	876562	864704
O14646	CHD1	Chromodomain-helicase-DNA-binding protein 1	ASSSGPRSPLDQRSPYGSR	(S1672,S1683)	_ASS[Phospho (STY)]SGPRSPLDQRS[Phospho (STY)]PYGSR_.3	_ASS[Phospho (STY)]SGPRSPLDQRS[Phospho (STY)]PYGSR_	0.00115649	0.0192466	0.00520341	4.65861e-06	0.00540321	3.81276e-05	241240	220609	156822	974116	873950	862122
O14646	CHD1	Chromodomain-helicase-DNA-binding protein 1	SPYGSRSPFEHSVEHK	(S1687)	_SPYGS[Phospho (STY)]RSPFEHSVEHK_.3	_SPYGS[Phospho (STY)]RSPFEHSVEHK_	0.956371	0.968971	0.999999	0.999984	0.988404	0.725092	335846	338395	372526	622717	560882	669388
O14646	CHD1	Chromodomain-helicase-DNA-binding protein 1	ASSSGPRSPLDQRSPYGSR	(S1673,S1683)	_ASSS[Phospho (STY)]GPRSPLDQRS[Phospho (STY)]PYGSR_.3	_ASSS[Phospho (STY)]GPRSPLDQRS[Phospho (STY)]PYGSR_	0.00102499	0.120283	0.00596537	0.000244003	0.320744	0.00119946	206439	189052	134555	846899	747923	727672
O14646	CHD1	Chromodomain-helicase-DNA-binding protein 1	SPYGSRSPFEHSVEHK	(S1694)	_SPYGSRSPFEHS[Phospho (STY)]VEHK_.3	_SPYGSRSPFEHS[Phospho (STY)]VEHK_	5.16282e-13	5.87132e-19	3.42707e-23	7.0119e-24	3.86402e-16	4.50129e-22	274885	276506	300600	507317	457461	560164
O14646	CHD1	Chromodomain-helicase-DNA-binding protein 1	SPLDQRSPYGSR	(S1683)	_SPLDQRS[Phospho (STY)]PYGSR_.2	_SPLDQRS[Phospho (STY)]PYGSR_	0.0258827	0.738943	0.332333	0.346967	0.999983	0.998931	164509	153259	117595	689276	620523	615514
O14646	CHD1	Chromodomain-helicase-DNA-binding protein 1	STPEHTWSSR	(T1704)	_STPEHT[Phospho (STY)]WSSR_.2	_STPEHT[Phospho (STY)]WSSR_	1.59741e-18	4.60957e-13	3.57217e-17	1.5349e-29	1.25969e-22	2.49448e-22	205914	144994	202245	401850	338377	368165
O14646	CHD1	Chromodomain-helicase-DNA-binding protein 1	ASSSGPRSPLDQR	(S1672)	_ASS[Phospho (STY)]SGPRSPLDQR_.2	_ASS[Phospho (STY)]SGPRSPLDQR_	0.00751036	0.397134	6.20634e-05	0.000258598	0.00553171	0.00225879	70216.5	34803.1	34684.2	280914	264922	155354
O14646	CHD1	Chromodomain-helicase-DNA-binding protein 1	ASSSGPRSPLDQRSPYGSR	(S1677,S1683)	_ASSSGPRS[Phospho (STY)]PLDQRS[Phospho (STY)]PYGSR_.3	_ASSSGPRS[Phospho (STY)]PLDQRS[Phospho (STY)]PYGSR_	0.00289816	Filtered	0.00549228	0.329188	4.14751e-06	0.924384	209115	Filtered	131670	821746	730658	716511
O14646	CHD1	Chromodomain-helicase-DNA-binding protein 1	RQIDSSEEDDDEEDYDNDK	(S215,S216)	_RQIDS[Phospho (STY)]S[Phospho (STY)]EEDDDEEDYDNDK_.3	_RQIDS[Phospho (STY)]S[Phospho (STY)]EEDDDEEDYDNDK_	0.249016	Filtered	0.456813	0.15051	0.24875	0.219532	188871	Filtered	167150	450407	480622	581064
O14646	CHD1	Chromodomain-helicase-DNA-binding protein 1	ASSSGPRSPLDQR	(S1677)	_ASSSGPRS[Phospho (STY)]PLDQR_.2	_ASSSGPRS[Phospho (STY)]PLDQR_	0.9826	Filtered	0.999785	0.999831	0.993395	0.995493	69257.8	Filtered	34971.8	280948	265149	155314
O14646	CHD1	Chromodomain-helicase-DNA-binding protein 1	SPYGSRSPFEHSVEHK	(S1689)	_SPYGSRS[Phospho (STY)]PFEHSVEHK_.3	_SPYGSRS[Phospho (STY)]PFEHSVEHK_	4.69174e-05	0.0503613	2.78915e-07	1.6749e-06	0.914376	0.272328	207879	213090	235394	396835	341449	421343
O14646	CHD1	Chromodomain-helicase-DNA-binding protein 1	SPYGSRSPFEHSVEHK	(S1689)	_SPYGSRS[Phospho (STY)]PFEHSVEHK_.2	_SPYGSRS[Phospho (STY)]PFEHSVEHK_	Filtered	0.807069	Filtered	Filtered	Filtered	Filtered	Filtered	92121.5	Filtered	Filtered	Filtered	Filtered
O14646	CHD1	Chromodomain-helicase-DNA-binding protein 1	RQIDSSEEDDDEEDYDNDKR	(S215,S216)	_RQIDS[Phospho (STY)]S[Phospho (STY)]EEDDDEEDYDNDKR_.3	_RQIDS[Phospho (STY)]S[Phospho (STY)]EEDDDEEDYDNDKR_	0.514216	Filtered	Filtered	0.999999	0.941486	1	29469.5	Filtered	Filtered	143175	146930	203742
O14646	CHD1	Chromodomain-helicase-DNA-binding protein 1	ASSSGPRSPLDQR	(S1673)	_ASSS[Phospho (STY)]GPRSPLDQR_.2	_ASSS[Phospho (STY)]GPRSPLDQR_	Filtered	Filtered	Filtered	Filtered	0.00029527	Filtered	Filtered	Filtered	Filtered	Filtered	144870	Filtered
O14646	CHD1	Chromodomain-helicase-DNA-binding protein 1	KSSVSDAPVHITASGEPVPISEESEELDQK	(S1387)	_KSSVS[Phospho (STY)]DAPVHITASGEPVPISEESEELDQK_.4	_KSSVS[Phospho (STY)]DAPVHITASGEPVPISEESEELDQK_	Filtered	Filtered	Filtered	0.0518391	Filtered	Filtered	Filtered	Filtered	Filtered	49230	Filtered	Filtered
O14646	CHD1	Chromodomain-helicase-DNA-binding protein 1	KSSVSDAPVHITASGEPVPISEESEELDQK	(S1385)	_KSS[Phospho (STY)]VSDAPVHITASGEPVPISEESEELDQK_.4	_KSS[Phospho (STY)]VSDAPVHITASGEPVPISEESEELDQK_	Filtered	Filtered	Filtered	Filtered	Filtered	0.674118	Filtered	Filtered	Filtered	Filtered	Filtered	20411.1
O14646	CHD1	Chromodomain-helicase-DNA-binding protein 1	DAELVDKSETDLRR	(T1163)	_DAELVDKSET[Phospho (STY)]DLRR_.3	_DAELVDKSET[Phospho (STY)]DLRR_	Filtered	Filtered	Filtered	Filtered	Filtered	0.89328	Filtered	Filtered	Filtered	Filtered	Filtered	10587.2
O14647	CHD2	Chromodomain-helicase-DNA-binding protein 2	QPLPPLHPAVSDPRSPPSQK	(S1785)	_QPLPPLHPAVS[Phospho (STY)]DPRSPPSQK_.3	_QPLPPLHPAVS[Phospho (STY)]DPRSPPSQK_	0.996494	0.446881	0.973775	0.991939	0.999893	0.991266	1.62964e+06	1.46225e+06	1.39597e+06	318005	885698	814944
O14647	CHD2	Chromodomain-helicase-DNA-binding protein 2	QPLPPLHPAVSDPRSPPSQK	(S1789)	_QPLPPLHPAVSDPRS[Phospho (STY)]PPSQK_.3	_QPLPPLHPAVSDPRS[Phospho (STY)]PPSQK_	0.00232149	0.429986	0.00217528	0.0278561	4.64898e-05	0.0011197	1.39427e+06	1.20151e+06	1.18651e+06	789165	792234	709080
O14647	CHD2	Chromodomain-helicase-DNA-binding protein 2	EEHGIELSSPRHSDNPSEEGEVKDDGLEK	(S1364,S1365,S1373)	_EEHGIELS[Phospho (STY)]S[Phospho (STY)]PRHSDNPS[Phospho (STY)]EEGEVKDDGLEK_.4	_EEHGIELS[Phospho (STY)]S[Phospho (STY)]PRHSDNPS[Phospho (STY)]EEGEVKDDGLEK_	0.868715	0.302881	0.263563	0.422644	0.922645	0.752819	1.56397e+06	1361740	1.27852e+06	571120	572532	640315
O14647	CHD2	Chromodomain-helicase-DNA-binding protein 2	EEHGIELSSPRHSDNPSEEGEVKDDGLEK	(S1364,S1365,S1369)	_EEHGIELS[Phospho (STY)]S[Phospho (STY)]PRHS[Phospho (STY)]DNPSEEGEVKDDGLEK_.4	_EEHGIELS[Phospho (STY)]S[Phospho (STY)]PRHS[Phospho (STY)]DNPSEEGEVKDDGLEK_	0.155651	0.30236	0.263501	0.421947	0.105566	0.322266	1.56306e+06	1361095	1.27597e+06	571212	569572	640307
O14647	CHD2	Chromodomain-helicase-DNA-binding protein 2	QPLPPLHPAVSDPRSPPSQK	(S1792)	_QPLPPLHPAVSDPRSPPS[Phospho (STY)]QK_.3	_QPLPPLHPAVSDPRSPPS[Phospho (STY)]QK_	1.04889e-05	0.000135912	0.00012874	0.062437	1.18507e-05	0.00387964	676936	640988	636343	410891	404798	373654
O14647	CHD2	Chromodomain-helicase-DNA-binding protein 2	EEHGIELSSPRHSDNPSEEGEVKDDGLEK	(S1365,S1369,S1373)	_EEHGIELSS[Phospho (STY)]PRHS[Phospho (STY)]DNPS[Phospho (STY)]EEGEVKDDGLEK_.4	_EEHGIELSS[Phospho (STY)]PRHS[Phospho (STY)]DNPS[Phospho (STY)]EEGEVKDDGLEK_	0.164056	0.826321	0.743355	0.787739	0.115716	Filtered	1.20342e+06	1.05175e+06	985565	454330	458014	Filtered
O14647	CHD2	Chromodomain-helicase-DNA-binding protein 2	EEHGIELSSPRHSDNPSEEGEVKDDGLEK	(S1364,S1369,S1373)	_EEHGIELS[Phospho (STY)]SPRHS[Phospho (STY)]DNPS[Phospho (STY)]EEGEVKDDGLEK_.4	_EEHGIELS[Phospho (STY)]SPRHS[Phospho (STY)]DNPS[Phospho (STY)]EEGEVKDDGLEK_	0.509312	0.299027	0.261068	Filtered	Filtered	Filtered	1.05769e+06	921897	865681	Filtered	Filtered	Filtered
O14647	CHD2	Chromodomain-helicase-DNA-binding protein 2	EEHGIELSSPRHSDNPSEEGEVKDDGLEK	(S1364,S1369)	_EEHGIELS[Phospho (STY)]SPRHS[Phospho (STY)]DNPSEEGEVKDDGLEK_.4	_EEHGIELS[Phospho (STY)]SPRHS[Phospho (STY)]DNPSEEGEVKDDGLEK_	0.410207	0.00342635	0.139253	Filtered	Filtered	Filtered	159137	133123	116516	Filtered	Filtered	Filtered
O14647	CHD2	Chromodomain-helicase-DNA-binding protein 2	EEHGIELSSPRHSDNPSEEGEVKDDGLEK	(S1365,S1369)	_EEHGIELSS[Phospho (STY)]PRHS[Phospho (STY)]DNPSEEGEVKDDGLEK_.4	_EEHGIELSS[Phospho (STY)]PRHS[Phospho (STY)]DNPSEEGEVKDDGLEK_	0.414998	0.00787589	0.15202	Filtered	Filtered	Filtered	141744	109457	123996	Filtered	Filtered	Filtered
O14647	CHD2	Chromodomain-helicase-DNA-binding protein 2	SPPSQKSPHDSKSPLDHR	(S1789,S1792,S1801)	_S[Phospho (STY)]PPS[Phospho (STY)]QKSPHDSKS[Phospho (STY)]PLDHR_.3	_S[Phospho (STY)]PPS[Phospho (STY)]QKSPHDSKS[Phospho (STY)]PLDHR_	Filtered	0.0450511	0.0276048	Filtered	Filtered	0.00476968	Filtered	133175	103902	Filtered	Filtered	120089
O14647	CHD2	Chromodomain-helicase-DNA-binding protein 2	SDEFRPQNYHQQDFR	(S1728)	_S[Phospho (STY)]DEFRPQNYHQQDFR_.3	_S[Phospho (STY)]DEFRPQNYHQQDFR_	0.999978	Filtered	Filtered	Filtered	Filtered	Filtered	297108	Filtered	Filtered	Filtered	Filtered	Filtered
O14647	CHD2	Chromodomain-helicase-DNA-binding protein 2	EEHGIELSSPRHSDNPSEEGEVK	(S1365,S1369,S1373)	_EEHGIELSS[Phospho (STY)]PRHS[Phospho (STY)]DNPS[Phospho (STY)]EEGEVK_.3	_EEHGIELSS[Phospho (STY)]PRHS[Phospho (STY)]DNPS[Phospho (STY)]EEGEVK_	0.770065	Filtered	0.775624	Filtered	Filtered	Filtered	124826	Filtered	131215	Filtered	Filtered	Filtered
O14647	CHD2	Chromodomain-helicase-DNA-binding protein 2	EEHGIELSSPRHSDNPSEEGEVKDDGLEK	(S1369,S1373)	_EEHGIELSSPRHS[Phospho (STY)]DNPS[Phospho (STY)]EEGEVKDDGLEK_.4	_EEHGIELSSPRHS[Phospho (STY)]DNPS[Phospho (STY)]EEGEVKDDGLEK_	0.195943	Filtered	Filtered	Filtered	Filtered	Filtered	107458	Filtered	Filtered	Filtered	Filtered	Filtered
O14647	CHD2	Chromodomain-helicase-DNA-binding protein 2	EEHGIELSSPRHSDNPSEEGEVK	(S1364,S1373)	_EEHGIELS[Phospho (STY)]SPRHSDNPS[Phospho (STY)]EEGEVK_.3	_EEHGIELS[Phospho (STY)]SPRHSDNPS[Phospho (STY)]EEGEVK_	Filtered	Filtered	0.205936	Filtered	Filtered	Filtered	Filtered	Filtered	32130.3	Filtered	Filtered	Filtered
O14647	CHD2	Chromodomain-helicase-DNA-binding protein 2	SPHDSKSPLDHRSPLER	(S1795,S1801,S1807)	_S[Phospho (STY)]PHDSKS[Phospho (STY)]PLDHRS[Phospho (STY)]PLER_.4	_S[Phospho (STY)]PHDSKS[Phospho (STY)]PLDHRS[Phospho (STY)]PLER_	7.76043e-05	Filtered	Filtered	Filtered	Filtered	Filtered	61120.7	Filtered	Filtered	Filtered	Filtered	Filtered
O14681	EI24	Etoposide-induced protein 2.4 homolog	FPSPHPSPAK	(S326,S330)	_FPS[Phospho (STY)]PHPS[Phospho (STY)]PAK_.2	_FPS[Phospho (STY)]PHPS[Phospho (STY)]PAK_	1	1	1	1	1	1	5548359	4.82573e+06	4827808	5.7694e+06	5081233	5.29481e+06
O14681	EI24	Etoposide-induced protein 2.4 homolog	FPSPHPSPAK	(S326)	_FPS[Phospho (STY)]PHPSPAK_.2	_FPS[Phospho (STY)]PHPSPAK_	1	1	1	1	1	1	1.80191e+06	1.76926e+06	1.42894e+06	1.35561e+06	1.14231e+06	1.19323e+06
O14681	EI24	Etoposide-induced protein 2.4 homolog	FPSPHPSPAK	(S330)	_FPSPHPS[Phospho (STY)]PAK_.2	_FPSPHPS[Phospho (STY)]PAK_	9.29483e-23	9.16913e-18	2.59686e-22	1.08959e-23	3.00469e-20	1.41709e-24	886565	889719	719777	684550	579361	578587
O14681	EI24	Etoposide-induced protein 2.4 homolog	RASSVLAQR	(S46)	_RAS[Phospho (STY)]SVLAQR_.2	_RAS[Phospho (STY)]SVLAQR_	Filtered	Filtered	Filtered	0.999834	0.997375	Filtered	Filtered	Filtered	Filtered	10141.7	14086.4	Filtered
O14683	TP53I11	Tumor protein p53-inducible protein 11	KHSQTDLVSR	(S14)	_KHS[Phospho (STY)]QTDLVSR_.2	_KHS[Phospho (STY)]QTDLVSR_	0.129741	0.999995	0.999958	Filtered	Filtered	Filtered	15121.3	13410.5	19026.7	Filtered	Filtered	Filtered
O14684	PTGES	Prostaglandin E synthase	HGGPQYCRSDPDVER	(C59,S61)	_HGGPQYC[Carbamidomethyl (C)]RS[Phospho (STY)]DPDVER_.3	_HGGPQYC[Carbamidomethyl (C)]RS[Phospho (STY)]DPDVER_	Filtered	Filtered	Filtered	1.50087e-05	0.227316	0.0368602	Filtered	Filtered	Filtered	48086.5	52598.7	56512.4
O14684	PTGES	Prostaglandin E synthase	HGGPQYCRSDPDVER	(C59,S61)	_HGGPQYC[Carbamidomethyl (C)]RS[Phospho (STY)]DPDVER_.2	_HGGPQYC[Carbamidomethyl (C)]RS[Phospho (STY)]DPDVER_	Filtered	Filtered	Filtered	1	1	0.999688	Filtered	Filtered	Filtered	39541.8	34900	33306
O14686	KMT2D	Histone-lysine N-methyltransferase 2D	ALSPVIPLIPR	(S4738)	_ALS[Phospho (STY)]PVIPLIPR_.2	_ALS[Phospho (STY)]PVIPLIPR_	1	1	1	1	1	1	2.76249e+06	2.70553e+06	2.09685e+06	2381917	1.6504e+06	2720164
O14686	KMT2D	Histone-lysine N-methyltransferase 2D	ASEPLLSPPPFGESR	(S2274)	_ASEPLLS[Phospho (STY)]PPPFGESR_.2	_ASEPLLS[Phospho (STY)]PPPFGESR_	0.997974	0.999979	0.99998	0.99999	0.999998	0.991386	532358	783263	640968	751192	923789	997291
O14686	KMT2D	Histone-lysine N-methyltransferase 2D	ASEPLLSPPPFGESR	(S2274)	_ASEPLLS[Phospho (STY)]PPPFGESR_.3	_ASEPLLS[Phospho (STY)]PPPFGESR_	0.989762	0.986681	Filtered	0.975541	0.990814	1	65054	75706.9	Filtered	62123.8	65567.7	110422
O14686	KMT2D	Histone-lysine N-methyltransferase 2D	ASEPLLSPPPFGESR	(S2269)	_AS[Phospho (STY)]EPLLSPPPFGESR_.2	_AS[Phospho (STY)]EPLLSPPPFGESR_	0.000538986	0.000247373	0.00944641	0.0316769	1.93104e-06	0.0128106	533451	785238	634343	754173	923532	1.01812e+06
O14686	KMT2D	Histone-lysine N-methyltransferase 2D	ASEPLLSPPPFGESR	(S2269)	_AS[Phospho (STY)]EPLLSPPPFGESR_.3	_AS[Phospho (STY)]EPLLSPPPFGESR_	0.0137761	0.0044788	0.90729	0.0156822	0.00500013	2.53885e-08	41574.7	46064.5	35206.8	40340	42612	75347.8
O14686	KMT2D	Histone-lysine N-methyltransferase 2D	HQPSTPDPFLK	(T2240)	_HQPST[Phospho (STY)]PDPFLK_.2	_HQPST[Phospho (STY)]PDPFLK_	0.999998	1	0.999999	0.999999	0.999954	0.999991	771076	1.01782e+06	756278	570071	756072	723124
O14686	KMT2D	Histone-lysine N-methyltransferase 2D	HQPSTPDPFLK	(S2239)	_HQPS[Phospho (STY)]TPDPFLK_.2	_HQPS[Phospho (STY)]TPDPFLK_	1.46959e-06	1.74515e-08	3.63071e-07	6.02081e-07	5.2966e-07	0.000403655	722913	940026	738903	536579	712090	650709
O14686	KMT2D	Histone-lysine N-methyltransferase 2D	IPNSYEVLFPESPAR	(S4822)	_IPNSYEVLFPES[Phospho (STY)]PAR_.2	_IPNSYEVLFPES[Phospho (STY)]PAR_	0.999997	1	0.957198	0.998424	0.999998	1	316016	312608	298112	405214	347244	354797
O14686	KMT2D	Histone-lysine N-methyltransferase 2D	IPNSYEVLFPESPAR	(S4822)	_IPNSYEVLFPES[Phospho (STY)]PAR_.3	_IPNSYEVLFPES[Phospho (STY)]PAR_	0.999943	0.999996	0.99987	0.999999	0.99999	0.999993	84979.1	84273.2	72723.4	93834.1	84619.5	105607
O14686	KMT2D	Histone-lysine N-methyltransferase 2D	PGAGQPGEFHTTPPGTPR	(T2228)	_PGAGQPGEFHT[Phospho (STY)]TPPGTPR_.3	_PGAGQPGEFHT[Phospho (STY)]TPPGTPR_	0.333333	0.333333	0.313406	Filtered	Filtered	0.333333	248492	505667	353494	Filtered	Filtered	203327
O14686	KMT2D	Histone-lysine N-methyltransferase 2D	PQGPTLEPPPGRVSPAAAQLADTLFSK	(T4368)	_PQGPTLEPPPGRVSPAAAQLADT[Phospho (STY)]LFSK_.3	_PQGPTLEPPPGRVSPAAAQLADT[Phospho (STY)]LFSK_	Filtered	0.426378	5.11976e-05	Filtered	0.000154669	4.27841e-10	Filtered	314375	202718	Filtered	163555	196009
O14686	KMT2D	Histone-lysine N-methyltransferase 2D	NLTMSPLHK	(T1604,M1605)	_NLT[Phospho (STY)]M[Oxidation (M)]SPLHK_.2	_NLT[Phospho (STY)]M[Oxidation (M)]SPLHK_	0.687744	0.742716	0.385956	Filtered	0.537387	Filtered	22579.5	22578.9	17553.4	Filtered	356345	Filtered
O14686	KMT2D	Histone-lysine N-methyltransferase 2D	VEEGGRHPSPCQFTIATPK	(C3132,T3138)	_VEEGGRHPSPC[Carbamidomethyl (C)]QFTIAT[Phospho (STY)]PK_.3	_VEEGGRHPSPC[Carbamidomethyl (C)]QFTIAT[Phospho (STY)]PK_	0.301535	0.0809612	0.000235971	Filtered	Filtered	Filtered	295279	339830	321099	Filtered	Filtered	Filtered
O14686	KMT2D	Histone-lysine N-methyltransferase 2D	GLEGKSPDTGPDWLK	(S4849)	_GLEGKS[Phospho (STY)]PDTGPDWLK_.3	_GLEGKS[Phospho (STY)]PDTGPDWLK_	0.99256	0.969496	0.762056	0.5	Filtered	0.582231	92445.6	90860.1	68962.9	90420.1	Filtered	92560.8
O14686	KMT2D	Histone-lysine N-methyltransferase 2D	GLEGKSPDTGPDWLK	(S4849)	_GLEGKS[Phospho (STY)]PDTGPDWLK_.2	_GLEGKS[Phospho (STY)]PDTGPDWLK_	Filtered	Filtered	0.997849	Filtered	Filtered	Filtered	Filtered	Filtered	40632.7	Filtered	Filtered	Filtered
O14686	KMT2D	Histone-lysine N-methyltransferase 2D	PQGPTLEPPPGRVSPAAAQLADTLFSK	(S4359)	_PQGPTLEPPPGRVS[Phospho (STY)]PAAAQLADTLFSK_.3	_PQGPTLEPPPGRVS[Phospho (STY)]PAAAQLADTLFSK_	0.999998	0.999974	Filtered	Filtered	Filtered	0.999443	63129.9	85761.7	Filtered	Filtered	Filtered	64854
O14686	KMT2D	Histone-lysine N-methyltransferase 2D	PQGPTLEPPPGRVSPAAAQLADTLFSK	(S4359)	_PQGPTLEPPPGRVS[Phospho (STY)]PAAAQLADTLFSK_.4	_PQGPTLEPPPGRVS[Phospho (STY)]PAAAQLADTLFSK_	0.985883	Filtered	0.999994	Filtered	Filtered	0.999517	55256.5	Filtered	50227.5	Filtered	Filtered	61736.4
O14686	KMT2D	Histone-lysine N-methyltransferase 2D	GLEGKSPDTGPDWLK	(T4852)	_GLEGKSPDT[Phospho (STY)]GPDWLK_.3	_GLEGKSPDT[Phospho (STY)]GPDWLK_	Filtered	0.0464392	0.235715	Filtered	Filtered	0.374382	Filtered	72230.4	51481.2	Filtered	Filtered	69634.5
O14686	KMT2D	Histone-lysine N-methyltransferase 2D	PGAGQPGEFHTTPPGTPR	(T2229)	_PGAGQPGEFHTT[Phospho (STY)]PPGTPR_.3	_PGAGQPGEFHTT[Phospho (STY)]PPGTPR_	0.333333	0.604571	Filtered	Filtered	Filtered	0.333333	352571	524175	Filtered	Filtered	Filtered	182594
O14686	KMT2D	Histone-lysine N-methyltransferase 2D	GDDGPDIADEESRGLEGK	(S1834)	_GDDGPDIADEES[Phospho (STY)]RGLEGK_.2	_GDDGPDIADEES[Phospho (STY)]RGLEGK_	1	1	1	Filtered	Filtered	Filtered	87119.3	125592	58784.5	Filtered	Filtered	Filtered
O14686	KMT2D	Histone-lysine N-methyltransferase 2D	NLTMSPLHK	(S1606)	_NLTMS[Phospho (STY)]PLHK_.2	_NLTMS[Phospho (STY)]PLHK_	Filtered	0.930814	0.720558	Filtered	Filtered	Filtered	Filtered	121011	119230	Filtered	Filtered	Filtered
O14686	KMT2D	Histone-lysine N-methyltransferase 2D	LEGPVSPDVEPGKEETEESKK	(S1671)	_LEGPVS[Phospho (STY)]PDVEPGKEETEESKK_.3	_LEGPVS[Phospho (STY)]PDVEPGKEETEESKK_	0.999997	0.999997	Filtered	Filtered	Filtered	0.999999	66113.3	56573.7	Filtered	Filtered	Filtered	66281.1
O14686	KMT2D	Histone-lysine N-methyltransferase 2D	VEEGGRHPSPCQFTIATPK	(S3130,C3132)	_VEEGGRHPS[Phospho (STY)]PC[Carbamidomethyl (C)]QFTIATPK_.3	_VEEGGRHPS[Phospho (STY)]PC[Carbamidomethyl (C)]QFTIATPK_	Filtered	Filtered	0.998948	Filtered	Filtered	Filtered	Filtered	Filtered	354645	Filtered	Filtered	Filtered
O14686	KMT2D	Histone-lysine N-methyltransferase 2D	VEEGGRHPSPCQFTIATPK	(S3130,C3132)	_VEEGGRHPS[Phospho (STY)]PC[Carbamidomethyl (C)]QFTIATPK_.4	_VEEGGRHPS[Phospho (STY)]PC[Carbamidomethyl (C)]QFTIATPK_	Filtered	0.405001	Filtered	Filtered	Filtered	Filtered	Filtered	22667.3	Filtered	Filtered	Filtered	Filtered
O14686	KMT2D	Histone-lysine N-methyltransferase 2D	EQHLGCGTPGLEGSR	(C1909,T1911)	_EQHLGC[Carbamidomethyl (C)]GT[Phospho (STY)]PGLEGSR_.2	_EQHLGC[Carbamidomethyl (C)]GT[Phospho (STY)]PGLEGSR_	Filtered	0.693401	0.444018	Filtered	Filtered	Filtered	Filtered	82037.2	54048.5	Filtered	Filtered	Filtered
O14686	KMT2D	Histone-lysine N-methyltransferase 2D	TLLSPQQQQQQQVALGPGMPAK	(S3986)	_TLLS[Phospho (STY)]PQQQQQQQVALGPGMPAK_.3	_TLLS[Phospho (STY)]PQQQQQQQVALGPGMPAK_	Filtered	Filtered	Filtered	Filtered	Filtered	0.5	Filtered	Filtered	Filtered	Filtered	Filtered	92310.9
O14686	KMT2D	Histone-lysine N-methyltransferase 2D	CPSLDNLAVPESPGVGGGK	(C2249,S2251)	_C[Carbamidomethyl (C)]PS[Phospho (STY)]LDNLAVPESPGVGGGK_.2	_C[Carbamidomethyl (C)]PS[Phospho (STY)]LDNLAVPESPGVGGGK_	Filtered	Filtered	0.692988	5.00809e-10	Filtered	Filtered	Filtered	Filtered	22286.3	32715.7	Filtered	Filtered
O14686	KMT2D	Histone-lysine N-methyltransferase 2D	GSPVLLDPEELAPVTPMEVYPECK	(S1151,C1172)	_GS[Phospho (STY)]PVLLDPEELAPVTPMEVYPEC[Carbamidomethyl (C)]K_.3	_GS[Phospho (STY)]PVLLDPEELAPVTPMEVYPEC[Carbamidomethyl (C)]K_	Filtered	0.0242664	Filtered	Filtered	Filtered	Filtered	Filtered	41757.9	Filtered	Filtered	Filtered	Filtered
O14686	KMT2D	Histone-lysine N-methyltransferase 2D	PRCPSLDNLAVPESPGVGGGK	(C2249,S2251)	_PRC[Carbamidomethyl (C)]PS[Phospho (STY)]LDNLAVPESPGVGGGK_.3	_PRC[Carbamidomethyl (C)]PS[Phospho (STY)]LDNLAVPESPGVGGGK_	Filtered	Filtered	0.0134348	Filtered	Filtered	Filtered	Filtered	Filtered	38950.2	Filtered	Filtered	Filtered
O14686	KMT2D	Histone-lysine N-methyltransferase 2D	VSPAAAQLADTLFSK	(S4359)	_VS[Phospho (STY)]PAAAQLADTLFSK_.2	_VS[Phospho (STY)]PAAAQLADTLFSK_	Filtered	Filtered	Filtered	Filtered	1	1	Filtered	Filtered	Filtered	Filtered	15551.6	16538.3
O14686	KMT2D	Histone-lysine N-methyltransferase 2D	ASFGATGGPPAHLLTPSPLSGPGGSSLLEK	(T3188,S3199)	_ASFGAT[Phospho (STY)]GGPPAHLLTPS[Phospho (STY)]PLSGPGGSSLLEK_.3	_ASFGAT[Phospho (STY)]GGPPAHLLTPS[Phospho (STY)]PLSGPGGSSLLEK_	Filtered	Filtered	2.41506e-08	Filtered	Filtered	Filtered	Filtered	Filtered	5014.49	Filtered	Filtered	Filtered
O14686	KMT2D	Histone-lysine N-methyltransferase 2D	PGAGQPGEFHTTPPGTPR	(T2233)	_PGAGQPGEFHTTPPGT[Phospho (STY)]PR_.3	_PGAGQPGEFHTTPPGT[Phospho (STY)]PR_	Filtered	Filtered	Filtered	Filtered	Filtered	0.744036	Filtered	Filtered	Filtered	Filtered	Filtered	352472
O14686	KMT2D	Histone-lysine N-methyltransferase 2D	ETAAAAAGAVGPPGSWGAEPSSPAFEQLSR	(T2706)	_ET[Phospho (STY)]AAAAAGAVGPPGSWGAEPSSPAFEQLSR_.3	_ET[Phospho (STY)]AAAAAGAVGPPGSWGAEPSSPAFEQLSR_	Filtered	Filtered	Filtered	0.0116548	Filtered	Filtered	Filtered	Filtered	Filtered	80467.8	Filtered	Filtered
O14713	ITGB1BP1	Integrin beta-1-binding protein 1	SSTVASLDTDSTK	(T44)	_SSTVASLDT[Phospho (STY)]DSTK_.2	_SSTVASLDT[Phospho (STY)]DSTK_	3.65567e-05	Filtered	3.1821e-07	1.11376e-06	0.000128391	Filtered	126152	Filtered	104860	227355	156387	Filtered
O14713	ITGB1BP1	Integrin beta-1-binding protein 1	SSTVASLDTDSTK	(S41)	_SSTVAS[Phospho (STY)]LDTDSTK_.2	_SSTVAS[Phospho (STY)]LDTDSTK_	Filtered	Filtered	0.0514161	0.999791	Filtered	Filtered	Filtered	Filtered	171841	356873	Filtered	Filtered
O14715;Q99666	RGPD8;RGPD5	RANBP2-like and GRIP domain-containing protein 8;RANBP2-like and GRIP domain-containing protein 5/6	YVASVLGLTPSPR	(S21);(S21)	_YVASVLGLTPS[Phospho (STY)]PR_.2	_YVASVLGLTPS[Phospho (STY)]PR_	Filtered	Filtered	Filtered	0.830436	0.999544	0.999755	Filtered	Filtered	Filtered	250312	173303	175522
O14715;Q99666	RGPD8;RGPD5	RANBP2-like and GRIP domain-containing protein 8;RANBP2-like and GRIP domain-containing protein 5/6	SYKYSPETPPR	(S796);(S796)	_SYKYS[Phospho (STY)]PETPPR_.2	_SYKYS[Phospho (STY)]PETPPR_	Filtered	Filtered	Filtered	0.210876	0.310172	0.990335	Filtered	Filtered	Filtered	171952	150581	178321
O14715;Q99666	RGPD8;RGPD5	RANBP2-like and GRIP domain-containing protein 8;RANBP2-like and GRIP domain-containing protein 5/6	LLPVINTMLQLSPEEK	(S1742);(S1742)	_LLPVINTMLQLS[Phospho (STY)]PEEK_.3	_LLPVINTMLQLS[Phospho (STY)]PEEK_	0.5	Filtered	Filtered	Filtered	0.980986	0.0630738	6760.61	Filtered	Filtered	Filtered	19526.7	16703.5
O14730	RIOK3	Serine/threonine-protein kinase RIO3	MDLVGVASPEPGTAAAWGPSK	(S8)	_M[Acetyl (Protein N-term)]DLVGVAS[Phospho (STY)]PEPGTAAAWGPSK_.3	_M[Acetyl (Protein N-term)]DLVGVAS[Phospho (STY)]PEPGTAAAWGPSK_	0.999685	Filtered	0.924953	Filtered	Filtered	0.995791	8823.79	Filtered	9984.11	Filtered	Filtered	4056.62
O14730	RIOK3	Serine/threonine-protein kinase RIO3	MDLVGVASPEPGTAAAWGPSK	(T13)	_M[Acetyl (Protein N-term)]DLVGVASPEPGT[Phospho (STY)]AAAWGPSK_.3	_M[Acetyl (Protein N-term)]DLVGVASPEPGT[Phospho (STY)]AAAWGPSK_	0.000477788	Filtered	0.0641543	Filtered	Filtered	Filtered	7454.45	Filtered	11794.6	Filtered	Filtered	Filtered
O14730	RIOK3	Serine/threonine-protein kinase RIO3	MDLVGVASPEPGTAAAWGPSK	(S8)	_[Acetyl (Protein N-term)]MDLVGVAS[Phospho (STY)]PEPGTAAAWGPSK_.3	_[Acetyl (Protein N-term)]MDLVGVAS[Phospho (STY)]PEPGTAAAWGPSK_	0.999642	Filtered	0.947832	Filtered	Filtered	Filtered	8140.65	Filtered	9320.37	Filtered	Filtered	Filtered
O14733	MAP2K7	Dual specificity mitogen-activated protein kinase kinase 7	TESPRTSGVLSQPHLPFFR	(T401)	_T[Phospho (STY)]ESPRTSGVLSQPHLPFFR_.3	_T[Phospho (STY)]ESPRTSGVLSQPHLPFFR_	0.104859	0.149227	0.00355207	0.0806986	0.0723892	0.0104771	285730	271076	201827	1.4208e+06	865088	631009
O14733	MAP2K7	Dual specificity mitogen-activated protein kinase kinase 7	SPSSESSPQHPTPPARPR	(S61)	_SPSSESS[Phospho (STY)]PQHPTPPARPR_.3	_SPSSESS[Phospho (STY)]PQHPTPPARPR_	0.267034	Filtered	0.362841	Filtered	Filtered	Filtered	117711	Filtered	64745.4	Filtered	Filtered	Filtered
O14733	MAP2K7	Dual specificity mitogen-activated protein kinase kinase 7	IDLNLDISPQRPR	(S35)	_IDLNLDIS[Phospho (STY)]PQRPR_.3	_IDLNLDIS[Phospho (STY)]PQRPR_	Filtered	Filtered	Filtered	Filtered	1	1	Filtered	Filtered	Filtered	Filtered	20984.5	27027.1
O14737	PDCD5	Programmed cell death protein 5	VMDSDEDDDY	(S119)	_VMDS[Phospho (STY)]DEDDDY_.2	_VMDS[Phospho (STY)]DEDDDY_	0.999531	0.999199	0.658749	0.999994	0.999247	0.999935	174604	181631	99712.8	162303	74312.2	187222
O14737	PDCD5	Programmed cell death protein 5	VMDSDEDDDY	(M117,S119)	_VM[Oxidation (M)]DS[Phospho (STY)]DEDDDY_.2	_VM[Oxidation (M)]DS[Phospho (STY)]DEDDDY_	Filtered	Filtered	Filtered	0.993765	Filtered	Filtered	Filtered	Filtered	Filtered	191122	Filtered	Filtered
O14745	SLC9A3R1	Na(+)/H(+) exchange regulatory cofactor NHE-RF1	EALAEAALESPRPALVR	(S280)	_EALAEAALES[Phospho (STY)]PRPALVR_.3	_EALAEAALES[Phospho (STY)]PRPALVR_	1	1	1	1	1	1	62605676	64037332	40152188	13414137	11318251	12834741
O14745	SLC9A3R1	Na(+)/H(+) exchange regulatory cofactor NHE-RF1	EALAEAALESPRPALVR	(S280)	_EALAEAALES[Phospho (STY)]PRPALVR_.2	_EALAEAALES[Phospho (STY)]PRPALVR_	1	1	1	1	1	1	14457613	15529561	9565910	3.16528e+06	2.78324e+06	2858827
O14745	SLC9A3R1	Na(+)/H(+) exchange regulatory cofactor NHE-RF1	SASSDTSEELNSQDSPPK	(S288)	_S[Phospho (STY)]ASSDTSEELNSQDSPPK_.2	_S[Phospho (STY)]ASSDTSEELNSQDSPPK_	0.000278526	0.000275027	0.000112475	0.00293235	0.00276512	0.0047136	47371524	41780544	42659548	7446323	6372599	6707167
O14745	SLC9A3R1	Na(+)/H(+) exchange regulatory cofactor NHE-RF1	SASSDTSEELNSQDSPPK	(S288)	_S[Phospho (STY)]ASSDTSEELNSQDSPPK_.3	_S[Phospho (STY)]ASSDTSEELNSQDSPPK_	0.024681	0.00656236	0.0101811	Filtered	0.0975724	0.0883709	2.85773e+06	4.60039e+06	2285385	Filtered	397724	429502
O14745	SLC9A3R1	Na(+)/H(+) exchange regulatory cofactor NHE-RF1	SASSDTSEELNSQDSPPK	(S290)	_SAS[Phospho (STY)]SDTSEELNSQDSPPK_.2	_SAS[Phospho (STY)]SDTSEELNSQDSPPK_	0.643364	0.852853	0.761825	0.415668	0.775701	0.815542	46130908	40716988	41571876	7.26379e+06	6223162	6.57159e+06
O14745	SLC9A3R1	Na(+)/H(+) exchange regulatory cofactor NHE-RF1	SASSDTSEELNSQDSPPK	(S291)	_SASS[Phospho (STY)]DTSEELNSQDSPPK_.2	_SASS[Phospho (STY)]DTSEELNSQDSPPK_	0.356574	0.147703	0.238452	0.582549	0.22193	0.180061	46087284	40617588	41448024	7235771	6.21196e+06	6567978
O14745	SLC9A3R1	Na(+)/H(+) exchange regulatory cofactor NHE-RF1	ENSREALAEAALESPRPALVR	(S269)	_ENS[Phospho (STY)]REALAEAALESPRPALVR_.3	_ENS[Phospho (STY)]REALAEAALESPRPALVR_	1	1	1	1	1	1	22946576	21648974	16371423	16742006	15162159	17549928
O14745	SLC9A3R1	Na(+)/H(+) exchange regulatory cofactor NHE-RF1	ENSREALAEAALESPRPALVR	(S269)	_ENS[Phospho (STY)]REALAEAALESPRPALVR_.4	_ENS[Phospho (STY)]REALAEAALESPRPALVR_	1	1	1	1	1	1	2.9496e+06	2.96116e+06	2.04083e+06	2.08125e+06	1.9038e+06	2.30329e+06
O14745	SLC9A3R1	Na(+)/H(+) exchange regulatory cofactor NHE-RF1	ENSREALAEAALESPRPALVR	(S269,S280)	_ENS[Phospho (STY)]REALAEAALES[Phospho (STY)]PRPALVR_.3	_ENS[Phospho (STY)]REALAEAALES[Phospho (STY)]PRPALVR_	1	1	1	1	1	1	4.19487e+06	4.20766e+06	2.90041e+06	2.46241e+06	2.18028e+06	2.25061e+06
O14745	SLC9A3R1	Na(+)/H(+) exchange regulatory cofactor NHE-RF1	ENSREALAEAALESPRPALVR	(S269,S280)	_ENS[Phospho (STY)]REALAEAALES[Phospho (STY)]PRPALVR_.4	_ENS[Phospho (STY)]REALAEAALES[Phospho (STY)]PRPALVR_	1	1	1	1	1	1	306113	326010	201459	152616	139975	173260
O14745	SLC9A3R1	Na(+)/H(+) exchange regulatory cofactor NHE-RF1	ENSREALAEAALESPR	(S269)	_ENS[Phospho (STY)]REALAEAALESPR_.3	_ENS[Phospho (STY)]REALAEAALESPR_	1	1	1	1	1	1	984125	919941	861247	552512	536481	717367
O14745	SLC9A3R1	Na(+)/H(+) exchange regulatory cofactor NHE-RF1	ENSREALAEAALESPR	(S269)	_ENS[Phospho (STY)]REALAEAALESPR_.2	_ENS[Phospho (STY)]REALAEAALESPR_	1	1	1	1	1	1	372996	367828	303700	216375	244694	261665
O14745	SLC9A3R1	Na(+)/H(+) exchange regulatory cofactor NHE-RF1	SASSDTSEELNSQDSPPK	(T293)	_SASSDT[Phospho (STY)]SEELNSQDSPPK_.3	_SASSDT[Phospho (STY)]SEELNSQDSPPK_	1.0666e-08	3.91369e-09	3.42571e-08	Filtered	0.000167475	Filtered	1.69778e+06	2.62054e+06	1.38753e+06	Filtered	343364	Filtered
O14745	SLC9A3R1	Na(+)/H(+) exchange regulatory cofactor NHE-RF1	SASSDTSEELNSQDSPPK	(S294)	_SASSDTS[Phospho (STY)]EELNSQDSPPK_.2	_SASSDTS[Phospho (STY)]EELNSQDSPPK_	2.2324e-11	2.4286e-05	Filtered	4.13422e-07	Filtered	Filtered	32116506	424539	Filtered	221195	Filtered	Filtered
O14745	SLC9A3R1	Na(+)/H(+) exchange regulatory cofactor NHE-RF1	SASSDTSEELNSQDSPPK	(S299)	_SASSDTSEELNS[Phospho (STY)]QDSPPK_.2	_SASSDTSEELNS[Phospho (STY)]QDSPPK_	0.299604	Filtered	0.618045	Filtered	Filtered	Filtered	155143	Filtered	82959.2	Filtered	Filtered	Filtered
O14745	SLC9A3R1	Na(+)/H(+) exchange regulatory cofactor NHE-RF1	LVEPGSPAEK	(S46)	_LVEPGS[Phospho (STY)]PAEK_.2	_LVEPGS[Phospho (STY)]PAEK_	1	Filtered	Filtered	Filtered	Filtered	Filtered	42055.5	Filtered	Filtered	Filtered	Filtered	Filtered
O14757	CHEK1	Serine/threonine-protein kinase Chk1	VTSGGVSESPSGFSK	(S280)	_VTS[Phospho (STY)]GGVSESPSGFSK_.2	_VTS[Phospho (STY)]GGVSESPSGFSK_	0.892788	0.74552	0.875417	0.782017	Filtered	Filtered	943682	749750	642641	882521	Filtered	Filtered
O14757	CHEK1	Serine/threonine-protein kinase Chk1	HIQSNLDFSPVNSASSEENVK	(S296)	_HIQS[Phospho (STY)]NLDFSPVNSASSEENVK_.3	_HIQS[Phospho (STY)]NLDFSPVNSASSEENVK_	0.987706	0.97169	Filtered	1	0.998863	Filtered	86111.8	61186.9	Filtered	168686	92549.6	Filtered
O14757	CHEK1	Serine/threonine-protein kinase Chk1	VTSGGVSESPSGFSK	(T279)	_VT[Phospho (STY)]SGGVSESPSGFSK_.2	_VT[Phospho (STY)]SGGVSESPSGFSK_	0.124228	0.413488	0.137386	Filtered	Filtered	Filtered	465666	368348	311397	Filtered	Filtered	Filtered
O14757	CHEK1	Serine/threonine-protein kinase Chk1	HIQSNLDFSPVNSASSEENVK	(S305)	_HIQSNLDFSPVNS[Phospho (STY)]ASSEENVK_.3	_HIQSNLDFSPVNS[Phospho (STY)]ASSEENVK_	0.00208718	0.0107794	Filtered	2.3984e-09	Filtered	Filtered	18661.6	22764.5	Filtered	61920.1	Filtered	Filtered
O14757	CHEK1	Serine/threonine-protein kinase Chk1	TGLSLWDTSPSYIDK	(S333)	_TGLSLWDTSPS[Phospho (STY)]YIDK_.2	_TGLSLWDTSPS[Phospho (STY)]YIDK_	Filtered	Filtered	Filtered	0.227794	Filtered	0.0573585	Filtered	Filtered	Filtered	70980.4	Filtered	38722.1
O14757	CHEK1	Serine/threonine-protein kinase Chk1	HIQSNLDFSPVNSASSEENVK	(S307)	_HIQSNLDFSPVNSAS[Phospho (STY)]SEENVK_.3	_HIQSNLDFSPVNSAS[Phospho (STY)]SEENVK_	1.03044e-05	Filtered	Filtered	Filtered	Filtered	Filtered	37462.7	Filtered	Filtered	Filtered	Filtered	Filtered
O14770	MEIS2	Homeobox protein Meis2	DGSSKSDHEELSGSSTNLADHNPSSWR	(S196)	_DGSS[Phospho (STY)]KSDHEELSGSSTNLADHNPSSWR_.4	_DGSS[Phospho (STY)]KSDHEELSGSSTNLADHNPSSWR_	0.239182	Filtered	0.156115	0.726437	0.524085	0.799393	80860.5	Filtered	65361	163501	188579	219690
O14770	MEIS2	Homeobox protein Meis2	DGSSKSDHEELSGSSTNLADHNPSSWR	(S196)	_DGSS[Phospho (STY)]KSDHEELSGSSTNLADHNPSSWR_.3	_DGSS[Phospho (STY)]KSDHEELSGSSTNLADHNPSSWR_	Filtered	0.268179	Filtered	0.182414	0.278697	0.693987	Filtered	64309.5	Filtered	123895	170885	181706
O14770	MEIS2	Homeobox protein Meis2	DGSSKSDHEELSGSSTNLADHNPSSWR	(T208)	_DGSSKSDHEELSGSST[Phospho (STY)]NLADHNPSSWR_.4	_DGSSKSDHEELSGSST[Phospho (STY)]NLADHNPSSWR_	0.000321275	Filtered	0.0203085	2.21616e-06	2.26463e-05	1.38759e-06	99938.8	Filtered	67465.5	179689	210091	257829
O14770	MEIS2	Homeobox protein Meis2	DGSSKSDHEELSGSSTNLADHNPSSWR	(T208)	_DGSSKSDHEELSGSST[Phospho (STY)]NLADHNPSSWR_.3	_DGSSKSDHEELSGSST[Phospho (STY)]NLADHNPSSWR_	Filtered	Filtered	Filtered	0.000892142	0.441617	0.221508	Filtered	Filtered	Filtered	99302.1	128719	144862
O14770	MEIS2	Homeobox protein Meis2	DGSSKSDHEELSGSSTNLADHNPSSWR	(S195)	_DGS[Phospho (STY)]SKSDHEELSGSSTNLADHNPSSWR_.4	_DGS[Phospho (STY)]SKSDHEELSGSSTNLADHNPSSWR_	0.709556	Filtered	Filtered	0.242512	0.142822	0.161963	78390.6	Filtered	Filtered	157921	180141	220556
O14770	MEIS2	Homeobox protein Meis2	DGSSKSDHEELSGSSTNLADHNPSSWR	(S195)	_DGS[Phospho (STY)]SKSDHEELSGSSTNLADHNPSSWR_.3	_DGS[Phospho (STY)]SKSDHEELSGSSTNLADHNPSSWR_	Filtered	Filtered	Filtered	0.534907	0.0684654	0.199033	Filtered	Filtered	Filtered	113750	164340	174839
O14770	MEIS2	Homeobox protein Meis2	DGSSKSDHEELSGSSTNLADHNPSSWR	(S198)	_DGSSKS[Phospho (STY)]DHEELSGSSTNLADHNPSSWR_.4	_DGSSKS[Phospho (STY)]DHEELSGSSTNLADHNPSSWR_	Filtered	Filtered	Filtered	0.0472085	0.323422	0.0268478	Filtered	Filtered	Filtered	225184	243718	285279
O14770	MEIS2	Homeobox protein Meis2	DGSSKSDHEELSGSSTNLADHNPSSWR	(S198)	_DGSSKS[Phospho (STY)]DHEELSGSSTNLADHNPSSWR_.3	_DGSSKS[Phospho (STY)]DHEELSGSSTNLADHNPSSWR_	Filtered	Filtered	Filtered	Filtered	0.136812	Filtered	Filtered	Filtered	Filtered	Filtered	35849	Filtered
O14787	TNPO2	Transportin-2	TVTLPHEAERPDGSEDAEDDDDDDALSDWNLRK	(S355)	_TVTLPHEAERPDGS[Phospho (STY)]EDAEDDDDDDALSDWNLRK_.4	_TVTLPHEAERPDGS[Phospho (STY)]EDAEDDDDDDALSDWNLRK_	0.179915	0.605222	0.962681	0.0904366	0.985256	0.972366	109109	95986.1	56481.1	93409.5	71726.5	101906
O14787	TNPO2	Transportin-2	TVTLPHEAERPDGSEDAEDDDDDDALSDWNLRK	(T344)	_TVT[Phospho (STY)]LPHEAERPDGSEDAEDDDDDDALSDWNLRK_.4	_TVT[Phospho (STY)]LPHEAERPDGSEDAEDDDDDDALSDWNLRK_	0.00453856	Filtered	Filtered	Filtered	Filtered	0.00189331	80118.6	Filtered	Filtered	Filtered	Filtered	70596.1
O14818	PSMA7	Proteasome subunit alpha type-7	AITVFSPDGHLFQVEYAQEAVK	(S11)	_AITVFS[Phospho (STY)]PDGHLFQVEYAQEAVK_.3	_AITVFS[Phospho (STY)]PDGHLFQVEYAQEAVK_	0.00534876	0.00078786	0.00194788	0.08946	0.00150896	0.185165	22287.9	28639.3	18133.7	17959.7	14965	16275.9
O14818	PSMA7	Proteasome subunit alpha type-7	AITVFSPDGHLFQVEYAQEAVK	(T8)	_AIT[Phospho (STY)]VFSPDGHLFQVEYAQEAVK_.3	_AIT[Phospho (STY)]VFSPDGHLFQVEYAQEAVK_	0.994464	Filtered	0.99804	0.908978	0.998528	Filtered	35573.7	Filtered	26912.7	26452.5	20450.5	Filtered
O14828	SCAMP3	Secretory carrier-associated membrane protein 3	DGGNPFAEPSELDNPFQDPAVIQHRPSR	(S32)	_DGGNPFAEPSELDNPFQDPAVIQHRPS[Phospho (STY)]R_.4	_DGGNPFAEPSELDNPFQDPAVIQHRPS[Phospho (STY)]R_	Filtered	Filtered	Filtered	Filtered	1	Filtered	Filtered	Filtered	Filtered	Filtered	180759	Filtered
O14874	BCKDK	[3-methyl-2-oxobutanoate dehydrogenase [lipoamide]] kinase, mitochondrial	STSATDTHHVEMAR	(T35)	_STSAT[Phospho (STY)]DTHHVEMAR_.3	_STSAT[Phospho (STY)]DTHHVEMAR_	1.06828e-23	4.92507e-19	2.86453e-24	6.07296e-18	9.61158e-17	2.28268e-16	1.90136e+06	1.30399e+06	1.75356e+06	509668	459403	469704
O14874	BCKDK	[3-methyl-2-oxobutanoate dehydrogenase [lipoamide]] kinase, mitochondrial	STSATDTHHVEMAR	(T35)	_STSAT[Phospho (STY)]DTHHVEMAR_.2	_STSAT[Phospho (STY)]DTHHVEMAR_	1.53087e-31	1.50912e-30	2.63322e-39	9.91773e-18	1.0726e-22	2.39977e-20	199378	209713	197704	70304.2	57676.7	64050.4
O14874	BCKDK	[3-methyl-2-oxobutanoate dehydrogenase [lipoamide]] kinase, mitochondrial	STSATDTHHVEMAR	(T32)	_ST[Phospho (STY)]SATDTHHVEMAR_.3	_ST[Phospho (STY)]SATDTHHVEMAR_	0.591862	0.0320676	0.0283733	0.542666	0.545783	0.0389181	1.56348e+06	1.05498e+06	1.45142e+06	411804	379018	382756
O14874	BCKDK	[3-methyl-2-oxobutanoate dehydrogenase [lipoamide]] kinase, mitochondrial	STSATDTHHVEMAR	(T32)	_ST[Phospho (STY)]SATDTHHVEMAR_.2	_ST[Phospho (STY)]SATDTHHVEMAR_	0.0106717	0.0148442	0.00184452	0.546674	0.0288267	0.0365295	312878	321889	310467	107668	90684.5	96283.3
O14874	BCKDK	[3-methyl-2-oxobutanoate dehydrogenase [lipoamide]] kinase, mitochondrial	STSATDTHHVEMAR	(S31)	_S[Phospho (STY)]TSATDTHHVEMAR_.3	_S[Phospho (STY)]TSATDTHHVEMAR_	0.407999	0.973236	0.971569	0.457644	0.454463	0.961098	1.49396e+06	1.01695e+06	1.38419e+06	396473	363039	366912
O14874	BCKDK	[3-methyl-2-oxobutanoate dehydrogenase [lipoamide]] kinase, mitochondrial	STSATDTHHVEMAR	(S31)	_S[Phospho (STY)]TSATDTHHVEMAR_.2	_S[Phospho (STY)]TSATDTHHVEMAR_	0.989234	0.985294	0.998129	0.457202	0.970983	0.96318	310998	322045	309028	101971	89495	93748.2
O14874	BCKDK	[3-methyl-2-oxobutanoate dehydrogenase [lipoamide]] kinase, mitochondrial	STSATDTHHVEMAR	(S33)	_STS[Phospho (STY)]ATDTHHVEMAR_.3	_STS[Phospho (STY)]ATDTHHVEMAR_	5.93561e-06	2.71742e-07	4.07639e-07	5.61738e-05	1.6312e-05	1.91285e-05	1.35649e+06	917412	1.25796e+06	359141	331210	333969
O14874	BCKDK	[3-methyl-2-oxobutanoate dehydrogenase [lipoamide]] kinase, mitochondrial	STSATDTHHVEMAR	(S33)	_STS[Phospho (STY)]ATDTHHVEMAR_.2	_STS[Phospho (STY)]ATDTHHVEMAR_	1.96545e-12	6.6018e-10	1.8081e-14	0.000154018	3.49328e-08	3.36321e-08	344039	351778	339529	118184	99763.2	105161
O14874	BCKDK	[3-methyl-2-oxobutanoate dehydrogenase [lipoamide]] kinase, mitochondrial	STSATDTHHVEMAR	(T37)	_STSATDT[Phospho (STY)]HHVEMAR_.3	_STSATDT[Phospho (STY)]HHVEMAR_	8.47817e-33	8.08174e-23	3.54939e-33	1.63975e-22	3.68421e-22	6.12132e-22	1.56295e+06	1.09824e+06	1.46048e+06	424481	378560	384710
O14874	BCKDK	[3-methyl-2-oxobutanoate dehydrogenase [lipoamide]] kinase, mitochondrial	STSATDTHHVEMAR	(S33,M42)	_STS[Phospho (STY)]ATDTHHVEM[Oxidation (M)]AR_.3	_STS[Phospho (STY)]ATDTHHVEM[Oxidation (M)]AR_	0.206821	0.0184153	0.00676771	Filtered	Filtered	Filtered	32917	15663.5	28359.2	Filtered	Filtered	Filtered
O14874	BCKDK	[3-methyl-2-oxobutanoate dehydrogenase [lipoamide]] kinase, mitochondrial	STSATDTHHVEMAR	(S33,M42)	_STS[Phospho (STY)]ATDTHHVEM[Oxidation (M)]AR_.2	_STS[Phospho (STY)]ATDTHHVEM[Oxidation (M)]AR_	0.0197545	0.00187393	0.00640903	Filtered	Filtered	Filtered	6369.14	6172.33	4346.44	Filtered	Filtered	Filtered
O14874	BCKDK	[3-methyl-2-oxobutanoate dehydrogenase [lipoamide]] kinase, mitochondrial	STSATDTHHVEMAR	(T32,M42)	_ST[Phospho (STY)]SATDTHHVEM[Oxidation (M)]AR_.3	_ST[Phospho (STY)]SATDTHHVEM[Oxidation (M)]AR_	0.638494	0.593496	0.393716	Filtered	Filtered	Filtered	32916.9	15686.8	27441.2	Filtered	Filtered	Filtered
O14874	BCKDK	[3-methyl-2-oxobutanoate dehydrogenase [lipoamide]] kinase, mitochondrial	STSATDTHHVEMAR	(S31,M42)	_S[Phospho (STY)]TSATDTHHVEM[Oxidation (M)]AR_.3	_S[Phospho (STY)]TSATDTHHVEM[Oxidation (M)]AR_	0.360621	0.387864	0.598314	Filtered	Filtered	Filtered	42873.6	23791	33752.9	Filtered	Filtered	Filtered
O14874	BCKDK	[3-methyl-2-oxobutanoate dehydrogenase [lipoamide]] kinase, mitochondrial	STSATDTHHVEMAR	(S31,M42)	_S[Phospho (STY)]TSATDTHHVEM[Oxidation (M)]AR_.2	_S[Phospho (STY)]TSATDTHHVEM[Oxidation (M)]AR_	0.42301	Filtered	0.400639	Filtered	Filtered	Filtered	7248.02	Filtered	4941.39	Filtered	Filtered	Filtered
O14896	IRF6	Interferon regulatory factor 6	LQISTPDIK	(T425)	_LQIST[Phospho (STY)]PDIK_.2	_LQIST[Phospho (STY)]PDIK_	2.2037e-06	0.000860214	1.86548e-05	0.0542934	0.000225068	0.0402635	450338	477520	305234	144067	112475	125977
O14896	IRF6	Interferon regulatory factor 6	LQISTPDIK	(S424)	_LQIS[Phospho (STY)]TPDIK_.2	_LQIS[Phospho (STY)]TPDIK_	0.999998	0.999159	0.999984	0.875589	0.999389	0.965989	370988	391786	252782	128194	100703	101545
O14896	IRF6	Interferon regulatory factor 6	HATRHSPQQEEENTIFK	(T44)	_HAT[Phospho (STY)]RHSPQQEEENTIFK_.4	_HAT[Phospho (STY)]RHSPQQEEENTIFK_	0.183648	0.00935493	Filtered	0.00929698	0.00362553	0.0259935	43417.8	32280.1	Filtered	26668.3	31602	34199.6
O14896	IRF6	Interferon regulatory factor 6	HATRHSPQQEEENTIFK	(S47)	_HATRHS[Phospho (STY)]PQQEEENTIFK_.4	_HATRHS[Phospho (STY)]PQQEEENTIFK_	0.821585	0.992274	0.988697	0.987846	0.987217	0.559003	57439.1	43564.3	44160.6	33417.5	42578.7	45058.1
O14907	TAX1BP3	Tax1-binding protein 3	GIYVTRVSEGGPAEIAGLQIGDK	(S61)	_GIYVTRVS[Phospho (STY)]EGGPAEIAGLQIGDK_.3	_GIYVTRVS[Phospho (STY)]EGGPAEIAGLQIGDK_	0.924332	0.512805	Filtered	0.999994	0.974745	0.999775	77605	74183	Filtered	96416.4	63158.6	120580
O14908	GIPC1	PDZ domain-containing protein GIPC1	SAGGRPGSGPQLGTGR	(S232)	_SAGGRPGS[Phospho (STY)]GPQLGTGR_.3	_SAGGRPGS[Phospho (STY)]GPQLGTGR_	0.999999	1	1	0.999999	0.999999	0.996762	1.90934e+06	1.90994e+06	1.5489e+06	1.56385e+06	1.43522e+06	1.22898e+06
O14908	GIPC1	PDZ domain-containing protein GIPC1	SAGGRPGSGPQLGTGR	(S232)	_SAGGRPGS[Phospho (STY)]GPQLGTGR_.2	_SAGGRPGS[Phospho (STY)]GPQLGTGR_	1	1	0.999979	0.999999	1	1	781007	1.0008e+06	713117	952695	731039	631012
O14908	GIPC1	PDZ domain-containing protein GIPC1	SAGGRPGSGPQLGTGR	(S225)	_S[Phospho (STY)]AGGRPGSGPQLGTGR_.3	_S[Phospho (STY)]AGGRPGSGPQLGTGR_	1	1	1	1	8.7145e-07	0.999977	200990	141877	135425	29030.4	512015	27367.3
O14908	GIPC1	PDZ domain-containing protein GIPC1	SAGGRPGSGPQLGTGR	(S225)	_S[Phospho (STY)]AGGRPGSGPQLGTGR_.2	_S[Phospho (STY)]AGGRPGSGPQLGTGR_	1	1	1	0.893592	0.999937	0.989905	143450	134802	108137	33337.7	29974.1	31616.8
O14908	GIPC1	PDZ domain-containing protein GIPC1	SAGGRPGSGPQLGTGR	(T238)	_SAGGRPGSGPQLGT[Phospho (STY)]GR_.3	_SAGGRPGSGPQLGT[Phospho (STY)]GR_	1	1	1	1	1	1	177467	178532	145629	286921	320304	345986
O14908	GIPC1	PDZ domain-containing protein GIPC1	SAGGRPGSGPQLGTGR	(T238)	_SAGGRPGSGPQLGT[Phospho (STY)]GR_.2	_SAGGRPGSGPQLGT[Phospho (STY)]GR_	0.980463	Filtered	Filtered	1	0.999992	1	31415	Filtered	Filtered	61812.5	60632	64446.2
O14920	IKBKB	Inhibitor of nuclear factor kappa-B kinase subunit beta	VRGPVSGSPDSMNASR	(S672)	_VRGPVSGS[Phospho (STY)]PDSMNASR_.3	_VRGPVSGS[Phospho (STY)]PDSMNASR_	0.998557	Filtered	0.989124	Filtered	0.997805	Filtered	305478	Filtered	271411	Filtered	108409	Filtered
O14920	IKBKB	Inhibitor of nuclear factor kappa-B kinase subunit beta	VRGPVSGSPDSMNASR	(S672)	_VRGPVSGS[Phospho (STY)]PDSMNASR_.2	_VRGPVSGS[Phospho (STY)]PDSMNASR_	Filtered	Filtered	0.999604	Filtered	Filtered	Filtered	Filtered	Filtered	89245	Filtered	Filtered	Filtered
O14920	IKBKB	Inhibitor of nuclear factor kappa-B kinase subunit beta	VRGPVSGSPDSMNASR	(S675)	_VRGPVSGSPDS[Phospho (STY)]MNASR_.3	_VRGPVSGSPDS[Phospho (STY)]MNASR_	Filtered	3.27208e-07	Filtered	Filtered	Filtered	Filtered	Filtered	149280	Filtered	Filtered	Filtered	Filtered
O14924	RGS12	Regulator of G-protein signaling 12	ALPDSQQVPSSPASK	(S850)	_ALPDSQQVPSS[Phospho (STY)]PASK_.2	_ALPDSQQVPSS[Phospho (STY)]PASK_	0.981278	0.970149	0.949022	0.438544	0.910127	0.98356	540061	459882	374168	267371	300562	291493
O14924	RGS12	Regulator of G-protein signaling 12	FDVGHESINNPNPNMLSK	(S195)	_FDVGHESINNPNPNMLS[Phospho (STY)]K_.3	_FDVGHESINNPNPNMLS[Phospho (STY)]K_	0.995993	0.999942	0.999861	Filtered	0.999982	Filtered	82589.8	76647.1	58424.6	Filtered	62367.4	Filtered
O14924	RGS12	Regulator of G-protein signaling 12	ALPDSQQVPSSPASK	(S853)	_ALPDSQQVPSSPAS[Phospho (STY)]K_.2	_ALPDSQQVPSSPAS[Phospho (STY)]K_	0.0186766	Filtered	Filtered	Filtered	Filtered	Filtered	363617	Filtered	Filtered	Filtered	Filtered	Filtered
O14936	CASK	Peripheral plasma membrane protein CASK	GAVLAAVSSHK	(S313)	_GAVLAAVS[Phospho (STY)]SHK_.2	_GAVLAAVS[Phospho (STY)]SHK_	0.999982	0.999955	0.999976	Filtered	Filtered	0.993483	103183	101632	73146.8	Filtered	Filtered	42627.8
O14936	CASK	Peripheral plasma membrane protein CASK	GAVLAAVSSHK	(S314)	_GAVLAAVSS[Phospho (STY)]HK_.2	_GAVLAAVSS[Phospho (STY)]HK_	1.59768e-05	4.35498e-05	2.15558e-05	Filtered	Filtered	Filtered	62188.9	58620.5	43442.8	Filtered	Filtered	Filtered
O14936	CASK	Peripheral plasma membrane protein CASK	FTSSPGLSTEDLK	(S51)	_FTSS[Phospho (STY)]PGLSTEDLK_.2	_FTSS[Phospho (STY)]PGLSTEDLK_	0.993918	0.0419398	0.0696577	Filtered	Filtered	Filtered	65149.8	48939.9	47274.3	Filtered	Filtered	Filtered
O14939	PLD2	Phospholipase D2	FAVAYSPAR	(S134)	_FAVAYS[Phospho (STY)]PAR_.2	_FAVAYS[Phospho (STY)]PAR_	Filtered	Filtered	Filtered	1	1	1	Filtered	Filtered	Filtered	324893	250347	288864
O14950;P19105	MYL12B;MYL12A	Myosin regulatory light chain 12B;Myosin regulatory light chain 12A	ATSNVFAMFDQSQIQEFK	(S20,M25);(S19,M24)	_ATS[Phospho (STY)]NVFAM[Oxidation (M)]FDQSQIQEFK_.3	_ATS[Phospho (STY)]NVFAM[Oxidation (M)]FDQSQIQEFK_	0.98379	0.984624	0.989433	0.976117	0.979533	0.977345	5.63025e+06	4.98429e+06	3.11789e+06	2990928	2239109	2.74128e+06
O14950;P19105	MYL12B;MYL12A	Myosin regulatory light chain 12B;Myosin regulatory light chain 12A	ATSNVFAMFDQSQIQEFK	(T19);(T18)	_AT[Phospho (STY)]SNVFAMFDQSQIQEFK_.3	_AT[Phospho (STY)]SNVFAMFDQSQIQEFK_	0.0183849	0.0207379	0.00717291	0.0277949	0.0127234	0.0298188	5188075	4701070	3.03987e+06	1993338	1.52484e+06	2.1789e+06
O14950;P19105	MYL12B;MYL12A	Myosin regulatory light chain 12B;Myosin regulatory light chain 12A	ATSNVFAMFDQSQIQEFK	(T19,M25);(T18,M24)	_AT[Phospho (STY)]SNVFAM[Oxidation (M)]FDQSQIQEFK_.3	_AT[Phospho (STY)]SNVFAM[Oxidation (M)]FDQSQIQEFK_	0.0163715	0.0157784	0.0108246	0.0239848	0.02049	0.0227269	3.83856e+06	3.4164e+06	2126936	2.01829e+06	1.54074e+06	1.91232e+06
O14950;P19105	MYL12B;MYL12A	Myosin regulatory light chain 12B;Myosin regulatory light chain 12A	ATSNVFAMFDQSQIQEFK	(S29);(S28)	_ATSNVFAMFDQS[Phospho (STY)]QIQEFK_.3	_ATSNVFAMFDQS[Phospho (STY)]QIQEFK_	5.79438e-28	3.93506e-27	7.23194e-28	3.8617e-28	7.73647e-28	1.75118e-27	3.58667e+06	3.296e+06	2.11637e+06	1.38393e+06	1078587	1.51493e+06
O14950;P19105	MYL12B;MYL12A	Myosin regulatory light chain 12B;Myosin regulatory light chain 12A	ATSNVFAMFDQSQIQEFK	(S20);(S19)	_ATS[Phospho (STY)]NVFAMFDQSQIQEFK_.3	_ATS[Phospho (STY)]NVFAMFDQSQIQEFK_	0.981677	0.979312	0.993	0.972433	0.987835	0.97033	2.24476e+06	1.9841e+06	1.34687e+06	791682	680269	830816
O14950;P19105	MYL12B;MYL12A	Myosin regulatory light chain 12B;Myosin regulatory light chain 12A	ATSNVFAMFDQSQIQEFK	(M25,S29);(M24,S28)	_ATSNVFAM[Oxidation (M)]FDQS[Phospho (STY)]QIQEFK_.3	_ATSNVFAM[Oxidation (M)]FDQS[Phospho (STY)]QIQEFK_	1.0599e-25	6.88346e-29	1.08687e-31	2.19589e-27	1.95988e-21	9.24277e-27	1.6468e+06	1.46447e+06	916101	869986	654475	1.04739e+06
O14950;P19105	MYL12B;MYL12A	Myosin regulatory light chain 12B;Myosin regulatory light chain 12A	ATSNVFAMFDQSQIQEFK	(T19,S20);(T18,S19)	_AT[Phospho (STY)]S[Phospho (STY)]NVFAMFDQSQIQEFK_.3	_AT[Phospho (STY)]S[Phospho (STY)]NVFAMFDQSQIQEFK_	1	1	1	0.999892	0.999999	Filtered	159358	173880	96072.9	75953.9	69986.2	Filtered
O14950;P19105	MYL12B;MYL12A	Myosin regulatory light chain 12B;Myosin regulatory light chain 12A	ATSNVFAMFDQSQIQEFK	(T19,S20,M25);(T18,S19,M24)	_AT[Phospho (STY)]S[Phospho (STY)]NVFAM[Oxidation (M)]FDQSQIQEFK_.3	_AT[Phospho (STY)]S[Phospho (STY)]NVFAM[Oxidation (M)]FDQSQIQEFK_	1	1	Filtered	Filtered	Filtered	Filtered	33383.5	39357.1	Filtered	Filtered	Filtered	Filtered
O14950;P19105	MYL12B;MYL12A	Myosin regulatory light chain 12B;Myosin regulatory light chain 12A	ELLTTMGDRFTDEEVDELYR	(T135);(T134)	_ELLTTMGDRFT[Phospho (STY)]DEEVDELYR_.3	_ELLTTMGDRFT[Phospho (STY)]DEEVDELYR_	Filtered	Filtered	Filtered	0.0161397	Filtered	0.998465	Filtered	Filtered	Filtered	12865.4	Filtered	12450.9
O14964	HGS	Hepatocyte growth factor-regulated tyrosine kinase substrate	ATSTTELPPEYLTSPLSQQSQLPPK	(T231)	_ATSTT[Phospho (STY)]ELPPEYLTSPLSQQSQLPPK_.3	_ATSTT[Phospho (STY)]ELPPEYLTSPLSQQSQLPPK_	0.0805484	Filtered	Filtered	Filtered	Filtered	Filtered	8228.37	Filtered	Filtered	Filtered	Filtered	Filtered
O14964	HGS	Hepatocyte growth factor-regulated tyrosine kinase substrate	AEPMPSASSAPPASSLYSSPVNSSAPLAEDIDPELAR	(Y308)	_AEPMPSASSAPPASSLY[Phospho (STY)]SSPVNSSAPLAEDIDPELAR_.4	_AEPMPSASSAPPASSLY[Phospho (STY)]SSPVNSSAPLAEDIDPELAR_	Filtered	Filtered	Filtered	Filtered	Filtered	0.244063	Filtered	Filtered	Filtered	Filtered	Filtered	1431.43
O14965	AURKA	Aurora kinase A	RTTLCGTLDYLPPEMIEGR	(C290,T292)	_RTTLC[Carbamidomethyl (C)]GT[Phospho (STY)]LDYLPPEMIEGR_.3	_RTTLC[Carbamidomethyl (C)]GT[Phospho (STY)]LDYLPPEMIEGR_	1.12448e-06	1.65805e-07	1.88216e-06	5.22266e-08	1.9691e-07	1.0897e-11	205859	186872	115957	77701.3	70836.9	81027.6
O14965	AURKA	Aurora kinase A	RTTLCGTLDYLPPEMIEGR	(T288,C290)	_RTT[Phospho (STY)]LC[Carbamidomethyl (C)]GTLDYLPPEMIEGR_.3	_RTT[Phospho (STY)]LC[Carbamidomethyl (C)]GTLDYLPPEMIEGR_	3.73082e-08	3.15178e-07	6.15536e-10	2.96728e-07	4.52795e-11	5.13129e-13	188012	175273	101334	78079.3	70452.9	76994.8
O14974	PPP1R12A	Protein phosphatase 1 regulatory subunit 12A	TGSYGALAEITASK	(T443)	_T[Phospho (STY)]GSYGALAEITASK_.2	_T[Phospho (STY)]GSYGALAEITASK_	1.38513e-09	2.01788e-10	1.0779e-12	1.13e-09	7.11119e-10	4.95899e-06	24694848	25569350	18350160	13198209	12968042	12858135
O14974	PPP1R12A	Protein phosphatase 1 regulatory subunit 12A	TGSYGALAEITASK	(S445)	_TGS[Phospho (STY)]YGALAEITASK_.2	_TGS[Phospho (STY)]YGALAEITASK_	1	1	1	1	1	0.999995	24539364	25409086	18236536	13141719	12897474	12798761
O14974	PPP1R12A	Protein phosphatase 1 regulatory subunit 12A	TGSYGALAEITASK	(Y446)	_TGSY[Phospho (STY)]GALAEITASK_.2	_TGSY[Phospho (STY)]GALAEITASK_	4.70025e-40	5.14337e-40	2.76456e-37	3.15614e-35	5.4465e-34	1.13222e-34	20886596	21653976	15581952	11244566	11004295	10927182
O14974	PPP1R12A	Protein phosphatase 1 regulatory subunit 12A	RLASTSDIEEK	(S507)	_RLAS[Phospho (STY)]TSDIEEK_.2	_RLAS[Phospho (STY)]TSDIEEK_	0.999592	0.999885	0.999988	0.997734	0.998668	0.988181	9161096	8937883	7.7256e+06	9002511	7.90543e+06	5.76597e+06
O14974	PPP1R12A	Protein phosphatase 1 regulatory subunit 12A	RLASTSDIEEK	(T508)	_RLAST[Phospho (STY)]SDIEEK_.2	_RLAST[Phospho (STY)]SDIEEK_	0.000406901	0.000116478	1.20371e-05	0.00227046	0.00132639	0.0116958	8868777	8783702	7551559	8785704	7717765	5.62572e+06
O14974	PPP1R12A	Protein phosphatase 1 regulatory subunit 12A	RLASTSDIEEK	(S509)	_RLASTS[Phospho (STY)]DIEEK_.2	_RLASTS[Phospho (STY)]DIEEK_	1.67537e-11	1.97068e-10	4.99509e-13	0.999454	0.987797	1.29584e-11	6.12603e+06	6.03763e+06	5218003	166027	147255	3.88636e+06
O14974	PPP1R12A	Protein phosphatase 1 regulatory subunit 12A	SGSYSYLEER	(S910)	_SGS[Phospho (STY)]YSYLEER_.2	_SGS[Phospho (STY)]YSYLEER_	0.995974	0.999057	0.999956	0.79211	0.99999	0.999726	1.65785e+06	1.52495e+06	1.49722e+06	1.11799e+06	1.11929e+06	1.261e+06
O14974	PPP1R12A	Protein phosphatase 1 regulatory subunit 12A	SGSYSYLEER	(S908)	_S[Phospho (STY)]GSYSYLEER_.2	_S[Phospho (STY)]GSYSYLEER_	0.00400027	0.000889258	4.20744e-05	0.209808	0.000312353	0.000223262	1539938	1.4198e+06	1.37331e+06	1053303	1.03898e+06	1.16608e+06
O14974	PPP1R12A	Protein phosphatase 1 regulatory subunit 12A	KSPLIESTANMDNNQSQK	(S299)	_KS[Phospho (STY)]PLIESTANMDNNQSQK_.3	_KS[Phospho (STY)]PLIESTANMDNNQSQK_	1	1	1	1	1	1	1.06556e+06	1.16022e+06	1.0232e+06	831192	903486	1.05522e+06
O14974	PPP1R12A	Protein phosphatase 1 regulatory subunit 12A	RSTQGVTLTDLQEAEK	(S695)	_RS[Phospho (STY)]TQGVTLTDLQEAEK_.3	_RS[Phospho (STY)]TQGVTLTDLQEAEK_	0.000566604	0.00028203	0.00037348	0.0031518	0.00234116	0.00412264	627093	720916	613933	266163	222197	389279
O14974	PPP1R12A	Protein phosphatase 1 regulatory subunit 12A	RISEMEEELK	(S995)	_RIS[Phospho (STY)]EMEEELK_.2	_RIS[Phospho (STY)]EMEEELK_	1	1	1	1	1	1	585618	538480	413159	327513	344086	329612
O14974	PPP1R12A	Protein phosphatase 1 regulatory subunit 12A	KSPLIESTANMDNNQSQK	(S299,M308)	_KS[Phospho (STY)]PLIESTANM[Oxidation (M)]DNNQSQK_.3	_KS[Phospho (STY)]PLIESTANM[Oxidation (M)]DNNQSQK_	1	1	1	1	1	1	362477	412081	313044	355933	326820	394043
O14974	PPP1R12A	Protein phosphatase 1 regulatory subunit 12A	RSTQGVTLTDLQEAEK	(T696)	_RST[Phospho (STY)]QGVTLTDLQEAEK_.3	_RST[Phospho (STY)]QGVTLTDLQEAEK_	0.999531	0.99974	0.999442	0.997185	0.998357	0.996653	708321	799601	689235	314654	260610	435357
O14974	PPP1R12A	Protein phosphatase 1 regulatory subunit 12A	RSTQGVTLTDLQEAEK	(T696)	_RST[Phospho (STY)]QGVTLTDLQEAEK_.2	_RST[Phospho (STY)]QGVTLTDLQEAEK_	0.975804	0.941747	0.990297	Filtered	Filtered	Filtered	281751	331336	323025	Filtered	Filtered	Filtered
O14974	PPP1R12A	Protein phosphatase 1 regulatory subunit 12A	KSPLIESTANMDNNQSQK	(T305)	_KSPLIEST[Phospho (STY)]ANMDNNQSQK_.3	_KSPLIEST[Phospho (STY)]ANMDNNQSQK_	1.72937e-10	Filtered	Filtered	6.04926e-14	7.30032e-11	3.08746e-16	404106	Filtered	Filtered	324127	347785	391828
O14974	PPP1R12A	Protein phosphatase 1 regulatory subunit 12A	YETSSTSAGDRYDSLLGR	(S903)	_YETSSTSAGDRYDS[Phospho (STY)]LLGR_.3	_YETSSTSAGDRYDS[Phospho (STY)]LLGR_	1.59091e-05	0.796346	0.0738692	Filtered	Filtered	8.02546e-05	312507	376126	344264	Filtered	Filtered	412679
O14974	PPP1R12A	Protein phosphatase 1 regulatory subunit 12A	RSTQGVTLTDLQEAEK	(T700)	_RSTQGVT[Phospho (STY)]LTDLQEAEK_.2	_RSTQGVT[Phospho (STY)]LTDLQEAEK_	0.0202069	0.0145902	5.7582e-05	Filtered	Filtered	0.42984	195904	214597	212062	Filtered	Filtered	133348
O14974	PPP1R12A	Protein phosphatase 1 regulatory subunit 12A	YETSSTSAGDRYDSLLGR	(T895)	_YETSST[Phospho (STY)]SAGDRYDSLLGR_.3	_YETSST[Phospho (STY)]SAGDRYDSLLGR_	Filtered	6.15368e-05	0.00031177	Filtered	Filtered	7.04292e-05	Filtered	192242	164784	Filtered	Filtered	203824
O14974	PPP1R12A	Protein phosphatase 1 regulatory subunit 12A	YETSSTSAGDRYDSLLGR	(S894)	_YETSS[Phospho (STY)]TSAGDRYDSLLGR_.3	_YETSS[Phospho (STY)]TSAGDRYDSLLGR_	2.60676e-05	Filtered	0.000193399	Filtered	Filtered	6.69326e-07	161568	Filtered	164750	Filtered	Filtered	199411
O14974	PPP1R12A	Protein phosphatase 1 regulatory subunit 12A	SYLTPVRDEESESQRK	(T671)	_SYLT[Phospho (STY)]PVRDEESESQRK_.3	_SYLT[Phospho (STY)]PVRDEESESQRK_	0.169144	0.0104621	Filtered	Filtered	Filtered	0.499782	155900	166056	Filtered	Filtered	Filtered	69134.8
O14974	PPP1R12A	Protein phosphatase 1 regulatory subunit 12A	SASSPRLSSSLDNK	(S472,S473)	_SAS[Phospho (STY)]S[Phospho (STY)]PRLSSSLDNK_.2	_SAS[Phospho (STY)]S[Phospho (STY)]PRLSSSLDNK_	0.926753	0.990138	0.955719	0.0747531	Filtered	Filtered	328067	351292	280528	543232	Filtered	Filtered
O14974	PPP1R12A	Protein phosphatase 1 regulatory subunit 12A	RLASTSDIEEK	(T508,S509)	_RLAST[Phospho (STY)]S[Phospho (STY)]DIEEK_.2	_RLAST[Phospho (STY)]S[Phospho (STY)]DIEEK_	Filtered	Filtered	Filtered	0.275943	0.305835	Filtered	Filtered	Filtered	Filtered	186799	149862	Filtered
O14974	PPP1R12A	Protein phosphatase 1 regulatory subunit 12A	RLASTSDIEEK	(S507,T508)	_RLAS[Phospho (STY)]T[Phospho (STY)]SDIEEK_.2	_RLAS[Phospho (STY)]T[Phospho (STY)]SDIEEK_	Filtered	Filtered	Filtered	0.724323	0.697082	Filtered	Filtered	Filtered	Filtered	169328	156646	Filtered
O14974	PPP1R12A	Protein phosphatase 1 regulatory subunit 12A	RLASTSDIEEK	(S507,S509)	_RLAS[Phospho (STY)]TS[Phospho (STY)]DIEEK_.2	_RLAS[Phospho (STY)]TS[Phospho (STY)]DIEEK_	Filtered	Filtered	Filtered	0.27604	0.184146	Filtered	Filtered	Filtered	Filtered	161428	155492	Filtered
O14974	PPP1R12A	Protein phosphatase 1 regulatory subunit 12A	EEERKDESPATWR	(S432)	_EEERKDES[Phospho (STY)]PATWR_.2	_EEERKDES[Phospho (STY)]PATWR_	0.0715059	0.887092	0.147772	Filtered	Filtered	Filtered	18128.7	33922.5	18596.7	Filtered	Filtered	Filtered
O14974	PPP1R12A	Protein phosphatase 1 regulatory subunit 12A	EEERKDESPATWR	(S432)	_EEERKDES[Phospho (STY)]PATWR_.3	_EEERKDES[Phospho (STY)]PATWR_	Filtered	0.5	Filtered	Filtered	Filtered	Filtered	Filtered	137568	Filtered	Filtered	Filtered	Filtered
O14974	PPP1R12A	Protein phosphatase 1 regulatory subunit 12A	SPLIESTANMDNNQSQK	(S299)	_S[Phospho (STY)]PLIESTANMDNNQSQK_.2	_S[Phospho (STY)]PLIESTANMDNNQSQK_	0.999964	0.992038	0.999434	Filtered	0.995899	Filtered	39418	58965.8	45776.3	Filtered	46980.5	Filtered
O14974	PPP1R12A	Protein phosphatase 1 regulatory subunit 12A	YETSSTSAGDRYDSLLGR	(S893)	_YETS[Phospho (STY)]STSAGDRYDSLLGR_.3	_YETS[Phospho (STY)]STSAGDRYDSLLGR_	Filtered	Filtered	Filtered	Filtered	Filtered	4.19964e-06	Filtered	Filtered	Filtered	Filtered	Filtered	230713
O14974	PPP1R12A	Protein phosphatase 1 regulatory subunit 12A	KDESPATWR	(S432)	_KDES[Phospho (STY)]PATWR_.2	_KDES[Phospho (STY)]PATWR_	Filtered	Filtered	0.973138	Filtered	Filtered	Filtered	Filtered	Filtered	58804.3	Filtered	Filtered	Filtered
O14976	GAK	Cyclin-G-associated kinase	SLLQSALDFLAGPGSLGGASGR	(S16)	_[Acetyl (Protein N-term)]SLLQSALDFLAGPGS[Phospho (STY)]LGGASGR_.3	_[Acetyl (Protein N-term)]SLLQSALDFLAGPGS[Phospho (STY)]LGGASGR_	0.99302	0.991735	0.209759	Filtered	Filtered	Filtered	2237.81	3043.75	3917.07	Filtered	Filtered	Filtered
O14976	GAK	Cyclin-G-associated kinase	ESESALMEDRDESEVSDEGGSPISSEGQEPR	(S815,M820,S834)	_ES[Phospho (STY)]ESALM[Oxidation (M)]EDRDESEVSDEGGS[Phospho (STY)]PISSEGQEPR_.4	_ES[Phospho (STY)]ESALM[Oxidation (M)]EDRDESEVSDEGGS[Phospho (STY)]PISSEGQEPR_	0.000502442	Filtered	0.000125363	Filtered	Filtered	Filtered	378593	Filtered	158698	Filtered	Filtered	Filtered
O14976	GAK	Cyclin-G-associated kinase	SLLQSALDFLAGPGSLGGASGR	(S2,S16)	_S[Acetyl (Protein N-term)]LLQSALDFLAGPGS[Phospho (STY)]LGGASGR_.3	_S[Acetyl (Protein N-term)]LLQSALDFLAGPGS[Phospho (STY)]LGGASGR_	Filtered	0.990921	0.208901	Filtered	Filtered	Filtered	Filtered	2745.83	4101.45	Filtered	Filtered	Filtered
O14976	GAK	Cyclin-G-associated kinase	ESESALMEDRDESEVSDEGGSPISSEGQEPR	(S815,S834)	_ES[Phospho (STY)]ESALMEDRDESEVSDEGGS[Phospho (STY)]PISSEGQEPR_.4	_ES[Phospho (STY)]ESALMEDRDESEVSDEGGS[Phospho (STY)]PISSEGQEPR_	Filtered	Filtered	Filtered	Filtered	Filtered	1.29173e-05	Filtered	Filtered	Filtered	Filtered	Filtered	435818
O14976	GAK	Cyclin-G-associated kinase	SLLQSALDFLAGPGSLGGASGR	(S6)	_[Acetyl (Protein N-term)]SLLQS[Phospho (STY)]ALDFLAGPGSLGGASGR_.3	_[Acetyl (Protein N-term)]SLLQS[Phospho (STY)]ALDFLAGPGSLGGASGR_	Filtered	Filtered	0.780472	Filtered	Filtered	Filtered	Filtered	Filtered	2035.61	Filtered	Filtered	Filtered
O14979	HNRNPDL	Heterogeneous nuclear ribonucleoprotein D-like	VFVGGLSPDTSEEQIK	(S245)	_VFVGGLSPDTS[Phospho (STY)]EEQIK_.2	_VFVGGLSPDTS[Phospho (STY)]EEQIK_	8.71668e-09	1.73589e-07	Filtered	4.3017e-06	7.78377e-10	8.20657e-08	542160	496456	Filtered	335163	273277	282209
O14979	HNRNPDL	Heterogeneous nuclear ribonucleoprotein D-like	VFVGGLSPDTSEEQIK	(T244)	_VFVGGLSPDT[Phospho (STY)]SEEQIK_.2	_VFVGGLSPDT[Phospho (STY)]SEEQIK_	3.14835e-09	9.09577e-07	Filtered	3.06887e-06	7.902e-07	Filtered	488677	453495	Filtered	291685	255711	Filtered
O14979	HNRNPDL	Heterogeneous nuclear ribonucleoprotein D-like	VFVGGLSPDTSEEQIK	(S241)	_VFVGGLS[Phospho (STY)]PDTSEEQIK_.2	_VFVGGLS[Phospho (STY)]PDTSEEQIK_	1	0.999995	Filtered	Filtered	0.999999	Filtered	497021	482428	Filtered	Filtered	257401	Filtered
O14980	XPO1	Exportin-1	ESPFSTSASPLLSGSQHFDVPPR	(S387)	_ESPFS[Phospho (STY)]TSASPLLSGSQHFDVPPR_.3	_ESPFS[Phospho (STY)]TSASPLLSGSQHFDVPPR_	0.000642257	0.00130898	0.000423636	0.000394553	0.0120452	0.00128874	1.26425e+06	1.1208e+06	833345	1.52032e+06	1.31911e+06	1.3277e+06
O14980	XPO1	Exportin-1	ESPFSTSASPLLSGSQHFDVPPR	(S397)	_ESPFSTSASPLLSGS[Phospho (STY)]QHFDVPPR_.3	_ESPFSTSASPLLSGS[Phospho (STY)]QHFDVPPR_	3.92522e-07	Filtered	2.99471e-05	0.00181357	4.1508e-05	8.43109e-05	3.05232e+06	Filtered	1.60406e+06	3952440	3.23219e+06	3632950
O14980	XPO1	Exportin-1	ESPFSTSASPLLSGSQHFDVPPR	(S391)	_ESPFSTSAS[Phospho (STY)]PLLSGSQHFDVPPR_.3	_ESPFSTSAS[Phospho (STY)]PLLSGSQHFDVPPR_	0.977138	0.913753	0.881055	0.484669	0.982854	0.586089	3.56873e+06	3.3185e+06	2.56732e+06	4685696	3.65112e+06	4051788
O14980	XPO1	Exportin-1	ESPFSTSASPLLSGSQHFDVPPR	(S384)	_ES[Phospho (STY)]PFSTSASPLLSGSQHFDVPPR_.3	_ES[Phospho (STY)]PFSTSASPLLSGSQHFDVPPR_	0.0176538	0.000463345	0.00082449	0.00448304	0.0196243	0.0399021	3.23005e+06	2.88163e+06	2.27656e+06	4180670	3.39067e+06	3.7446e+06
O14980	XPO1	Exportin-1	LLSEEVFDFSSGQITQVK	(S175)	_LLS[Phospho (STY)]EEVFDFSSGQITQVK_.3	_LLS[Phospho (STY)]EEVFDFSSGQITQVK_	Filtered	Filtered	Filtered	Filtered	Filtered	0.589219	Filtered	Filtered	Filtered	Filtered	Filtered	160336
O14986	PIP5K1B	Phosphatidylinositol 4-phosphate 5-kinase type-1 beta	RDLLTEGQSFSSLDEEALGSR	(S445,S448)	_RDLLTEGQS[Phospho (STY)]FSS[Phospho (STY)]LDEEALGSR_.3	_RDLLTEGQS[Phospho (STY)]FSS[Phospho (STY)]LDEEALGSR_	0.00118909	0.173818	0.210099	Filtered	Filtered	Filtered	31951.3	32170.3	31174.5	Filtered	Filtered	Filtered
O14986	PIP5K1B	Phosphatidylinositol 4-phosphate 5-kinase type-1 beta	RDLLTEGQSFSSLDEEALGSR	(S447,S448)	_RDLLTEGQSFS[Phospho (STY)]S[Phospho (STY)]LDEEALGSR_.3	_RDLLTEGQSFS[Phospho (STY)]S[Phospho (STY)]LDEEALGSR_	0.998801	0.838334	0.838044	Filtered	Filtered	Filtered	23269.7	24302.2	20984.7	Filtered	Filtered	Filtered
O14986	PIP5K1B	Phosphatidylinositol 4-phosphate 5-kinase type-1 beta	DLLTEGQSFSSLDEEALGSR	(S447,S448)	_DLLTEGQSFS[Phospho (STY)]S[Phospho (STY)]LDEEALGSR_.3	_DLLTEGQSFS[Phospho (STY)]S[Phospho (STY)]LDEEALGSR_	0.0971817	0.305415	Filtered	Filtered	Filtered	Filtered	2655.45	2331.97	Filtered	Filtered	Filtered	Filtered
O14986	PIP5K1B	Phosphatidylinositol 4-phosphate 5-kinase type-1 beta	DLLTEGQSFSSLDEEALGSR	(T441,S448)	_DLLT[Phospho (STY)]EGQSFSS[Phospho (STY)]LDEEALGSR_.3	_DLLT[Phospho (STY)]EGQSFSS[Phospho (STY)]LDEEALGSR_	Filtered	0.306031	Filtered	Filtered	Filtered	Filtered	Filtered	2162.92	Filtered	Filtered	Filtered	Filtered
O15013	ARHGEF10	Rho guanine nucleotide exchange factor 10	SDLSSSSGSLSLSHGSSSLEHR	(S1283,S1287)	_SDLSS[Phospho (STY)]SSGS[Phospho (STY)]LSLSHGSSSLEHR_.3	_SDLSS[Phospho (STY)]SSGS[Phospho (STY)]LSLSHGSSSLEHR_	0.312105	0.113189	0.00407446	0.156268	0.00816821	0.0749714	156052	151890	144470	1.06632e+06	928954	1.05577e+06
O15013	ARHGEF10	Rho guanine nucleotide exchange factor 10	SDLSSSSGSLSLSHGSSSLEHR	(S1282,S1283)	_SDLS[Phospho (STY)]S[Phospho (STY)]SSGSLSLSHGSSSLEHR_.3	_SDLS[Phospho (STY)]S[Phospho (STY)]SSGSLSLSHGSSSLEHR_	0.779355	0.557509	0.467125	0.00628651	0.031222	0.0306995	147323	137285	132924	1.02757e+06	922153	1.06759e+06
O15013	ARHGEF10	Rho guanine nucleotide exchange factor 10	SDLSSSSGSLSLSHGSSSLEHR	(S1287,S1289)	_SDLSSSSGS[Phospho (STY)]LS[Phospho (STY)]LSHGSSSLEHR_.3	_SDLSSSSGS[Phospho (STY)]LS[Phospho (STY)]LSHGSSSLEHR_	0.455344	0.0306698	0.0494528	2.25592e-09	1.79012e-09	2.96338e-08	144691	130513	129417	1.02144e+06	907149	1.0558e+06
O15013	ARHGEF10	Rho guanine nucleotide exchange factor 10	SDLSSSSGSLSLSHGSSSLEHR	(S1282,S1284)	_SDLS[Phospho (STY)]SS[Phospho (STY)]SGSLSLSHGSSSLEHR_.3	_SDLS[Phospho (STY)]SS[Phospho (STY)]SGSLSLSHGSSSLEHR_	0.230568	0.460062	0.468589	0.00757099	0.0919883	0.0306045	143103	136409	126607	996297	879406	989394
O15013	ARHGEF10	Rho guanine nucleotide exchange factor 10	SDLSSSSGSLSLSHGSSSLEHR	(S1284,S1289)	_SDLSSS[Phospho (STY)]SGSLS[Phospho (STY)]LSHGSSSLEHR_.3	_SDLSSS[Phospho (STY)]SGSLS[Phospho (STY)]LSHGSSSLEHR_	0.00268291	0.084365	Filtered	2.58091e-09	3.52935e-09	4.01348e-08	154719	143859	Filtered	1.11066e+06	983111	1.13511e+06
O15013	ARHGEF10	Rho guanine nucleotide exchange factor 10	SDLSSSSGSLSLSHGSSSLEHR	(S1282,S1287)	_SDLS[Phospho (STY)]SSSGS[Phospho (STY)]LSLSHGSSSLEHR_.3	_SDLS[Phospho (STY)]SSSGS[Phospho (STY)]LSLSHGSSSLEHR_	0.242963	0.105124	Filtered	0.0183157	0.00945529	0.037248	125138	105190	Filtered	894522	804745	947390
O15013	ARHGEF10	Rho guanine nucleotide exchange factor 10	SDLSSSSGSLSLSHGSSSLEHR	(S1279,S1289)	_S[Phospho (STY)]DLSSSSGSLS[Phospho (STY)]LSHGSSSLEHR_.3	_S[Phospho (STY)]DLSSSSGSLS[Phospho (STY)]LSHGSSSLEHR_	0.00237155	0.0012481	3.20407e-05	2.24069e-09	1.48756e-09	2.79111e-08	145610	137222	129315	1.03113e+06	916571	1.05696e+06
O15013	ARHGEF10	Rho guanine nucleotide exchange factor 10	SDLSSSSGSLSLSHGSSSLEHR	(S1285,S1289)	_SDLSSSS[Phospho (STY)]GSLS[Phospho (STY)]LSHGSSSLEHR_.3	_SDLSSSS[Phospho (STY)]GSLS[Phospho (STY)]LSHGSSSLEHR_	Filtered	Filtered	Filtered	3.11414e-09	1.71186e-08	7.60008e-08	Filtered	Filtered	Filtered	1.01452e+06	911507	1.04061e+06
O15013	ARHGEF10	Rho guanine nucleotide exchange factor 10	SDLSSSSGSLSLSHGSSSLEHR	(S1282)	_SDLS[Phospho (STY)]SSSGSLSLSHGSSSLEHR_.3	_SDLS[Phospho (STY)]SSSGSLSLSHGSSSLEHR_	0.237049	Filtered	0.125375	0.0616862	0.00155888	0.0299391	143461	Filtered	114663	780544	619221	693212
O15013	ARHGEF10	Rho guanine nucleotide exchange factor 10	SDLSSSSGSLSLSHGSSSLEHR	(S1282)	_SDLS[Phospho (STY)]SSSGSLSLSHGSSSLEHR_.4	_SDLS[Phospho (STY)]SSSGSLSLSHGSSSLEHR_	Filtered	Filtered	Filtered	0.118167	Filtered	Filtered	Filtered	Filtered	Filtered	12870.5	Filtered	Filtered
O15013	ARHGEF10	Rho guanine nucleotide exchange factor 10	SDLSSSSGSLSLSHGSSSLEHR	(S1279)	_S[Phospho (STY)]DLSSSSGSLSLSHGSSSLEHR_.3	_S[Phospho (STY)]DLSSSSGSLSLSHGSSSLEHR_	Filtered	Filtered	Filtered	1.74222e-05	2.65258e-07	0.000112092	Filtered	Filtered	Filtered	698919	549095	622551
O15013	ARHGEF10	Rho guanine nucleotide exchange factor 10	SDLSSSSGSLSLSHGSSSLEHR	(S1285,S1291)	_SDLSSSS[Phospho (STY)]GSLSLS[Phospho (STY)]HGSSSLEHR_.3	_SDLSSSS[Phospho (STY)]GSLSLS[Phospho (STY)]HGSSSLEHR_	Filtered	Filtered	Filtered	1.02271e-17	1.113e-16	1.25499e-15	Filtered	Filtered	Filtered	382071	329010	385835
O15013	ARHGEF10	Rho guanine nucleotide exchange factor 10	SDLSSSSGSLSLSHGSSSLEHR	(S1284,S1296)	_SDLSSS[Phospho (STY)]SGSLSLSHGSSS[Phospho (STY)]LEHR_.3	_SDLSSS[Phospho (STY)]SGSLSLSHGSSS[Phospho (STY)]LEHR_	Filtered	Filtered	Filtered	8.62059e-32	8.27574e-31	1.64877e-29	Filtered	Filtered	Filtered	191369	162101	186054
O15013	ARHGEF10	Rho guanine nucleotide exchange factor 10	SDLSSSSGSLSLSHGSSSLEHR	(S1285,S1287)	_SDLSSSS[Phospho (STY)]GS[Phospho (STY)]LSLSHGSSSLEHR_.3	_SDLSSSS[Phospho (STY)]GS[Phospho (STY)]LSLSHGSSSLEHR_	0.070678	0.117093	Filtered	0.0207413	0.00971767	0.0610864	161589	163396	Filtered	1.24677e+06	1.11902e+06	1.27866e+06
O15013	ARHGEF10	Rho guanine nucleotide exchange factor 10	SDLSSSSGSLSLSHGSSSLEHR	(S1289)	_SDLSSSSGSLS[Phospho (STY)]LSHGSSSLEHR_.3	_SDLSSSSGSLS[Phospho (STY)]LSHGSSSLEHR_	Filtered	Filtered	Filtered	8.10008e-08	0.000200814	2.56437e-09	Filtered	Filtered	Filtered	838182	668105	721239
O15013	ARHGEF10	Rho guanine nucleotide exchange factor 10	SDLSSSSGSLSLSHGSSSLEHR	(S1285)	_SDLSSSS[Phospho (STY)]GSLSLSHGSSSLEHR_.3	_SDLSSSS[Phospho (STY)]GSLSLSHGSSSLEHR_	Filtered	Filtered	Filtered	5.23703e-05	0.00086642	0.011947	Filtered	Filtered	Filtered	750937	601080	673241
O15013	ARHGEF10	Rho guanine nucleotide exchange factor 10	SRDSLAPGPEPQDEDQK	(S1229)	_S[Phospho (STY)]RDSLAPGPEPQDEDQK_.2	_S[Phospho (STY)]RDSLAPGPEPQDEDQK_	Filtered	Filtered	Filtered	1.73454e-05	6.38108e-06	1.44591e-07	Filtered	Filtered	Filtered	106271	100604	84587.3
O15013	ARHGEF10	Rho guanine nucleotide exchange factor 10	SRDSLAPGPEPQDEDQK	(S1232)	_SRDS[Phospho (STY)]LAPGPEPQDEDQK_.2	_SRDS[Phospho (STY)]LAPGPEPQDEDQK_	Filtered	Filtered	Filtered	0.999982	0.999994	1	Filtered	Filtered	Filtered	108499	99633.2	83027.2
O15013	ARHGEF10	Rho guanine nucleotide exchange factor 10	SDLSSSSGSLSLSHGSSSLEHR	(S1284,S1287)	_SDLSSS[Phospho (STY)]SGS[Phospho (STY)]LSLSHGSSSLEHR_.3	_SDLSSS[Phospho (STY)]SGS[Phospho (STY)]LSLSHGSSSLEHR_	Filtered	Filtered	Filtered	0.145427	0.0140768	Filtered	Filtered	Filtered	Filtered	785010	680921	Filtered
O15013	ARHGEF10	Rho guanine nucleotide exchange factor 10	SDLSSSSGSLSLSHGSSSLEHR	(S1283,S1285)	_SDLSS[Phospho (STY)]SS[Phospho (STY)]GSLSLSHGSSSLEHR_.3	_SDLSS[Phospho (STY)]SS[Phospho (STY)]GSLSLSHGSSSLEHR_	Filtered	Filtered	Filtered	0.356953	Filtered	Filtered	Filtered	Filtered	Filtered	584195	Filtered	Filtered
O15013	ARHGEF10	Rho guanine nucleotide exchange factor 10	SDLSSSSGSLSLSHGSSSLEHR	(S1289,S1291,S1296)	_SDLSSSSGSLS[Phospho (STY)]LS[Phospho (STY)]HGSSS[Phospho (STY)]LEHR_.3	_SDLSSSSGSLS[Phospho (STY)]LS[Phospho (STY)]HGSSS[Phospho (STY)]LEHR_	Filtered	Filtered	1.92822e-05	Filtered	Filtered	Filtered	Filtered	Filtered	10347.9	Filtered	Filtered	Filtered
O15014	ZNF609	Zinc finger protein 609	ELESPLTPGK	(T746)	_ELESPLT[Phospho (STY)]PGK_.2	_ELESPLT[Phospho (STY)]PGK_	1	1	1	1	1	1	2.48573e+06	2.30939e+06	1.75923e+06	2.04415e+06	1851341	2465315
O15014	ZNF609	Zinc finger protein 609	IYSFTDNAPSPSIGGSSR	(S804)	_IYSFTDNAPS[Phospho (STY)]PSIGGSSR_.2	_IYSFTDNAPS[Phospho (STY)]PSIGGSSR_	4.03473e-06	1.82136e-08	1.12841e-06	0.000127565	1.96281e-05	0.00481075	803028	823095	597989	663619	557854	678408
O15014	ZNF609	Zinc finger protein 609	IYSFTDNAPSPSIGGSSR	(S804)	_IYSFTDNAPS[Phospho (STY)]PSIGGSSR_.3	_IYSFTDNAPS[Phospho (STY)]PSIGGSSR_	0.999656	0.996998	0.999811	0.43441	0.508402	0.998532	238579	245955	181385	208821	156194	217977
O15014	ZNF609	Zinc finger protein 609	IYSFTDNAPSPSIGGSSR	(S806)	_IYSFTDNAPSPS[Phospho (STY)]IGGSSR_.2	_IYSFTDNAPSPS[Phospho (STY)]IGGSSR_	1.60788e-10	4.71683e-13	6.97013e-10	2.21361e-06	4.58106e-09	1.38417e-06	658839	713912	518972	562325	488045	587109
O15014	ZNF609	Zinc finger protein 609	IYSFTDNAPSPSIGGSSR	(S806)	_IYSFTDNAPSPS[Phospho (STY)]IGGSSR_.3	_IYSFTDNAPSPS[Phospho (STY)]IGGSSR_	1.80744e-05	1.39203e-05	3.99465e-05	0.00426408	0.571022	0.00336011	234574	227887	172165	195277	154885	194746
O15014	ZNF609	Zinc finger protein 609	ELESPLTPGK	(S743)	_ELES[Phospho (STY)]PLTPGK_.2	_ELES[Phospho (STY)]PLTPGK_	1.01142e-16	3.67663e-15	6.6953e-13	2.40687e-13	7.17903e-14	1.28043e-16	844125	757748	578428	667236	603980	803837
O15014	ZNF609	Zinc finger protein 609	TNSMGSATGPLPGTK	(S467)	_TNS[Phospho (STY)]MGSATGPLPGTK_.2	_TNS[Phospho (STY)]MGSATGPLPGTK_	0.968163	0.98135	0.987301	0.968037	0.987472	0.901624	771777	841952	677048	560899	596242	568303
O15014	ZNF609	Zinc finger protein 609	TNSMGSATGPLPGTK	(T465)	_T[Phospho (STY)]NSMGSATGPLPGTK_.2	_T[Phospho (STY)]NSMGSATGPLPGTK_	0.0231682	0.0113433	0.00986604	0.0160261	0.00927973	0.0888113	646583	725492	586194	499736	527867	491467
O15014	ZNF609	Zinc finger protein 609	TNSMGSATGPLPGTK	(S467,M468)	_TNS[Phospho (STY)]M[Oxidation (M)]GSATGPLPGTK_.2	_TNS[Phospho (STY)]M[Oxidation (M)]GSATGPLPGTK_	0.998762	0.99958	0.997585	0.921878	0.994926	0.99982	537122	600822	441216	573792	555271	504399
O15014	ZNF609	Zinc finger protein 609	TNSMGSATGPLPGTK	(T465,M468)	_T[Phospho (STY)]NSM[Oxidation (M)]GSATGPLPGTK_.2	_T[Phospho (STY)]NSM[Oxidation (M)]GSATGPLPGTK_	0.000463078	0.000690016	0.000826122	0.0844216	0.00027525	0.00012945	538931	595902	437273	575577	554844	501550
O15014	ZNF609	Zinc finger protein 609	APSLTDLVK	(S1055)	_APS[Phospho (STY)]LTDLVK_.2	_APS[Phospho (STY)]LTDLVK_	1	1	1	1	1	1	727360	659066	651648	371841	267727	456552
O15014	ZNF609	Zinc finger protein 609	APSLTDLVK	(T1057)	_APSLT[Phospho (STY)]DLVK_.2	_APSLT[Phospho (STY)]DLVK_	5.61793e-15	2.10236e-13	2.04391e-09	5.59805e-10	4.18837e-09	3.3578e-13	703110	643739	642970	361839	252991	444210
O15014	ZNF609	Zinc finger protein 609	LVEPHSPSPSSK	(S576)	_LVEPHS[Phospho (STY)]PSPSSK_.2	_LVEPHS[Phospho (STY)]PSPSSK_	0.993414	0.752348	0.99998	0.829567	0.882554	0.505732	351532	279835	338956	291365	244438	233183
O15014	ZNF609	Zinc finger protein 609	IYSFTDNAPSPSIGGSSR	(S797)	_IYS[Phospho (STY)]FTDNAPSPSIGGSSR_.3	_IYS[Phospho (STY)]FTDNAPSPSIGGSSR_	2.82455e-10	1.27594e-06	0.00768734	0.000513188	9.86142e-05	2.01164e-05	196023	196804	155836	174594	139136	187584
O15014	ZNF609	Zinc finger protein 609	LVEPHSPSPSSK	(S578)	_LVEPHSPS[Phospho (STY)]PSSK_.2	_LVEPHSPS[Phospho (STY)]PSSK_	0.00600396	0.197039	1.92249e-05	0.174984	0.849128	0.157886	208832	174656	200745	171295	143867	134925
O15014	ZNF609	Zinc finger protein 609	AEEGKSPFRESSGDGMK	(S764)	_AEEGKSPFRESS[Phospho (STY)]GDGMK_.2	_AEEGKSPFRESS[Phospho (STY)]GDGMK_	1.38277e-16	1.88388e-14	9.42922e-13	2.11991e-16	1.92429e-13	1.50173e-13	28899.7	53360.4	37035.6	26574.8	32560	37117.1
O15014	ZNF609	Zinc finger protein 609	FCDSPTSDLEMR	(C356,S358)	_FC[Carbamidomethyl (C)]DS[Phospho (STY)]PTSDLEMR_.2	_FC[Carbamidomethyl (C)]DS[Phospho (STY)]PTSDLEMR_	0.999673	0.999097	0.999308	Filtered	0.953919	0.99222	275215	290368	230195	Filtered	76540.3	115392
O15014	ZNF609	Zinc finger protein 609	YHQAHAHTDDDSKPEADGDSEYGEEPILHADLGSCNGASVSQK	(Y535,C548)	_YHQAHAHTDDDSKPEADGDSEY[Phospho (STY)]GEEPILHADLGSC[Carbamidomethyl (C)]NGASVSQK_.5	_YHQAHAHTDDDSKPEADGDSEY[Phospho (STY)]GEEPILHADLGSC[Carbamidomethyl (C)]NGASVSQK_	0.999933	0.97739	0.999809	Filtered	0.997925	0.982376	152627	123259	99827.6	Filtered	106682	148199
O15014	ZNF609	Zinc finger protein 609	FCDSPTSDLEMR	(C356,T360)	_FC[Carbamidomethyl (C)]DSPT[Phospho (STY)]SDLEMR_.2	_FC[Carbamidomethyl (C)]DSPT[Phospho (STY)]SDLEMR_	0.000348401	0.000991615	0.000566908	Filtered	0.0452261	Filtered	271224	285914	231322	Filtered	80638.6	Filtered
O15014	ZNF609	Zinc finger protein 609	LVEPHSPSPSSK	(S576,S578)	_LVEPHS[Phospho (STY)]PS[Phospho (STY)]PSSK_.2	_LVEPHS[Phospho (STY)]PS[Phospho (STY)]PSSK_	0.98115	0.999808	0.999985	Filtered	0.999994	Filtered	99396.3	63844	94499.7	Filtered	111453	Filtered
O15014	ZNF609	Zinc finger protein 609	AEEGKSPFRESSGDGMK	(S758)	_AEEGKS[Phospho (STY)]PFRESSGDGMK_.2	_AEEGKS[Phospho (STY)]PFRESSGDGMK_	1	1	1	1	1	1	64226	118545	80082.1	59632.3	73174.3	83603.9
O15014	ZNF609	Zinc finger protein 609	LVEPHSPSPSSK	(S576,S580)	_LVEPHS[Phospho (STY)]PSPS[Phospho (STY)]SK_.2	_LVEPHS[Phospho (STY)]PSPS[Phospho (STY)]SK_	Filtered	Filtered	3.01116e-05	Filtered	1.82442e-06	0.000142354	Filtered	Filtered	77741.9	Filtered	139457	123016
O15014	ZNF609	Zinc finger protein 609	NCPSPVLIDCPHPNCNK	(C489,S491,C497,C502)	_NC[Carbamidomethyl (C)]PS[Phospho (STY)]PVLIDC[Carbamidomethyl (C)]PHPNC[Carbamidomethyl (C)]NK_.3	_NC[Carbamidomethyl (C)]PS[Phospho (STY)]PVLIDC[Carbamidomethyl (C)]PHPNC[Carbamidomethyl (C)]NK_	1	Filtered	1	Filtered	Filtered	Filtered	256465	Filtered	126968	Filtered	Filtered	Filtered
O15014	ZNF609	Zinc finger protein 609	FCDSPTSDLEMR	(C356,S361)	_FC[Carbamidomethyl (C)]DSPTS[Phospho (STY)]DLEMR_.2	_FC[Carbamidomethyl (C)]DSPTS[Phospho (STY)]DLEMR_	4.05121e-06	Filtered	2.98416e-05	Filtered	Filtered	Filtered	209440	Filtered	172243	Filtered	Filtered	Filtered
O15014	ZNF609	Zinc finger protein 609	AEEGKSPFRESSGDGMK	(S758,M768)	_AEEGKS[Phospho (STY)]PFRESSGDGM[Oxidation (M)]K_.2	_AEEGKS[Phospho (STY)]PFRESSGDGM[Oxidation (M)]K_	0.968865	0.995048	0.991771	Filtered	0.501305	Filtered	14448.6	21542.6	11640	Filtered	10367.5	Filtered
O15014	ZNF609	Zinc finger protein 609	ELESPLTPGK	(S743,T746)	_ELES[Phospho (STY)]PLT[Phospho (STY)]PGK_.2	_ELES[Phospho (STY)]PLT[Phospho (STY)]PGK_	Filtered	Filtered	Filtered	Filtered	Filtered	1	Filtered	Filtered	Filtered	Filtered	Filtered	259124
O15014	ZNF609	Zinc finger protein 609	MRPNSNTPVNETATASDSK	(M375,S379)	_M[Oxidation (M)]RPNS[Phospho (STY)]NTPVNETATASDSK_.3	_M[Oxidation (M)]RPNS[Phospho (STY)]NTPVNETATASDSK_	Filtered	Filtered	0.00535379	Filtered	Filtered	Filtered	Filtered	Filtered	7781.41	Filtered	Filtered	Filtered
O15018	PDZD2	PDZ domain-containing protein 2	ASARDGWSPPR	(S1578)	_ASARDGWS[Phospho (STY)]PPR_.2	_ASARDGWS[Phospho (STY)]PPR_	0.928934	0.00388847	0.347215	Filtered	1.85069e-05	Filtered	339700	339177	313502	Filtered	72789.7	Filtered
O15018	PDZD2	PDZ domain-containing protein 2	QASLPGSPQALR	(S944)	_QAS[Phospho (STY)]LPGSPQALR_.2	_QAS[Phospho (STY)]LPGSPQALR_	1	1	1	Filtered	Filtered	Filtered	485929	395900	389372	Filtered	Filtered	Filtered
O15018	PDZD2	PDZ domain-containing protein 2	RSSGSIVSGSLGHPGDAAAR	(S2374)	_RSS[Phospho (STY)]GSIVSGSLGHPGDAAAR_.3	_RSS[Phospho (STY)]GSIVSGSLGHPGDAAAR_	0.000595453	4.98156e-05	0.255167	Filtered	Filtered	Filtered	226319	261714	241218	Filtered	Filtered	Filtered
O15018	PDZD2	PDZ domain-containing protein 2	SFENLANADRPVAK	(S2341)	_S[Phospho (STY)]FENLANADRPVAK_.2	_S[Phospho (STY)]FENLANADRPVAK_	1	1	1	Filtered	Filtered	Filtered	135919	130989	62963.4	Filtered	Filtered	Filtered
O15018	PDZD2	PDZ domain-containing protein 2	ARSPVRLPHEGSPSPGEK	(S1280)	_ARS[Phospho (STY)]PVRLPHEGSPSPGEK_.3	_ARS[Phospho (STY)]PVRLPHEGSPSPGEK_	1	1	0.999956	Filtered	Filtered	Filtered	96063.7	119147	84032.9	Filtered	Filtered	Filtered
O15018	PDZD2	PDZ domain-containing protein 2	ALSMPDLDK	(S2489)	_ALS[Phospho (STY)]MPDLDK_.2	_ALS[Phospho (STY)]MPDLDK_	1	1	1	Filtered	Filtered	Filtered	109049	98663.7	62627.4	Filtered	Filtered	Filtered
O15018	PDZD2	PDZ domain-containing protein 2	TSVDTGQVSRPENPSQPASPR	(S1270)	_TSVDTGQVSRPENPSQPAS[Phospho (STY)]PR_.3	_TSVDTGQVSRPENPSQPAS[Phospho (STY)]PR_	0.997542	0.934903	0.991954	Filtered	Filtered	Filtered	61975.7	66778	80556.3	Filtered	Filtered	Filtered
O15018	PDZD2	PDZ domain-containing protein 2	SLSTTQVESPWR	(S568)	_SLS[Phospho (STY)]TTQVESPWR_.2	_SLS[Phospho (STY)]TTQVESPWR_	0.968904	0.598393	0.705508	Filtered	Filtered	Filtered	84458.1	56447.6	39886.1	Filtered	Filtered	Filtered
O15018	PDZD2	PDZ domain-containing protein 2	TDFQSSDCLAR	(S320,C323)	_TDFQS[Phospho (STY)]SDC[Carbamidomethyl (C)]LAR_.2	_TDFQS[Phospho (STY)]SDC[Carbamidomethyl (C)]LAR_	0.0866795	Filtered	Filtered	Filtered	Filtered	Filtered	51337.7	Filtered	Filtered	Filtered	Filtered	Filtered
O15020	SPTBN2	Spectrin beta chain, non-erythrocytic 2	LEHSSFPEGPGPGSGDEANGPRGER	(S2171)	_LEHSSFPEGPGPGS[Phospho (STY)]GDEANGPRGER_.3	_LEHSSFPEGPGPGS[Phospho (STY)]GDEANGPRGER_	1	0.999911	1	Filtered	Filtered	1	354676	334437	304269	Filtered	Filtered	99598.9
O15020	SPTBN2	Spectrin beta chain, non-erythrocytic 2	LEHSSFPEGPGPGSGDEANGPR	(S2171)	_LEHSSFPEGPGPGS[Phospho (STY)]GDEANGPR_.3	_LEHSSFPEGPGPGS[Phospho (STY)]GDEANGPR_	1	1	1	Filtered	Filtered	Filtered	1.12533e+06	919154	873452	Filtered	Filtered	Filtered
O15020	SPTBN2	Spectrin beta chain, non-erythrocytic 2	AMTMPPVSPVGAEGPVVLR	(S2359)	_AMTMPPVS[Phospho (STY)]PVGAEGPVVLR_.2	_AMTMPPVS[Phospho (STY)]PVGAEGPVVLR_	0.5	0.5	Filtered	Filtered	Filtered	Filtered	158447	129741	Filtered	Filtered	Filtered	Filtered
O15020	SPTBN2	Spectrin beta chain, non-erythrocytic 2	AMTMPPVSPVGAEGPVVLR	(S2359)	_AMTMPPVS[Phospho (STY)]PVGAEGPVVLR_.3	_AMTMPPVS[Phospho (STY)]PVGAEGPVVLR_	0.996774	0.649396	Filtered	Filtered	Filtered	Filtered	92974.3	39935.8	Filtered	Filtered	Filtered	Filtered
O15020	SPTBN2	Spectrin beta chain, non-erythrocytic 2	AMTMPPVSPVGAEGPVVLR	(T2354)	_AMT[Phospho (STY)]MPPVSPVGAEGPVVLR_.3	_AMT[Phospho (STY)]MPPVSPVGAEGPVVLR_	0.000392423	0.302509	Filtered	Filtered	Filtered	Filtered	28493	8885.38	Filtered	Filtered	Filtered	Filtered
O15020	SPTBN2	Spectrin beta chain, non-erythrocytic 2	AMTMPPVSPVGAEGPVVLR	(T2354,M2355)	_AMT[Phospho (STY)]M[Oxidation (M)]PPVSPVGAEGPVVLR_.3	_AMT[Phospho (STY)]M[Oxidation (M)]PPVSPVGAEGPVVLR_	0.0128997	Filtered	Filtered	Filtered	Filtered	Filtered	63251.8	Filtered	Filtered	Filtered	Filtered	Filtered
O15021	MAST4	Microtubule-associated serine/threonine-protein kinase 4	PGLVAPESPVRK	(S1782)	_PGLVAPES[Phospho (STY)]PVRK_.2	_PGLVAPES[Phospho (STY)]PVRK_	1	1	1	1	1	1	1.61915e+06	1.75245e+06	1.56452e+06	1.3816e+06	1211215	1.25744e+06
O15021	MAST4	Microtubule-associated serine/threonine-protein kinase 4	SAGNIPLSPLAR	(S1373)	_S[Phospho (STY)]AGNIPLSPLAR_.2	_S[Phospho (STY)]AGNIPLSPLAR_	1	1	1	1	1	1	1.15378e+06	1.03944e+06	895431	1.83001e+06	1.49601e+06	1.66494e+06
O15021	MAST4	Microtubule-associated serine/threonine-protein kinase 4	VGRQESVDDLDRDK	(S1526)	_VGRQES[Phospho (STY)]VDDLDRDK_.3	_VGRQES[Phospho (STY)]VDDLDRDK_	1	1	1	1	1	1	783253	690103	769907	691489	462600	604574
O15021	MAST4	Microtubule-associated serine/threonine-protein kinase 4	VGRQESVDDLDRDK	(S1526)	_VGRQES[Phospho (STY)]VDDLDRDK_.2	_VGRQES[Phospho (STY)]VDDLDRDK_	1	1	1	1	1	1	124157	202720	148286	166769	96276.7	118669
O15021	MAST4	Microtubule-associated serine/threonine-protein kinase 4	SLSSGESLPGSPTHSLSPR	(S1293)	_S[Phospho (STY)]LSSGESLPGSPTHSLSPR_.3	_S[Phospho (STY)]LSSGESLPGSPTHSLSPR_	0.0728083	0.11194	0.833527	0.0171478	0.0742357	0.00123934	278098	216448	289982	150659	178319	297370
O15021	MAST4	Microtubule-associated serine/threonine-protein kinase 4	SLSSGESLPGSPTHSLSPR	(S1293)	_S[Phospho (STY)]LSSGESLPGSPTHSLSPR_.2	_S[Phospho (STY)]LSSGESLPGSPTHSLSPR_	0.0590043	Filtered	0.0244945	0.00861921	0.000905734	0.0108378	112081	Filtered	154711	64372.3	60735.1	156958
O15021	MAST4	Microtubule-associated serine/threonine-protein kinase 4	MHSPPTIVR	(S1422)	_MHS[Phospho (STY)]PPTIVR_.2	_MHS[Phospho (STY)]PPTIVR_	0.999998	0.999992	0.999992	0.971623	0.999999	0.999916	269622	381043	340319	174610	221309	327396
O15021	MAST4	Microtubule-associated serine/threonine-protein kinase 4	MHSPPTIVR	(M1420,S1422)	_M[Oxidation (M)]HS[Phospho (STY)]PPTIVR_.2	_M[Oxidation (M)]HS[Phospho (STY)]PPTIVR_	0.988893	0.466495	0.995992	0.999443	0.999998	0.999997	268133	334852	242204	298441	219749	232689
O15021	MAST4	Microtubule-associated serine/threonine-protein kinase 4	SAGNIPLSPLAR	(S1373,S1380)	_S[Phospho (STY)]AGNIPLS[Phospho (STY)]PLAR_.2	_S[Phospho (STY)]AGNIPLS[Phospho (STY)]PLAR_	1	1	1	1	1	1	100842	94697.2	86091.6	97814	66662.6	87554.2
O15021	MAST4	Microtubule-associated serine/threonine-protein kinase 4	KHSLEVTQEEVQR	(S1470)	_KHS[Phospho (STY)]LEVTQEEVQR_.3	_KHS[Phospho (STY)]LEVTQEEVQR_	1	1	1	1	1	1	273810	221800	243925	236072	246601	204975
O15021	MAST4	Microtubule-associated serine/threonine-protein kinase 4	KHSLEVTQEEVQR	(S1470)	_KHS[Phospho (STY)]LEVTQEEVQR_.2	_KHS[Phospho (STY)]LEVTQEEVQR_	Filtered	Filtered	Filtered	0.999995	0.999999	0.999948	Filtered	Filtered	Filtered	98016.5	100413	72903.4
O15021	MAST4	Microtubule-associated serine/threonine-protein kinase 4	SLSSGESLPGSPTHSLSPR	(S1295)	_SLS[Phospho (STY)]SGESLPGSPTHSLSPR_.2	_SLS[Phospho (STY)]SGESLPGSPTHSLSPR_	0.627022	Filtered	0.724215	0.662369	Filtered	0.90889	93794.1	Filtered	151616	64391.7	Filtered	146481
O15021	MAST4	Microtubule-associated serine/threonine-protein kinase 4	SLSSGESLPGSPTHSLSPR	(S1295)	_SLS[Phospho (STY)]SGESLPGSPTHSLSPR_.3	_SLS[Phospho (STY)]SGESLPGSPTHSLSPR_	0.732006	Filtered	Filtered	Filtered	0.799896	0.797247	144897	Filtered	Filtered	Filtered	88629.8	145560
O15021	MAST4	Microtubule-associated serine/threonine-protein kinase 4	SAGNIPLSPLAR	(S1380)	_SAGNIPLS[Phospho (STY)]PLAR_.2	_SAGNIPLS[Phospho (STY)]PLAR_	0.999262	0.999999	0.999997	Filtered	Filtered	0.998508	90560.2	72544.3	79255.7	Filtered	Filtered	23117.4
O15021	MAST4	Microtubule-associated serine/threonine-protein kinase 4	NFSPSASAHFSFAR	(S266)	_NFS[Phospho (STY)]PSASAHFSFAR_.2	_NFS[Phospho (STY)]PSASAHFSFAR_	Filtered	0.994757	0.993883	Filtered	Filtered	0.999692	Filtered	73804	72199	Filtered	Filtered	141017
O15021	MAST4	Microtubule-associated serine/threonine-protein kinase 4	NFSPSASAHFSFAR	(S266)	_NFS[Phospho (STY)]PSASAHFSFAR_.3	_NFS[Phospho (STY)]PSASAHFSFAR_	0.998407	0.999964	Filtered	Filtered	Filtered	0.999996	34386.9	36517.9	Filtered	Filtered	Filtered	54501.1
O15021	MAST4	Microtubule-associated serine/threonine-protein kinase 4	TELPSPESAQSPSPSGDVR	(S1831)	_TELPSPESAQS[Phospho (STY)]PSPSGDVR_.3	_TELPSPESAQS[Phospho (STY)]PSPSGDVR_	Filtered	Filtered	Filtered	0.0643946	Filtered	Filtered	Filtered	Filtered	Filtered	187132	Filtered	Filtered
O15021	MAST4	Microtubule-associated serine/threonine-protein kinase 4	SLSSGESLPGSPTHSLSPR	(S1296)	_SLSS[Phospho (STY)]GESLPGSPTHSLSPR_.2	_SLSS[Phospho (STY)]GESLPGSPTHSLSPR_	Filtered	Filtered	Filtered	Filtered	Filtered	0.0358917	Filtered	Filtered	Filtered	Filtered	Filtered	33702.9
O15021	MAST4	Microtubule-associated serine/threonine-protein kinase 4	DSSPSRDSSAASASPHQPIVIHSSGK	(S1128)	_DS[Phospho (STY)]SPSRDSSAASASPHQPIVIHSSGK_.3	_DS[Phospho (STY)]SPSRDSSAASASPHQPIVIHSSGK_	Filtered	Filtered	Filtered	0.00373993	Filtered	Filtered	Filtered	Filtered	Filtered	30324.5	Filtered	Filtered
O15021	MAST4	Microtubule-associated serine/threonine-protein kinase 4	NFSPSASAHFSFAR	(S266,S270)	_NFS[Phospho (STY)]PSAS[Phospho (STY)]AHFSFAR_.2	_NFS[Phospho (STY)]PSAS[Phospho (STY)]AHFSFAR_	Filtered	Filtered	Filtered	Filtered	Filtered	0.0190182	Filtered	Filtered	Filtered	Filtered	Filtered	21280.5
O15027	SEC16A	Protein transport protein Sec16A	ADSGPTQPPLSLSPAPETK	(S1905)	_ADSGPTQPPLSLS[Phospho (STY)]PAPETK_.2	_ADSGPTQPPLSLS[Phospho (STY)]PAPETK_	0.999954	0.999893	0.482604	0.864741	0.989601	0.995445	4.44976e+06	4.66716e+06	3.45814e+06	3.7403e+06	3378228	3.67195e+06
O15027	SEC16A	Protein transport protein Sec16A	ADSGPTQPPLSLSPAPETK	(S1905)	_ADSGPTQPPLSLS[Phospho (STY)]PAPETK_.3	_ADSGPTQPPLSLS[Phospho (STY)]PAPETK_	1	1	0.999999	0.999719	0.999926	0.999992	1.04785e+06	1.04197e+06	723999	756932	688442	889438
O15027	SEC16A	Protein transport protein Sec16A	LLPSAPQTLPDGPLASPAR	(S1786)	_LLPSAPQTLPDGPLAS[Phospho (STY)]PAR_.2	_LLPSAPQTLPDGPLAS[Phospho (STY)]PAR_	1	1	1	1	1	1	2.77773e+06	3.14507e+06	2.08177e+06	2316970	2.03249e+06	2.0305e+06
O15027	SEC16A	Protein transport protein Sec16A	LLPSAPQTLPDGPLASPAR	(S1786)	_LLPSAPQTLPDGPLAS[Phospho (STY)]PAR_.3	_LLPSAPQTLPDGPLAS[Phospho (STY)]PAR_	1	1	1	1	1	1	796249	864870	503903	395111	400318	578330
O15027	SEC16A	Protein transport protein Sec16A	ADSGPTQPPLSLSPAPETK	(T1910)	_ADSGPTQPPLSLSPAPET[Phospho (STY)]K_.2	_ADSGPTQPPLSLSPAPET[Phospho (STY)]K_	2.68193e-05	1.37828e-05	4.54433e-06	6.04859e-06	1.44762e-07	1.20565e-05	2.73912e+06	2.8882e+06	2.06465e+06	2.30818e+06	2.06061e+06	2.2304e+06
O15027	SEC16A	Protein transport protein Sec16A	ADSGPTQPPLSLSPAPETK	(T1910)	_ADSGPTQPPLSLSPAPET[Phospho (STY)]K_.3	_ADSGPTQPPLSLSPAPET[Phospho (STY)]K_	6.59015e-12	4.12562e-11	4.91828e-11	1.19575e-09	3.29215e-08	3.7922e-07	663947	673078	456055	474239	435358	569232
O15027	SEC16A	Protein transport protein Sec16A	FTGSFDDDPDPHRDPYGEEVDRR	(T1147)	_FT[Phospho (STY)]GSFDDDPDPHRDPYGEEVDRR_.4	_FT[Phospho (STY)]GSFDDDPDPHRDPYGEEVDRR_	0.738635	0.815712	0.831046	0.758118	0.692423	0.832352	1182956	815837	1883910	1.06806e+06	674489	1.24235e+06
O15027	SEC16A	Protein transport protein Sec16A	FTGSFDDDPDPHRDPYGEEVDRR	(T1147)	_FT[Phospho (STY)]GSFDDDPDPHRDPYGEEVDRR_.3	_FT[Phospho (STY)]GSFDDDPDPHRDPYGEEVDRR_	0.348383	0.844588	0.841357	0.691875	0.866771	0.365926	142922	119100	225126	127389	77916.9	183884
O15027	SEC16A	Protein transport protein Sec16A	IVNHWASPELR	(S136)	_IVNHWAS[Phospho (STY)]PELR_.2	_IVNHWAS[Phospho (STY)]PELR_	1	1	1	1	1	1	1.04718e+06	1.6391e+06	1.42667e+06	668510	865078	1.28841e+06
O15027	SEC16A	Protein transport protein Sec16A	SHNVAAGSYEAPLPPGSFHGDFAYGTYR	(Y1212)	_SHNVAAGSY[Phospho (STY)]EAPLPPGSFHGDFAYGTYR_.4	_SHNVAAGSY[Phospho (STY)]EAPLPPGSFHGDFAYGTYR_	0.999952	1	0.999997	1	1	0.955343	1.01367e+06	1.17775e+06	764691	999482	999144	1.224e+06
O15027	SEC16A	Protein transport protein Sec16A	QIDSSPVGGETDETTVSQNYR	(S390)	_QIDS[Phospho (STY)]SPVGGETDETTVSQNYR_.3	_QIDS[Phospho (STY)]SPVGGETDETTVSQNYR_	0.460907	0.26404	0.18231	0.757721	0.92695	0.921175	806445	585773	425717	1.25226e+06	990224	1.73991e+06
O15027	SEC16A	Protein transport protein Sec16A	RSSLSSHSHQSQIYR	(S1191)	_RSS[Phospho (STY)]LSSHSHQSQIYR_.3	_RSS[Phospho (STY)]LSSHSHQSQIYR_	0.993854	0.999527	0.999889	0.0444141	0.980709	0.998456	773084	1.20506e+06	633611	830822	801088	882706
O15027	SEC16A	Protein transport protein Sec16A	RSSLSSHSHQSQIYR	(S1191)	_RSS[Phospho (STY)]LSSHSHQSQIYR_.2	_RSS[Phospho (STY)]LSSHSHQSQIYR_	0.950554	0.999988	0.999637	0.992295	0.751248	0.99984	30578.5	56737	24555.2	45718.8	41335.9	42167.4
O15027	SEC16A	Protein transport protein Sec16A	RSSLSSHSHQSQIYR	(S1194)	_RSSLSS[Phospho (STY)]HSHQSQIYR_.3	_RSSLSS[Phospho (STY)]HSHQSQIYR_	1.8049e-07	4.62507e-24	1.84613e-23	3.94719e-22	4.43107e-23	3.47835e-16	669602	1.02825e+06	541887	722779	693556	766232
O15027	SEC16A	Protein transport protein Sec16A	QIDSSPVGGETDETTVSQNYR	(S391)	_QIDSS[Phospho (STY)]PVGGETDETTVSQNYR_.3	_QIDSS[Phospho (STY)]PVGGETDETTVSQNYR_	0.210905	0.29172	0.183137	0.238399	0.0726627	0.0779863	622406	434485	308132	961589	755384	1.31786e+06
O15027	SEC16A	Protein transport protein Sec16A	SHNVAAGSYEAPLPPGSFHGDFAYGTYR	(S1220)	_SHNVAAGSYEAPLPPGS[Phospho (STY)]FHGDFAYGTYR_.4	_SHNVAAGSYEAPLPPGS[Phospho (STY)]FHGDFAYGTYR_	1.02085e-05	0.879509	0.00316637	4.66696e-07	0.00431593	0.000228545	645895	811184	482836	660580	636166	828063
O15027	SEC16A	Protein transport protein Sec16A	QIDSSPVGGETDETTVSQNYR	(T397)	_QIDSSPVGGET[Phospho (STY)]DETTVSQNYR_.3	_QIDSSPVGGET[Phospho (STY)]DETTVSQNYR_	0.317439	0.182444	0.938488	4.84347e-10	3.1183e-05	2.49375e-07	513109	364808	256671	786238	631147	1.09019e+06
O15027	SEC16A	Protein transport protein Sec16A	RSSLSSHSHQSQIYR	(S1196)	_RSSLSSHS[Phospho (STY)]HQSQIYR_.3	_RSSLSSHS[Phospho (STY)]HQSQIYR_	8.03228e-26	0	5.79419e-40	0	1.4013e-45	1.6142e-40	492113	773382	403961	535954	516044	569953
O15027	SEC16A	Protein transport protein Sec16A	QIDSSPVGGETDETTVSQNYR	(T400)	_QIDSSPVGGETDET[Phospho (STY)]TVSQNYR_.3	_QIDSSPVGGETDET[Phospho (STY)]TVSQNYR_	1.92726e-06	9.33121e-06	0.00298023	1.601e-15	1.90623e-07	3.47726e-14	455000	327028	220153	683340	543662	941755
O15027	SEC16A	Protein transport protein Sec16A	EHSAFGDRPEK	(S1127)	_EHS[Phospho (STY)]AFGDRPEK_.2	_EHS[Phospho (STY)]AFGDRPEK_	1	1	1	1	1	1	68754.6	85451.3	60590.8	85804.2	80677.3	115970
O15027	SEC16A	Protein transport protein Sec16A	SLHSAHSLASR	(S1181)	_SLHS[Phospho (STY)]AHSLASR_.2	_SLHS[Phospho (STY)]AHSLASR_	2.1308e-05	1.01393e-07	1.69044e-06	3.18718e-07	1.64573e-07	1.52907e-08	65384.6	76963.8	61159.1	57932.6	41753.1	64096.8
O15027	SEC16A	Protein transport protein Sec16A	SLHSAHSLASR	(S1178)	_S[Phospho (STY)]LHSAHSLASR_.2	_S[Phospho (STY)]LHSAHSLASR_	0.999996	1	0.999999	1	1	1	58704.3	78199.3	63946.6	57493.3	39671.9	65230.9
O15027	SEC16A	Protein transport protein Sec16A	SHNVAAGSYEAPLPPGSFHGDFAYGTYR	(S1211)	_SHNVAAGS[Phospho (STY)]YEAPLPPGSFHGDFAYGTYR_.4	_SHNVAAGS[Phospho (STY)]YEAPLPPGSFHGDFAYGTYR_	3.52563e-05	3.44259e-06	9.80424e-05	3.98544e-07	Filtered	9.22988e-06	899268	1.08064e+06	668000	957129	Filtered	1.11143e+06
O15027	SEC16A	Protein transport protein Sec16A	YPEPERPSSR	(S1045)	_YPEPERPSS[Phospho (STY)]R_.2	_YPEPERPSS[Phospho (STY)]R_	0.711235	0.896859	Filtered	0.716783	0.250648	0.888574	361692	417513	Filtered	246124	213704	282580
O15027	SEC16A	Protein transport protein Sec16A	VLSSAASLPGSELPSSRPEGSQGGELSR	(S2090)	_VLSS[Phospho (STY)]AASLPGSELPSSRPEGSQGGELSR_.3	_VLSS[Phospho (STY)]AASLPGSELPSSRPEGSQGGELSR_	0.0685141	0.00110796	Filtered	0.00342162	4.44548e-06	0.0633825	159442	130160	Filtered	203902	166670	316008
O15027	SEC16A	Protein transport protein Sec16A	FTGSFDDDPDPHRDPYGEEVDRR	(S1149)	_FTGS[Phospho (STY)]FDDDPDPHRDPYGEEVDRR_.4	_FTGS[Phospho (STY)]FDDDPDPHRDPYGEEVDRR_	0.239381	0.191641	0.148779	0.27916	0.274628	0.186526	1.01317e+06	697444	1.4936e+06	856464	523359	1.04841e+06
O15027	SEC16A	Protein transport protein Sec16A	FTGSFDDDPDPHRDPYGEEVDRR	(S1149)	_FTGS[Phospho (STY)]FDDDPDPHRDPYGEEVDRR_.3	_FTGS[Phospho (STY)]FDDDPDPHRDPYGEEVDRR_	0.583555	Filtered	Filtered	Filtered	Filtered	Filtered	38397.2	Filtered	Filtered	Filtered	Filtered	Filtered
O15027	SEC16A	Protein transport protein Sec16A	FTGSFDDDPDPHRDPYGEEVDRR	(S1149)	_FTGS[Phospho (STY)]FDDDPDPHRDPYGEEVDRR_.5	_FTGS[Phospho (STY)]FDDDPDPHRDPYGEEVDRR_	Filtered	Filtered	0.123922	Filtered	Filtered	Filtered	Filtered	Filtered	29990.5	Filtered	Filtered	Filtered
O15027	SEC16A	Protein transport protein Sec16A	YPEPERPSSR	(S1044)	_YPEPERPS[Phospho (STY)]SR_.2	_YPEPERPS[Phospho (STY)]SR_	0.298091	Filtered	Filtered	0.0969741	Filtered	Filtered	333173	Filtered	Filtered	215772	Filtered	Filtered
O15027	SEC16A	Protein transport protein Sec16A	VLSSAASLPGSELPSSRPEGSQGGELSR	(S2093)	_VLSSAAS[Phospho (STY)]LPGSELPSSRPEGSQGGELSR_.3	_VLSSAAS[Phospho (STY)]LPGSELPSSRPEGSQGGELSR_	0.0323042	Filtered	0.0879818	0.0627392	0.00236185	0.591665	68956.9	Filtered	31370.1	100659	65778	144577
O15027	SEC16A	Protein transport protein Sec16A	AQQELVPPQQQASPPQLPK	(S891)	_AQQELVPPQQQAS[Phospho (STY)]PPQLPK_.3	_AQQELVPPQQQAS[Phospho (STY)]PPQLPK_	Filtered	Filtered	1	Filtered	Filtered	1	Filtered	Filtered	124175	Filtered	Filtered	122637
O15027	SEC16A	Protein transport protein Sec16A	RSSLSSHSHQSQIYR	(S1193,S1194)	_RSSLS[Phospho (STY)]S[Phospho (STY)]HSHQSQIYR_.3	_RSSLS[Phospho (STY)]S[Phospho (STY)]HSHQSQIYR_	0.379646	0.0227188	Filtered	Filtered	Filtered	Filtered	30754.9	39954.1	Filtered	Filtered	Filtered	Filtered
O15027	SEC16A	Protein transport protein Sec16A	SNFSSGPGFPEYGYPADTVWPAMEQVSSRPTSPEK	(S1236,S1263)	_SNFSS[Phospho (STY)]GPGFPEYGYPADTVWPAMEQVSSRPTS[Phospho (STY)]PEK_.4	_SNFSS[Phospho (STY)]GPGFPEYGYPADTVWPAMEQVSSRPTS[Phospho (STY)]PEK_	5.5148e-06	Filtered	Filtered	Filtered	Filtered	Filtered	228246	Filtered	Filtered	Filtered	Filtered	Filtered
O15027	SEC16A	Protein transport protein Sec16A	RSSLSSHSHQSQIYR	(S1191,S1196)	_RSS[Phospho (STY)]LSSHS[Phospho (STY)]HQSQIYR_.3	_RSS[Phospho (STY)]LSSHS[Phospho (STY)]HQSQIYR_	Filtered	0.00109462	Filtered	Filtered	Filtered	Filtered	Filtered	63678.6	Filtered	Filtered	Filtered	Filtered
O15027	SEC16A	Protein transport protein Sec16A	QNPHDGVVTPAASPSLPQPGLQMPGQWGPVQGGPQPSGQHR	(S23,S25)	_QNPHDGVVTPAAS[Phospho (STY)]PS[Phospho (STY)]LPQPGLQMPGQWGPVQGGPQPSGQHR_.5	_QNPHDGVVTPAAS[Phospho (STY)]PS[Phospho (STY)]LPQPGLQMPGQWGPVQGGPQPSGQHR_	Filtered	0.913661	Filtered	Filtered	Filtered	Filtered	Filtered	24196.1	Filtered	Filtered	Filtered	Filtered
O15031	PLXNB2	Plexin-B2	VGVSQQPEDSQQDLPGER	(S1570)	_VGVSQQPEDS[Phospho (STY)]QQDLPGER_.3	_VGVSQQPEDS[Phospho (STY)]QQDLPGER_	1	0.999998	Filtered	Filtered	Filtered	Filtered	243252	242860	Filtered	Filtered	Filtered	Filtered
O15031	PLXNB2	Plexin-B2	SQLEGLEESVRDR	(S1244)	_SQLEGLEES[Phospho (STY)]VRDR_.3	_SQLEGLEES[Phospho (STY)]VRDR_	0.999844	Filtered	0.996993	Filtered	Filtered	Filtered	70483.2	Filtered	40662.7	Filtered	Filtered	Filtered
O15031	PLXNB2	Plexin-B2	IKSQLEGLEESVR	(S1236)	_IKS[Phospho (STY)]QLEGLEESVR_.3	_IKS[Phospho (STY)]QLEGLEESVR_	Filtered	Filtered	Filtered	Filtered	0.999519	Filtered	Filtered	Filtered	Filtered	Filtered	67209.9	Filtered
O15033	AREL1	Apoptosis-resistant E3 ubiquitin protein ligase 1	RPSTAVDEEDEDSPSECHTPEK	(S327,S339,C341)	_RPS[Phospho (STY)]TAVDEEDEDSPS[Phospho (STY)]EC[Carbamidomethyl (C)]HTPEK_.3	_RPS[Phospho (STY)]TAVDEEDEDSPS[Phospho (STY)]EC[Carbamidomethyl (C)]HTPEK_	1.48235e-07	0.117457	1.09914e-08	8.33082e-14	7.56045e-19	3.21408e-13	195523	158010	143018	819768	723370	677363
O15033	AREL1	Apoptosis-resistant E3 ubiquitin protein ligase 1	RPSTAVDEEDEDSPSECHTPEK	(T328,S339,C341)	_RPST[Phospho (STY)]AVDEEDEDSPS[Phospho (STY)]EC[Carbamidomethyl (C)]HTPEK_.3	_RPST[Phospho (STY)]AVDEEDEDSPS[Phospho (STY)]EC[Carbamidomethyl (C)]HTPEK_	1.63625e-07	8.51271e-06	1.23783e-08	1.46515e-15	8.79496e-19	5.17501e-13	172652	131654	123283	701167	636536	588602
O15033	AREL1	Apoptosis-resistant E3 ubiquitin protein ligase 1	RPSTAVDEEDEDSPSECHTPEK	(T328,C341,T343)	_RPST[Phospho (STY)]AVDEEDEDSPSEC[Carbamidomethyl (C)]HT[Phospho (STY)]PEK_.3	_RPST[Phospho (STY)]AVDEEDEDSPSEC[Carbamidomethyl (C)]HT[Phospho (STY)]PEK_	3.00982e-10	7.08776e-06	1.48205e-10	2.03186e-25	1.58321e-27	2.94776e-17	172751	133140	112235	694404	614962	580879
O15033	AREL1	Apoptosis-resistant E3 ubiquitin protein ligase 1	RPSTAVDEEDEDSPSECHTPEK	(S327,S337,C341)	_RPS[Phospho (STY)]TAVDEEDEDS[Phospho (STY)]PSEC[Carbamidomethyl (C)]HTPEK_.3	_RPS[Phospho (STY)]TAVDEEDEDS[Phospho (STY)]PSEC[Carbamidomethyl (C)]HTPEK_	0.758496	0.155612	0.616473	0.00115011	0.970228	0.102911	159734	124468	122575	650157	566150	527820
O15033	AREL1	Apoptosis-resistant E3 ubiquitin protein ligase 1	RPSTAVDEEDEDSPSECHTPEK	(S327,C341,T343)	_RPS[Phospho (STY)]TAVDEEDEDSPSEC[Carbamidomethyl (C)]HT[Phospho (STY)]PEK_.3	_RPS[Phospho (STY)]TAVDEEDEDSPSEC[Carbamidomethyl (C)]HT[Phospho (STY)]PEK_	2.98048e-10	6.81157e-06	1.46616e-10	1.93315e-25	1.8492e-27	2.16207e-17	160455	125380	110385	631664	573878	532795
O15033	AREL1	Apoptosis-resistant E3 ubiquitin protein ligase 1	RPSTAVDEEDEDSPSECHTPEK	(T328,S337,C341)	_RPST[Phospho (STY)]AVDEEDEDS[Phospho (STY)]PSEC[Carbamidomethyl (C)]HTPEK_.3	_RPST[Phospho (STY)]AVDEEDEDS[Phospho (STY)]PSEC[Carbamidomethyl (C)]HTPEK_	0.220168	0.131531	0.387687	0.998784	0.0389429	0.90484	150688	116656	93382.2	591401	542270	535110
O15033	AREL1	Apoptosis-resistant E3 ubiquitin protein ligase 1	RPSTAVDEEDEDSPSECHTPEK	(S339,C341,T343)	_RPSTAVDEEDEDSPS[Phospho (STY)]EC[Carbamidomethyl (C)]HT[Phospho (STY)]PEK_.3	_RPSTAVDEEDEDSPS[Phospho (STY)]EC[Carbamidomethyl (C)]HT[Phospho (STY)]PEK_	0.176774	0.383449	0.377285	0.174399	0.46656	0.472218	44145.7	36062.8	45880.1	75992.3	53042.3	79481.9
O15033	AREL1	Apoptosis-resistant E3 ubiquitin protein ligase 1	RPSTAVDEEDEDSPSECHTPEK	(S337,C341,T343)	_RPSTAVDEEDEDS[Phospho (STY)]PSEC[Carbamidomethyl (C)]HT[Phospho (STY)]PEK_.3	_RPSTAVDEEDEDS[Phospho (STY)]PSEC[Carbamidomethyl (C)]HT[Phospho (STY)]PEK_	Filtered	Filtered	0.257678	0.850127	0.00157254	0.452469	Filtered	Filtered	12730.1	18625.3	12676.6	22252.5
O15033	AREL1	Apoptosis-resistant E3 ubiquitin protein ligase 1	RPSTAVDEEDEDSPSECHTPEK	(S337,C341)	_RPSTAVDEEDEDS[Phospho (STY)]PSEC[Carbamidomethyl (C)]HTPEK_.3	_RPSTAVDEEDEDS[Phospho (STY)]PSEC[Carbamidomethyl (C)]HTPEK_	0.999448	0.999612	0.999297	0.979974	0.654719	0.998716	82236	76858.4	64214.1	77082.4	58158.7	115504
O15033	AREL1	Apoptosis-resistant E3 ubiquitin protein ligase 1	RPSTAVDEEDEDSPSECHTPEK	(C341,T343)	_RPSTAVDEEDEDSPSEC[Carbamidomethyl (C)]HT[Phospho (STY)]PEK_.3	_RPSTAVDEEDEDSPSEC[Carbamidomethyl (C)]HT[Phospho (STY)]PEK_	0.558017	3.60372e-06	0.00013969	2.18647e-09	1.88129e-05	1.0191e-05	13768.7	76361.9	65954.2	76969.7	59159.7	117033
O15033	AREL1	Apoptosis-resistant E3 ubiquitin protein ligase 1	RPSTAVDEEDEDSPSECHTPEK	(S327,C341)	_RPS[Phospho (STY)]TAVDEEDEDSPSEC[Carbamidomethyl (C)]HTPEK_.3	_RPS[Phospho (STY)]TAVDEEDEDSPSEC[Carbamidomethyl (C)]HTPEK_	0.887481	0.636473	Filtered	0.896963	0.833672	0.836712	267152	262732	Filtered	653253	583369	596194
O15033	AREL1	Apoptosis-resistant E3 ubiquitin protein ligase 1	RPSTAVDEEDEDSPSECHTPEK	(T328,C341)	_RPST[Phospho (STY)]AVDEEDEDSPSEC[Carbamidomethyl (C)]HTPEK_.3	_RPST[Phospho (STY)]AVDEEDEDSPSEC[Carbamidomethyl (C)]HTPEK_	0.0600659	Filtered	0.358937	0.0797983	0.118004	0.113289	74275.9	Filtered	64022.2	175732	203649	173244
O15033	AREL1	Apoptosis-resistant E3 ubiquitin protein ligase 1	RPSTAVDEEDEDSPSECHTPEK	(S339,C341)	_RPSTAVDEEDEDSPS[Phospho (STY)]EC[Carbamidomethyl (C)]HTPEK_.3	_RPSTAVDEEDEDSPS[Phospho (STY)]EC[Carbamidomethyl (C)]HTPEK_	Filtered	0.00029297	0.000571199	0.00123081	9.58995e-06	0.000275484	Filtered	88812.8	76529.6	85709.5	68403.3	137971
O15037	KHNYN	Protein KHNYN	PTWGARPASPDRFAVSAEAENK	(T3)	_PT[Phospho (STY)]WGARPASPDRFAVSAEAENK_.3	_PT[Phospho (STY)]WGARPASPDRFAVSAEAENK_	9.39094e-05	4.67356e-08	1.31083e-05	0.0267716	Filtered	3.20132e-06	415044	310206	270258	116442	Filtered	114272
O15037	KHNYN	Protein KHNYN	PASPDRFAVSAEAENK	(S10)	_PAS[Phospho (STY)]PDRFAVSAEAENK_.3	_PAS[Phospho (STY)]PDRFAVSAEAENK_	1	1	1	Filtered	Filtered	Filtered	192033	152538	110862	Filtered	Filtered	Filtered
O15037	KHNYN	Protein KHNYN	PASPDRFAVSAEAENK	(S10)	_PAS[Phospho (STY)]PDRFAVSAEAENK_.2	_PAS[Phospho (STY)]PDRFAVSAEAENK_	1	1	1	Filtered	Filtered	Filtered	129589	125508	104855	Filtered	Filtered	Filtered
O15040	TECPR2	Tectonin beta-propeller repeat-containing protein 2	FNAISSEDFDQELVVKPIK	(S448,S449)	_FNAIS[Phospho (STY)]S[Phospho (STY)]EDFDQELVVKPIK_.3	_FNAIS[Phospho (STY)]S[Phospho (STY)]EDFDQELVVKPIK_	Filtered	Filtered	Filtered	1	1	1	Filtered	Filtered	Filtered	52214	50588.3	44657.5
O15040	TECPR2	Tectonin beta-propeller repeat-containing protein 2	SSSLNSTDSGSGLLPPGLQATPELGK	(S410,S420)	_S[Phospho (STY)]SSLNSTDSGS[Phospho (STY)]GLLPPGLQATPELGK_.3	_S[Phospho (STY)]SSLNSTDSGS[Phospho (STY)]GLLPPGLQATPELGK_	Filtered	Filtered	Filtered	Filtered	0.000302589	Filtered	Filtered	Filtered	Filtered	Filtered	70443.9	Filtered
O15042	U2SURP	U2 snRNP-associated SURP motif-containing protein	LYSILQGDSPTK	(S485)	_LYSILQGDS[Phospho (STY)]PTK_.2	_LYSILQGDS[Phospho (STY)]PTK_	0.994834	0.736428	0.709309	0.826397	0.967607	0.998901	1.45963e+06	1378575	1.09774e+06	1.81474e+06	1.42703e+06	1728951
O15042	U2SURP	U2 snRNP-associated SURP motif-containing protein	LYSILQGDSPTK	(T487)	_LYSILQGDSPT[Phospho (STY)]K_.2	_LYSILQGDSPT[Phospho (STY)]K_	0.00521639	0.263646	0.292236	0.172648	0.032242	0.00101304	1.39072e+06	1.32193e+06	1.05093e+06	1.73746e+06	1.35669e+06	1.6531e+06
O15042	U2SURP	U2 snRNP-associated SURP motif-containing protein	ESLCDSPHQNLSRPLLENK	(S63,C65)	_ES[Phospho (STY)]LC[Carbamidomethyl (C)]DSPHQNLSRPLLENK_.3	_ES[Phospho (STY)]LC[Carbamidomethyl (C)]DSPHQNLSRPLLENK_	0.22424	0.0122263	6.71791e-05	8.5903e-05	0.0425998	0.000992978	1.12219e+06	972417	928294	1842626	1739495	1.77494e+06
O15042	U2SURP	U2 snRNP-associated SURP motif-containing protein	ESLCDSPHQNLSR	(C65,S67)	_ESLC[Carbamidomethyl (C)]DS[Phospho (STY)]PHQNLSR_.2	_ESLC[Carbamidomethyl (C)]DS[Phospho (STY)]PHQNLSR_	0.00132986	0.250215	0.159705	0.618906	1.05975e-06	0.00131649	184171	212033	171925	263242	244303	293324
O15042	U2SURP	U2 snRNP-associated SURP motif-containing protein	ESLCDSPHQNLSR	(C65,S67)	_ESLC[Carbamidomethyl (C)]DS[Phospho (STY)]PHQNLSR_.3	_ESLC[Carbamidomethyl (C)]DS[Phospho (STY)]PHQNLSR_	0.934869	Filtered	0.985695	0.31705	0.411557	0.0258331	150179	Filtered	163946	155863	202695	254775
O15042	U2SURP	U2 snRNP-associated SURP motif-containing protein	ESLCDSPHQNLSR	(S63,C65)	_ES[Phospho (STY)]LC[Carbamidomethyl (C)]DSPHQNLSR_.2	_ES[Phospho (STY)]LC[Carbamidomethyl (C)]DSPHQNLSR_	0.96062	0.592365	0.872241	0.999648	0.999995	0.993737	160372	161594	155968	196881	190620	235566
O15042	U2SURP	U2 snRNP-associated SURP motif-containing protein	ESLCDSPHQNLSRPLLENK	(C65,S67)	_ESLC[Carbamidomethyl (C)]DS[Phospho (STY)]PHQNLSRPLLENK_.3	_ESLC[Carbamidomethyl (C)]DS[Phospho (STY)]PHQNLSRPLLENK_	0.758247	0.98514	0.999883	0.999881	0.949869	0.871739	693937	600111	590928	1.20315e+06	1.11505e+06	1.08364e+06
O15042	U2SURP	U2 snRNP-associated SURP motif-containing protein	ESLCDSPHQNLSRPLLENK	(C65,S67)	_ESLC[Carbamidomethyl (C)]DS[Phospho (STY)]PHQNLSRPLLENK_.4	_ESLC[Carbamidomethyl (C)]DS[Phospho (STY)]PHQNLSRPLLENK_	Filtered	Filtered	Filtered	Filtered	0.999379	Filtered	Filtered	Filtered	Filtered	Filtered	44438.3	Filtered
O15042	U2SURP	U2 snRNP-associated SURP motif-containing protein	SEEHHLYSNPIK	(S811)	_S[Phospho (STY)]EEHHLYSNPIK_.3	_S[Phospho (STY)]EEHHLYSNPIK_	Filtered	Filtered	Filtered	1	1	1	Filtered	Filtered	Filtered	93974.8	85858.8	73496.3
O15042	U2SURP	U2 snRNP-associated SURP motif-containing protein	SEEHHLYSNPIK	(S811)	_S[Phospho (STY)]EEHHLYSNPIK_.2	_S[Phospho (STY)]EEHHLYSNPIK_	Filtered	Filtered	Filtered	1	0.999996	0.999988	Filtered	Filtered	Filtered	38310.9	36563.5	30517.6
O15042	U2SURP	U2 snRNP-associated SURP motif-containing protein	SSDVHSSGSSDAHMDASGPSDSDMPSR	(S39)	_SSDVHSSGSSDAHMDASGPSDS[Phospho (STY)]DMPSR_.3	_SSDVHSSGSSDAHMDASGPSDS[Phospho (STY)]DMPSR_	Filtered	Filtered	Filtered	0.00117772	0.0498552	0.0019915	Filtered	Filtered	Filtered	10615.7	9311.46	12825.9
O15042	U2SURP	U2 snRNP-associated SURP motif-containing protein	SSDVHSSGSSDAHMDASGPSDSDMPSR	(M41,S43)	_SSDVHSSGSSDAHMDASGPSDSDM[Oxidation (M)]PS[Phospho (STY)]R_.3	_SSDVHSSGSSDAHMDASGPSDSDM[Oxidation (M)]PS[Phospho (STY)]R_	Filtered	Filtered	Filtered	2.27102e-22	6.85716e-22	6.33625e-28	Filtered	Filtered	Filtered	10394.2	8694.42	11248.8
O15042	U2SURP	U2 snRNP-associated SURP motif-containing protein	FEPPQSDSDGQRR	(S238)	_FEPPQSDS[Phospho (STY)]DGQRR_.3	_FEPPQSDS[Phospho (STY)]DGQRR_	Filtered	Filtered	Filtered	0.321233	0.5	0.5	Filtered	Filtered	Filtered	44238.6	57470.5	60504.2
O15042	U2SURP	U2 snRNP-associated SURP motif-containing protein	FEPPQSDSDGQRR	(S236)	_FEPPQS[Phospho (STY)]DSDGQRR_.3	_FEPPQS[Phospho (STY)]DSDGQRR_	Filtered	Filtered	Filtered	0.5	0.779968	0.252789	Filtered	Filtered	Filtered	33895.4	29052.9	58864.4
O15042	U2SURP	U2 snRNP-associated SURP motif-containing protein	FEPPQSDSDGQRR	(S236)	_FEPPQS[Phospho (STY)]DSDGQRR_.2	_FEPPQS[Phospho (STY)]DSDGQRR_	Filtered	Filtered	Filtered	0.5	Filtered	0.5	Filtered	Filtered	Filtered	17950.1	Filtered	12615.6
O15042	U2SURP	U2 snRNP-associated SURP motif-containing protein	SSDVHSSGSSDAHMDASGPSDSDMPSR	(M31,S37)	_SSDVHSSGSSDAHM[Oxidation (M)]DASGPS[Phospho (STY)]DSDMPSR_.3	_SSDVHSSGSSDAHM[Oxidation (M)]DASGPS[Phospho (STY)]DSDMPSR_	Filtered	Filtered	Filtered	0.000271758	4.36858e-07	0.000150612	Filtered	Filtered	Filtered	30842.8	27016	40275
O15042	U2SURP	U2 snRNP-associated SURP motif-containing protein	SSDVHSSGSSDAHMDASGPSDSDMPSR	(S37)	_SSDVHSSGSSDAHMDASGPS[Phospho (STY)]DSDMPSR_.3	_SSDVHSSGSSDAHMDASGPS[Phospho (STY)]DSDMPSR_	Filtered	Filtered	Filtered	0.885216	0.312385	0.555455	Filtered	Filtered	Filtered	19875.2	15928.1	23272.1
O15042	U2SURP	U2 snRNP-associated SURP motif-containing protein	SSDVHSSGSSDAHMDASGPSDSDMPSR	(S34)	_SSDVHSSGSSDAHMDAS[Phospho (STY)]GPSDSDMPSR_.3	_SSDVHSSGSSDAHMDAS[Phospho (STY)]GPSDSDMPSR_	Filtered	Filtered	Filtered	0.98281	0.604221	0.470356	Filtered	Filtered	Filtered	19595.7	15890.9	23379
O15042	U2SURP	U2 snRNP-associated SURP motif-containing protein	SSDVHSSGSSDAHMDASGPSDSDMPSR	(M31,S34,M41)	_SSDVHSSGSSDAHM[Oxidation (M)]DAS[Phospho (STY)]GPSDSDM[Oxidation (M)]PSR_.3	_SSDVHSSGSSDAHM[Oxidation (M)]DAS[Phospho (STY)]GPSDSDM[Oxidation (M)]PSR_	Filtered	Filtered	Filtered	Filtered	0.396368	0.694363	Filtered	Filtered	Filtered	Filtered	6497.2	8398.37
O15042	U2SURP	U2 snRNP-associated SURP motif-containing protein	SSDVHSSGSSDAHMDASGPSDSDMPSR	(M31,M41,S43)	_SSDVHSSGSSDAHM[Oxidation (M)]DASGPSDSDM[Oxidation (M)]PS[Phospho (STY)]R_.3	_SSDVHSSGSSDAHM[Oxidation (M)]DASGPSDSDM[Oxidation (M)]PS[Phospho (STY)]R_	Filtered	Filtered	Filtered	Filtered	6.01442e-05	5.46053e-05	Filtered	Filtered	Filtered	Filtered	2280.42	2902.18
O15042	U2SURP	U2 snRNP-associated SURP motif-containing protein	SSDVHSSGSSDAHMDASGPSDSDMPSR	(S27,M31)	_SSDVHSSGSS[Phospho (STY)]DAHM[Oxidation (M)]DASGPSDSDMPSR_.3	_SSDVHSSGSS[Phospho (STY)]DAHM[Oxidation (M)]DASGPSDSDMPSR_	Filtered	Filtered	Filtered	Filtered	Filtered	0.364306	Filtered	Filtered	Filtered	Filtered	Filtered	27609
O15042	U2SURP	U2 snRNP-associated SURP motif-containing protein	SSDVHSSGSSDAHMDASGPSDSDMPSR	(S18)	_S[Phospho (STY)]SDVHSSGSSDAHMDASGPSDSDMPSR_.3	_S[Phospho (STY)]SDVHSSGSSDAHMDASGPSDSDMPSR_	Filtered	Filtered	Filtered	2.96506e-05	Filtered	Filtered	Filtered	Filtered	Filtered	19881.2	Filtered	Filtered
O15042	U2SURP	U2 snRNP-associated SURP motif-containing protein	SSDVHSSGSSDAHMDASGPSDSDMPSR	(S39,M41)	_SSDVHSSGSSDAHMDASGPSDS[Phospho (STY)]DM[Oxidation (M)]PSR_.3	_SSDVHSSGSSDAHMDASGPSDS[Phospho (STY)]DM[Oxidation (M)]PSR_	Filtered	Filtered	Filtered	1.03503e-17	Filtered	Filtered	Filtered	Filtered	Filtered	12198.9	Filtered	Filtered
[truncated: 45,522 more rows]

## Sheet: 6b
Data S6b Summary of protein level quantification in PC9 and CL68 cells
[truncated: 8,073 more rows]

## Sheet: 6c
Data S6c. Summary of differential class 1 phosphosites
[truncated: 1,759 more rows]

## Sheet: 6d
Data S6d. Summary of KEGG pathway enrichment results
[truncated: 35 more rows]

## Sheet: 6e
Data S6e. Summary of phosphorylation motif enrichment by Fisher extraction
[truncated: 35 more rows]

[truncated: 1 more sheets: 6f]
