# Supplementary material for: A data-independent acquisition-based global phosphoproteomics system enables deep profiling
Source: Nat Commun. 2021 May 5;12:2539. doi: 10.1038/s41467-021-22759-z (PMC8099862; doi:10.1038/s41467-021-22759-z)
Supplement: Supplementary file 10 — Supplementary Data 7 [file 41467_2021_22759_MOESM10_ESM.xlsx]

## Sheet: Supplementary Data 7 summary
Supplementary Data 7. Summary of phosphoproteome profiling in lung cancer tissues
Data S7a. Summary of libDIA phosphopeptide quantification result in tissues
Data S7b. Summary of libDIA protein level quantification result in tissues
Data S7c. List of differentially expressed phosphosites in tumor tissues compared to normal tissues
Data S7d. Summary of pathway enrichment for phosphosites up-regulated in tumor by KEGG
Data S7e. Summary of pathway enrichment for phosphosites up-regulated in tumor by Reactome
Data S7f. List of differential phosphosites in late stage tissues compared to early stage tissues

## Sheet: 7a
Data S7a. Summary of libDIA phosphopeptide quantification result in tissues
							P01N	P01T	P02N	P02T	P03N	P03T	P04N	P04T	P05N	P05T	P01N	P01T	P02N	P02T	P03N	P03T	P04N	P04T	P05N	P05T
Protein Accessions	Genes	Protein Descriptions	Stripped Sequence	Protein PTMLocations	Precursor	Modified Sequence	Phospho LC1244_N.EG. PTMAssayProbability	Phospho_LC1244_T.EG. PTMAssayProbability	Phospho_LC1259_N.EG. PTMAssayProbability	Phospho_LC1259_T.EG. PTMAssayProbability	Phospho_LC1260_N.EG. PTMAssayProbability	Phospho_LC1260_T.EG. PTMAssayProbability	Phospho_LC1326_N.EG. PTMAssayProbability	Phospho_LC1326_T.EG. PTMAssayProbability	Phospho_LC1332_N.EG. PTMAssayProbability	Phospho_LC1332_T.EG. PTMAssayProbability	Phospho_LC1244_N.EG. TotalQuantity (Settings)	Phospho_LC1244T.EG._ TotalQuantity (Settings)	Phospho_LC1259_N.EG. TotalQuantity (Settings)	Phospho_LC1259_T.EG. TotalQuantity (Settings)	Phospho_LC1260_N.EG. TotalQuantity (Settings)	Phospho_LC1260_T.EG. TotalQuantity (Settings)	Phospho_LC1326_N.EG. TotalQuantity (Settings)	Phospho_LC1326_T.EG. TotalQuantity (Settings)	Phospho_LC1332_N.EG. TotalQuantity (Settings)	Phospho_LC1332_T.EG._ TotalQuantity (Settings)
A0AVT1	UBA6	Ubiquitin-like modifier-activating enzyme 6	NLPIMSTASVEIDDALYSR	(S33)	_NLPIMS[Phospho (STY)]TASVEIDDALYSR_.3	_NLPIMS[Phospho (STY)]TASVEIDDALYSR_	0.000954955	0.00996919	0.00175334	0.000276462	0.00237733	0.0182303	6.24632e-05	0.00717995	Filtered	0.0369844	20577.9	26583.4	33910.6	86029.5	25184.2	52349.9	13920.1	19015.5	Filtered	20476.2
A0AVT1	UBA6	Ubiquitin-like modifier-activating enzyme 6	NLPIMSTASVEIDDALYSR	(M32,S36)	_NLPIM[Oxidation (M)]STAS[Phospho (STY)]VEIDDALYSR_.3	_NLPIM[Oxidation (M)]STAS[Phospho (STY)]VEIDDALYSR_	0.957982	0.855105	0.898252	0.996467	0.568598	0.726649	0.497191	0.152319	Filtered	0.617928	8334.5	15362.2	13374.1	41803.6	13527.4	33014.4	19393.4	20307.6	Filtered	26472.8
A0AVT1	UBA6	Ubiquitin-like modifier-activating enzyme 6	NLPIMSTASVEIDDALYSR	(M32,T34)	_NLPIM[Oxidation (M)]ST[Phospho (STY)]ASVEIDDALYSR_.3	_NLPIM[Oxidation (M)]ST[Phospho (STY)]ASVEIDDALYSR_	0.0306906	0.0918678	0.690312	0.373858	0.175607	0.507241	1.03373e-07	0.0312439	Filtered	0.274616	7478.79	14364	15139.2	40028.6	12864.1	31352.7	21202.4	22272.8	Filtered	25626.9
A0AVT1	UBA6	Ubiquitin-like modifier-activating enzyme 6	NLPIMSTASVEIDDALYSR	(S36)	_NLPIMSTAS[Phospho (STY)]VEIDDALYSR_.3	_NLPIMSTAS[Phospho (STY)]VEIDDALYSR_	0.985081	0.960891	0.986988	0.999001	0.991953	0.93353	Filtered	Filtered	Filtered	Filtered	24895	32136	40160.5	100747	30884.9	62194.6	Filtered	Filtered	Filtered	Filtered
A0AVT1	UBA6	Ubiquitin-like modifier-activating enzyme 6	NLPIMSTASVEIDDALYSR	(T34)	_NLPIMST[Phospho (STY)]ASVEIDDALYSR_.3	_NLPIMST[Phospho (STY)]ASVEIDDALYSR_	0.0111588	0.0730385	0.0109967	0.000694473	0.00479271	0.0468674	Filtered	Filtered	Filtered	Filtered	18735.7	23424.1	27467.8	68345.5	22987.2	42706.9	Filtered	Filtered	Filtered	Filtered
A0FGR8	ESYT2	Extended synaptotagmin-2	EPTPSIASDISLPIATQELR	(S758,S761)	_EPTPSIAS[Phospho (STY)]DIS[Phospho (STY)]LPIATQELR_.3	_EPTPSIAS[Phospho (STY)]DIS[Phospho (STY)]LPIATQELR_	1	1	1	1	1	1	1	0.0434161	0.999999	0.934927	5316772	2949924	6652748	1.80518e+06	4482226	3.31592e+06	1.35515e+06	548851	1.49081e+06	573414
A0FGR8	ESYT2	Extended synaptotagmin-2	EPTPSIASDISLPIATQELR	(S755,S761)	_EPTPS[Phospho (STY)]IASDIS[Phospho (STY)]LPIATQELR_.3	_EPTPS[Phospho (STY)]IASDIS[Phospho (STY)]LPIATQELR_	5.09347e-11	1.14095e-10	3.74348e-10	3.27594e-09	2.36506e-09	2.03406e-09	3.47244e-08	0.141266	6.85767e-07	0.0152244	6815812	3.81726e+06	2.85471e+06	2.31189e+06	2.96685e+06	4208595	1.97197e+06	755556	1.99213e+06	779940
A0FGR8	ESYT2	Extended synaptotagmin-2	EPTPSIASDISLPIATQELR	(S755,S758)	_EPTPS[Phospho (STY)]IAS[Phospho (STY)]DISLPIATQELR_.3	_EPTPS[Phospho (STY)]IAS[Phospho (STY)]DISLPIATQELR_	0.816242	0.214163	0.27203	0.601718	4.71364e-08	5.27067e-09	4.86768e-08	0.230208	5.60774e-06	0.0194986	267926	169485	286259	145375	4133083	3.0203e+06	1.35894e+06	514240	1.40507e+06	529372
A0FGR8	ESYT2	Extended synaptotagmin-2	EPTPSIASDISLPIATQELR	(T753,S755)	_EPT[Phospho (STY)]PS[Phospho (STY)]IASDISLPIATQELR_.3	_EPT[Phospho (STY)]PS[Phospho (STY)]IASDISLPIATQELR_	0.166036	0.228368	0.250158	0.520188	3.56926e-12	4.37609e-12	1.81374e-09	0.14129	2.73931e-09	0.014973	250979	150185	267024	132367	3.93982e+06	2.91189e+06	1.29365e+06	490244	1.33157e+06	499782
A0FGR8	ESYT2	Extended synaptotagmin-2	EPTPSIASDISLPIATQELR	(T753)	_EPT[Phospho (STY)]PSIASDISLPIATQELR_.3	_EPT[Phospho (STY)]PSIASDISLPIATQELR_	4.08488e-10	1.98649e-09	1.7628e-10	6.65469e-12	2.3965e-06	2.7626e-09	0.015636	0.403038	0.325937	2.53527e-05	1.03005e+06	1.00742e+06	945050	1.67828e+06	1364720	654719	314077	276486	352894	341990
A0FGR8	ESYT2	Extended synaptotagmin-2	EPTPSIASDISLPIATQELR	(S755)	_EPTPS[Phospho (STY)]IASDISLPIATQELR_.3	_EPTPS[Phospho (STY)]IASDISLPIATQELR_	1.42494e-06	8.31594e-06	2.87419e-07	3.33874e-09	3.22815e-06	1.92311e-05	0.0104915	0.259189	0.653975	0.00384038	1.00781e+06	983813	919860	1.63319e+06	1.34255e+06	638433	304723	270299	340344	332134
A0FGR8	ESYT2	Extended synaptotagmin-2	SSSSLLASPGHISVK	(S738)	_SSS[Phospho (STY)]SLLASPGHISVK_.2	_SSS[Phospho (STY)]SLLASPGHISVK_	0.425252	0.0989062	0.920729	0.964069	0.104236	0.618472	0.484258	0.603997	0.9783	0.714756	160811	356765	793957	400418	84816.1	171615	369699	486122	843773	462999
A0FGR8	ESYT2	Extended synaptotagmin-2	SSSSLLASPGHISVK	(S738)	_SSS[Phospho (STY)]SLLASPGHISVK_.3	_SSS[Phospho (STY)]SLLASPGHISVK_	0.832362	0.816177	0.804659	0.446423	0.0564561	0.205026	0.597925	0.232211	0.90747	0.502925	50360	42036.5	331053	224639	85056	109004	726721	274949	1.11279e+06	254690
A0FGR8	ESYT2	Extended synaptotagmin-2	SHMSGSPGPGGSNTAPSTPVIGGSDKPGMEEK	(M690,S691)	_SHM[Oxidation (M)]S[Phospho (STY)]GSPGPGGSNTAPSTPVIGGSDKPGMEEK_.4	_SHM[Oxidation (M)]S[Phospho (STY)]GSPGPGGSNTAPSTPVIGGSDKPGMEEK_	0.999585	0.516092	0.999999	0.759539	0.999979	0.986721	0.744447	0.625102	0.999897	0.950974	1.28895e+06	330024	1419912	331880	640989	843706	694913	375960	1.0353e+06	270989
A0FGR8	ESYT2	Extended synaptotagmin-2	SSSSLLASPGHISVK	(S739)	_SSSS[Phospho (STY)]LLASPGHISVK_.2	_SSSS[Phospho (STY)]LLASPGHISVK_	0.0817461	0.00011798	0.232252	0.856934	0.0224784	0.0944906	0.949537	0.827279	0.648143	0.679998	166847	370843	484209	234986	86915.2	148002	1.01707e+06	452318	1.56269e+06	380418
A0FGR8	ESYT2	Extended synaptotagmin-2	SSSSLLASPGHISVK	(S739)	_SSSS[Phospho (STY)]LLASPGHISVK_.3	_SSSS[Phospho (STY)]LLASPGHISVK_	6.94845e-05	0.151792	6.05938e-06	0.000419907	0.0210914	0.000214815	0.000731076	0.000183781	2.45821e-05	5.9592e-05	94658.8	29817.3	229372	144080	9531.22	71858.6	522737	182012	775674	169592
A0FGR8	ESYT2	Extended synaptotagmin-2	EPTPSIASDISLPIATQELR	(S758)	_EPTPSIAS[Phospho (STY)]DISLPIATQELR_.3	_EPTPSIAS[Phospho (STY)]DISLPIATQELR_	0.999999	0.999992	1	1	0.999956	0.999981	0.973209	0.33422	0.0196816	0.996018	900244	880579	827529	1.48231e+06	1.19539e+06	572452	268236	246426	312976	301960
A0FGR8	ESYT2	Extended synaptotagmin-2	SHMSGSPGPGGSNTAPSTPVIGGSDKPGMEEK	(M690,T701)	_SHM[Oxidation (M)]SGSPGPGGSNT[Phospho (STY)]APSTPVIGGSDKPGMEEK_.4	_SHM[Oxidation (M)]SGSPGPGGSNT[Phospho (STY)]APSTPVIGGSDKPGMEEK_	6.96562e-13	2.66165e-05	3.04555e-23	1.48429e-05	2.43661e-18	6.0828e-08	0.00664472	2.85055e-07	0.000109175	2.49188e-08	1.09626e+06	280217	1.20552e+06	283533	553763	718132	603350	327234	910093	233730
A0FGR8	ESYT2	Extended synaptotagmin-2	SHMSGSPGPGGSNTAPSTPVIGGSDKPGMEEK	(S691)	_SHMS[Phospho (STY)]GSPGPGGSNTAPSTPVIGGSDKPGMEEK_.4	_SHMS[Phospho (STY)]GSPGPGGSNTAPSTPVIGGSDKPGMEEK_	0.999943	0.999241	0.99998	0.998622	0.99967	0.999799	0.998914	0.941583	0.996414	0.996232	1.55389e+06	380202	921774	376397	501243	688407	506254	212029	738649	198562
A0FGR8	ESYT2	Extended synaptotagmin-2	SSSSLLASPGHISVK	(S736)	_S[Phospho (STY)]SSSLLASPGHISVK_.2	_S[Phospho (STY)]SSSLLASPGHISVK_	0.253913	0.414787	0.460151	0.220048	0.433791	0.118914	0.0099456	0.182615	0.0665508	0.438461	144951	321879	307272	150693	76601.3	129202	825201	400528	1.26482e+06	378346
A0FGR8	ESYT2	Extended synaptotagmin-2	SSSSLLASPGHISVK	(S736)	_S[Phospho (STY)]SSSLLASPGHISVK_.3	_S[Phospho (STY)]SSSLLASPGHISVK_	0.442798	0.106139	0.3069	0.553912	0.44372	0.362397	0.362851	0.344035	0.275926	0.219795	112045	265251	331026	76022.7	81632.4	102820	177612	258729	385892	239855
A0FGR8	ESYT2	Extended synaptotagmin-2	SHMSGSPGPGGSNTAPSTPVIGGSDKPGMEEK	(S688)	_S[Phospho (STY)]HMSGSPGPGGSNTAPSTPVIGGSDKPGMEEK_.4	_S[Phospho (STY)]HMSGSPGPGGSNTAPSTPVIGGSDKPGMEEK_	5.67326e-05	0.000849738	1.98109e-05	0.00131493	0.000284794	0.000184967	0.00109595	0.00422071	0.00130181	0.00265104	1.54685e+06	383109	922340	377385	510797	687356	490724	199360	712108	186598
A0FGR8	ESYT2	Extended synaptotagmin-2	SHMSGSPGPGGSNTAPSTPVIGGSDKPGMEEK	(M690,S691,M716)	_SHM[Oxidation (M)]S[Phospho (STY)]GSPGPGGSNTAPSTPVIGGSDKPGM[Oxidation (M)]EEK_.4	_SHM[Oxidation (M)]S[Phospho (STY)]GSPGPGGSNTAPSTPVIGGSDKPGM[Oxidation (M)]EEK_	0.999572	0.997157	0.997224	0.167834	0.999994	0.999893	0.0159849	0.789027	0.992642	0.199568	896923	283150	1313475	200812	555318	628603	560799	288187	971580	193399
A0FGR8	ESYT2	Extended synaptotagmin-2	SHMSGSPGPGGSNTAPSTPVIGGSDKPGMEEK	(M690,S693)	_SHM[Oxidation (M)]SGS[Phospho (STY)]PGPGGSNTAPSTPVIGGSDKPGMEEK_.4	_SHM[Oxidation (M)]SGS[Phospho (STY)]PGPGGSNTAPSTPVIGGSDKPGMEEK_	0.000405652	0.483152	0.99107	0.243068	5.35259e-06	0.0132306	0.233929	0.0341074	0.00010029	0.0487704	1.22685e+06	315759	124951	315264	609335	803527	662942	367098	1.00624e+06	264005
A0FGR8	ESYT2	Extended synaptotagmin-2	SHMSGSPGPGGSNTAPSTPVIGGSDKPGMEEK	(S688,M690,M716)	_S[Phospho (STY)]HM[Oxidation (M)]SGSPGPGGSNTAPSTPVIGGSDKPGM[Oxidation (M)]EEK_.4	_S[Phospho (STY)]HM[Oxidation (M)]SGSPGPGGSNTAPSTPVIGGSDKPGM[Oxidation (M)]EEK_	7.90357e-05	0.00012306	1.57736e-05	8.15609e-05	3.58842e-05	5.75694e-05	0.00012388	0.000204548	9.23389e-05	0.000318667	829355	263459	1.21033e+06	184066	516662	581166	510596	267675	876621	180369
A0FGR8	ESYT2	Extended synaptotagmin-2	SHMSGSPGPGGSNTAPSTPVIGGSDKPGMEEK	(S693)	_SHMSGS[Phospho (STY)]PGPGGSNTAPSTPVIGGSDKPGMEEK_.4	_SHMSGS[Phospho (STY)]PGPGGSNTAPSTPVIGGSDKPGMEEK_	1.08374e-06	5.61852e-07	4.34658e-07	4.72142e-05	5.05833e-05	2.02005e-05	8.56014e-06	0.054706	0.00232565	0.0318984	1.32289e+06	325119	790689	329157	428726	593505	426342	175788	615264	165788
A0FGR8	ESYT2	Extended synaptotagmin-2	SSSSLLASPGHISVK	(S737)	_SS[Phospho (STY)]SSLLASPGHISVK_.2	_SS[Phospho (STY)]SSLLASPGHISVK_	0.252561	0.487357	0.614126	0.713477	0.441005	0.129026	0.4737	0.211341	0.0119167	0.497181	151699	339603	118306	154276	81407.5	139556	204108	434785	753057	413124
A0FGR8	ESYT2	Extended synaptotagmin-2	SSSSLLASPGHISVK	(S737)	_SS[Phospho (STY)]SSLLASPGHISVK_.3	_SS[Phospho (STY)]SSLLASPGHISVK_	0.55215	0.520194	0.780503	0.44877	0.49753	0.433772	0.455852	0.420848	0.351268	0.27896	118451	281027	224124	217437	86949.2	104775	182524	266624	397339	245942
A0FGR8	ESYT2	Extended synaptotagmin-2	SHMSGSPGPGGSNTAPSTPVIGGSDKPGMEEK	(M690,S693,M716)	_SHM[Oxidation (M)]SGS[Phospho (STY)]PGPGGSNTAPSTPVIGGSDKPGM[Oxidation (M)]EEK_.4	_SHM[Oxidation (M)]SGS[Phospho (STY)]PGPGGSNTAPSTPVIGGSDKPGM[Oxidation (M)]EEK_	0.000472012	0.131789	0.00299398	0.837406	0.000302764	0.000116045	0.980505	0.277384	0.0117245	0.796881	736258	233715	1.06035e+06	162238	451093	510018	453576	240070	796011	156704
A0FGR8	ESYT2	Extended synaptotagmin-2	SHMSGSPGPGGSNTAPSTPVIGGSDKPGMEEK	(T701)	_SHMSGSPGPGGSNT[Phospho (STY)]APSTPVIGGSDKPGMEEK_.4	_SHMSGSPGPGGSNT[Phospho (STY)]APSTPVIGGSDKPGMEEK_	1.73585e-23	8.23046e-19	7.62652e-28	2.1394e-15	1.38208e-18	3.09607e-19	1.83495e-10	4.24261e-08	4.45535e-12	8.31244e-09	833412	216146	498542	203897	280337	367571	270275	113033	382022	108829
A0FGR8	ESYT2	Extended synaptotagmin-2	SHMSGSPGPGGSNTAPSTPVIGGSDKPGMEEK	(S691,M716)	_SHMS[Phospho (STY)]GSPGPGGSNTAPSTPVIGGSDKPGM[Oxidation (M)]EEK_.4	_SHMS[Phospho (STY)]GSPGPGGSNTAPSTPVIGGSDKPGM[Oxidation (M)]EEK_	0.999981	0.0971551	0.999646	0.99694	0.689994	0.935737	0.99757	0.871563	0.99931	0.436679	645201	168273	608981	177948	275938	398476	205789	125296	311206	89938.8
A0FGR8	ESYT2	Extended synaptotagmin-2	SHMSGSPGPGGSNTAPSTPVIGGSDKPGMEEK	(S688,M716)	_S[Phospho (STY)]HMSGSPGPGGSNTAPSTPVIGGSDKPGM[Oxidation (M)]EEK_.4	_S[Phospho (STY)]HMSGSPGPGGSNTAPSTPVIGGSDKPGM[Oxidation (M)]EEK_	6.1196e-06	9.01536e-07	4.2106e-06	2.78858e-05	1.67897e-05	7.41217e-06	1.93694e-05	6.50088e-05	1.83363e-05	9.23903e-05	619177	161610	584796	171105	261150	379734	201430	120546	302893	89224.2
A0FGR8	ESYT2	Extended synaptotagmin-2	EPTPSIASDISLPIATQELR	(S761)	_EPTPSIASDIS[Phospho (STY)]LPIATQELR_.3	_EPTPSIASDIS[Phospho (STY)]LPIATQELR_	0.999961	0.999998	0.624614	0.996048	0.999997	1	0.999794	0.913055	0.99983	0.999998	373488	255107	406851	187182	442712	237507	245150	193283	282560	133297
A0FGR8	ESYT2	Extended synaptotagmin-2	SHMSGSPGPGGSNTAPSTPVIGGSDKPGMEEK	(S693,M716)	_SHMSGS[Phospho (STY)]PGPGGSNTAPSTPVIGGSDKPGM[Oxidation (M)]EEK_.4	_SHMSGS[Phospho (STY)]PGPGGSNTAPSTPVIGGSDKPGM[Oxidation (M)]EEK_	1.38699e-05	0.901862	0.000323165	0.00303004	0.329266	0.0380275	0.00323952	0.148072	0.00124845	0.0605229	488342	131808	474222	157342	209524	303091	167847	94568.4	251576	73011.2
A0FGR8	ESYT2	Extended synaptotagmin-2	SHMSGSPGPGGSNTAPSTPVIGGSDK	(S691)	_SHMS[Phospho (STY)]GSPGPGGSNTAPSTPVIGGSDK_.3	_SHMS[Phospho (STY)]GSPGPGGSNTAPSTPVIGGSDK_	0.818027	0.822103	0.732047	0.425516	0.946248	0.68826	0.978644	0.450649	0.992384	0.583506	402420	187882	275892	115740	316966	134355	317825	67442.6	323617	110790
A0FGR8	ESYT2	Extended synaptotagmin-2	SHMSGSPGPGGSNTAPSTPVIGGSDKPGMEEK	(M690,T701,M716)	_SHM[Oxidation (M)]SGSPGPGGSNT[Phospho (STY)]APSTPVIGGSDKPGM[Oxidation (M)]EEK_.4	_SHM[Oxidation (M)]SGSPGPGGSNT[Phospho (STY)]APSTPVIGGSDKPGM[Oxidation (M)]EEK_	1.9431e-10	2.94302e-06	6.17309e-14	1.54691e-08	3.1998e-10	1.09899e-18	0.324304	0.288673	4.59584e-08	0.0499627	376860	115967	528353	83454.2	231266	264249	8173.15	52926.4	443551	91796.1
A0FGR8	ESYT2	Extended synaptotagmin-2	SHMSGSPGPGGSNTAPSTPVIGGSDKPGMEEK	(S699,M716)	_SHMSGSPGPGGS[Phospho (STY)]NTAPSTPVIGGSDKPGM[Oxidation (M)]EEK_.4	_SHMSGSPGPGGS[Phospho (STY)]NTAPSTPVIGGSDKPGM[Oxidation (M)]EEK_	9.654e-06	0.00187484	3.10808e-05	0.922594	2.20467e-05	1.44756e-06	1.4973e-06	0.00642528	9.48928e-06	0.561194	367517	94584.4	343848	44997.4	151875	222174	114422	70336.1	176230	52427.5
A0FGR8	ESYT2	Extended synaptotagmin-2	SHMSGSPGPGGSNTAPSTPVIGGSDKPGMEEK	(S704,M716)	_SHMSGSPGPGGSNTAPS[Phospho (STY)]TPVIGGSDKPGM[Oxidation (M)]EEK_.4	_SHMSGSPGPGGSNTAPS[Phospho (STY)]TPVIGGSDKPGM[Oxidation (M)]EEK_	4.57296e-12	1.6428e-08	2.12623e-09	3.22449e-06	1.84202e-08	3.34087e-10	2.58507e-08	5.94087e-06	1.68647e-08	0.00198012	315895	82460	300028	87891.8	134305	193383	96296.4	56555.6	149658	45214
A0FGR8	ESYT2	Extended synaptotagmin-2	SHMSGSPGPGGSNTAPSTPVIGGSDKPGMEEK	(S688,M690)	_S[Phospho (STY)]HM[Oxidation (M)]SGSPGPGGSNTAPSTPVIGGSDKPGMEEK_.4	_S[Phospho (STY)]HM[Oxidation (M)]SGSPGPGGSNTAPSTPVIGGSDKPGMEEK_	5.93328e-06	1.81565e-06	1.93207e-06	Filtered	3.02845e-05	8.94702e-06	2.89325e-05	2.69023e-05	2.07251e-05	4.06014e-05	926871	237668	1.01185e+06	Filtered	462158	599567	537633	285569	805062	207404
A0FGR8	ESYT2	Extended synaptotagmin-2	SHMSGSPGPGGSNTAPSTPVIGGSDK	(M690,S691)	_SHM[Oxidation (M)]S[Phospho (STY)]GSPGPGGSNTAPSTPVIGGSDK_.3	_SHM[Oxidation (M)]S[Phospho (STY)]GSPGPGGSNTAPSTPVIGGSDK_	0.161999	0.685008	0.99184	0.383073	0.981465	0.0349268	0.274334	Filtered	0.277715	0.0024415	477412	246743	481440	149031	496422	199216	484500	Filtered	588041	164096
A0FGR8	ESYT2	Extended synaptotagmin-2	SHMSGSPGPGGSNTAPSTPVIGGSDK	(S688,M690)	_S[Phospho (STY)]HM[Oxidation (M)]SGSPGPGGSNTAPSTPVIGGSDK_.3	_S[Phospho (STY)]HM[Oxidation (M)]SGSPGPGGSNTAPSTPVIGGSDK_	5.61702e-06	0.000258328	0.000127058	0.000316474	0.000180864	0.000348153	9.38903e-05	Filtered	0.000313393	2.12153e-05	453849	233226	456978	143165	470865	190935	467014	Filtered	563377	160195
A0FGR8	ESYT2	Extended synaptotagmin-2	SHMSGSPGPGGSNTAPSTPVIGGSDK	(M690,S693)	_SHM[Oxidation (M)]SGS[Phospho (STY)]PGPGGSNTAPSTPVIGGSDK_.3	_SHM[Oxidation (M)]SGS[Phospho (STY)]PGPGGSNTAPSTPVIGGSDK_	0.938833	0.240181	0.0083667	0.739594	0.00494792	0.00180898	0.767065	Filtered	0.632686	0.038765	360795	184362	360281	119972	376503	155445	360923	Filtered	462828	129582
A0FGR8	ESYT2	Extended synaptotagmin-2	SHMSGSPGPGGSNTAPSTPVIGGSDK	(S693)	_SHMSGS[Phospho (STY)]PGPGGSNTAPSTPVIGGSDK_.3	_SHMSGS[Phospho (STY)]PGPGGSNTAPSTPVIGGSDK_	0.863678	0.0120955	0.0952954	0.167107	0.0548776	0.424599	0.0234297	Filtered	0.263278	0.0319953	291789	125510	176234	78601.8	225065	87665.4	206893	Filtered	216014	73988.2
A0FGR8	ESYT2	Extended synaptotagmin-2	SHMSGSPGPGGSNTAPSTPVIGGSDKPGMEEK	(T705)	_SHMSGSPGPGGSNTAPST[Phospho (STY)]PVIGGSDKPGMEEK_.4	_SHMSGSPGPGGSNTAPST[Phospho (STY)]PVIGGSDKPGMEEK_	1.49466e-26	6.70776e-20	5.58006e-32	1.22699e-14	2.03619e-21	1.778e-20	2.10814e-13	Filtered	0.000666103	5.63201e-09	401084	97289.8	233018	90514.3	126220	176959	111904	Filtered	162499	42140.9
A0FGR8	ESYT2	Extended synaptotagmin-2	AQPPEAGPQGLHDLGRSSSSLLASPGHISVK	(S739,S743)	_AQPPEAGPQGLHDLGRSSSS[Phospho (STY)]LLAS[Phospho (STY)]PGHISVK_.4	_AQPPEAGPQGLHDLGRSSSS[Phospho (STY)]LLAS[Phospho (STY)]PGHISVK_	0.00487733	2.7723e-05	3.87867e-07	4.42213e-06	Filtered	0.00476056	2.21474e-05	5.88851e-05	0.000708637	2.64566e-05	113618	134210	139522	183102	Filtered	32601.3	111777	48782.3	116886	109849
A0FGR8	ESYT2	Extended synaptotagmin-2	SSSSLLASPGHISVK	(S736,S738)	_S[Phospho (STY)]SS[Phospho (STY)]SLLASPGHISVK_.3	_S[Phospho (STY)]SS[Phospho (STY)]SLLASPGHISVK_	4.99048e-05	0.000125584	4.03548e-05	0.109823	Filtered	0.000665262	0.00370281	0.00328457	0.00824028	0.00106574	91410.2	119772	136180	97319.2	Filtered	58452.1	24780.8	25012.3	30021.9	44256.4
A0FGR8	ESYT2	Extended synaptotagmin-2	SSSSLLASPGHISVK	(S736,S738)	_S[Phospho (STY)]SS[Phospho (STY)]SLLASPGHISVK_.2	_S[Phospho (STY)]SS[Phospho (STY)]SLLASPGHISVK_	0.217637	0.0196806	0.0268794	0.0173569	Filtered	0.0536466	0.0562492	0.0615851	Filtered	0.00412963	400368	471236	459377	364728	Filtered	163736	110241	78554.9	Filtered	144646
A0FGR8	ESYT2	Extended synaptotagmin-2	SSSSLLASPGHISVK	(S736,S739)	_S[Phospho (STY)]SSS[Phospho (STY)]LLASPGHISVK_.2	_S[Phospho (STY)]SSS[Phospho (STY)]LLASPGHISVK_	0.216798	0.0193758	0.026734	0.0172287	Filtered	0.0521708	0.0543999	0.0600509	Filtered	0.0038132	358092	410140	405853	320130	Filtered	145940	98485.6	69725.4	Filtered	131013
A0FGR8	ESYT2	Extended synaptotagmin-2	SSSSLLASPGHISVK	(S736,S739)	_S[Phospho (STY)]SSS[Phospho (STY)]LLASPGHISVK_.3	_S[Phospho (STY)]SSS[Phospho (STY)]LLASPGHISVK_	4.84869e-05	0.000128066	4.10873e-05	0.107789	Filtered	0.000439775	0.0036685	Filtered	Filtered	0.00115257	67559.2	89522.2	100963	72020.6	Filtered	43310.9	17155.3	Filtered	Filtered	32377.5
A0FGR8	ESYT2	Extended synaptotagmin-2	SSSSLLASPGHISVK	(S738,S739)	_SSS[Phospho (STY)]S[Phospho (STY)]LLASPGHISVK_.2	_SSS[Phospho (STY)]S[Phospho (STY)]LLASPGHISVK_	0.5619	0.953375	0.931984	0.954231	Filtered	0.883676	0.889014	0.875932	Filtered	0.990919	342510	404887	399552	316845	Filtered	145290	98353.4	69177	Filtered	130030
A0FGR8	ESYT2	Extended synaptotagmin-2	SSSSLLASPGHISVK	(S738,S739)	_SSS[Phospho (STY)]S[Phospho (STY)]LLASPGHISVK_.3	_SSS[Phospho (STY)]S[Phospho (STY)]LLASPGHISVK_	0.999862	0.999768	0.999906	0.762863	Filtered	0.99888	0.993172	Filtered	Filtered	0.997588	68709.8	88420.2	101065	71753.3	Filtered	43520.4	19037.7	Filtered	Filtered	32924.5
A0FGR8	ESYT2	Extended synaptotagmin-2	SHMSGSPGPGGSNTAPSTPVIGGSDKPGMEEK	(M690,S693,S699)	_SHM[Oxidation (M)]SGS[Phospho (STY)]PGPGGS[Phospho (STY)]NTAPSTPVIGGSDKPGMEEK_.4	_SHM[Oxidation (M)]SGS[Phospho (STY)]PGPGGS[Phospho (STY)]NTAPSTPVIGGSDKPGMEEK_	7.61598e-13	0.252326	0.000282159	0.00711024	0.00018171	9.47917e-08	0.000245715	Filtered	Filtered	0.243762	450463	247996	319060	118436	369122	256664	104168	Filtered	Filtered	48444.2
A0FGR8	ESYT2	Extended synaptotagmin-2	SHMSGSPGPGGSNTAPSTPVIGGSDKPGMEEK	(M690,T705)	_SHM[Oxidation (M)]SGSPGPGGSNTAPST[Phospho (STY)]PVIGGSDKPGMEEK_.4	_SHM[Oxidation (M)]SGSPGPGGSNTAPST[Phospho (STY)]PVIGGSDKPGMEEK_	3.33512e-16	8.17822e-11	9.10922e-30	5.15899e-06	9.30551e-25	Filtered	Filtered	2.59551e-12	4.77783e-05	9.50074e-09	403083	106380	436811	104841	202971	Filtered	Filtered	102002	292150	78142.2
A0FGR8	ESYT2	Extended synaptotagmin-2	SHMSGSPGPGGSNTAPSTPVIGGSDK	(M690,T701)	_SHM[Oxidation (M)]SGSPGPGGSNT[Phospho (STY)]APSTPVIGGSDK_.3	_SHM[Oxidation (M)]SGSPGPGGSNT[Phospho (STY)]APSTPVIGGSDK_	6.52996e-05	0.0224657	0.984819	0.0188219	6.51432e-11	0.860583	0.0998883	Filtered	0.0226094	Filtered	235908	116070	19251.9	81108.5	236784	94684.1	296814	Filtered	377426	Filtered
A0FGR8	ESYT2	Extended synaptotagmin-2	SSSSLLASPGHISVK	(S737,S739)	_SS[Phospho (STY)]SS[Phospho (STY)]LLASPGHISVK_.2	_SS[Phospho (STY)]SS[Phospho (STY)]LLASPGHISVK_	0.310544	0.0328469	0.041217	0.256893	Filtered	0.0801687	0.0800281	0.0951474	Filtered	0.0057816	233899	304990	285422	106633	Filtered	99378.1	67084.5	49839.8	Filtered	84330.1
A0FGR8	ESYT2	Extended synaptotagmin-2	SHMSGSPGPGGSNTAPSTPVIGGSDK	(M690,S693,T701)	_SHM[Oxidation (M)]SGS[Phospho (STY)]PGPGGSNT[Phospho (STY)]APSTPVIGGSDK_.3	_SHM[Oxidation (M)]SGS[Phospho (STY)]PGPGGSNT[Phospho (STY)]APSTPVIGGSDK_	0.00221645	0.0831994	0.0176989	0.0438057	0.237779	0.0665455	8.58389e-06	Filtered	0.110233	Filtered	214882	100158	151870	95915	221921	136228	109302	Filtered	93278.5	Filtered
A0FGR8	ESYT2	Extended synaptotagmin-2	SSSSLLASPGHISVK	(S743)	_SSSSLLAS[Phospho (STY)]PGHISVK_.3	_SSSSLLAS[Phospho (STY)]PGHISVK_	0.993813	7.28414e-10	5.52975e-26	1.71118e-17	0.121095	1	1	2.60081e-15	3.47714e-16	4.5299e-17	14436	6418.19	52740.6	29640.6	11839.8	68501.7	187610	38771.1	59453.8	35181.4
A0FGR8	ESYT2	Extended synaptotagmin-2	SSSSLLASPGHISVK	(S743)	_SSSSLLAS[Phospho (STY)]PGHISVK_.2	_SSSSLLAS[Phospho (STY)]PGHISVK_	Filtered	7.2701e-11	0.997357	2.88741e-15	Filtered	0.135747	1	8.10626e-05	0.96272	Filtered	Filtered	30353.2	81078.4	50718	Filtered	38768.9	198969	52796.8	147226	Filtered
A0FGR8	ESYT2	Extended synaptotagmin-2	EPTPSIASDISLPIATQELR	(T753,T766)	_EPT[Phospho (STY)]PSIASDISLPIAT[Phospho (STY)]QELR_.3	_EPT[Phospho (STY)]PSIASDISLPIAT[Phospho (STY)]QELR_	0.000233456	0.000263501	0.283877	0.0099004	Filtered	Filtered	1.40495e-28	7.58061e-12	3.66863e-20	1.90558e-19	80463.3	41753.1	65488.7	18996.2	Filtered	Filtered	116052	53094.2	110892	46178.5
A0FGR8	ESYT2	Extended synaptotagmin-2	SHMSGSPGPGGSNTAPSTPVIGGSDKPGMEEK	(S688,M690,S693)	_S[Phospho (STY)]HM[Oxidation (M)]SGS[Phospho (STY)]PGPGGSNTAPSTPVIGGSDKPGMEEK_.4	_S[Phospho (STY)]HM[Oxidation (M)]SGS[Phospho (STY)]PGPGGSNTAPSTPVIGGSDKPGMEEK_	1.26916e-07	3.99873e-07	2.10547e-07	1.82021e-07	2.70633e-07	4.88587e-07	Filtered	Filtered	Filtered	3.34022e-10	524463	306150	375993	156209	449659	332216	Filtered	Filtered	Filtered	59294.1
A0FGR8	ESYT2	Extended synaptotagmin-2	SHMSGSPGPGGSNTAPSTPVIGGSDKPGMEEK	(T701,M716)	_SHMSGSPGPGGSNT[Phospho (STY)]APSTPVIGGSDKPGM[Oxidation (M)]EEK_.4	_SHMSGSPGPGGSNT[Phospho (STY)]APSTPVIGGSDKPGM[Oxidation (M)]EEK_	1.50767e-09	0.000356584	7.4586e-07	0.0156162	0.0007293	4.32589e-07	0.000730399	Filtered	Filtered	Filtered	240646	67801.3	233502	28182	104550	150389	80092.8	Filtered	Filtered	Filtered
A0FGR8	ESYT2	Extended synaptotagmin-2	SHMSGSPGPGGSNTAPSTPVIGGSDKPGMEEK	(S688,S691,M716)	_S[Phospho (STY)]HMS[Phospho (STY)]GSPGPGGSNTAPSTPVIGGSDKPGM[Oxidation (M)]EEK_.4	_S[Phospho (STY)]HMS[Phospho (STY)]GSPGPGGSNTAPSTPVIGGSDKPGM[Oxidation (M)]EEK_	4.51406e-07	4.03551e-07	5.17806e-07	1.0098e-05	3.50407e-07	6.24514e-09	1.04713e-09	Filtered	Filtered	Filtered	118148	69635.4	67700.4	31915.7	107771	67739.3	13311.4	Filtered	Filtered	Filtered
A0FGR8	ESYT2	Extended synaptotagmin-2	EPTPSIASDISLPIATQELR	(T753,S758)	_EPT[Phospho (STY)]PSIAS[Phospho (STY)]DISLPIATQELR_.3	_EPT[Phospho (STY)]PSIAS[Phospho (STY)]DISLPIATQELR_	2.92477e-10	0.760439	0.751256	0.519462	3.46159e-12	4.31123e-12	1.79904e-09	0.0440962	2.75e-09	0.0502664	4.60197e+06	157752	278543	132004	3.93721e+06	2.90459e+06	1.29014e+06	498828	1332232	501428
A0FGR8	ESYT2	Extended synaptotagmin-2	EPTPSIASDISLPIATQELR	(T753,S758)	_EPT[Phospho (STY)]PSIAS[Phospho (STY)]DISLPIATQELR_.4	_EPT[Phospho (STY)]PSIAS[Phospho (STY)]DISLPIATQELR_	Filtered	0.455141	Filtered	Filtered	Filtered	Filtered	Filtered	Filtered	Filtered	Filtered	Filtered	6634.52	Filtered	Filtered	Filtered	Filtered	Filtered	Filtered	Filtered	Filtered
A0FGR8	ESYT2	Extended synaptotagmin-2	SHMSGSPGPGGSNTAPSTPVIGGSDKPGMEEK	(M690,S699,M716)	_SHM[Oxidation (M)]SGSPGPGGS[Phospho (STY)]NTAPSTPVIGGSDKPGM[Oxidation (M)]EEK_.4	_SHM[Oxidation (M)]SGSPGPGGS[Phospho (STY)]NTAPSTPVIGGSDKPGM[Oxidation (M)]EEK_	1.01263e-07	0.000328921	2.28853e-10	1.01791e-06	2.23598e-08	1.8551e-14	Filtered	Filtered	Filtered	Filtered	500648	158283	701070	108271	304513	343595	Filtered	Filtered	Filtered	Filtered
A0FGR8	ESYT2	Extended synaptotagmin-2	SHMSGSPGPGGSNTAPSTPVIGGSDKPGMEEK	(M690,S691,S693)	_SHM[Oxidation (M)]S[Phospho (STY)]GS[Phospho (STY)]PGPGGSNTAPSTPVIGGSDKPGMEEK_.4	_SHM[Oxidation (M)]S[Phospho (STY)]GS[Phospho (STY)]PGPGGSNTAPSTPVIGGSDKPGMEEK_	1	0.701751	0.99935	0.990472	0.999775	0.999999	Filtered	Filtered	Filtered	Filtered	460620	271272	333975	132419	394428	292445	Filtered	Filtered	Filtered	Filtered
A0FGR8	ESYT2	Extended synaptotagmin-2	SHMSGSPGPGGSNTAPSTPVIGGSDKPGMEEK	(S688,M690,S693,M716)	_S[Phospho (STY)]HM[Oxidation (M)]SGS[Phospho (STY)]PGPGGSNTAPSTPVIGGSDKPGM[Oxidation (M)]EEK_.4	_S[Phospho (STY)]HM[Oxidation (M)]SGS[Phospho (STY)]PGPGGSNTAPSTPVIGGSDKPGM[Oxidation (M)]EEK_	8.50766e-08	3.55991e-06	5.52384e-10	Filtered	2.3671e-06	5.09516e-06	2.61036e-09	Filtered	Filtered	Filtered	217128	131720	238412	Filtered	230001	184202	63671.4	Filtered	Filtered	Filtered
A0FGR8	ESYT2	Extended synaptotagmin-2	SHMSGSPGPGGSNTAPSTPVIGGSDKPGMEEK	(S688,S691)	_S[Phospho (STY)]HMS[Phospho (STY)]GSPGPGGSNTAPSTPVIGGSDKPGMEEK_.4	_S[Phospho (STY)]HMS[Phospho (STY)]GSPGPGGSNTAPSTPVIGGSDKPGMEEK_	0.000304841	0.000290884	0.000487976	0.00451682	0.000270601	0.0016953	Filtered	Filtered	Filtered	Filtered	254032	130941	90685.8	88204	172752	132461	Filtered	Filtered	Filtered	Filtered
A0FGR8	ESYT2	Extended synaptotagmin-2	AQPPEAGPQGLHDLGRSSSSLLASPGHISVK	(S737,S738)	_AQPPEAGPQGLHDLGRSS[Phospho (STY)]S[Phospho (STY)]SLLASPGHISVK_.4	_AQPPEAGPQGLHDLGRSS[Phospho (STY)]S[Phospho (STY)]SLLASPGHISVK_	0.431101	0.0701152	0.362691	0.548594	Filtered	Filtered	0.0927554	Filtered	Filtered	0.254937	92992.5	115817	118579	322361	Filtered	Filtered	81207.4	Filtered	Filtered	125489
A0FGR8	ESYT2	Extended synaptotagmin-2	SHMSGSPGPGGSNTAPSTPVIGGSDKPGMEEK	(S691,S699)	_SHMS[Phospho (STY)]GSPGPGGS[Phospho (STY)]NTAPSTPVIGGSDKPGMEEK_.4	_SHMS[Phospho (STY)]GSPGPGGS[Phospho (STY)]NTAPSTPVIGGSDKPGMEEK_	6.13877e-07	8.01029e-05	6.72187e-05	0.000259386	0.0010559	0.0697215	Filtered	Filtered	Filtered	Filtered	229832	122972	85688	87040.6	151362	120621	Filtered	Filtered	Filtered	Filtered
A0FGR8	ESYT2	Extended synaptotagmin-2	SHMSGSPGPGGSNTAPSTPVIGGSDK	(M690,S691,S693)	_SHM[Oxidation (M)]S[Phospho (STY)]GS[Phospho (STY)]PGPGGSNTAPSTPVIGGSDK_.3	_SHM[Oxidation (M)]S[Phospho (STY)]GS[Phospho (STY)]PGPGGSNTAPSTPVIGGSDK_	0.00264095	0.995345	0.0224893	Filtered	0.99764	0.110728	4.44479e-08	Filtered	Filtered	Filtered	149088	68829.7	94914.5	Filtered	146353	91383.1	66767.8	Filtered	Filtered	Filtered
A0FGR8	ESYT2	Extended synaptotagmin-2	SHMSGSPGPGGSNTAPSTPVIGGSDKPGMEEK	(S691,S693,M716)	_SHMS[Phospho (STY)]GS[Phospho (STY)]PGPGGSNTAPSTPVIGGSDKPGM[Oxidation (M)]EEK_.4	_SHMS[Phospho (STY)]GS[Phospho (STY)]PGPGGSNTAPSTPVIGGSDKPGM[Oxidation (M)]EEK_	0.999998	0.999999	1	0.999987	0.999977	0.0085595	Filtered	Filtered	Filtered	Filtered	119361	74582.3	68342.1	35911	108381	69876.9	Filtered	Filtered	Filtered	Filtered
A0FGR8	ESYT2	Extended synaptotagmin-2	SHMSGSPGPGGSNTAPSTPVIGGSDKPGMEEK	(S691,S693)	_SHMS[Phospho (STY)]GS[Phospho (STY)]PGPGGSNTAPSTPVIGGSDKPGMEEK_.4	_SHMS[Phospho (STY)]GS[Phospho (STY)]PGPGGSNTAPSTPVIGGSDKPGMEEK_	0.999749	0.9995	0.999524	0.994819	0.999798	0.67813	Filtered	Filtered	Filtered	Filtered	141454	73976.9	45263	41356.3	92491	68169.5	Filtered	Filtered	Filtered	Filtered
A0FGR8	ESYT2	Extended synaptotagmin-2	SHMSGSPGPGGSNTAPSTPVIGGSDKPGMEEK	(S688,S693)	_S[Phospho (STY)]HMSGS[Phospho (STY)]PGPGGSNTAPSTPVIGGSDKPGMEEK_.4	_S[Phospho (STY)]HMSGS[Phospho (STY)]PGPGGSNTAPSTPVIGGSDKPGMEEK_	0.000318778	0.000301491	0.000504841	0.00144826	0.000163459	0.00169448	Filtered	Filtered	Filtered	Filtered	121603	70037.2	44180.1	45982	78102.7	65561.3	Filtered	Filtered	Filtered	Filtered
A0FGR8	ESYT2	Extended synaptotagmin-2	SHMSGSPGPGGSNTAPSTPVIGGSDKPGMEEK	(T701,T705)	_SHMSGSPGPGGSNT[Phospho (STY)]APST[Phospho (STY)]PVIGGSDKPGMEEK_.4	_SHMSGSPGPGGSNT[Phospho (STY)]APST[Phospho (STY)]PVIGGSDKPGMEEK_	0.000189691	8.13725e-05	0.257576	8.62366e-05	0.142757	0.134312	Filtered	Filtered	Filtered	Filtered	92654.3	51882.7	58910.4	36363.6	57782.3	46283.6	Filtered	Filtered	Filtered	Filtered
A0FGR8	ESYT2	Extended synaptotagmin-2	SHMSGSPGPGGSNTAPSTPVIGGSDK	(S691,S693)	_SHMS[Phospho (STY)]GS[Phospho (STY)]PGPGGSNTAPSTPVIGGSDK_.3	_SHMS[Phospho (STY)]GS[Phospho (STY)]PGPGGSNTAPSTPVIGGSDK_	0.998634	0.282671	0.872227	0.989187	0.657588	0.014481	Filtered	Filtered	Filtered	Filtered	84700.8	40572.7	26711.8	39647.8	52049.3	33482.1	Filtered	Filtered	Filtered	Filtered
A0FGR8	ESYT2	Extended synaptotagmin-2	SHMSGSPGPGGSNTAPSTPVIGGSDK	(S688,S691)	_S[Phospho (STY)]HMS[Phospho (STY)]GSPGPGGSNTAPSTPVIGGSDK_.3	_S[Phospho (STY)]HMS[Phospho (STY)]GSPGPGGSNTAPSTPVIGGSDK_	0.00170324	0.000150344	0.0315404	0.01666	0.0019677	3.24811e-05	Filtered	Filtered	Filtered	Filtered	80363.5	38356	28156.3	39266.7	53532.9	33809.5	Filtered	Filtered	Filtered	Filtered
A0FGR8	ESYT2	Extended synaptotagmin-2	SHMSGSPGPGGSNTAPSTPVIGGSDKPGMEEK	(M690,S693,T705,M716)	_SHM[Oxidation (M)]SGS[Phospho (STY)]PGPGGSNTAPST[Phospho (STY)]PVIGGSDKPGM[Oxidation (M)]EEK_.4	_SHM[Oxidation (M)]SGS[Phospho (STY)]PGPGGSNTAPST[Phospho (STY)]PVIGGSDKPGM[Oxidation (M)]EEK_	0.11231	1.12627e-06	0.00136619	0.0597227	Filtered	0.0104712	Filtered	Filtered	Filtered	Filtered	2.02665e+06	148740	32396.5	12886221	Filtered	4201812	Filtered	Filtered	Filtered	Filtered
A0FGR8	ESYT2	Extended synaptotagmin-2	SHMSGSPGPGGSNTAPSTPVIGGSDKPGMEEK	(S691,T701)	_SHMS[Phospho (STY)]GSPGPGGSNT[Phospho (STY)]APSTPVIGGSDKPGMEEK_.4	_SHMS[Phospho (STY)]GSPGPGGSNT[Phospho (STY)]APSTPVIGGSDKPGMEEK_	7.70686e-08	0.00014401	4.95908e-05	Filtered	3.38599e-05	0.175082	Filtered	Filtered	Filtered	Filtered	312497	164688	120431	Filtered	223111	168882	Filtered	Filtered	Filtered	Filtered
A0FGR8	ESYT2	Extended synaptotagmin-2	SHMSGSPGPGGSNTAPSTPVIGGSDKPGMEEK	(M690,S691,S693,M716)	_SHM[Oxidation (M)]S[Phospho (STY)]GS[Phospho (STY)]PGPGGSNTAPSTPVIGGSDKPGM[Oxidation (M)]EEK_.4	_SHM[Oxidation (M)]S[Phospho (STY)]GS[Phospho (STY)]PGPGGSNTAPSTPVIGGSDKPGM[Oxidation (M)]EEK_	0.00804641	0.99972	2.77298e-05	Filtered	0.9997	0.992128	Filtered	Filtered	Filtered	Filtered	181115	108894	201929	Filtered	196890	157829	Filtered	Filtered	Filtered	Filtered
A0FGR8	ESYT2	Extended synaptotagmin-2	SHMSGSPGPGGSNTAPSTPVIGGSDKPGMEEK	(M690,S704,T705,M716)	_SHM[Oxidation (M)]SGSPGPGGSNTAPS[Phospho (STY)]T[Phospho (STY)]PVIGGSDKPGM[Oxidation (M)]EEK_.4	_SHM[Oxidation (M)]SGSPGPGGSNTAPS[Phospho (STY)]T[Phospho (STY)]PVIGGSDKPGM[Oxidation (M)]EEK_	0.722785	0.0239275	0.999433	Filtered	6.09077e-05	0.000669253	Filtered	Filtered	Filtered	Filtered	151887	91365.4	171789	Filtered	156045	128514	Filtered	Filtered	Filtered	Filtered
A0FGR8	ESYT2	Extended synaptotagmin-2	SHMSGSPGPGGSNTAPSTPVIGGSDKPGMEEK	(S693,S699,M716)	_SHMSGS[Phospho (STY)]PGPGGS[Phospho (STY)]NTAPSTPVIGGSDKPGM[Oxidation (M)]EEK_.4	_SHMSGS[Phospho (STY)]PGPGGS[Phospho (STY)]NTAPSTPVIGGSDKPGM[Oxidation (M)]EEK_	6.6983e-07	1.89147e-09	9.57812e-09	Filtered	0.000123855	0.00187158	Filtered	Filtered	Filtered	Filtered	76282.9	47531.5	48014.1	Filtered	79273.6	50111.6	Filtered	Filtered	Filtered	Filtered
A0FGR8	ESYT2	Extended synaptotagmin-2	EPTPSIASDISLPIATQELR	(T753,S761)	_EPT[Phospho (STY)]PSIASDIS[Phospho (STY)]LPIATQELR_.3	_EPT[Phospho (STY)]PSIASDIS[Phospho (STY)]LPIATQELR_	0.358633	Filtered	0.806426	1.62666e-08	0.020165	Filtered	1.75172e-09	0.849332	2.63275e-09	0.0507653	58773.1	Filtered	42799.9	2.0196e+06	555360	Filtered	1.56776e+06	654175	1.72305e+06	655522
A0FGR8	ESYT2	Extended synaptotagmin-2	SSSSLLASPGHISVK	(S736,S743)	_S[Phospho (STY)]SSSLLAS[Phospho (STY)]PGHISVK_.3	_S[Phospho (STY)]SSSLLAS[Phospho (STY)]PGHISVK_	1.95736e-14	3.34917e-18	1.72631e-16	4.78111e-13	Filtered	9.94666e-12	Filtered	Filtered	Filtered	Filtered	40369	53628.2	59576.7	43077.3	Filtered	24461.8	Filtered	Filtered	Filtered	Filtered
A0FGR8	ESYT2	Extended synaptotagmin-2	SSSSLLASPGHISVK	(S736,S743)	_S[Phospho (STY)]SSSLLAS[Phospho (STY)]PGHISVK_.2	_S[Phospho (STY)]SSSLLAS[Phospho (STY)]PGHISVK_	3.19254e-08	6.15857e-12	1.57944e-09	2.20341e-12	Filtered	Filtered	Filtered	Filtered	Filtered	Filtered	177819	224015	213076	163308	Filtered	Filtered	Filtered	Filtered	Filtered	Filtered
A0FGR8	ESYT2	Extended synaptotagmin-2	SHMSGSPGPGGSNTAPSTPVIGGSDKPGMEEK	(T701,S704)	_SHMSGSPGPGGSNT[Phospho (STY)]APS[Phospho (STY)]TPVIGGSDKPGMEEK_.4	_SHMSGSPGPGGSNT[Phospho (STY)]APS[Phospho (STY)]TPVIGGSDKPGMEEK_	0.37735	0.0630323	Filtered	0.46162	Filtered	0.447613	Filtered	Filtered	Filtered	Filtered	382793	235790	Filtered	122983	Filtered	248694	Filtered	Filtered	Filtered	Filtered
A0FGR8	ESYT2	Extended synaptotagmin-2	SHMSGSPGPGGSNTAPSTPVIGGSDKPGMEEK	(S699,S704)	_SHMSGSPGPGGS[Phospho (STY)]NTAPS[Phospho (STY)]TPVIGGSDKPGMEEK_.4	_SHMSGSPGPGGS[Phospho (STY)]NTAPS[Phospho (STY)]TPVIGGSDKPGMEEK_	0.242406	0.153583	0.103778	Filtered	0.40256	Filtered	Filtered	Filtered	Filtered	Filtered	239788	148120	156604	Filtered	215464	Filtered	Filtered	Filtered	Filtered	Filtered
A0FGR8	ESYT2	Extended synaptotagmin-2	AQPPEAGPQGLHDLGRSSSSLLASPGHISVK	(S736,S738)	_AQPPEAGPQGLHDLGRS[Phospho (STY)]SS[Phospho (STY)]SLLASPGHISVK_.4	_AQPPEAGPQGLHDLGRS[Phospho (STY)]SS[Phospho (STY)]SLLASPGHISVK_	0.431176	0.548752	0.361936	0.548631	Filtered	Filtered	Filtered	Filtered	Filtered	Filtered	49357.6	309147	66245.6	230993	Filtered	Filtered	Filtered	Filtered	Filtered	Filtered
A0FGR8	ESYT2	Extended synaptotagmin-2	SHMSGSPGPGGSNTAPSTPVIGGSDKPGMEEK	(S693,T701)	_SHMSGS[Phospho (STY)]PGPGGSNT[Phospho (STY)]APSTPVIGGSDKPGMEEK_.4	_SHMSGS[Phospho (STY)]PGPGGSNT[Phospho (STY)]APSTPVIGGSDKPGMEEK_	1.48471e-07	0.00035544	Filtered	Filtered	0.193272	0.157612	Filtered	Filtered	Filtered	Filtered	186923	99801	Filtered	Filtered	133383	100600	Filtered	Filtered	Filtered	Filtered
A0FGR8	ESYT2	Extended synaptotagmin-2	SHMSGSPGPGGSNTAPSTPVIGGSDKPGMEEK	(S688,S693,M716)	_S[Phospho (STY)]HMSGS[Phospho (STY)]PGPGGSNTAPSTPVIGGSDKPGM[Oxidation (M)]EEK_.4	_S[Phospho (STY)]HMSGS[Phospho (STY)]PGPGGSNTAPSTPVIGGSDKPGM[Oxidation (M)]EEK_	3.96845e-07	9.82946e-07	Filtered	Filtered	3.75892e-07	5.68889e-09	Filtered	Filtered	Filtered	Filtered	120462	69570	Filtered	Filtered	109735	72448.7	Filtered	Filtered	Filtered	Filtered
A0FGR8	ESYT2	Extended synaptotagmin-2	SHMSGSPGPGGSNTAPSTPVIGGSDKPGMEEK	(S699,T705,M716)	_SHMSGSPGPGGS[Phospho (STY)]NTAPST[Phospho (STY)]PVIGGSDKPGM[Oxidation (M)]EEK_.4	_SHMSGSPGPGGS[Phospho (STY)]NTAPST[Phospho (STY)]PVIGGSDKPGM[Oxidation (M)]EEK_	8.89894e-07	1.91043e-09	7.21541e-09	Filtered	9.09778e-07	Filtered	Filtered	Filtered	Filtered	Filtered	76851.2	44110.3	35392.5	Filtered	72504.7	Filtered	Filtered	Filtered	Filtered	Filtered
A0FGR8	ESYT2	Extended synaptotagmin-2	SHMSGSPGPGGSNTAPSTPVIGGSDKPGMEEK	(M690,T705,M716)	_SHM[Oxidation (M)]SGSPGPGGSNTAPST[Phospho (STY)]PVIGGSDKPGM[Oxidation (M)]EEK_.4	_SHM[Oxidation (M)]SGSPGPGGSNTAPST[Phospho (STY)]PVIGGSDKPGM[Oxidation (M)]EEK_	Filtered	Filtered	0.177018	0.165169	Filtered	0.0187142	0.184573	Filtered	Filtered	Filtered	Filtered	Filtered	68592.9	46947.4	Filtered	59129.4	7762.09	Filtered	Filtered	Filtered
A0FGR8	ESYT2	Extended synaptotagmin-2	SHMSGSPGPGGSNTAPSTPVIGGSDKPGMEEK	(M690,T701,T705)	_SHM[Oxidation (M)]SGSPGPGGSNT[Phospho (STY)]APST[Phospho (STY)]PVIGGSDKPGMEEK_.4	_SHM[Oxidation (M)]SGSPGPGGSNT[Phospho (STY)]APST[Phospho (STY)]PVIGGSDKPGMEEK_	0.22501	0.0239451	0.460122	Filtered	0.000119177	Filtered	Filtered	Filtered	Filtered	Filtered	30362.1	24661.8	31710.3	Filtered	29280.2	Filtered	Filtered	Filtered	Filtered	Filtered
A0FGR8	ESYT2	Extended synaptotagmin-2	SHMSGSPGPGGSNTAPSTPVIGGSDKPGMEEK	(S691,T701,S704)	_SHMS[Phospho (STY)]GSPGPGGSNT[Phospho (STY)]APS[Phospho (STY)]TPVIGGSDKPGMEEK_.4	_SHMS[Phospho (STY)]GSPGPGGSNT[Phospho (STY)]APS[Phospho (STY)]TPVIGGSDKPGMEEK_	4.16058e-06	0.231501	0.053298	Filtered	0.0655714	Filtered	Filtered	Filtered	Filtered	Filtered	42174.1	19882.4	22644.2	Filtered	10134.7	Filtered	Filtered	Filtered	Filtered	Filtered
A0FGR8	ESYT2	Extended synaptotagmin-2	SHMSGSPGPGGSNTAPSTPVIGGSDKPGMEEK	(S691,S693,T705)	_SHMS[Phospho (STY)]GS[Phospho (STY)]PGPGGSNTAPST[Phospho (STY)]PVIGGSDKPGMEEK_.4	_SHMS[Phospho (STY)]GS[Phospho (STY)]PGPGGSNTAPST[Phospho (STY)]PVIGGSDKPGMEEK_	0.00209355	0.213676	0.0514744	Filtered	0.11218	Filtered	Filtered	Filtered	Filtered	Filtered	19732.9	23489.2	22643	Filtered	10135.4	Filtered	Filtered	Filtered	Filtered	Filtered
A0FGR8	ESYT2	Extended synaptotagmin-2	SHMSGSPGPGGSNTAPSTPVIGGSDKPGMEEK	(M690,S699)	_SHM[Oxidation (M)]SGSPGPGGS[Phospho (STY)]NTAPSTPVIGGSDKPGMEEK_.4	_SHM[Oxidation (M)]SGSPGPGGS[Phospho (STY)]NTAPSTPVIGGSDKPGMEEK_	8.72215e-09	Filtered	1.81688e-18	Filtered	Filtered	4.3719e-05	Filtered	Filtered	Filtered	Filtered	473765	Filtered	513233	Filtered	Filtered	288590	Filtered	Filtered	Filtered	Filtered
A0FGR8	ESYT2	Extended synaptotagmin-2	SHMSGSPGPGGSNTAPSTPVIGGSDKPGMEEK	(M690,S691,T701)	_SHM[Oxidation (M)]S[Phospho (STY)]GSPGPGGSNT[Phospho (STY)]APSTPVIGGSDKPGMEEK_.4	_SHM[Oxidation (M)]S[Phospho (STY)]GSPGPGGSNT[Phospho (STY)]APSTPVIGGSDKPGMEEK_	2.73758e-11	0.0973403	Filtered	Filtered	0.000661103	Filtered	Filtered	Filtered	Filtered	Filtered	531998	295582	Filtered	Filtered	435498	Filtered	Filtered	Filtered	Filtered	Filtered
A0FGR8	ESYT2	Extended synaptotagmin-2	SHMSGSPGPGGSNTAPSTPVIGGSDKPGMEEK	(S704,T705)	_SHMSGSPGPGGSNTAPS[Phospho (STY)]T[Phospho (STY)]PVIGGSDKPGMEEK_.4	_SHMSGSPGPGGSNTAPS[Phospho (STY)]T[Phospho (STY)]PVIGGSDKPGMEEK_	0.642235	0.381296	0.745482	Filtered	Filtered	Filtered	Filtered	Filtered	Filtered	Filtered	383410	230255	255048	Filtered	Filtered	Filtered	Filtered	Filtered	Filtered	Filtered
A0FGR8	ESYT2	Extended synaptotagmin-2	SHMSGSPGPGGSNTAPSTPVIGGSDKPGMEEK	(M690,S693,S699,M716)	_SHM[Oxidation (M)]SGS[Phospho (STY)]PGPGGS[Phospho (STY)]NTAPSTPVIGGSDKPGM[Oxidation (M)]EEK_.4	_SHM[Oxidation (M)]SGS[Phospho (STY)]PGPGGS[Phospho (STY)]NTAPSTPVIGGSDKPGM[Oxidation (M)]EEK_	0.019707	0.041615	Filtered	Filtered	0.000111277	Filtered	Filtered	Filtered	Filtered	Filtered	137034	79155.3	Filtered	Filtered	146150	Filtered	Filtered	Filtered	Filtered	Filtered
A0FGR8	ESYT2	Extended synaptotagmin-2	SSSSLLASPGHISVK	(S748)	_SSSSLLASPGHIS[Phospho (STY)]VK_.2	_SSSSLLASPGHIS[Phospho (STY)]VK_	Filtered	7.74843e-11	7.80522e-16	Filtered	Filtered	0.000891771	0.999953	Filtered	Filtered	Filtered	Filtered	33498	124936	Filtered	Filtered	34519	16594.5	Filtered	Filtered	Filtered
A0FGR8	ESYT2	Extended synaptotagmin-2	SSSSLLASPGHISVK	(S748)	_SSSSLLASPGHIS[Phospho (STY)]VK_.3	_SSSSLLASPGHIS[Phospho (STY)]VK_	Filtered	Filtered	Filtered	Filtered	Filtered	4.43735e-10	Filtered	0.999521	Filtered	Filtered	Filtered	Filtered	Filtered	Filtered	Filtered	38893.7	Filtered	2888.94	Filtered	Filtered
A0FGR8	ESYT2	Extended synaptotagmin-2	EPTPSIASDISLPIATQELR	(T753,S755,S758)	_EPT[Phospho (STY)]PS[Phospho (STY)]IAS[Phospho (STY)]DISLPIATQELR_.3	_EPT[Phospho (STY)]PS[Phospho (STY)]IAS[Phospho (STY)]DISLPIATQELR_	0.812857	0.885129	0.934852	Filtered	Filtered	Filtered	Filtered	Filtered	Filtered	Filtered	75305.3	18561.8	138320	Filtered	Filtered	Filtered	Filtered	Filtered	Filtered	Filtered
A0FGR8	ESYT2	Extended synaptotagmin-2	EPTPSIASDISLPIATQELR	(S755,S758,S761)	_EPTPS[Phospho (STY)]IAS[Phospho (STY)]DIS[Phospho (STY)]LPIATQELR_.3	_EPTPS[Phospho (STY)]IAS[Phospho (STY)]DIS[Phospho (STY)]LPIATQELR_	0.438087	0.602626	0.61772	Filtered	Filtered	Filtered	Filtered	Filtered	Filtered	Filtered	57341.7	6814.59	163098	Filtered	Filtered	Filtered	Filtered	Filtered	Filtered	Filtered
A0FGR8	ESYT2	Extended synaptotagmin-2	EPTPSIASDISLPIATQELR	(T753,S755,S761)	_EPT[Phospho (STY)]PS[Phospho (STY)]IASDIS[Phospho (STY)]LPIATQELR_.3	_EPT[Phospho (STY)]PS[Phospho (STY)]IASDIS[Phospho (STY)]LPIATQELR_	0.490562	0.297947	0.17134	Filtered	Filtered	Filtered	Filtered	Filtered	Filtered	Filtered	72685.3	14326.9	101255	Filtered	Filtered	Filtered	Filtered	Filtered	Filtered	Filtered
A0FGR8	ESYT2	Extended synaptotagmin-2	SHMSGSPGPGGSNTAPSTPVIGGSDKPGMEEK	(M690,S693,T705)	_SHM[Oxidation (M)]SGS[Phospho (STY)]PGPGGSNTAPST[Phospho (STY)]PVIGGSDKPGMEEK_.4	_SHM[Oxidation (M)]SGS[Phospho (STY)]PGPGGSNTAPST[Phospho (STY)]PVIGGSDKPGMEEK_	2.24826e-05	Filtered	2.69626e-05	Filtered	5.21513e-07	Filtered	Filtered	Filtered	Filtered	Filtered	39671.6	Filtered	34110.7	Filtered	33257.7	Filtered	Filtered	Filtered	Filtered	Filtered
A0FGR8	ESYT2	Extended synaptotagmin-2	SHMSGSPGPGGSNTAPSTPVIGGSDKPGMEEK	(M690,S699,T705)	_SHM[Oxidation (M)]SGSPGPGGS[Phospho (STY)]NTAPST[Phospho (STY)]PVIGGSDKPGMEEK_.4	_SHM[Oxidation (M)]SGSPGPGGS[Phospho (STY)]NTAPST[Phospho (STY)]PVIGGSDKPGMEEK_	0.225053	Filtered	0.146172	Filtered	0.000111571	Filtered	Filtered	Filtered	Filtered	Filtered	34240.5	Filtered	34062.8	Filtered	32739.9	Filtered	Filtered	Filtered	Filtered	Filtered
A0FGR8	ESYT2	Extended synaptotagmin-2	SHMSGSPGPGGSNTAPSTPVIGGSDKPGMEEK	(M690,S704,T705)	_SHM[Oxidation (M)]SGSPGPGGSNTAPS[Phospho (STY)]T[Phospho (STY)]PVIGGSDKPGMEEK_.4	_SHM[Oxidation (M)]SGSPGPGGSNTAPS[Phospho (STY)]T[Phospho (STY)]PVIGGSDKPGMEEK_	0.225104	Filtered	0.624481	Filtered	0.000109842	Filtered	Filtered	Filtered	Filtered	Filtered	34179.9	Filtered	31817.4	Filtered	29279.4	Filtered	Filtered	Filtered	Filtered	Filtered
A0FGR8	ESYT2	Extended synaptotagmin-2	SHMSGSPGPGGSNTAPSTPVIGGSDKPGMEEK	(S693,S704,T705)	_SHMSGS[Phospho (STY)]PGPGGSNTAPS[Phospho (STY)]T[Phospho (STY)]PVIGGSDKPGMEEK_.4	_SHMSGS[Phospho (STY)]PGPGGSNTAPS[Phospho (STY)]T[Phospho (STY)]PVIGGSDKPGMEEK_	Filtered	0.0140382	0.0521978	Filtered	0.16118	Filtered	Filtered	Filtered	Filtered	Filtered	Filtered	17543.5	23682.1	Filtered	11441.1	Filtered	Filtered	Filtered	Filtered	Filtered
A0FGR8	ESYT2	Extended synaptotagmin-2	SHMSGSPGPGGSNTAPSTPVIGGSDKPGMEEK	(S693,T701,S704)	_SHMSGS[Phospho (STY)]PGPGGSNT[Phospho (STY)]APS[Phospho (STY)]TPVIGGSDKPGMEEK_.4	_SHMSGS[Phospho (STY)]PGPGGSNT[Phospho (STY)]APS[Phospho (STY)]TPVIGGSDKPGMEEK_	Filtered	0.260797	0.000241211	Filtered	0.0877054	Filtered	Filtered	Filtered	Filtered	Filtered	Filtered	17532.6	23680.1	Filtered	11440.3	Filtered	Filtered	Filtered	Filtered	Filtered
A0FGR8	ESYT2	Extended synaptotagmin-2	EPTPSIASDISLPIATQELR	(T753,S758,S761)	_EPT[Phospho (STY)]PSIAS[Phospho (STY)]DIS[Phospho (STY)]LPIATQELR_.3	_EPT[Phospho (STY)]PSIAS[Phospho (STY)]DIS[Phospho (STY)]LPIATQELR_	0.308381	0.729269	0.590961	Filtered	Filtered	Filtered	Filtered	Filtered	Filtered	Filtered	6591.71	666.653	9075.33	Filtered	Filtered	Filtered	Filtered	Filtered	Filtered	Filtered
A0FGR8	ESYT2	Extended synaptotagmin-2	SHMSGSPGPGGSNTAPSTPVIGGSDKPGMEEK	(S691,T705)	_SHMS[Phospho (STY)]GSPGPGGSNTAPST[Phospho (STY)]PVIGGSDKPGMEEK_.4	_SHMS[Phospho (STY)]GSPGPGGSNTAPST[Phospho (STY)]PVIGGSDKPGMEEK_	1.44459e-07	Filtered	Filtered	Filtered	8.06069e-05	Filtered	Filtered	Filtered	Filtered	Filtered	322720	Filtered	Filtered	Filtered	225266	Filtered	Filtered	Filtered	Filtered	Filtered
A0FGR8	ESYT2	Extended synaptotagmin-2	SHMSGSPGPGGSNTAPSTPVIGGSDKPGMEEK	(S699,T705)	_SHMSGSPGPGGS[Phospho (STY)]NTAPST[Phospho (STY)]PVIGGSDKPGMEEK_.4	_SHMSGSPGPGGS[Phospho (STY)]NTAPST[Phospho (STY)]PVIGGSDKPGMEEK_	8.77033e-05	0.15817	Filtered	Filtered	Filtered	Filtered	Filtered	Filtered	Filtered	Filtered	233658	184503	Filtered	Filtered	Filtered	Filtered	Filtered	Filtered	Filtered	Filtered
A0FGR8	ESYT2	Extended synaptotagmin-2	SSSSLLASPGHISVK	(S739,S743)	_SSSS[Phospho (STY)]LLAS[Phospho (STY)]PGHISVK_.2	_SSSS[Phospho (STY)]LLAS[Phospho (STY)]PGHISVK_	Filtered	7.14524e-11	Filtered	4.30728e-10	Filtered	Filtered	Filtered	Filtered	Filtered	Filtered	Filtered	224335	Filtered	173061	Filtered	Filtered	Filtered	Filtered	Filtered	Filtered
A0FGR8	ESYT2	Extended synaptotagmin-2	SSSSLLASPGHISVK	(S739,S743)	_SSSS[Phospho (STY)]LLAS[Phospho (STY)]PGHISVK_.3	_SSSS[Phospho (STY)]LLAS[Phospho (STY)]PGHISVK_	Filtered	Filtered	Filtered	Filtered	Filtered	5.38514e-12	Filtered	Filtered	Filtered	Filtered	Filtered	Filtered	Filtered	Filtered	Filtered	15528.1	Filtered	Filtered	Filtered	Filtered
A0FGR8	ESYT2	Extended synaptotagmin-2	SHMSGSPGPGGSNTAPSTPVIGGSDKPGMEEK	(M690,S691,T701,M716)	_SHM[Oxidation (M)]S[Phospho (STY)]GSPGPGGSNT[Phospho (STY)]APSTPVIGGSDKPGM[Oxidation (M)]EEK_.4	_SHM[Oxidation (M)]S[Phospho (STY)]GSPGPGGSNT[Phospho (STY)]APSTPVIGGSDKPGM[Oxidation (M)]EEK_	0.0113759	9.95491e-06	Filtered	Filtered	Filtered	Filtered	Filtered	Filtered	Filtered	Filtered	222394	98841.4	Filtered	Filtered	Filtered	Filtered	Filtered	Filtered	Filtered	Filtered
A0FGR8	ESYT2	Extended synaptotagmin-2	AQPPEAGPQGLHDLGRSSSSLLASPGHISVK	(S736,S739)	_AQPPEAGPQGLHDLGRS[Phospho (STY)]SSS[Phospho (STY)]LLASPGHISVK_.4	_AQPPEAGPQGLHDLGRS[Phospho (STY)]SSS[Phospho (STY)]LLASPGHISVK_	Filtered	Filtered	0.0115437	0.0139668	Filtered	Filtered	Filtered	Filtered	Filtered	Filtered	Filtered	Filtered	98400.6	137129	Filtered	Filtered	Filtered	Filtered	Filtered	Filtered
A0FGR8	ESYT2	Extended synaptotagmin-2	AQPPEAGPQGLHDLGRSSSSLLASPGHISVK	(S738,S739)	_AQPPEAGPQGLHDLGRSSS[Phospho (STY)]S[Phospho (STY)]LLASPGHISVK_.4	_AQPPEAGPQGLHDLGRSSS[Phospho (STY)]S[Phospho (STY)]LLASPGHISVK_	Filtered	0.939623	Filtered	0.156632	Filtered	Filtered	Filtered	Filtered	Filtered	Filtered	Filtered	95861.2	Filtered	134571	Filtered	Filtered	Filtered	Filtered	Filtered	Filtered
A0FGR8	ESYT2	Extended synaptotagmin-2	SHMSGSPGPGGSNTAPSTPVIGGSDKPGMEEK	(S704,T705,M716)	_SHMSGSPGPGGSNTAPS[Phospho (STY)]T[Phospho (STY)]PVIGGSDKPGM[Oxidation (M)]EEK_.4	_SHMSGSPGPGGSNTAPS[Phospho (STY)]T[Phospho (STY)]PVIGGSDKPGM[Oxidation (M)]EEK_	Filtered	Filtered	Filtered	Filtered	6.1425e-07	0.0652651	Filtered	Filtered	Filtered	Filtered	Filtered	Filtered	Filtered	Filtered	107957	72977.8	Filtered	Filtered	Filtered	Filtered
A0FGR8	ESYT2	Extended synaptotagmin-2	SHMSGSPGPGGSNTAPSTPVIGGSDKPGMEEK	(S693,T701,M716)	_SHMSGS[Phospho (STY)]PGPGGSNT[Phospho (STY)]APSTPVIGGSDKPGM[Oxidation (M)]EEK_.4	_SHMSGS[Phospho (STY)]PGPGGSNT[Phospho (STY)]APSTPVIGGSDKPGM[Oxidation (M)]EEK_	Filtered	Filtered	Filtered	Filtered	0.000196545	0.0015701	Filtered	Filtered	Filtered	Filtered	Filtered	Filtered	Filtered	Filtered	87486.5	62120.4	Filtered	Filtered	Filtered	Filtered
A0FGR8	ESYT2	Extended synaptotagmin-2	AQPPEAGPQGLHDLGRSSSSLLASPGHISVK	(S737)	_AQPPEAGPQGLHDLGRSS[Phospho (STY)]SSLLASPGHISVK_.4	_AQPPEAGPQGLHDLGRSS[Phospho (STY)]SSLLASPGHISVK_	Filtered	Filtered	Filtered	Filtered	Filtered	Filtered	Filtered	0.166667	0.110204	Filtered	Filtered	Filtered	Filtered	Filtered	Filtered	Filtered	Filtered	29142.7	86051.3	Filtered
A0FGR8	ESYT2	Extended synaptotagmin-2	SHMSGSPGPGGSNTAPSTPVIGGSDKPGMEEK	(M690,S693,S699,T705,M716)	_SHM[Oxidation (M)]SGS[Phospho (STY)]PGPGGS[Phospho (STY)]NTAPST[Phospho (STY)]PVIGGSDKPGM[Oxidation (M)]EEK_.4	_SHM[Oxidation (M)]SGS[Phospho (STY)]PGPGGS[Phospho (STY)]NTAPST[Phospho (STY)]PVIGGSDKPGM[Oxidation (M)]EEK_	Filtered	4.59751e-05	0.00320972	Filtered	Filtered	Filtered	Filtered	Filtered	Filtered	Filtered	Filtered	34240.8	56037.9	Filtered	Filtered	Filtered	Filtered	Filtered	Filtered	Filtered
A0FGR8	ESYT2	Extended synaptotagmin-2	AQPPEAGPQGLHDLGRSSSSLLASPGHISVK	(S736)	_AQPPEAGPQGLHDLGRS[Phospho (STY)]SSSLLASPGHISVK_.4	_AQPPEAGPQGLHDLGRS[Phospho (STY)]SSSLLASPGHISVK_	Filtered	Filtered	Filtered	Filtered	Filtered	Filtered	Filtered	0.166667	0.634815	Filtered	Filtered	Filtered	Filtered	Filtered	Filtered	Filtered	Filtered	15047.1	53672.8	Filtered
A0FGR8	ESYT2	Extended synaptotagmin-2	SHMSGSPGPGGSNTAPSTPVIGGSDKPGMEEK	(S691,S699,T705)	_SHMS[Phospho (STY)]GSPGPGGS[Phospho (STY)]NTAPST[Phospho (STY)]PVIGGSDKPGMEEK_.4	_SHMS[Phospho (STY)]GSPGPGGS[Phospho (STY)]NTAPST[Phospho (STY)]PVIGGSDKPGMEEK_	0.0019885	0.00910496	Filtered	Filtered	Filtered	Filtered	Filtered	Filtered	Filtered	Filtered	20874.4	18452	Filtered	Filtered	Filtered	Filtered	Filtered	Filtered	Filtered	Filtered
A0FGR8	ESYT2	Extended synaptotagmin-2	SHMSGSPGPGGSNTAPSTPVIGGSDKPGMEEK	(M690,S691,S699)	_SHM[Oxidation (M)]S[Phospho (STY)]GSPGPGGS[Phospho (STY)]NTAPSTPVIGGSDKPGMEEK_.4	_SHM[Oxidation (M)]S[Phospho (STY)]GSPGPGGS[Phospho (STY)]NTAPSTPVIGGSDKPGMEEK_	8.16484e-11	Filtered	Filtered	Filtered	Filtered	Filtered	Filtered	Filtered	Filtered	Filtered	450522	Filtered	Filtered	Filtered	Filtered	Filtered	Filtered	Filtered	Filtered	Filtered
A0FGR8	ESYT2	Extended synaptotagmin-2	SSSSLLASPGHISVK	(S738,S743)	_SSS[Phospho (STY)]SLLAS[Phospho (STY)]PGHISVK_.2	_SSS[Phospho (STY)]SLLAS[Phospho (STY)]PGHISVK_	Filtered	3.7238e-10	Filtered	4.22398e-09	Filtered	Filtered	Filtered	Filtered	Filtered	Filtered	Filtered	220445	Filtered	186400	Filtered	Filtered	Filtered	Filtered	Filtered	Filtered
A0FGR8	ESYT2	Extended synaptotagmin-2	SHMSGSPGPGGSNTAPSTPVIGGSDKPGMEEK	(M690,S693,T701)	_SHM[Oxidation (M)]SGS[Phospho (STY)]PGPGGSNT[Phospho (STY)]APSTPVIGGSDKPGMEEK_.4	_SHM[Oxidation (M)]SGS[Phospho (STY)]PGPGGSNT[Phospho (STY)]APSTPVIGGSDKPGMEEK_	Filtered	Filtered	Filtered	Filtered	5.03247e-05	Filtered	Filtered	Filtered	Filtered	Filtered	Filtered	Filtered	Filtered	Filtered	359548	Filtered	Filtered	Filtered	Filtered	Filtered
A0FGR8	ESYT2	Extended synaptotagmin-2	SHMSGSPGPGGSNTAPSTPVIGGSDKPGMEEK	(T705,S711)	_SHMSGSPGPGGSNTAPST[Phospho (STY)]PVIGGS[Phospho (STY)]DKPGMEEK_.4	_SHMSGSPGPGGSNTAPST[Phospho (STY)]PVIGGS[Phospho (STY)]DKPGMEEK_	5.26254e-08	Filtered	Filtered	Filtered	Filtered	Filtered	Filtered	Filtered	Filtered	Filtered	191105	Filtered	Filtered	Filtered	Filtered	Filtered	Filtered	Filtered	Filtered	Filtered
A0FGR8	ESYT2	Extended synaptotagmin-2	SHMSGSPGPGGSNTAPSTPVIGGSDKPGMEEK	(S693,T705)	_SHMSGS[Phospho (STY)]PGPGGSNTAPST[Phospho (STY)]PVIGGSDKPGMEEK_.4	_SHMSGS[Phospho (STY)]PGPGGSNTAPST[Phospho (STY)]PVIGGSDKPGMEEK_	Filtered	Filtered	Filtered	Filtered	0.319986	Filtered	Filtered	Filtered	Filtered	Filtered	Filtered	Filtered	Filtered	Filtered	116903	Filtered	Filtered	Filtered	Filtered	Filtered
A0FGR8	ESYT2	Extended synaptotagmin-2	SHMSGSPGPGGSNTAPSTPVIGGSDKPGMEEK	(T705,M716)	_SHMSGSPGPGGSNTAPST[Phospho (STY)]PVIGGSDKPGM[Oxidation (M)]EEK_.4	_SHMSGSPGPGGSNTAPST[Phospho (STY)]PVIGGSDKPGM[Oxidation (M)]EEK_	Filtered	Filtered	7.04306e-13	Filtered	Filtered	Filtered	Filtered	Filtered	Filtered	Filtered	Filtered	Filtered	115390	Filtered	Filtered	Filtered	Filtered	Filtered	Filtered	Filtered
A0FGR8	ESYT2	Extended synaptotagmin-2	AQPPEAGPQGLHDLGRSSSSLLASPGHISVK	(S738)	_AQPPEAGPQGLHDLGRSSS[Phospho (STY)]SLLASPGHISVK_.4	_AQPPEAGPQGLHDLGRSSS[Phospho (STY)]SLLASPGHISVK_	Filtered	Filtered	Filtered	Filtered	Filtered	Filtered	Filtered	Filtered	0.110745	Filtered	Filtered	Filtered	Filtered	Filtered	Filtered	Filtered	Filtered	Filtered	79736.3	Filtered
A0FGR8	ESYT2	Extended synaptotagmin-2	SHMSGSPGPGGSNTAPSTPVIGGSDKPGMEEK	(S693,S699,T705)	_SHMSGS[Phospho (STY)]PGPGGS[Phospho (STY)]NTAPST[Phospho (STY)]PVIGGSDKPGMEEK_.4	_SHMSGS[Phospho (STY)]PGPGGS[Phospho (STY)]NTAPST[Phospho (STY)]PVIGGSDKPGMEEK_	Filtered	0.253366	Filtered	Filtered	Filtered	Filtered	Filtered	Filtered	Filtered	Filtered	Filtered	19565.7	Filtered	Filtered	Filtered	Filtered	Filtered	Filtered	Filtered	Filtered
A0FGR8	ESYT2	Extended synaptotagmin-2	SHMSGSPGPGGSNTAPSTPVIGGSDKPGMEEK	(M690,S699,T701,M716)	_SHM[Oxidation (M)]SGSPGPGGS[Phospho (STY)]NT[Phospho (STY)]APSTPVIGGSDKPGM[Oxidation (M)]EEK_.4	_SHM[Oxidation (M)]SGSPGPGGS[Phospho (STY)]NT[Phospho (STY)]APSTPVIGGSDKPGM[Oxidation (M)]EEK_	Filtered	Filtered	0.270309	Filtered	Filtered	Filtered	Filtered	Filtered	Filtered	Filtered	Filtered	Filtered	14218.9	Filtered	Filtered	Filtered	Filtered	Filtered	Filtered	Filtered
A0FGR8	ESYT2	Extended synaptotagmin-2	SHMSGSPGPGGSNTAPSTPVIGGSDKPGMEEK	(S691,S704,T705)	_SHMS[Phospho (STY)]GSPGPGGSNTAPS[Phospho (STY)]T[Phospho (STY)]PVIGGSDKPGMEEK_.4	_SHMS[Phospho (STY)]GSPGPGGSNTAPS[Phospho (STY)]T[Phospho (STY)]PVIGGSDKPGMEEK_	Filtered	Filtered	Filtered	Filtered	0.0652175	Filtered	Filtered	Filtered	Filtered	Filtered	Filtered	Filtered	Filtered	Filtered	10132.2	Filtered	Filtered	Filtered	Filtered	Filtered
A0FGR8	ESYT2	Extended synaptotagmin-2	AQPPEAGPQGLHDLGRSSSSLLASPGHISVK	(S739)	_AQPPEAGPQGLHDLGRSSSS[Phospho (STY)]LLASPGHISVK_.4	_AQPPEAGPQGLHDLGRSSSS[Phospho (STY)]LLASPGHISVK_	Filtered	Filtered	Filtered	Filtered	Filtered	Filtered	Filtered	Filtered	0.118056	Filtered	Filtered	Filtered	Filtered	Filtered	Filtered	Filtered	Filtered	Filtered	71371.7	Filtered
A0FGR9	ESYT3	Extended synaptotagmin-3	SPATIFLTVPGPHSPGPIK	(S697)	_SPATIFLTVPGPHS[Phospho (STY)]PGPIK_.3	_SPATIFLTVPGPHS[Phospho (STY)]PGPIK_	Filtered	Filtered	Filtered	Filtered	Filtered	Filtered	1	Filtered	Filtered	1	Filtered	Filtered	Filtered	Filtered	Filtered	Filtered	43862.6	Filtered	Filtered	26923.7
A0FGR9	ESYT3	Extended synaptotagmin-3	ELGSPYTGPEALK	(S591)	_ELGS[Phospho (STY)]PYTGPEALK_.2	_ELGS[Phospho (STY)]PYTGPEALK_	Filtered	Filtered	0.808756	Filtered	Filtered	Filtered	Filtered	Filtered	Filtered	Filtered	Filtered	Filtered	29720.2	Filtered	Filtered	Filtered	Filtered	Filtered	Filtered	Filtered
A0JLT2	MED19	Mediator of RNA polymerase II transcription subunit 19	NRHSPDHPGMGSSQASSSSSLR	(S226)	_NRHS[Phospho (STY)]PDHPGMGSSQASSSSSLR_.4	_NRHS[Phospho (STY)]PDHPGMGSSQASSSSSLR_	Filtered	Filtered	Filtered	Filtered	Filtered	Filtered	1	1	0.999997	0.943997	Filtered	Filtered	Filtered	Filtered	Filtered	Filtered	11193.6	41490.3	10453.5	16822.9
A0JLT2	MED19	Mediator of RNA polymerase II transcription subunit 19	NRHSPDHPGMGSSQASSSSSLR	(S226)	_NRHS[Phospho (STY)]PDHPGMGSSQASSSSSLR_.3	_NRHS[Phospho (STY)]PDHPGMGSSQASSSSSLR_	Filtered	Filtered	Filtered	Filtered	Filtered	Filtered	0.998304	0.83367	0.992277	Filtered	Filtered	Filtered	Filtered	Filtered	Filtered	Filtered	17701.5	12079.8	14575.8	Filtered
A0JLT2	MED19	Mediator of RNA polymerase II transcription subunit 19	NRHSPDHPGMGSSQASSSSSLR	(S226,M232)	_NRHS[Phospho (STY)]PDHPGM[Oxidation (M)]GSSQASSSSSLR_.4	_NRHS[Phospho (STY)]PDHPGM[Oxidation (M)]GSSQASSSSSLR_	Filtered	Filtered	Filtered	Filtered	Filtered	0.977789	Filtered	1	0.235406	0.0914643	Filtered	Filtered	Filtered	Filtered	Filtered	19173.5	Filtered	37004.4	21134.6	15290.5
A0JLT2	MED19	Mediator of RNA polymerase II transcription subunit 19	NRHSPDHPGMGSSQASSSSSLR	(S226,M232)	_NRHS[Phospho (STY)]PDHPGM[Oxidation (M)]GSSQASSSSSLR_.3	_NRHS[Phospho (STY)]PDHPGM[Oxidation (M)]GSSQASSSSSLR_	Filtered	Filtered	Filtered	0.999466	Filtered	Filtered	Filtered	Filtered	Filtered	Filtered	Filtered	Filtered	Filtered	9387.2	Filtered	Filtered	Filtered	Filtered	Filtered	Filtered
A0JNW5	UHRF1BP1L	UHRF1-binding protein 1-like	DHNVGSPPKSPTHASPQHTQTEK	(T420,S423)	_DHNVGSPPKSPT[Phospho (STY)]HAS[Phospho (STY)]PQHTQTEK_.4	_DHNVGSPPKSPT[Phospho (STY)]HAS[Phospho (STY)]PQHTQTEK_	Filtered	Filtered	Filtered	Filtered	Filtered	0.00164811	Filtered	Filtered	0.108758	0.0236962	Filtered	Filtered	Filtered	Filtered	Filtered	10149.8	Filtered	Filtered	7935.39	15953.4
A0JNW5	UHRF1BP1L	UHRF1-binding protein 1-like	DHNVGSPPKSPTHASPQHTQTEK	(S418,T420)	_DHNVGSPPKS[Phospho (STY)]PT[Phospho (STY)]HASPQHTQTEK_.4	_DHNVGSPPKS[Phospho (STY)]PT[Phospho (STY)]HASPQHTQTEK_	Filtered	Filtered	Filtered	Filtered	Filtered	Filtered	Filtered	Filtered	0.34592	0.505408	Filtered	Filtered	Filtered	Filtered	Filtered	Filtered	Filtered	Filtered	9697.88	21304.5
A0JNW5	UHRF1BP1L	UHRF1-binding protein 1-like	EYYSTESEPLTNGGQK	(S774)	_EYYS[Phospho (STY)]TESEPLTNGGQK_.2	_EYYS[Phospho (STY)]TESEPLTNGGQK_	Filtered	Filtered	Filtered	0.000462047	Filtered	Filtered	Filtered	Filtered	Filtered	Filtered	Filtered	Filtered	Filtered	26361.4	Filtered	Filtered	Filtered	Filtered	Filtered	Filtered
A0JNW5	UHRF1BP1L	UHRF1-binding protein 1-like	DHNVGSPPKSPTHASPQHTQTEK	(S414,T420)	_DHNVGS[Phospho (STY)]PPKSPT[Phospho (STY)]HASPQHTQTEK_.4	_DHNVGS[Phospho (STY)]PPKSPT[Phospho (STY)]HASPQHTQTEK_	Filtered	Filtered	Filtered	Filtered	Filtered	Filtered	Filtered	Filtered	0.345917	0.33775	Filtered	Filtered	Filtered	Filtered	Filtered	Filtered	Filtered	Filtered	4079.47	11845.9
A0JNW5	UHRF1BP1L	UHRF1-binding protein 1-like	SPVSESVSPVVPDYLPTENGDFLSSK	(S887,S889)	_SPVS[Phospho (STY)]ES[Phospho (STY)]VSPVVPDYLPTENGDFLSSK_.3	_SPVS[Phospho (STY)]ES[Phospho (STY)]VSPVVPDYLPTENGDFLSSK_	Filtered	Filtered	Filtered	0.490931	Filtered	Filtered	Filtered	Filtered	Filtered	Filtered	Filtered	Filtered	Filtered	7277.48	Filtered	Filtered	Filtered	Filtered	Filtered	Filtered
A0JNW5	UHRF1BP1L	UHRF1-binding protein 1-like	SPVSESVSPVVPDYLPTENGDFLSSK	(S884)	_S[Phospho (STY)]PVSESVSPVVPDYLPTENGDFLSSK_.3	_S[Phospho (STY)]PVSESVSPVVPDYLPTENGDFLSSK_	Filtered	Filtered	Filtered	2.53562e-05	Filtered	Filtered	Filtered	Filtered	Filtered	Filtered	Filtered	Filtered	Filtered	6588.55	Filtered	Filtered	Filtered	Filtered	Filtered	Filtered
A0JNW5	UHRF1BP1L	UHRF1-binding protein 1-like	SPVSESVSPVVPDYLPTENGDFLSSK	(S889)	_SPVSES[Phospho (STY)]VSPVVPDYLPTENGDFLSSK_.3	_SPVSES[Phospho (STY)]VSPVVPDYLPTENGDFLSSK_	Filtered	Filtered	Filtered	0.0174397	Filtered	Filtered	Filtered	Filtered	Filtered	Filtered	Filtered	Filtered	Filtered	6270.13	Filtered	Filtered	Filtered	Filtered	Filtered	Filtered
A0JNW5	UHRF1BP1L	UHRF1-binding protein 1-like	SPVSESVSPVVPDYLPTENGDFLSSK	(S891)	_SPVSESVS[Phospho (STY)]PVVPDYLPTENGDFLSSK_.3	_SPVSESVS[Phospho (STY)]PVVPDYLPTENGDFLSSK_	Filtered	Filtered	Filtered	0.00078994	Filtered	Filtered	Filtered	Filtered	Filtered	Filtered	Filtered	Filtered	Filtered	2146.49	Filtered	Filtered	Filtered	Filtered	Filtered	Filtered
A0JNW5	UHRF1BP1L	UHRF1-binding protein 1-like	SMSVDLSHIPLK	(M934,S935)	_SM[Oxidation (M)]S[Phospho (STY)]VDLSHIPLK_.2	_SM[Oxidation (M)]S[Phospho (STY)]VDLSHIPLK_	Filtered	Filtered	Filtered	0.0094483	Filtered	Filtered	Filtered	Filtered	Filtered	Filtered	Filtered	Filtered	Filtered	41248.8	Filtered	Filtered	Filtered	Filtered	Filtered	Filtered
A0JNW5	UHRF1BP1L	UHRF1-binding protein 1-like	SMSVDLSHIPLK	(S935)	_SMS[Phospho (STY)]VDLSHIPLK_.2	_SMS[Phospho (STY)]VDLSHIPLK_	Filtered	Filtered	Filtered	0.96248	Filtered	Filtered	Filtered	Filtered	Filtered	Filtered	Filtered	Filtered	Filtered	23320.5	Filtered	Filtered	Filtered	Filtered	Filtered	Filtered
A0JNW5	UHRF1BP1L	UHRF1-binding protein 1-like	DHNVGSPPKSPTHASPQHTQTEK	(S414,S423)	_DHNVGS[Phospho (STY)]PPKSPTHAS[Phospho (STY)]PQHTQTEK_.3	_DHNVGS[Phospho (STY)]PPKSPTHAS[Phospho (STY)]PQHTQTEK_	Filtered	Filtered	Filtered	0.0585988	Filtered	Filtered	Filtered	Filtered	Filtered	Filtered	Filtered	Filtered	Filtered	8843.75	Filtered	Filtered	Filtered	Filtered	Filtered	Filtered
A0MZ66	SHTN1	Shootin-1	SMPVLGSVSSVTK	(S506,M507)	_S[Phospho (STY)]M[Oxidation (M)]PVLGSVSSVTK_.2	_S[Phospho (STY)]M[Oxidation (M)]PVLGSVSSVTK_	0.0192327	1	Filtered	1	0.935381	0.998389	Filtered	Filtered	Filtered	0.994745	17178.1	63172.6	Filtered	69038.8	16476.2	41579	Filtered	Filtered	Filtered	30459.6
A0MZ66	SHTN1	Shootin-1	SMPVLGSVSSVTK	(S506)	_S[Phospho (STY)]MPVLGSVSSVTK_.2	_S[Phospho (STY)]MPVLGSVSSVTK_	Filtered	1	Filtered	1	Filtered	Filtered	Filtered	0.999578	Filtered	1	Filtered	93903.6	Filtered	100615	Filtered	Filtered	Filtered	26501.5	Filtered	81832.8
A0MZ66	SHTN1	Shootin-1	VTAEADSSSPTGILATSESK	(T496)	_VTAEADSSSPT[Phospho (STY)]GILATSESK_.3	_VTAEADSSSPT[Phospho (STY)]GILATSESK_	Filtered	0.0163158	Filtered	Filtered	0.268305	0.0079579	Filtered	Filtered	Filtered	0.150032	Filtered	25216.8	Filtered	Filtered	2517.91	31836.9	Filtered	Filtered	Filtered	19922.8
A0MZ66	SHTN1	Shootin-1	VTAEADSSSPTGILATSESK	(S494)	_VTAEADSSS[Phospho (STY)]PTGILATSESK_.3	_VTAEADSSS[Phospho (STY)]PTGILATSESK_	Filtered	0.149288	0.309647	Filtered	Filtered	0.186105	Filtered	Filtered	Filtered	0.196156	Filtered	15269.3	1787.83	Filtered	Filtered	14927.8	Filtered	Filtered	Filtered	12874.1
A0MZ66	SHTN1	Shootin-1	VTAEADSSSPTGILATSESK	(T487)	_VT[Phospho (STY)]AEADSSSPTGILATSESK_.3	_VT[Phospho (STY)]AEADSSSPTGILATSESK_	Filtered	0.415297	Filtered	Filtered	Filtered	0.270064	Filtered	Filtered	Filtered	0.000480442	Filtered	25204.2	Filtered	Filtered	Filtered	31655.7	Filtered	Filtered	Filtered	20164.1
A0MZ66	SHTN1	Shootin-1	VTAEADSSSPTGILATSESK	(S492)	_VTAEADS[Phospho (STY)]SSPTGILATSESK_.3	_VTAEADS[Phospho (STY)]SSPTGILATSESK_	Filtered	0.27179	Filtered	Filtered	Filtered	0.0311013	Filtered	Filtered	Filtered	Filtered	Filtered	23349.6	Filtered	Filtered	Filtered	27513.1	Filtered	Filtered	Filtered	Filtered
A0PJX4	SHISA3	Protein shisa-3 homolog	EPSQQPIRFSLR	(S137)	_EPSQQPIRFS[Phospho (STY)]LR_.3	_EPSQQPIRFS[Phospho (STY)]LR_	0.991439	0.930967	Filtered	Filtered	0.999426	0.999855	0.998494	0.999837	0.999794	0.999991	32781.4	36155.5	Filtered	Filtered	156509	42424	49527.8	23811.9	95182.7	57718
A0PJX4	SHISA3	Protein shisa-3 homolog	EPSQQPIRFSLR	(S137)	_EPSQQPIRFS[Phospho (STY)]LR_.2	_EPSQQPIRFS[Phospho (STY)]LR_	Filtered	Filtered	Filtered	Filtered	0.980342	Filtered	Filtered	Filtered	Filtered	Filtered	Filtered	Filtered	Filtered	Filtered	7263.13	Filtered	Filtered	Filtered	Filtered	Filtered
A1A4G5	LNP1	Leukemia NUP98 fusion partner 1	TSLPCPLPVLPR	(T47,C51)	_T[Phospho (STY)]SLPC[Carbamidomethyl (C)]PLPVLPR_.2	_T[Phospho (STY)]SLPC[Carbamidomethyl (C)]PLPVLPR_	0.647281	0.661937	0.69878	0.865772	0.863382	0.872978	0.905209	0.890479	0.929282	0.911175	75168.4	58045.5	50704.4	11464	116399	37117.4	78401.7	21497.6	65091	41869.7
A1A4G5	LNP1	Leukemia NUP98 fusion partner 1	KTSLPCPLPVLPR	(S48,C51)	_KTS[Phospho (STY)]LPC[Carbamidomethyl (C)]PLPVLPR_.2	_KTS[Phospho (STY)]LPC[Carbamidomethyl (C)]PLPVLPR_	Filtered	Filtered	0.950044	Filtered	0.846323	0.786569	0.945029	Filtered	0.87661	0.981414	Filtered	Filtered	27869.6	Filtered	16140.5	21131	51766.9	Filtered	87797.1	42038
A1A4S6	ARHGAP10	Rho GTPase-activating protein 10	TPPDTTFPEPTCLSASPPNAPPR	(T580,C587)	_TPPDT[Phospho (STY)]TFPEPTC[Carbamidomethyl (C)]LSASPPNAPPR_.3	_TPPDT[Phospho (STY)]TFPEPTC[Carbamidomethyl (C)]LSASPPNAPPR_	0.000153578	4.56845e-06	0.000548895	4.71842e-05	1.76749e-11	6.18834e-13	0.00173158	8.22699e-08	0.00962041	0.0282637	143888	81439.6	50054.6	136552	425621	293539	147305	169764	39240.6	22809.4
A1A4S6	ARHGAP10	Rho GTPase-activating protein 10	EDTPTSSLDSLSSPSPVTTAVPGPPGPDK	(S637)	_EDTPTSS[Phospho (STY)]LDSLSSPSPVTTAVPGPPGPDK_.3	_EDTPTSS[Phospho (STY)]LDSLSSPSPVTTAVPGPPGPDK_	0.0203638	0.000773107	0.0305107	0.0140393	0.0480754	0.0479476	0.0245374	0.179506	0.0288026	Filtered	56767.2	33543.8	24506.8	17121.8	57780.1	65122.6	54495.1	30530.9	61490	Filtered
A1A4S6	ARHGAP10	Rho GTPase-activating protein 10	EDTPTSSLDSLSSPSPVTTAVPGPPGPDK	(T633)	_EDT[Phospho (STY)]PTSSLDSLSSPSPVTTAVPGPPGPDK_.3	_EDT[Phospho (STY)]PTSSLDSLSSPSPVTTAVPGPPGPDK_	0.19273	0.946191	0.724405	Filtered	0.191395	0.191165	0.000276913	0.000538294	0.00137312	Filtered	109641	61594.2	51771.8	Filtered	116707	109783	82160.4	45645.9	66796.5	Filtered
A1A4S6	ARHGAP10	Rho GTPase-activating protein 10	EDTPTSSLDSLSSPSPVTTAVPGPPGPDK	(S645)	_EDTPTSSLDSLSSPS[Phospho (STY)]PVTTAVPGPPGPDK_.3	_EDTPTSSLDSLSSPS[Phospho (STY)]PVTTAVPGPPGPDK_	0.134925	0.165132	0.0260532	Filtered	0.137193	0.28514	0.22267	0.135554	0.106687	Filtered	99233.9	61566.1	47044.5	Filtered	116679	117468	35510.7	55187.8	65698	Filtered
A1A4S6	ARHGAP10	Rho GTPase-activating protein 10	EDTPTSSLDSLSSPSPVTTAVPGPPGPDK	(S636)	_EDTPTS[Phospho (STY)]SLDSLSSPSPVTTAVPGPPGPDK_.3	_EDTPTS[Phospho (STY)]SLDSLSSPSPVTTAVPGPPGPDK_	0.141617	0.00638498	0.0363541	Filtered	0.0404676	0.00321872	0.00210935	Filtered	0.120419	Filtered	123848	67850.3	50857.8	Filtered	128609	129424	37067.4	Filtered	90119.3	Filtered
A1A4S6	ARHGAP10	Rho GTPase-activating protein 10	TPPDTTFPEPTCLSASPPNAPPR	(C587,S591)	_TPPDTTFPEPTC[Carbamidomethyl (C)]LSAS[Phospho (STY)]PPNAPPR_.3	_TPPDTTFPEPTC[Carbamidomethyl (C)]LSAS[Phospho (STY)]PPNAPPR_	0.974721	0.656538	0.83832	0.961841	0.999636	0.998558	0.426724	0.0721899	Filtered	Filtered	148628	96209	45380.5	148289	495612	329020	103148	150070	Filtered	Filtered
A1A4S6	ARHGAP10	Rho GTPase-activating protein 10	TPPDTTFPEPTCLSASPPNAPPR	(C587,S591)	_TPPDTTFPEPTC[Carbamidomethyl (C)]LSAS[Phospho (STY)]PPNAPPR_.4	_TPPDTTFPEPTC[Carbamidomethyl (C)]LSAS[Phospho (STY)]PPNAPPR_	Filtered	Filtered	Filtered	0.179602	Filtered	0.494207	0.0474902	Filtered	Filtered	Filtered	Filtered	Filtered	Filtered	3657.65	Filtered	28408.2	5935.18	Filtered	Filtered	Filtered
A1A4S6	ARHGAP10	Rho GTPase-activating protein 10	EDTPTSSLDSLSSPSPVTTAVPGPPGPDK	(S643)	_EDTPTSSLDSLSS[Phospho (STY)]PSPVTTAVPGPPGPDK_.3	_EDTPTSSLDSLSS[Phospho (STY)]PSPVTTAVPGPPGPDK_	0.313257	0.00566615	0.0277228	Filtered	0.137327	0.283555	Filtered	Filtered	Filtered	Filtered	101574	63076.1	52662.4	Filtered	118292	116883	Filtered	Filtered	Filtered	Filtered
A1A4S6	ARHGAP10	Rho GTPase-activating protein 10	EDTPTSSLDSLSSPSPVTTAVPGPPGPDK	(T635)	_EDTPT[Phospho (STY)]SSLDSLSSPSPVTTAVPGPPGPDK_.3	_EDTPT[Phospho (STY)]SSLDSLSSPSPVTTAVPGPPGPDK_	0.544236	0.0292463	0.183314	Filtered	Filtered	0.0135346	Filtered	0.000353594	Filtered	Filtered	109657	61583.9	47044.5	Filtered	Filtered	117468	Filtered	55137.1	Filtered	Filtered
A1A4S6	ARHGAP10	Rho GTPase-activating protein 10	EDTPTSSLDSLSSPSPVTTAVPGPPGPDK	(S640)	_EDTPTSSLDS[Phospho (STY)]LSSPSPVTTAVPGPPGPDK_.3	_EDTPTSSLDS[Phospho (STY)]LSSPSPVTTAVPGPPGPDK_	0.0752559	0.00297741	0.0124016	Filtered	Filtered	0.117794	Filtered	Filtered	Filtered	Filtered	109987	61359.8	47042.9	Filtered	Filtered	117432	Filtered	Filtered	Filtered	Filtered
A1A4S6	ARHGAP10	Rho GTPase-activating protein 10	EDTPTSSLDSLSSPSPVTTAVPGPPGPDK	(S642)	_EDTPTSSLDSLS[Phospho (STY)]SPSPVTTAVPGPPGPDK_.3	_EDTPTSSLDSLS[Phospho (STY)]SPSPVTTAVPGPPGPDK_	0.1374	0.115031	0.120715	Filtered	Filtered	0.208914	Filtered	Filtered	Filtered	Filtered	99380.3	59941.6	48872.8	Filtered	Filtered	106921	Filtered	Filtered	Filtered	Filtered
A1A5D9	CCDC64B	Bicaudal D-related protein 2	RDSFLGGGPGPEEPEDLALQLQQK	(S36)	_RDS[Phospho (STY)]FLGGGPGPEEPEDLALQLQQK_.3	_RDS[Phospho (STY)]FLGGGPGPEEPEDLALQLQQK_	Filtered	Filtered	Filtered	Filtered	Filtered	1	Filtered	Filtered	Filtered	1	Filtered	Filtered	Filtered	Filtered	Filtered	28049.2	Filtered	Filtered	Filtered	51999.3
A1A5D9	CCDC64B	Bicaudal D-related protein 2	RTSLSPAEILEEK	(S349)	_RTS[Phospho (STY)]LSPAEILEEK_.3	_RTS[Phospho (STY)]LSPAEILEEK_	Filtered	Filtered	Filtered	Filtered	0.536563	0.391003	Filtered	Filtered	Filtered	Filtered	Filtered	Filtered	Filtered	Filtered	9274.94	8937.24	Filtered	Filtered	Filtered	Filtered
A1A5D9	CCDC64B	Bicaudal D-related protein 2	RTSLSPAEILEEK	(S349)	_RTS[Phospho (STY)]LSPAEILEEK_.2	_RTS[Phospho (STY)]LSPAEILEEK_	Filtered	Filtered	Filtered	Filtered	Filtered	Filtered	Filtered	Filtered	Filtered	0.395596	Filtered	Filtered	Filtered	Filtered	Filtered	Filtered	Filtered	Filtered	Filtered	37215.1
A1A5D9	CCDC64B	Bicaudal D-related protein 2	RVSELEEESR	(S277)	_RVS[Phospho (STY)]ELEEESR_.2	_RVS[Phospho (STY)]ELEEESR_	Filtered	Filtered	Filtered	Filtered	Filtered	1	Filtered	Filtered	Filtered	1	Filtered	Filtered	Filtered	Filtered	Filtered	37455.5	Filtered	Filtered	Filtered	29662.8
A1A5D9	CCDC64B	Bicaudal D-related protein 2	RTSLSPAEILEEK	(T348)	_RT[Phospho (STY)]SLSPAEILEEK_.2	_RT[Phospho (STY)]SLSPAEILEEK_	Filtered	Filtered	Filtered	Filtered	Filtered	Filtered	Filtered	Filtered	Filtered	0.651172	Filtered	Filtered	Filtered	Filtered	Filtered	Filtered	Filtered	Filtered	Filtered	59402.7
A1A5D9	CCDC64B	Bicaudal D-related protein 2	RTSLSPAEILEEK	(S351)	_RTSLS[Phospho (STY)]PAEILEEK_.2	_RTSLS[Phospho (STY)]PAEILEEK_	Filtered	Filtered	Filtered	Filtered	Filtered	Filtered	Filtered	Filtered	Filtered	0.000171134	Filtered	Filtered	Filtered	Filtered	Filtered	Filtered	Filtered	Filtered	Filtered	30439.6
A1IGU5	ARHGEF37	Rho guanine nucleotide exchange factor 37	TTRLSQLLK	(S251)	_TTRLS[Phospho (STY)]QLLK_.2	_TTRLS[Phospho (STY)]QLLK_	0.99935	0.814174	1	Filtered	0.999996	1	1	0.996727	1	0.999917	42670.2	16196.8	142358	Filtered	45667	169502	158872	129922	314573	177372
A1IGU5	ARHGEF37	Rho guanine nucleotide exchange factor 37	TTRLSQLLK	(T247)	_T[Phospho (STY)]TRLSQLLK_.2	_T[Phospho (STY)]TRLSQLLK_	0.000213607	0.1195	1.2597e-08	Filtered	2.91768e-06	2.62204e-12	9.75276e-08	0.00160346	6.80208e-10	4.50214e-05	29465.7	11640.6	103107	Filtered	32848	120770	118795	100471	234138	135981
A1IGU5	ARHGEF37	Rho guanine nucleotide exchange factor 37	ARSPVLWGWSLPS	(S665)	_ARS[Phospho (STY)]PVLWGWSLPS_.2	_ARS[Phospho (STY)]PVLWGWSLPS_	0.999988	1	1	Filtered	0.999516	1	Filtered	Filtered	Filtered	Filtered	17753	8094.12	8703.37	Filtered	20453.4	10870.7	Filtered	Filtered	Filtered	Filtered
A1L170	C1orf226	Uncharacterized protein C1orf226	SFPHLSK	(S18)	_S[Phospho (STY)]FPHLSK_.2	_S[Phospho (STY)]FPHLSK_	0.999993	1	1	1	0.998554	0.99822	1	1	0.999971	1	25044.3	28988.9	44576.2	19947.2	13752.4	16161.4	38441.2	61994.3	47636.5	139375
A1L170	C1orf226	Uncharacterized protein C1orf226	ASSPSLIER	(S223)	_ASS[Phospho (STY)]PSLIER_.2	_ASS[Phospho (STY)]PSLIER_	0.943532	0.997576	Filtered	0.997617	0.993618	Filtered	0.858989	0.998346	Filtered	0.999965	21622.7	21730.2	Filtered	9636.93	25049.8	Filtered	12864.7	41106.3	Filtered	141204
A1L170	C1orf226	Uncharacterized protein C1orf226	ASSPSLIER	(S225)	_ASSPS[Phospho (STY)]LIER_.2	_ASSPS[Phospho (STY)]LIER_	Filtered	0.00105103	Filtered	Filtered	0.00127275	Filtered	Filtered	5.11159e-07	Filtered	7.90175e-12	Filtered	21278.8	Filtered	Filtered	26179.7	Filtered	Filtered	41023	Filtered	141704
A1L170	C1orf226	Uncharacterized protein C1orf226	RASSPSLIER	(S223)	_RASS[Phospho (STY)]PSLIER_.2	_RASS[Phospho (STY)]PSLIER_	0.894114	Filtered	Filtered	Filtered	0.386296	0.730161	Filtered	Filtered	Filtered	0.99989	16119	Filtered	Filtered	Filtered	16113.8	12820.8	Filtered	Filtered	Filtered	101970
A1L170	C1orf226	Uncharacterized protein C1orf226	LSLSPISLAESWEDGSPPPQAR	(S249)	_LSLSPISLAESWEDGS[Phospho (STY)]PPPQAR_.3	_LSLSPISLAESWEDGS[Phospho (STY)]PPPQAR_	Filtered	0.015648	Filtered	Filtered	Filtered	Filtered	7.98739e-06	2.34894e-05	Filtered	0.97025	Filtered	6349.32	Filtered	Filtered	Filtered	Filtered	6016.23	12561.7	Filtered	43053.2
A1L170	C1orf226	Uncharacterized protein C1orf226	RASSPSLIER	(S222,S223)	_RAS[Phospho (STY)]S[Phospho (STY)]PSLIER_.2	_RAS[Phospho (STY)]S[Phospho (STY)]PSLIER_	Filtered	0.996374	Filtered	Filtered	Filtered	0.865267	Filtered	Filtered	Filtered	0.666667	Filtered	43704.4	Filtered	Filtered	Filtered	30218.7	Filtered	Filtered	Filtered	115468
A1L170	C1orf226	Uncharacterized protein C1orf226	RASSPSLIER	(S222)	_RAS[Phospho (STY)]SPSLIER_.2	_RAS[Phospho (STY)]SPSLIER_	Filtered	Filtered	Filtered	Filtered	Filtered	0.122676	Filtered	0.815679	Filtered	9.93786e-05	Filtered	Filtered	Filtered	Filtered	Filtered	12506	Filtered	26364.7	Filtered	98787.1
A1L170	C1orf226	Uncharacterized protein C1orf226	LSLSPISLAESWEDGSPPPQAR	(S235)	_LS[Phospho (STY)]LSPISLAESWEDGSPPPQAR_.3	_LS[Phospho (STY)]LSPISLAESWEDGSPPPQAR_	Filtered	0.827492	Filtered	Filtered	Filtered	Filtered	Filtered	0.361681	Filtered	0.0209735	Filtered	6294.86	Filtered	Filtered	Filtered	Filtered	Filtered	12739.1	Filtered	43212.5
A1L170	C1orf226	Uncharacterized protein C1orf226	LSLSPISLAESWEDGSPPPQAR	(S237)	_LSLS[Phospho (STY)]PISLAESWEDGSPPPQAR_.3	_LSLS[Phospho (STY)]PISLAESWEDGSPPPQAR_	Filtered	0.0591692	Filtered	Filtered	Filtered	Filtered	Filtered	0.619967	Filtered	0.0168807	Filtered	6206.79	Filtered	Filtered	Filtered	Filtered	Filtered	12680.4	Filtered	43152
A1L170	C1orf226	Uncharacterized protein C1orf226	LSLSPISLAESWEDGSPPPQAR	(S240)	_LSLSPIS[Phospho (STY)]LAESWEDGSPPPQAR_.3	_LSLSPIS[Phospho (STY)]LAESWEDGSPPPQAR_	Filtered	0.86806	Filtered	Filtered	Filtered	Filtered	Filtered	Filtered	Filtered	Filtered	Filtered	5030.2	Filtered	Filtered	Filtered	Filtered	Filtered	Filtered	Filtered	Filtered
A1L390	PLEKHG3	Pleckstrin homology domain-containing family G member 3	RRESLSYIPK	(S741)	_RRES[Phospho (STY)]LSYIPK_.3	_RRES[Phospho (STY)]LSYIPK_	1	0.999884	1	1	0.999917	1	0.99998	1	1	0.999986	378493	98878.8	638232	1.04189e+06	197840	585560	745674	454566	1.63373e+06	625644
A1L390	PLEKHG3	Pleckstrin homology domain-containing family G member 3	RRESLSYIPK	(S741)	_RRES[Phospho (STY)]LSYIPK_.2	_RRES[Phospho (STY)]LSYIPK_	0.97342	Filtered	0.999996	1	Filtered	0.988107	1	1	1	1	21518.8	Filtered	50397.2	107207	Filtered	30920.8	78105.5	52215.6	173728	68472.3
A1L390	PLEKHG3	Pleckstrin homology domain-containing family G member 3	AWSSQDEVSTNVR	(S433)	_AWSS[Phospho (STY)]QDEVSTNVR_.2	_AWSS[Phospho (STY)]QDEVSTNVR_	0.767585	0.987799	0.760855	0.999926	Filtered	0.746969	0.284468	0.206574	0.518361	0.64318	35781.5	75646	46301	564965	Filtered	40860.7	45660.4	37968.1	76959.9	55133.8
A1L390	PLEKHG3	Pleckstrin homology domain-containing family G member 3	SHSVPENMVEPPLSGR	(S1081)	_SHS[Phospho (STY)]VPENMVEPPLSGR_.3	_SHS[Phospho (STY)]VPENMVEPPLSGR_	0.973168	0.96626	0.986078	0.980371	0.955316	0.970605	0.939509	0.963751	0.94867	0.778709	548247	292092	262292	751446	265194	274161	192512	98624.6	336371	208663
A1L390	PLEKHG3	Pleckstrin homology domain-containing family G member 3	SHSVPENMVEPPLSGR	(S1081)	_SHS[Phospho (STY)]VPENMVEPPLSGR_.2	_SHS[Phospho (STY)]VPENMVEPPLSGR_	0.987579	Filtered	0.998215	0.942711	Filtered	Filtered	0.400246	Filtered	0.715016	0.391715	223604	Filtered	77505.2	422757	Filtered	Filtered	59513.8	Filtered	120705	89678.3
A1L390	PLEKHG3	Pleckstrin homology domain-containing family G member 3	SHSVPENMVEPPLSGR	(S1079)	_S[Phospho (STY)]HSVPENMVEPPLSGR_.3	_S[Phospho (STY)]HSVPENMVEPPLSGR_	0.0277637	0.0218691	0.0520656	0.0199208	0.0457812	0.0417878	0.0581187	0.120805	0.0621287	0.0760899	551204	292024	262554	749602	260160	275016	191985	52086.7	337810	193003
A1L390	PLEKHG3	Pleckstrin homology domain-containing family G member 3	SHSVPENMVEPPLSGR	(S1079)	_S[Phospho (STY)]HSVPENMVEPPLSGR_.2	_S[Phospho (STY)]HSVPENMVEPPLSGR_	0.012804	0.0164979	Filtered	0.202504	Filtered	Filtered	0.108113	Filtered	0.0427379	0.543285	213463	51822.8	Filtered	403268	Filtered	Filtered	55833.3	Filtered	101837	73790.7
A1L390	PLEKHG3	Pleckstrin homology domain-containing family G member 3	SSSVLSLEGSEK	(S643)	_SSSVLS[Phospho (STY)]LEGSEK_.2	_SSSVLS[Phospho (STY)]LEGSEK_	0.981967	0.507459	0.99944	1	0.999815	0.995912	Filtered	Filtered	Filtered	Filtered	62168.9	30455.9	66045.7	183678	89704.6	69822.8	Filtered	Filtered	Filtered	Filtered
A1L390	PLEKHG3	Pleckstrin homology domain-containing family G member 3	PSARSPLSPTETFSWPDVR	(S1034)	_PS[Phospho (STY)]ARSPLSPTETFSWPDVR_.3	_PS[Phospho (STY)]ARSPLSPTETFSWPDVR_	0.387211	0.290343	Filtered	0.0288314	Filtered	Filtered	0.0019875	Filtered	0.0697	0.0746634	27315.7	15561.8	Filtered	64162.2	Filtered	Filtered	26258.8	Filtered	32029	15409.3
A1L390	PLEKHG3	Pleckstrin homology domain-containing family G member 3	RESLSYIPK	(S741)	_RES[Phospho (STY)]LSYIPK_.2	_RES[Phospho (STY)]LSYIPK_	0.891821	Filtered	0.518283	0.775704	0.00211808	0.386169	Filtered	Filtered	0.248857	Filtered	26137.7	Filtered	19572.3	37880.8	20374.5	12416.9	Filtered	Filtered	40119.7	Filtered
A1L390	PLEKHG3	Pleckstrin homology domain-containing family G member 3	RESLSYIPK	(S743)	_RESLS[Phospho (STY)]YIPK_.2	_RESLS[Phospho (STY)]YIPK_	0.0266163	Filtered	Filtered	0.0346154	0.00379874	0.131829	Filtered	Filtered	0.0759389	0.311762	26565.2	Filtered	Filtered	33922	16825.5	8779.87	Filtered	Filtered	43096.1	16968.8
A1L390	PLEKHG3	Pleckstrin homology domain-containing family G member 3	SSSVLSLEGSEK	(S643,S647)	_SSSVLS[Phospho (STY)]LEGS[Phospho (STY)]EK_.2	_SSSVLS[Phospho (STY)]LEGS[Phospho (STY)]EK_	0.999913	0.99409	Filtered	1	Filtered	0.98116	0.961116	Filtered	Filtered	Filtered	49776.2	29572.5	Filtered	83830.2	Filtered	31370.1	32531.8	Filtered	Filtered	Filtered
A1L390	PLEKHG3	Pleckstrin homology domain-containing family G member 3	SSSVLSLEGSEK	(S647)	_SSSVLSLEGS[Phospho (STY)]EK_.2	_SSSVLSLEGS[Phospho (STY)]EK_	Filtered	0.99676	0.999682	1	Filtered	0.565763	Filtered	Filtered	Filtered	0.910149	Filtered	28441.5	28027.4	71218.8	Filtered	23271.7	Filtered	Filtered	Filtered	34462.7
A1L390	PLEKHG3	Pleckstrin homology domain-containing family G member 3	TTSPGGRPSARSPLSPTETFSWPDVR	(T1026,S1037,S1040)	_T[Phospho (STY)]TSPGGRPSARS[Phospho (STY)]PLS[Phospho (STY)]PTETFSWPDVR_.4	_T[Phospho (STY)]TSPGGRPSARS[Phospho (STY)]PLS[Phospho (STY)]PTETFSWPDVR_	1.84096e-07	0.000642909	0.00300685	8.19594e-05	Filtered	0.0011805	Filtered	Filtered	Filtered	Filtered	22803.7	23220.5	38040	36605.1	Filtered	20775.3	Filtered	Filtered	Filtered	Filtered
A1L390	PLEKHG3	Pleckstrin homology domain-containing family G member 3	TTSPGGRPSARSPLSPTETFSWPDVR	(S1028,S1034,S1040)	_TTS[Phospho (STY)]PGGRPS[Phospho (STY)]ARSPLS[Phospho (STY)]PTETFSWPDVR_.4	_TTS[Phospho (STY)]PGGRPS[Phospho (STY)]ARSPLS[Phospho (STY)]PTETFSWPDVR_	0.00890308	2.06253e-05	7.09998e-05	0.000636524	Filtered	6.94433e-06	Filtered	Filtered	Filtered	Filtered	16694.8	16108.1	20913.6	28476.5	Filtered	15363.4	Filtered	Filtered	Filtered	Filtered
A1L390	PLEKHG3	Pleckstrin homology domain-containing family G member 3	TTSPGGRPSARSPLSPTETFSWPDVR	(S1028,S1034,S1037)	_TTS[Phospho (STY)]PGGRPS[Phospho (STY)]ARS[Phospho (STY)]PLSPTETFSWPDVR_.4	_TTS[Phospho (STY)]PGGRPS[Phospho (STY)]ARS[Phospho (STY)]PLSPTETFSWPDVR_	0.00863187	2.13468e-05	0.00468386	0.000656208	Filtered	0.0168739	Filtered	Filtered	Filtered	Filtered	16764.1	16114.5	20276.2	28421	Filtered	15102.5	Filtered	Filtered	Filtered	Filtered
A1L390	PLEKHG3	Pleckstrin homology domain-containing family G member 3	TTSPGGRPSARSPLSPTETFSWPDVR	(T1026,S1028,S1040)	_T[Phospho (STY)]TS[Phospho (STY)]PGGRPSARSPLS[Phospho (STY)]PTETFSWPDVR_.4	_T[Phospho (STY)]TS[Phospho (STY)]PGGRPSARSPLS[Phospho (STY)]PTETFSWPDVR_	0.000556012	3.20274e-05	0.00355582	4.04092e-07	Filtered	0.00135151	Filtered	Filtered	Filtered	Filtered	14610.5	12842.7	17800.3	24831.8	Filtered	13254.6	Filtered	Filtered	Filtered	Filtered
A1L390	PLEKHG3	Pleckstrin homology domain-containing family G member 3	ELSSSTQGELVAPLHPR	(T895)	_ELSSST[Phospho (STY)]QGELVAPLHPR_.3	_ELSSST[Phospho (STY)]QGELVAPLHPR_	0.209545	0.25	0.11645	0.00376763	Filtered	0.0982545	Filtered	Filtered	Filtered	Filtered	5757.5	3357.39	9314.45	16226.4	Filtered	3520.79	Filtered	Filtered	Filtered	Filtered
A1L390	PLEKHG3	Pleckstrin homology domain-containing family G member 3	TTSPGGRPSARSPLSPTETFSWPDVR	(S1034,S1037,S1040)	_TTSPGGRPS[Phospho (STY)]ARS[Phospho (STY)]PLS[Phospho (STY)]PTETFSWPDVR_.4	_TTSPGGRPS[Phospho (STY)]ARS[Phospho (STY)]PLS[Phospho (STY)]PTETFSWPDVR_	0.301634	0.998709	0.787588	0.295464	Filtered	0.835433	Filtered	Filtered	Filtered	Filtered	6689.12	5016.42	5220.54	9616.26	Filtered	3214.68	Filtered	Filtered	Filtered	Filtered
A1L390	PLEKHG3	Pleckstrin homology domain-containing family G member 3	SHSVPENMVEPPLSGR	(S1081,M1086)	_SHS[Phospho (STY)]VPENM[Oxidation (M)]VEPPLSGR_.3	_SHS[Phospho (STY)]VPENM[Oxidation (M)]VEPPLSGR_	0.934668	0.851616	0.577448	0.999571	0.260455	0.306165	0.790704	Filtered	Filtered	Filtered	341921	166280	262049	529146	192619	199969	163253	Filtered	Filtered	Filtered
A1L390	PLEKHG3	Pleckstrin homology domain-containing family G member 3	SHSVPENMVEPPLSGR	(S1079,M1086)	_S[Phospho (STY)]HSVPENM[Oxidation (M)]VEPPLSGR_.3	_S[Phospho (STY)]HSVPENM[Oxidation (M)]VEPPLSGR_	0.609209	0.142879	0.0622202	0.000377308	0.755445	0.221596	0.18834	Filtered	Filtered	Filtered	301094	150283	242551	475620	156757	182468	126565	Filtered	Filtered	Filtered
A1L390	PLEKHG3	Pleckstrin homology domain-containing family G member 3	SHSVPENMVEPPLSGR	(S1079,M1086)	_S[Phospho (STY)]HSVPENM[Oxidation (M)]VEPPLSGR_.2	_S[Phospho (STY)]HSVPENM[Oxidation (M)]VEPPLSGR_	Filtered	Filtered	Filtered	0.846153	Filtered	Filtered	Filtered	Filtered	Filtered	Filtered	Filtered	Filtered	Filtered	57860	Filtered	Filtered	Filtered	Filtered	Filtered	Filtered
A1L390	PLEKHG3	Pleckstrin homology domain-containing family G member 3	GPLSPFNSR	(S76)	_GPLS[Phospho (STY)]PFNSR_.2	_GPLS[Phospho (STY)]PFNSR_	Filtered	0.99995	Filtered	1	Filtered	Filtered	0.999977	0.99987	Filtered	Filtered	Filtered	27541.7	Filtered	186973	Filtered	Filtered	24729.6	40092.2	Filtered	Filtered
A1L390	PLEKHG3	Pleckstrin homology domain-containing family G member 3	PSARSPLSPTETFSWPDVR	(S1034,S1040)	_PS[Phospho (STY)]ARSPLS[Phospho (STY)]PTETFSWPDVR_.3	_PS[Phospho (STY)]ARSPLS[Phospho (STY)]PTETFSWPDVR_	0.0100094	0.00158043	0.0156682	1.26263e-05	Filtered	Filtered	Filtered	Filtered	Filtered	Filtered	25944.8	19733.7	26059.3	84008.3	Filtered	Filtered	Filtered	Filtered	Filtered	Filtered
A1L390	PLEKHG3	Pleckstrin homology domain-containing family G member 3	PSARSPLSPTETFSWPDVR	(S1037)	_PSARS[Phospho (STY)]PLSPTETFSWPDVR_.3	_PSARS[Phospho (STY)]PLSPTETFSWPDVR_	Filtered	Filtered	Filtered	0.962586	Filtered	Filtered	0.997541	Filtered	0.926238	0.925409	Filtered	Filtered	Filtered	63979	Filtered	Filtered	26264.2	Filtered	31772.9	15414.4
A1L390	PLEKHG3	Pleckstrin homology domain-containing family G member 3	PSARSPLSPTETFSWPDVR	(S1037,S1040)	_PSARS[Phospho (STY)]PLS[Phospho (STY)]PTETFSWPDVR_.3	_PSARS[Phospho (STY)]PLS[Phospho (STY)]PTETFSWPDVR_	0.989738	0.992436	0.988975	0.996671	Filtered	Filtered	Filtered	Filtered	Filtered	Filtered	21904.8	17890.3	22801.9	74708.5	Filtered	Filtered	Filtered	Filtered	Filtered	Filtered
A1L390	PLEKHG3	Pleckstrin homology domain-containing family G member 3	SPLSPTETFSWPDVR	(S1040)	_SPLS[Phospho (STY)]PTETFSWPDVR_.2	_SPLS[Phospho (STY)]PTETFSWPDVR_	0.993389	0.928982	0.716958	0.874327	Filtered	Filtered	Filtered	Filtered	0.801221	Filtered	22080.4	12518.1	24786.6	76266.4	Filtered	Filtered	Filtered	Filtered	34332.7	Filtered
A1L390	PLEKHG3	Pleckstrin homology domain-containing family G member 3	SPLSPTETFSWPDVR	(S1040)	_SPLS[Phospho (STY)]PTETFSWPDVR_.3	_SPLS[Phospho (STY)]PTETFSWPDVR_	Filtered	Filtered	Filtered	0.0864926	Filtered	Filtered	Filtered	Filtered	Filtered	Filtered	Filtered	Filtered	Filtered	7254.84	Filtered	Filtered	Filtered	Filtered	Filtered	Filtered
A1L390	PLEKHG3	Pleckstrin homology domain-containing family G member 3	SPLSPTETFSWPDVR	(S1037)	_S[Phospho (STY)]PLSPTETFSWPDVR_.2	_S[Phospho (STY)]PLSPTETFSWPDVR_	0.00432731	0.104801	0.316868	0.999491	Filtered	0.775358	Filtered	Filtered	Filtered	Filtered	22484.2	13307.9	25069.8	22435.4	Filtered	6551.9	Filtered	Filtered	Filtered	Filtered
A1L390	PLEKHG3	Pleckstrin homology domain-containing family G member 3	SPLSPTETFSWPDVR	(S1037)	_S[Phospho (STY)]PLSPTETFSWPDVR_.3	_S[Phospho (STY)]PLSPTETFSWPDVR_	Filtered	Filtered	Filtered	0.922728	Filtered	Filtered	Filtered	Filtered	Filtered	Filtered	Filtered	Filtered	Filtered	6207.11	Filtered	Filtered	Filtered	Filtered	Filtered	Filtered
A1L390	PLEKHG3	Pleckstrin homology domain-containing family G member 3	VAPERDGKSPTVPCLQEEAGEPLGGK	(S962,C967)	_VAPERDGKS[Phospho (STY)]PTVPC[Carbamidomethyl (C)]LQEEAGEPLGGK_.4	_VAPERDGKS[Phospho (STY)]PTVPC[Carbamidomethyl (C)]LQEEAGEPLGGK_	Filtered	Filtered	Filtered	Filtered	Filtered	0.624337	Filtered	0.485712	Filtered	Filtered	Filtered	Filtered	Filtered	Filtered	Filtered	64364.9	Filtered	29430.8	Filtered	Filtered
A1L390	PLEKHG3	Pleckstrin homology domain-containing family G member 3	VAPERDGKSPTVPCLQEEAGEPLGGK	(S962,C967)	_VAPERDGKS[Phospho (STY)]PTVPC[Carbamidomethyl (C)]LQEEAGEPLGGK_.3	_VAPERDGKS[Phospho (STY)]PTVPC[Carbamidomethyl (C)]LQEEAGEPLGGK_	Filtered	Filtered	Filtered	Filtered	Filtered	0.796166	Filtered	Filtered	Filtered	Filtered	Filtered	Filtered	Filtered	Filtered	Filtered	43176.8	Filtered	Filtered	Filtered	Filtered
A1L390	PLEKHG3	Pleckstrin homology domain-containing family G member 3	VAPERDGKSPTVPCLQEEAGEPLGGK	(T964,C967)	_VAPERDGKSPT[Phospho (STY)]VPC[Carbamidomethyl (C)]LQEEAGEPLGGK_.4	_VAPERDGKSPT[Phospho (STY)]VPC[Carbamidomethyl (C)]LQEEAGEPLGGK_	Filtered	Filtered	Filtered	Filtered	Filtered	0.37113	Filtered	Filtered	Filtered	Filtered	Filtered	Filtered	Filtered	Filtered	Filtered	55256	Filtered	Filtered	Filtered	Filtered
A1L390	PLEKHG3	Pleckstrin homology domain-containing family G member 3	VAPERDGKSPTVPCLQEEAGEPLGGK	(T964,C967)	_VAPERDGKSPT[Phospho (STY)]VPC[Carbamidomethyl (C)]LQEEAGEPLGGK_.3	_VAPERDGKSPT[Phospho (STY)]VPC[Carbamidomethyl (C)]LQEEAGEPLGGK_	Filtered	Filtered	Filtered	Filtered	Filtered	0.189059	Filtered	Filtered	Filtered	Filtered	Filtered	Filtered	Filtered	Filtered	Filtered	38103.9	Filtered	Filtered	Filtered	Filtered
A1L390	PLEKHG3	Pleckstrin homology domain-containing family G member 3	SSSVLSLEGSEK	(S638,S643)	_S[Phospho (STY)]SSVLS[Phospho (STY)]LEGSEK_.2	_S[Phospho (STY)]SSVLS[Phospho (STY)]LEGSEK_	Filtered	Filtered	Filtered	0.022853	Filtered	Filtered	Filtered	Filtered	Filtered	Filtered	Filtered	Filtered	Filtered	77344.2	Filtered	Filtered	Filtered	Filtered	Filtered	Filtered
A1L390	PLEKHG3	Pleckstrin homology domain-containing family G member 3	SSSVLSLEGSEK	(S640,S643)	_SSS[Phospho (STY)]VLS[Phospho (STY)]LEGSEK_.2	_SSS[Phospho (STY)]VLS[Phospho (STY)]LEGSEK_	Filtered	Filtered	Filtered	0.932198	Filtered	Filtered	Filtered	Filtered	Filtered	Filtered	Filtered	Filtered	Filtered	53764	Filtered	Filtered	Filtered	Filtered	Filtered	Filtered
A1L390	PLEKHG3	Pleckstrin homology domain-containing family G member 3	ELSSSTQGELVAPLHPR	(S894)	_ELSSS[Phospho (STY)]TQGELVAPLHPR_.3	_ELSSS[Phospho (STY)]TQGELVAPLHPR_	Filtered	Filtered	Filtered	0.25	Filtered	Filtered	Filtered	Filtered	Filtered	Filtered	Filtered	Filtered	Filtered	12208	Filtered	Filtered	Filtered	Filtered	Filtered	Filtered
A1L390	PLEKHG3	Pleckstrin homology domain-containing family G member 3	NSISRFNSLPRPDPEPVPPVGSK	(S753,S755,S759,S773)	_NS[Phospho (STY)]IS[Phospho (STY)]RFNS[Phospho (STY)]LPRPDPEPVPPVGS[Phospho (STY)]K_.3	_NS[Phospho (STY)]IS[Phospho (STY)]RFNS[Phospho (STY)]LPRPDPEPVPPVGS[Phospho (STY)]K_	Filtered	Filtered	Filtered	Filtered	Filtered	Filtered	Filtered	Filtered	1	Filtered	Filtered	Filtered	Filtered	Filtered	Filtered	Filtered	Filtered	Filtered	11778.7	Filtered
A1L390	PLEKHG3	Pleckstrin homology domain-containing family G member 3	ALSSEEEEEMGGAAQEPESLLPPSVLDQASVIAER	(S576,S577,M583)	_ALS[Phospho (STY)]S[Phospho (STY)]EEEEEM[Oxidation (M)]GGAAQEPESLLPPSVLDQASVIAER_.4	_ALS[Phospho (STY)]S[Phospho (STY)]EEEEEM[Oxidation (M)]GGAAQEPESLLPPSVLDQASVIAER_	Filtered	Filtered	Filtered	0.999633	Filtered	Filtered	Filtered	Filtered	Filtered	Filtered	Filtered	Filtered	Filtered	7352.73	Filtered	Filtered	Filtered	Filtered	Filtered	Filtered
A1L390	PLEKHG3	Pleckstrin homology domain-containing family G member 3	TTSPGGRPSARSPLSPTETFSWPDVR	(S1028,S1037,S1040)	_TTS[Phospho (STY)]PGGRPSARS[Phospho (STY)]PLS[Phospho (STY)]PTETFSWPDVR_.4	_TTS[Phospho (STY)]PGGRPSARS[Phospho (STY)]PLS[Phospho (STY)]PTETFSWPDVR_	Filtered	Filtered	Filtered	3.27472e-06	Filtered	Filtered	Filtered	Filtered	Filtered	Filtered	Filtered	Filtered	Filtered	7079.94	Filtered	Filtered	Filtered	Filtered	Filtered	Filtered
A1L390	PLEKHG3	Pleckstrin homology domain-containing family G member 3	SPLSPTETFSWPDVR	(T1042)	_SPLSPT[Phospho (STY)]ETFSWPDVR_.3	_SPLSPT[Phospho (STY)]ETFSWPDVR_	Filtered	Filtered	Filtered	0.00803032	Filtered	Filtered	Filtered	Filtered	Filtered	Filtered	Filtered	Filtered	Filtered	4178.06	Filtered	Filtered	Filtered	Filtered	Filtered	Filtered
A1L390	PLEKHG3	Pleckstrin homology domain-containing family G member 3	ALSSEEEEEMGGAAQEPESLLPPSVLDQASVIAER	(S576,S577)	_ALS[Phospho (STY)]S[Phospho (STY)]EEEEEMGGAAQEPESLLPPSVLDQASVIAER_.4	_ALS[Phospho (STY)]S[Phospho (STY)]EEEEEMGGAAQEPESLLPPSVLDQASVIAER_	0.950134	Filtered	Filtered	Filtered	Filtered	Filtered	Filtered	Filtered	Filtered	Filtered	3194.26	Filtered	Filtered	Filtered	Filtered	Filtered	Filtered	Filtered	Filtered	Filtered
A1X283	SH3PXD2B	SH3 and PX domain-containing protein 2B	PGPGSPSHPGALDLDGVSR	(S291)	_PGPGS[Phospho (STY)]PSHPGALDLDGVSR_.3	_PGPGS[Phospho (STY)]PSHPGALDLDGVSR_	0.961011	0.994285	0.998849	0.996422	0.841774	0.956085	Filtered	0.380972	0.468905	0.948804	160735	132072	221154	596128	35140.6	317410	Filtered	262248	159402	329095
A1X283	SH3PXD2B	SH3 and PX domain-containing protein 2B	PGPGSPSHPGALDLDGVSR	(S291)	_PGPGS[Phospho (STY)]PSHPGALDLDGVSR_.2	_PGPGS[Phospho (STY)]PSHPGALDLDGVSR_	0.25751	0.0453945	0.252811	0.417637	Filtered	0.767622	0.427966	Filtered	Filtered	0.861428	53334.8	39048.6	76854.2	169372	Filtered	68985.5	23801.9	Filtered	Filtered	47531.3
A1X283	SH3PXD2B	SH3 and PX domain-containing protein 2B	KASSDMSASAGYEEISDPDMEEK	(S503)	_KASSDMS[Phospho (STY)]ASAGYEEISDPDMEEK_.3	_KASSDMS[Phospho (STY)]ASAGYEEISDPDMEEK_	0.0578391	1.69314e-05	0.0248237	1.46854e-05	Filtered	0.00846095	Filtered	Filtered	Filtered	Filtered	52974.9	100127	31397.3	128023	Filtered	54379.3	Filtered	Filtered	Filtered	Filtered
A1X283	SH3PXD2B	SH3 and PX domain-containing protein 2B	KTSSSSRPLPEVR	(S770)	_KTSS[Phospho (STY)]SSRPLPEVR_.3	_KTSS[Phospho (STY)]SSRPLPEVR_	Filtered	Filtered	Filtered	Filtered	Filtered	0.00829596	0.103221	0.00742421	0.0358	0.15214	Filtered	Filtered	Filtered	Filtered	Filtered	19880.8	21251.8	37866.3	46991.6	29087.4
A1X283	SH3PXD2B	SH3 and PX domain-containing protein 2B	PGPGSPSHPGALDLDGVSR	(S293)	_PGPGSPS[Phospho (STY)]HPGALDLDGVSR_.3	_PGPGSPS[Phospho (STY)]HPGALDLDGVSR_	0.862261	0.00581566	Filtered	Filtered	Filtered	Filtered	0.498804	0.32076	0.545219	0.053014	247921	202184	Filtered	Filtered	Filtered	Filtered	226565	387794	219051	478212
A1X283	SH3PXD2B	SH3 and PX domain-containing protein 2B	PGPGSPSHPGALDLDGVSR	(S293)	_PGPGSPS[Phospho (STY)]HPGALDLDGVSR_.2	_PGPGSPS[Phospho (STY)]HPGALDLDGVSR_	0.744265	0.953882	Filtered	Filtered	Filtered	Filtered	Filtered	Filtered	Filtered	0.130096	45420.8	37178.4	Filtered	Filtered	Filtered	Filtered	Filtered	Filtered	Filtered	45289.4
A1X283	SH3PXD2B	SH3 and PX domain-containing protein 2B	NSGEPLPPKPGPGSPSHPGALDLDGVSR	(S279)	_NS[Phospho (STY)]GEPLPPKPGPGSPSHPGALDLDGVSR_.3	_NS[Phospho (STY)]GEPLPPKPGPGSPSHPGALDLDGVSR_	Filtered	Filtered	0.00179646	0.00115756	Filtered	0.00144162	0.00169989	0.00262766	Filtered	0.00744256	Filtered	Filtered	27092.5	208477	Filtered	225011	4718.13	106715	Filtered	31084.2
A1X283	SH3PXD2B	SH3 and PX domain-containing protein 2B	NSGEPLPPKPGPGSPSHPGALDLDGVSR	(S279)	_NS[Phospho (STY)]GEPLPPKPGPGSPSHPGALDLDGVSR_.4	_NS[Phospho (STY)]GEPLPPKPGPGSPSHPGALDLDGVSR_	Filtered	Filtered	0.00411178	Filtered	Filtered	0.00114542	Filtered	0.00711104	Filtered	Filtered	Filtered	Filtered	23946.3	Filtered	Filtered	156015	Filtered	44020.6	Filtered	Filtered
A1X283	SH3PXD2B	SH3 and PX domain-containing protein 2B	KASSDMSASAGYEEISDPDMEEK	(S500)	_KASS[Phospho (STY)]DMSASAGYEEISDPDMEEK_.3	_KASS[Phospho (STY)]DMSASAGYEEISDPDMEEK_	Filtered	0.205125	0.145286	0.18271	Filtered	0.275103	Filtered	Filtered	Filtered	Filtered	Filtered	91472.9	27402	111414	Filtered	54083.9	Filtered	Filtered	Filtered	Filtered
A1X283	SH3PXD2B	SH3 and PX domain-containing protein 2B	KASSDMSASAGYEEISDPDMEEK	(M502,S505)	_KASSDM[Oxidation (M)]SAS[Phospho (STY)]AGYEEISDPDMEEK_.3	_KASSDM[Oxidation (M)]SAS[Phospho (STY)]AGYEEISDPDMEEK_	0.00668191	2.74347e-05	Filtered	0.000266017	Filtered	3.36686e-05	Filtered	Filtered	Filtered	Filtered	30775.2	65310	Filtered	91161.4	Filtered	43464.2	Filtered	Filtered	Filtered	Filtered
A1X283	SH3PXD2B	SH3 and PX domain-containing protein 2B	KTSSSSRPLPEVR	(S769)	_KTS[Phospho (STY)]SSSRPLPEVR_.3	_KTS[Phospho (STY)]SSSRPLPEVR_	Filtered	Filtered	Filtered	Filtered	Filtered	0.395848	0.676741	0.631473	0.175073	Filtered	Filtered	Filtered	Filtered	Filtered	Filtered	18246.3	21645.2	35770.2	48077.8	Filtered
A1X283	SH3PXD2B	SH3 and PX domain-containing protein 2B	KASSDMSASAGYEEISDPDMEEK	(S499)	_KAS[Phospho (STY)]SDMSASAGYEEISDPDMEEK_.3	_KAS[Phospho (STY)]SDMSASAGYEEISDPDMEEK_	Filtered	0.79476	0.552026	0.81539	Filtered	0.275486	Filtered	Filtered	Filtered	Filtered	Filtered	40102.7	11647.1	47663.9	Filtered	21867.2	Filtered	Filtered	Filtered	Filtered
A1X283	SH3PXD2B	SH3 and PX domain-containing protein 2B	TSSSSRPLPEVR	(S772)	_TSSSS[Phospho (STY)]RPLPEVR_.3	_TSSSS[Phospho (STY)]RPLPEVR_	Filtered	Filtered	Filtered	8.48662e-07	Filtered	0.00927835	Filtered	0.0218732	Filtered	0.0860168	Filtered	Filtered	Filtered	18341.6	Filtered	7118.03	Filtered	13767.4	Filtered	12594.2
A1X283	SH3PXD2B	SH3 and PX domain-containing protein 2B	TSSSSRPLPEVR	(S770)	_TSS[Phospho (STY)]SSRPLPEVR_.3	_TSS[Phospho (STY)]SSRPLPEVR_	Filtered	Filtered	Filtered	0.140639	Filtered	0.836428	Filtered	0.603175	Filtered	0.570188	Filtered	Filtered	Filtered	12427.5	Filtered	4827.07	Filtered	5494.58	Filtered	4559.03
A1X283	SH3PXD2B	SH3 and PX domain-containing protein 2B	TSSSSRPLPEVR	(S770)	_TSS[Phospho (STY)]SSRPLPEVR_.2	_TSS[Phospho (STY)]SSRPLPEVR_	Filtered	Filtered	Filtered	0.914943	Filtered	Filtered	Filtered	0.136805	Filtered	0.2	Filtered	Filtered	Filtered	5338.27	Filtered	Filtered	Filtered	8616.39	Filtered	4521.77
A1X283	SH3PXD2B	SH3 and PX domain-containing protein 2B	TSSSSRPLPEVR	(S771)	_TSSS[Phospho (STY)]SRPLPEVR_.3	_TSSS[Phospho (STY)]SRPLPEVR_	Filtered	Filtered	Filtered	2.93641e-05	Filtered	0.0178945	Filtered	0.00140722	Filtered	0.00561425	Filtered	Filtered	Filtered	10145.6	Filtered	3962.31	Filtered	4368.99	Filtered	3632.21
A1X283	SH3PXD2B	SH3 and PX domain-containing protein 2B	KASSDMSASAGYEEISDPDMEEK	(S500,M502)	_KASS[Phospho (STY)]DM[Oxidation (M)]SASAGYEEISDPDMEEK_.3	_KASS[Phospho (STY)]DM[Oxidation (M)]SASAGYEEISDPDMEEK_	0.00190892	0.926393	Filtered	0.0207637	Filtered	Filtered	Filtered	Filtered	Filtered	Filtered	26121.9	68537.4	Filtered	94663.3	Filtered	Filtered	Filtered	Filtered	Filtered	Filtered
A1X283	SH3PXD2B	SH3 and PX domain-containing protein 2B	TSSSSRPLPEVR	(T768)	_T[Phospho (STY)]SSSSRPLPEVR_.2	_T[Phospho (STY)]SSSSRPLPEVR_	Filtered	Filtered	Filtered	0.00322845	Filtered	Filtered	Filtered	0.0974451	Filtered	0.164184	Filtered	Filtered	Filtered	21208.3	Filtered	Filtered	Filtered	16857.7	Filtered	13064.9
A1X283	SH3PXD2B	SH3 and PX domain-containing protein 2B	KASSDMSASAGYEEISDPDMEEK	(M502,S503)	_KASSDM[Oxidation (M)]S[Phospho (STY)]ASAGYEEISDPDMEEK_.3	_KASSDM[Oxidation (M)]S[Phospho (STY)]ASAGYEEISDPDMEEK_	Filtered	0.000689577	Filtered	0.000357397	Filtered	Filtered	Filtered	Filtered	Filtered	Filtered	Filtered	63738.2	Filtered	91126.9	Filtered	Filtered	Filtered	Filtered	Filtered	Filtered
A1X283	SH3PXD2B	SH3 and PX domain-containing protein 2B	KASSDMSASAGYEEISDPDMEEK	(S499,M502)	_KAS[Phospho (STY)]SDM[Oxidation (M)]SASAGYEEISDPDMEEK_.3	_KAS[Phospho (STY)]SDM[Oxidation (M)]SASAGYEEISDPDMEEK_	Filtered	0.087546	Filtered	0.00406828	Filtered	Filtered	Filtered	Filtered	Filtered	Filtered	Filtered	61252.2	Filtered	88773.1	Filtered	Filtered	Filtered	Filtered	Filtered	Filtered
A1X283	SH3PXD2B	SH3 and PX domain-containing protein 2B	NSGEPLPPKPGPGSPSHPGALDLDGVSR	(S293)	_NSGEPLPPKPGPGSPS[Phospho (STY)]HPGALDLDGVSR_.4	_NSGEPLPPKPGPGSPS[Phospho (STY)]HPGALDLDGVSR_	Filtered	Filtered	0.499954	Filtered	Filtered	0.095461	Filtered	Filtered	Filtered	Filtered	Filtered	Filtered	16708.5	Filtered	Filtered	58705.9	Filtered	Filtered	Filtered	Filtered
A1X283	SH3PXD2B	SH3 and PX domain-containing protein 2B	PSLPPRKESIIK	(S528)	_PSLPPRKES[Phospho (STY)]IIK_.3	_PSLPPRKES[Phospho (STY)]IIK_	Filtered	Filtered	Filtered	Filtered	Filtered	Filtered	Filtered	0.989025	Filtered	Filtered	Filtered	Filtered	Filtered	Filtered	Filtered	Filtered	Filtered	66917.5	Filtered	Filtered
A1X283	SH3PXD2B	SH3 and PX domain-containing protein 2B	KASSDMSASAGYEEISDPDMEEK	(S505,M516)	_KASSDMSAS[Phospho (STY)]AGYEEISDPDM[Oxidation (M)]EEK_.3	_KASSDMSAS[Phospho (STY)]AGYEEISDPDM[Oxidation (M)]EEK_	Filtered	Filtered	Filtered	3.38693e-06	Filtered	Filtered	Filtered	Filtered	Filtered	Filtered	Filtered	Filtered	Filtered	57705.2	Filtered	Filtered	Filtered	Filtered	Filtered	Filtered
A1X283	SH3PXD2B	SH3 and PX domain-containing protein 2B	KASSDMSASAGYEEISDPDMEEK	(S499,M502,M516)	_KAS[Phospho (STY)]SDM[Oxidation (M)]SASAGYEEISDPDM[Oxidation (M)]EEK_.3	_KAS[Phospho (STY)]SDM[Oxidation (M)]SASAGYEEISDPDM[Oxidation (M)]EEK_	Filtered	Filtered	Filtered	0.00751552	Filtered	Filtered	Filtered	Filtered	Filtered	Filtered	Filtered	Filtered	Filtered	38602.3	Filtered	Filtered	Filtered	Filtered	Filtered	Filtered
A1X283	SH3PXD2B	SH3 and PX domain-containing protein 2B	KASSDMSASAGYEEISDPDMEEK	(S500,M516)	_KASS[Phospho (STY)]DMSASAGYEEISDPDM[Oxidation (M)]EEK_.3	_KASS[Phospho (STY)]DMSASAGYEEISDPDM[Oxidation (M)]EEK_	Filtered	Filtered	Filtered	0.263248	Filtered	Filtered	Filtered	Filtered	Filtered	Filtered	Filtered	Filtered	Filtered	18915	Filtered	Filtered	Filtered	Filtered	Filtered	Filtered
A1X283	SH3PXD2B	SH3 and PX domain-containing protein 2B	KASSDMSASAGYEEISDPDMEEK	(M502,S503,M516)	_KASSDM[Oxidation (M)]S[Phospho (STY)]ASAGYEEISDPDM[Oxidation (M)]EEK_.3	_KASSDM[Oxidation (M)]S[Phospho (STY)]ASAGYEEISDPDM[Oxidation (M)]EEK_	Filtered	Filtered	Filtered	1.81328e-05	Filtered	Filtered	Filtered	Filtered	Filtered	Filtered	Filtered	Filtered	Filtered	16780.2	Filtered	Filtered	Filtered	Filtered	Filtered	Filtered
A2A2Y4	FRMD3	FERM domain-containing protein 3	EYEDPPSEEEDK	(S429)	_EYEDPPS[Phospho (STY)]EEEDK_.2	_EYEDPPS[Phospho (STY)]EEEDK_	0.99638	0.967312	0.99974	Filtered	0.999928	0.768338	0.999023	Filtered	0.5	Filtered	289632	95962.5	125267	Filtered	179310	48138	136417	Filtered	245708	Filtered
A2A2Y4	FRMD3	FERM domain-containing protein 3	EENISAPLISSSPVK	(S416)	_EENISAPLISSS[Phospho (STY)]PVK_.2	_EENISAPLISSS[Phospho (STY)]PVK_	0.587885	Filtered	0.995477	Filtered	Filtered	0.821306	Filtered	Filtered	0.978898	Filtered	44986.8	Filtered	40364.9	Filtered	Filtered	13371	Filtered	Filtered	26075.7	Filtered
A2A3K4	PTPDC1	Protein tyrosine phosphatase domain-containing protein 1	RRLSYSDSDLK	(S392)	_RRLS[Phospho (STY)]YSDSDLK_.3	_RRLS[Phospho (STY)]YSDSDLK_	0.940055	0.999763	0.446784	Filtered	0.714877	0.263476	Filtered	Filtered	Filtered	Filtered	12527	15057.1	9477.04	Filtered	11141.7	12281.8	Filtered	Filtered	Filtered	Filtered
A2A3K4	PTPDC1	Protein tyrosine phosphatase domain-containing protein 1	LISHCYIPQSPEPDLHK	(C433,S438)	_LISHC[Carbamidomethyl (C)]YIPQS[Phospho (STY)]PEPDLHK_.3	_LISHC[Carbamidomethyl (C)]YIPQS[Phospho (STY)]PEPDLHK_	Filtered	Filtered	Filtered	Filtered	Filtered	0.239802	Filtered	0.999785	Filtered	Filtered	Filtered	Filtered	Filtered	Filtered	Filtered	47470.7	Filtered	32267.5	Filtered	Filtered
A2A3K4	PTPDC1	Protein tyrosine phosphatase domain-containing protein 1	LSYSDSDLK	(S396)	_LSYSDS[Phospho (STY)]DLK_.2	_LSYSDS[Phospho (STY)]DLK_	Filtered	0.0442771	Filtered	Filtered	Filtered	Filtered	Filtered	Filtered	Filtered	Filtered	Filtered	23836.9	Filtered	Filtered	Filtered	Filtered	Filtered	Filtered	Filtered	Filtered
A2A3K4	PTPDC1	Protein tyrosine phosphatase domain-containing protein 1	TPRSPLDCGSSPK	(S547,C551)	_TPRS[Phospho (STY)]PLDC[Carbamidomethyl (C)]GSSPK_.3	_TPRS[Phospho (STY)]PLDC[Carbamidomethyl (C)]GSSPK_	Filtered	0.314619	Filtered	Filtered	0.76457	Filtered	Filtered	Filtered	Filtered	Filtered	Filtered	2903.74	Filtered	Filtered	5905.7	Filtered	Filtered	Filtered	Filtered	Filtered
A2A3K4	PTPDC1	Protein tyrosine phosphatase domain-containing protein 1	TPRSPLDCGSSPK	(T544,C551)	_T[Phospho (STY)]PRSPLDC[Carbamidomethyl (C)]GSSPK_.3	_T[Phospho (STY)]PRSPLDC[Carbamidomethyl (C)]GSSPK_	Filtered	Filtered	Filtered	Filtered	0.196314	Filtered	Filtered	Filtered	Filtered	Filtered	Filtered	Filtered	Filtered	Filtered	5908	Filtered	Filtered	Filtered	Filtered	Filtered
A2AJT9	CXorf23	Uncharacterized protein CXorf23	HRSLSPVPR	(S15,S17)	_HRS[Phospho (STY)]LS[Phospho (STY)]PVPR_.2	_HRS[Phospho (STY)]LS[Phospho (STY)]PVPR_	1	1	Filtered	1	1	Filtered	1	1	Filtered	1	30483.4	23356.2	Filtered	33471.8	11307.2	Filtered	24049.5	51843.9	Filtered	52611
A2AJT9	CXorf23	Uncharacterized protein CXorf23	HRSLSPVPR	(S15,S17)	_HRS[Phospho (STY)]LS[Phospho (STY)]PVPR_.3	_HRS[Phospho (STY)]LS[Phospho (STY)]PVPR_	1	1	Filtered	1	Filtered	1	Filtered	Filtered	Filtered	1	102688	84450.8	Filtered	58535.1	Filtered	35675.9	Filtered	Filtered	Filtered	62714.8
A2AJT9	CXorf23	Uncharacterized protein CXorf23	GNIYYQSYEHRSPSPNIR	(S73,S80)	_GNIYYQS[Phospho (STY)]YEHRSPS[Phospho (STY)]PNIR_.3	_GNIYYQS[Phospho (STY)]YEHRSPS[Phospho (STY)]PNIR_	Filtered	0.350083	Filtered	0.0060032	Filtered	0.00820462	Filtered	0.0192292	Filtered	Filtered	Filtered	26577.6	Filtered	61072.5	Filtered	26896.5	Filtered	50778.3	Filtered	Filtered
A2AJT9	CXorf23	Uncharacterized protein CXorf23	SLSPVPR	(S17)	_SLS[Phospho (STY)]PVPR_.2	_SLS[Phospho (STY)]PVPR_	0.983848	0.976928	Filtered	0.998764	Filtered	0.873905	Filtered	Filtered	Filtered	Filtered	23343.8	20386.1	Filtered	29115.5	Filtered	22736	Filtered	Filtered	Filtered	Filtered
A2AJT9	CXorf23	Uncharacterized protein CXorf23	RGSEDFETR	(S192)	_RGS[Phospho (STY)]EDFETR_.2	_RGS[Phospho (STY)]EDFETR_	Filtered	Filtered	Filtered	Filtered	Filtered	Filtered	Filtered	0.997193	Filtered	0.999999	Filtered	Filtered	Filtered	Filtered	Filtered	Filtered	Filtered	1648.19	Filtered	1739.35
A2RRP1	NBAS	Neuroblastoma-amplified sequence	AGEEDEGEEDSDSDYEISAK	(S473)	_AGEEDEGEEDS[Phospho (STY)]DSDYEISAK_.3	_AGEEDEGEEDS[Phospho (STY)]DSDYEISAK_	0.931522	0.964559	0.975066	0.725737	0.883906	0.978183	Filtered	0.827844	0.72157	0.296071	163967	118249	155323	163562	183855	139144	Filtered	101532	120311	95112.4
A2RRP1	NBAS	Neuroblastoma-amplified sequence	AGEEDEGEEDSDSDYEISAK	(S475)	_AGEEDEGEEDSDS[Phospho (STY)]DYEISAK_.3	_AGEEDEGEEDSDS[Phospho (STY)]DYEISAK_	0.0474619	0.0682661	0.0228533	0.0465968	0.100743	0.031739	Filtered	Filtered	0.136664	Filtered	136161	114602	139398	136232	153395	119847	Filtered	Filtered	127209	Filtered
A2RU30	TESPA1	Protein TESPA1	SLDLSITQQK	(S454)	_S[Phospho (STY)]LDLSITQQK_.2	_S[Phospho (STY)]LDLSITQQK_	0.999987	1	1	1	0.999973	1	1	1	0.999955	1	26351.7	124007	48725.7	64863.5	19540.1	37732.1	38613.7	55541.9	12185	214551
A2RU30	TESPA1	Protein TESPA1	RNSLDQVVLEVMDK	(S311)	_RNS[Phospho (STY)]LDQVVLEVMDK_.3	_RNS[Phospho (STY)]LDQVVLEVMDK_	1	1	1	1	1	1	1	1	1	1	37696.1	79086.2	40738.6	30235.2	47162.7	39374.4	39507.5	32192.6	32725.1	97320.4
A2RU30	TESPA1	Protein TESPA1	RNSLDQVVLEVMDK	(S311)	_RNS[Phospho (STY)]LDQVVLEVMDK_.2	_RNS[Phospho (STY)]LDQVVLEVMDK_	1	1	1	1	Filtered	1	1	1	Filtered	1	17849.7	43324.4	16914.2	16936.6	Filtered	18146.1	27308.8	18019.5	Filtered	60591.8
A2RU30	TESPA1	Protein TESPA1	WKQSVDRPELR	(S467)	_WKQS[Phospho (STY)]VDRPELR_.3	_WKQS[Phospho (STY)]VDRPELR_	1	1	1	1	1	1	1	1	Filtered	1	28766.8	87025	23501	43770.4	19285.2	35999.3	24740.9	24114.9	Filtered	87263.8
A2RU30	TESPA1	Protein TESPA1	RNSLDQVVLEVMDK	(S311,M320)	_RNS[Phospho (STY)]LDQVVLEVM[Oxidation (M)]DK_.3	_RNS[Phospho (STY)]LDQVVLEVM[Oxidation (M)]DK_	Filtered	1	Filtered	Filtered	1	Filtered	Filtered	Filtered	Filtered	1	Filtered	11693.4	Filtered	Filtered	8098.9	Filtered	Filtered	Filtered	Filtered	9824.62
A2RU30	TESPA1	Protein TESPA1	TSSSISEILDK	(S149)	_TSSS[Phospho (STY)]ISEILDK_.2	_TSSS[Phospho (STY)]ISEILDK_	Filtered	0.2	Filtered	Filtered	Filtered	Filtered	Filtered	Filtered	Filtered	Filtered	Filtered	3482.97	Filtered	Filtered	Filtered	Filtered	Filtered	Filtered	Filtered	Filtered
A2RU67	KIAA1467	Uncharacterized protein KIAA1467	SPLGEAPEPDSDAEVAEAAK	(S62)	_SPLGEAPEPDS[Phospho (STY)]DAEVAEAAK_.3	_SPLGEAPEPDS[Phospho (STY)]DAEVAEAAK_	1	1	0.999998	1	0.999995	0.999988	Filtered	0.999998	Filtered	0.999998	67873.8	59832.1	53220.2	175682	60663.2	42828.8	Filtered	24812.5	Filtered	45844
A2RU67	KIAA1467	Uncharacterized protein KIAA1467	SPLGEAPEPDSDAEVAEAAKPHLSEVTTEGYPSEPLGGLEQK	(T79)	_SPLGEAPEPDSDAEVAEAAKPHLSEVTT[Phospho (STY)]EGYPSEPLGGLEQK_.5	_SPLGEAPEPDSDAEVAEAAKPHLSEVTT[Phospho (STY)]EGYPSEPLGGLEQK_	Filtered	Filtered	Filtered	Filtered	Filtered	Filtered	Filtered	6.22689e-05	Filtered	Filtered	Filtered	Filtered	Filtered	Filtered	Filtered	Filtered	Filtered	6310.79	Filtered	Filtered
A2RUS2	DENND3	DENN domain-containing protein 3	MVVSMPNLQDIAMPELAPR	(S472)	_MVVS[Phospho (STY)]MPNLQDIAMPELAPR_.3	_MVVS[Phospho (STY)]MPNLQDIAMPELAPR_	1	1	Filtered	1	1	1	Filtered	Filtered	Filtered	Filtered	8162.43	2648.28	Filtered	1907.69	4763.68	5060.03	Filtered	Filtered	Filtered	Filtered
A2RUS2	DENND3	DENN domain-containing protein 3	NSSLRLTDTAGCR	(S490,C499)	_NSS[Phospho (STY)]LRLTDTAGC[Carbamidomethyl (C)]R_.3	_NSS[Phospho (STY)]LRLTDTAGC[Carbamidomethyl (C)]R_	0.794661	Filtered	Filtered	Filtered	0.387022	0.267658	Filtered	Filtered	Filtered	Filtered	7814.34	Filtered	Filtered	Filtered	17120	17981	Filtered	Filtered	Filtered	Filtered
A2RUS2	DENND3	DENN domain-containing protein 3	MVVSMPNLQDIAMPELAPR	(S472,M481)	_MVVS[Phospho (STY)]MPNLQDIAM[Oxidation (M)]PELAPR_.3	_MVVS[Phospho (STY)]MPNLQDIAM[Oxidation (M)]PELAPR_	Filtered	0.000720072	Filtered	Filtered	Filtered	0.999141	Filtered	Filtered	Filtered	Filtered	Filtered	3911.77	Filtered	Filtered	Filtered	5337.42	Filtered	Filtered	Filtered	Filtered
A3KN83	SBNO1	Protein strawberry notch homolog 1	SFSPTMK	(S212)	_S[Phospho (STY)]FSPTMK_.2	_S[Phospho (STY)]FSPTMK_	Filtered	Filtered	Filtered	Filtered	Filtered	Filtered	Filtered	Filtered	Filtered	0.869738	Filtered	Filtered	Filtered	Filtered	Filtered	Filtered	Filtered	Filtered	Filtered	5696.59
A3KN83	SBNO1	Protein strawberry notch homolog 1	SFSPTMK	(T216)	_SFSPT[Phospho (STY)]MK_.2	_SFSPT[Phospho (STY)]MK_	Filtered	Filtered	Filtered	0.391325	Filtered	Filtered	Filtered	Filtered	Filtered	Filtered	Filtered	Filtered	Filtered	4565.15	Filtered	Filtered	Filtered	Filtered	Filtered	Filtered
A3KN83	SBNO1	Protein strawberry notch homolog 1	SIDPDSIQSALLASGLGSK	(S794)	_S[Phospho (STY)]IDPDSIQSALLASGLGSK_.2	_S[Phospho (STY)]IDPDSIQSALLASGLGSK_	Filtered	Filtered	Filtered	0.0405661	Filtered	Filtered	Filtered	Filtered	Filtered	Filtered	Filtered	Filtered	Filtered	10716.8	Filtered	Filtered	Filtered	Filtered	Filtered	Filtered
A4D1S0	KLRG2	Killer cell lectin-like receptor subfamily G member 2	TESGCDAEGRASPAEGSAGSPGSPTCCR	(C197,S204,C218,C219)	_TESGC[Carbamidomethyl (C)]DAEGRAS[Phospho (STY)]PAEGSAGSPGSPTC[Carbamidomethyl (C)]C[Carbamidomethyl (C)]R_.3	_TESGC[Carbamidomethyl (C)]DAEGRAS[Phospho (STY)]PAEGSAGSPGSPTC[Carbamidomethyl (C)]C[Carbamidomethyl (C)]R_	0.920512	Filtered	0.103425	Filtered	0.696393	Filtered	0.00188057	Filtered	Filtered	Filtered	18261	Filtered	7083.6	Filtered	8761.88	Filtered	12983.7	Filtered	Filtered	Filtered
A4D1S0	KLRG2	Killer cell lectin-like receptor subfamily G member 2	ASPAEGSAGSPGSPTCCR	(S215,C218,C219)	_ASPAEGSAGSPGS[Phospho (STY)]PTC[Carbamidomethyl (C)]C[Carbamidomethyl (C)]R_.2	_ASPAEGSAGSPGS[Phospho (STY)]PTC[Carbamidomethyl (C)]C[Carbamidomethyl (C)]R_	0.999626	Filtered	0.994683	Filtered	0.0520126	Filtered	Filtered	Filtered	Filtered	Filtered	35188	Filtered	16161.5	Filtered	29183.8	Filtered	Filtered	Filtered	Filtered	Filtered
A4D1S0	KLRG2	Killer cell lectin-like receptor subfamily G member 2	VPVPESPAFSR	(S158)	_VPVPES[Phospho (STY)]PAFSR_.2	_VPVPES[Phospho (STY)]PAFSR_	Filtered	Filtered	Filtered	Filtered	Filtered	Filtered	0.999996	Filtered	Filtered	Filtered	Filtered	Filtered	Filtered	Filtered	Filtered	Filtered	13076.1	Filtered	Filtered	Filtered
A4D2B0	MBLAC1	Metallo-beta-lactamase domain-containing protein 1	GPASSHRESPRGSGGAEAALEEAAR	(S61)	_GPASSHRES[Phospho (STY)]PRGSGGAEAALEEAAR_.4	_GPASSHRES[Phospho (STY)]PRGSGGAEAALEEAAR_	Filtered	Filtered	Filtered	Filtered	Filtered	0.000766791	Filtered	0.00857711	Filtered	Filtered	Filtered	Filtered	Filtered	Filtered	Filtered	28576.8	Filtered	18784.7	Filtered	Filtered
A5PL33	KRBA1	Protein KRBA1	ADLGPGSPPWAVK	(S253)	_ADLGPGS[Phospho (STY)]PPWAVK_.2	_ADLGPGS[Phospho (STY)]PPWAVK_	1	1	Filtered	Filtered	Filtered	1	Filtered	Filtered	Filtered	Filtered	23733.9	41991.8	Filtered	Filtered	Filtered	22903.7	Filtered	Filtered	Filtered	Filtered
A5YKK6	CNOT1	CCR4-NOT transcription complex subunit 1	TVTVTRPTGVSFKK	(S1061)	_TVTVTRPTGVS[Phospho (STY)]FKK_.3	_TVTVTRPTGVS[Phospho (STY)]FKK_	Filtered	Filtered	Filtered	Filtered	Filtered	Filtered	Filtered	0.574368	0.759715	Filtered	Filtered	Filtered	Filtered	Filtered	Filtered	Filtered	Filtered	8593.09	13162.2	Filtered
A5YM69	ARHGEF35	Rho guanine nucleotide exchange factor 35	YYSPCEEHPAETNQNEGAESGTIR	(Y183,C186)	_YY[Phospho (STY)]SPC[Carbamidomethyl (C)]EEHPAETNQNEGAESGTIR_.3	_YY[Phospho (STY)]SPC[Carbamidomethyl (C)]EEHPAETNQNEGAESGTIR_	Filtered	0.110647	0.160566	0.0203012	0.471288	0.412623	Filtered	0.490208	Filtered	0.494846	Filtered	9909.91	13444.2	197764	7593.13	44767.6	Filtered	16749.8	Filtered	24373.8
A5YM69	ARHGEF35	Rho guanine nucleotide exchange factor 35	YYSPCEEHPAETNQNEGAESGTIR	(S184,C186)	_YYS[Phospho (STY)]PC[Carbamidomethyl (C)]EEHPAETNQNEGAESGTIR_.3	_YYS[Phospho (STY)]PC[Carbamidomethyl (C)]EEHPAETNQNEGAESGTIR_	Filtered	Filtered	Filtered	0.490179	Filtered	0.282128	Filtered	Filtered	Filtered	Filtered	Filtered	Filtered	Filtered	118939	Filtered	25771	Filtered	Filtered	Filtered	Filtered
A5YM69	ARHGEF35	Rho guanine nucleotide exchange factor 35	AEELSPAALSPLLEPIR	(S450)	_AEELSPAALS[Phospho (STY)]PLLEPIR_.2	_AEELSPAALS[Phospho (STY)]PLLEPIR_	0.808374	Filtered	Filtered	0.809283	Filtered	Filtered	Filtered	Filtered	Filtered	Filtered	4836.71	Filtered	Filtered	7961.08	Filtered	Filtered	Filtered	Filtered	Filtered	Filtered
A5YM69	ARHGEF35	Rho guanine nucleotide exchange factor 35	AEELSPAALSPLLEPIR	(S445)	_AEELS[Phospho (STY)]PAALSPLLEPIR_.2	_AEELS[Phospho (STY)]PAALSPLLEPIR_	Filtered	Filtered	Filtered	0.958984	Filtered	Filtered	Filtered	Filtered	Filtered	Filtered	Filtered	Filtered	Filtered	6310.05	Filtered	Filtered	Filtered	Filtered	Filtered	Filtered
A5YM69	ARHGEF35	Rho guanine nucleotide exchange factor 35	AEELSPAALSPLLEPIR	(S445,S450)	_AEELS[Phospho (STY)]PAALS[Phospho (STY)]PLLEPIR_.2	_AEELS[Phospho (STY)]PAALS[Phospho (STY)]PLLEPIR_	Filtered	1	Filtered	Filtered	Filtered	Filtered	Filtered	Filtered	Filtered	Filtered	Filtered	1484.96	Filtered	Filtered	Filtered	Filtered	Filtered	Filtered	Filtered	Filtered
A6NC98	CCDC88B	Coiled-coil domain-containing protein 88B	SLEPPPGSPGEAPLAGAAPSLQDEVR	(S429)	_S[Phospho (STY)]LEPPPGSPGEAPLAGAAPSLQDEVR_.3	_S[Phospho (STY)]LEPPPGSPGEAPLAGAAPSLQDEVR_	0.90749	0.134385	0.244938	0.667596	0.0689758	0.213974	0.752612	0.0355558	0.997903	0.658617	241987	502444	411732	569406	234660	513741	85150.2	115039	106040	207147
A6NC98	CCDC88B	Coiled-coil domain-containing protein 88B	SLEPPPGSPGEAPLAGAAPSLQDEVR	(S436)	_SLEPPPGS[Phospho (STY)]PGEAPLAGAAPSLQDEVR_.3	_SLEPPPGS[Phospho (STY)]PGEAPLAGAAPSLQDEVR_	0.951273	0.98023	0.739371	0.327809	0.0875332	0.787831	0.204925	0.671621	Filtered	0.979907	196001	494515	374509	504532	193839	464790	85644.9	109425	Filtered	188888
A6NC98	CCDC88B	Coiled-coil domain-containing protein 88B	RSSLQSPASVAPPQGPGTK	(S597)	_RSS[Phospho (STY)]LQSPASVAPPQGPGTK_.3	_RSS[Phospho (STY)]LQSPASVAPPQGPGTK_	Filtered	0.914883	0.976551	0.997351	0.340422	0.981885	0.992247	0.999239	0.990388	0.993951	Filtered	90040	263266	369377	45018.1	319492	219728	490102	228960	663880
A6NC98	CCDC88B	Coiled-coil domain-containing protein 88B	RSSLQSPASVAPPQGPGTK	(S597)	_RSS[Phospho (STY)]LQSPASVAPPQGPGTK_.2	_RSS[Phospho (STY)]LQSPASVAPPQGPGTK_	Filtered	Filtered	0.335188	0.922628	Filtered	0.611778	0.945567	0.992253	Filtered	0.847872	Filtered	Filtered	32394.8	51073.3	Filtered	17971.1	21502.7	74440.5	Filtered	84761.9
A6NC98	CCDC88B	Coiled-coil domain-containing protein 88B	RSSLQSPASVAPPQGPGTK	(S603)	_RSSLQSPAS[Phospho (STY)]VAPPQGPGTK_.2	_RSSLQSPAS[Phospho (STY)]VAPPQGPGTK_	Filtered	Filtered	0.340209	0.00093026	Filtered	0.0610942	9.48905e-08	9.45307e-10	4.13335e-05	3.22522e-09	Filtered	Filtered	61125.3	104815	Filtered	28768.9	26371.4	81944	17134.1	98934.7
A6NC98	CCDC88B	Coiled-coil domain-containing protein 88B	RPLTPSLSQ	(S1475)	_RPLTPSLS[Phospho (STY)]Q_.2	_RPLTPSLS[Phospho (STY)]Q_	Filtered	0.999917	Filtered	0.999969	Filtered	1	Filtered	Filtered	Filtered	0.99978	Filtered	36081.8	Filtered	51714.3	Filtered	45301.4	Filtered	Filtered	Filtered	23692.8
A6NC98	CCDC88B	Coiled-coil domain-containing protein 88B	SSESFSPGDTPR	(S1406)	_SS[Phospho (STY)]ESFSPGDTPR_.2	_SS[Phospho (STY)]ESFSPGDTPR_	Filtered	0.393272	Filtered	0.336784	Filtered	0.407787	Filtered	Filtered	Filtered	Filtered	Filtered	83010.7	Filtered	69653	Filtered	7548.6	Filtered	Filtered	Filtered	Filtered
A6NC98	CCDC88B	Coiled-coil domain-containing protein 88B	SSLQSPASVAPPQGPGTK	(S596)	_S[Phospho (STY)]SLQSPASVAPPQGPGTK_.2	_S[Phospho (STY)]SLQSPASVAPPQGPGTK_	Filtered	0.238133	Filtered	0.470033	Filtered	Filtered	Filtered	Filtered	Filtered	0.878273	Filtered	31478.9	Filtered	43518.4	Filtered	Filtered	Filtered	Filtered	Filtered	28024.3
A6NC98	CCDC88B	Coiled-coil domain-containing protein 88B	SSLQSPASVAPPQGPGTK	(S600)	_SSLQS[Phospho (STY)]PASVAPPQGPGTK_.2	_SSLQS[Phospho (STY)]PASVAPPQGPGTK_	Filtered	0.0194375	Filtered	0.0944016	Filtered	Filtered	Filtered	Filtered	Filtered	Filtered	Filtered	30276.7	Filtered	37464.8	Filtered	Filtered	Filtered	Filtered	Filtered	Filtered
A6NC98	CCDC88B	Coiled-coil domain-containing protein 88B	RSSLQSPASVAPPQGPGTK	(S597,S600)	_RSS[Phospho (STY)]LQS[Phospho (STY)]PASVAPPQGPGTK_.3	_RSS[Phospho (STY)]LQS[Phospho (STY)]PASVAPPQGPGTK_	Filtered	0.988188	Filtered	Filtered	Filtered	Filtered	Filtered	Filtered	Filtered	Filtered	Filtered	41485	Filtered	Filtered	Filtered	Filtered	Filtered	Filtered	Filtered	Filtered
A6ND36	FAM83G	Protein FAM83G	RQLSAPHITR	(S650)	_RQLS[Phospho (STY)]APHITR_.3	_RQLS[Phospho (STY)]APHITR_	Filtered	Filtered	Filtered	0.999955	Filtered	Filtered	Filtered	1	Filtered	1	Filtered	Filtered	Filtered	7528.28	Filtered	Filtered	Filtered	42336.5	Filtered	183773
A6ND36	FAM83G	Protein FAM83G	RHSEQVANGPTPPPR	(S634)	_RHS[Phospho (STY)]EQVANGPTPPPR_.3	_RHS[Phospho (STY)]EQVANGPTPPPR_	Filtered	Filtered	Filtered	1	Filtered	Filtered	Filtered	0.999997	Filtered	1	Filtered	Filtered	Filtered	56489.5	Filtered	Filtered	Filtered	18499.2	Filtered	89570.9
A6ND36	FAM83G	Protein FAM83G	QLSAPHITR	(S650)	_QLS[Phospho (STY)]APHITR_.2	_QLS[Phospho (STY)]APHITR_	Filtered	Filtered	Filtered	0.999949	Filtered	Filtered	Filtered	Filtered	Filtered	0.999989	Filtered	Filtered	Filtered	29602.4	Filtered	Filtered	Filtered	Filtered	Filtered	73615.2
A6ND36	FAM83G	Protein FAM83G	AFSQVQCLDDNHVNWR	(S4,C8)	_A[Acetyl (Protein N-term)]FS[Phospho (STY)]QVQC[Carbamidomethyl (C)]LDDNHVNWR_.3	_A[Acetyl (Protein N-term)]FS[Phospho (STY)]QVQC[Carbamidomethyl (C)]LDDNHVNWR_	Filtered	Filtered	Filtered	1	Filtered	Filtered	Filtered	Filtered	Filtered	1	Filtered	Filtered	Filtered	66955.7	Filtered	Filtered	Filtered	Filtered	Filtered	20454.2
A6ND36	FAM83G	Protein FAM83G	AFSQVQCLDDNHVNWR	(S4,C8)	_[Acetyl (Protein N-term)]AFS[Phospho (STY)]QVQC[Carbamidomethyl (C)]LDDNHVNWR_.3	_[Acetyl (Protein N-term)]AFS[Phospho (STY)]QVQC[Carbamidomethyl (C)]LDDNHVNWR_	Filtered	Filtered	Filtered	1	Filtered	Filtered	Filtered	Filtered	Filtered	1	Filtered	Filtered	Filtered	59095.5	Filtered	Filtered	Filtered	Filtered	Filtered	20548
A6ND36	FAM83G	Protein FAM83G	SDRSIPQLDLGWPDTIAYR	(S124,S127)	_S[Phospho (STY)]DRS[Phospho (STY)]IPQLDLGWPDTIAYR_.3	_S[Phospho (STY)]DRS[Phospho (STY)]IPQLDLGWPDTIAYR_	Filtered	Filtered	Filtered	1	Filtered	Filtered	Filtered	Filtered	Filtered	Filtered	Filtered	Filtered	Filtered	9292.84	Filtered	Filtered	Filtered	Filtered	Filtered	Filtered
A6ND36	FAM83G	Protein FAM83G	LLPDPGSPR	(S760)	_LLPDPGS[Phospho (STY)]PR_.2	_LLPDPGS[Phospho (STY)]PR_	Filtered	Filtered	Filtered	Filtered	Filtered	1	Filtered	Filtered	Filtered	Filtered	Filtered	Filtered	Filtered	Filtered	Filtered	8312.9	Filtered	Filtered	Filtered	Filtered
A6NDB9	PALM3	Paralemmin-3	ERGDESPLGAEGAK	(S375)	_ERGDES[Phospho (STY)]PLGAEGAK_.3	_ERGDES[Phospho (STY)]PLGAEGAK_	1	1	1	1	1	1	Filtered	1	Filtered	Filtered	124904	52083.4	39706.4	4851.22	107086	41955.4	Filtered	14267.6	Filtered	Filtered
A6NDB9	PALM3	Paralemmin-3	ERGDESPLGAEGAK	(S375)	_ERGDES[Phospho (STY)]PLGAEGAK_.2	_ERGDES[Phospho (STY)]PLGAEGAK_	1	1	1	1	1	1	Filtered	1	Filtered	Filtered	89540.4	40136.7	29716.1	2683.52	64541.1	24150.1	Filtered	21107.5	Filtered	Filtered
A6NDB9	PALM3	Paralemmin-3	GAGSLELPAWVK	(S260)	_GAGS[Phospho (STY)]LELPAWVK_.2	_GAGS[Phospho (STY)]LELPAWVK_	1	1	1	1	1	1	1	Filtered	Filtered	Filtered	74576.4	33739.1	39922.2	5688.45	91626.3	37210.5	8729.82	Filtered	Filtered	Filtered
A6NDB9	PALM3	Paralemmin-3	PGTGRDEAEMSPVVERK	(S420)	_PGTGRDEAEMS[Phospho (STY)]PVVERK_.3	_PGTGRDEAEMS[Phospho (STY)]PVVERK_	1	1	1	Filtered	1	1	1	1	Filtered	Filtered	786310	29049.5	163797	Filtered	137066	191492	23479.9	24077.6	Filtered	Filtered
A6NDB9	PALM3	Paralemmin-3	PGTGRDEAEMSPVVERK	(S420)	_PGTGRDEAEMS[Phospho (STY)]PVVERK_.4	_PGTGRDEAEMS[Phospho (STY)]PVVERK_	1	Filtered	0.998851	Filtered	0.996074	0.999994	Filtered	Filtered	Filtered	Filtered	38983.6	Filtered	8753.53	Filtered	8485.25	13086.4	Filtered	Filtered	Filtered	Filtered
A6NDB9	PALM3	Paralemmin-3	PGTGRDEAEMSPVVER	(M419,S420)	_PGTGRDEAEM[Oxidation (M)]S[Phospho (STY)]PVVER_.2	_PGTGRDEAEM[Oxidation (M)]S[Phospho (STY)]PVVER_	1	1	0.999601	Filtered	1	0.999999	0.913747	Filtered	Filtered	Filtered	10688.2	2170.07	3362.27	Filtered	6647.85	1646.34	1490.6	Filtered	Filtered	Filtered
A6NDB9	PALM3	Paralemmin-3	PGTGRDEAEMSPVVER	(M419,S420)	_PGTGRDEAEM[Oxidation (M)]S[Phospho (STY)]PVVER_.3	_PGTGRDEAEM[Oxidation (M)]S[Phospho (STY)]PVVER_	1	1	1	Filtered	1	1	Filtered	Filtered	Filtered	Filtered	248894	50966.5	82271.6	Filtered	186225	71999.2	Filtered	Filtered	Filtered	Filtered
A6NDB9	PALM3	Paralemmin-3	PGTGRDEAEMSPVVER	(S420)	_PGTGRDEAEMS[Phospho (STY)]PVVER_.3	_PGTGRDEAEMS[Phospho (STY)]PVVER_	1	1	1	0.999999	1	1	1	Filtered	Filtered	Filtered	389824	85937.6	129490	18938.7	186273	85859.4	23718.2	Filtered	Filtered	Filtered
A6NDB9	PALM3	Paralemmin-3	PGTGRDEAEMSPVVER	(S420)	_PGTGRDEAEMS[Phospho (STY)]PVVER_.2	_PGTGRDEAEMS[Phospho (STY)]PVVER_	1	Filtered	0.959799	Filtered	1	Filtered	Filtered	Filtered	Filtered	Filtered	26387.6	Filtered	8779.94	Filtered	9062.25	Filtered	Filtered	Filtered	Filtered	Filtered
A6NDB9	PALM3	Paralemmin-3	KLELESRGSAEK	(S439)	_KLELESRGS[Phospho (STY)]AEK_.3	_KLELESRGS[Phospho (STY)]AEK_	0.795885	Filtered	0.852672	Filtered	0.996962	0.0298213	Filtered	Filtered	Filtered	0.010403	109210	Filtered	42109.8	Filtered	97644	52522.3	Filtered	Filtered	Filtered	8827.84
A6NDB9	PALM3	Paralemmin-3	KLELESRGSAEK	(S439)	_KLELESRGS[Phospho (STY)]AEK_.2	_KLELESRGS[Phospho (STY)]AEK_	0.89607	Filtered	0.934356	Filtered	Filtered	Filtered	Filtered	Filtered	Filtered	Filtered	91135.9	Filtered	23577.5	Filtered	Filtered	Filtered	Filtered	Filtered	Filtered	Filtered
A6NDB9	PALM3	Paralemmin-3	RASLPAGLVGTPPESPSEPR	(T151)	_RASLPAGLVGT[Phospho (STY)]PPESPSEPR_.3	_RASLPAGLVGT[Phospho (STY)]PPESPSEPR_	0.967675	0.995815	0.999927	Filtered	0.999959	Filtered	Filtered	Filtered	Filtered	Filtered	126316	45085.2	61580.4	Filtered	53642.8	Filtered	Filtered	Filtered	Filtered	Filtered
A6NDB9	PALM3	Paralemmin-3	RASLPAGLVGTPPESPSEPREDVLGFLPGPR	(S143,T151,S157)	_RAS[Phospho (STY)]LPAGLVGT[Phospho (STY)]PPESPS[Phospho (STY)]EPREDVLGFLPGPR_.4	_RAS[Phospho (STY)]LPAGLVGT[Phospho (STY)]PPESPS[Phospho (STY)]EPREDVLGFLPGPR_	0.149458	0.0144088	0.0204578	Filtered	Filtered	0.0422397	Filtered	Filtered	Filtered	Filtered	32042.6	16487.6	17359.8	Filtered	Filtered	13308.1	Filtered	Filtered	Filtered	Filtered
A6NDB9	PALM3	Paralemmin-3	RASLPAGLVGTPPESPSEPREDVLGFLPGPR	(S143,T151,S155)	_RAS[Phospho (STY)]LPAGLVGT[Phospho (STY)]PPES[Phospho (STY)]PSEPREDVLGFLPGPR_.4	_RAS[Phospho (STY)]LPAGLVGT[Phospho (STY)]PPES[Phospho (STY)]PSEPREDVLGFLPGPR_	0.852149	0.98592	0.98144	Filtered	Filtered	0.97297	Filtered	Filtered	Filtered	Filtered	28034.5	14383.9	16738.2	Filtered	Filtered	8241.88	Filtered	Filtered	Filtered	Filtered
A6NDB9	PALM3	Paralemmin-3	KLELESRGSAEK	(S436)	_KLELES[Phospho (STY)]RGSAEK_.2	_KLELES[Phospho (STY)]RGSAEK_	0.131316	Filtered	0.0644844	Filtered	Filtered	Filtered	Filtered	Filtered	Filtered	Filtered	95233.9	Filtered	28047.9	Filtered	Filtered	Filtered	Filtered	Filtered	Filtered	Filtered
A6NDB9	PALM3	Paralemmin-3	RASLPAGLVGTPPESPSEPR	(S143)	_RAS[Phospho (STY)]LPAGLVGTPPESPSEPR_.3	_RAS[Phospho (STY)]LPAGLVGTPPESPSEPR_	Filtered	Filtered	3.95252e-05	Filtered	Filtered	Filtered	Filtered	Filtered	Filtered	Filtered	Filtered	Filtered	49742.3	Filtered	Filtered	Filtered	Filtered	Filtered	Filtered	Filtered
A6NDB9	PALM3	Paralemmin-3	VPEVVQTSSPR	(S303)	_VPEVVQTSS[Phospho (STY)]PR_.2	_VPEVVQTSS[Phospho (STY)]PR_	Filtered	0.0431695	Filtered	Filtered	Filtered	Filtered	Filtered	Filtered	Filtered	Filtered	Filtered	21739.8	Filtered	Filtered	Filtered	Filtered	Filtered	Filtered	Filtered	Filtered
A6NDB9	PALM3	Paralemmin-3	ASLPAGLVGTPPESPSEPREDVLGFLPGPR	(S143,S155)	_AS[Phospho (STY)]LPAGLVGTPPES[Phospho (STY)]PSEPREDVLGFLPGPR_.4	_AS[Phospho (STY)]LPAGLVGTPPES[Phospho (STY)]PSEPREDVLGFLPGPR_	Filtered	0.480057	Filtered	Filtered	Filtered	Filtered	Filtered	Filtered	Filtered	Filtered	Filtered	4437.41	Filtered	Filtered	Filtered	Filtered	Filtered	Filtered	Filtered	Filtered
A6NEL2	SOWAHB	Ankyrin repeat domain-containing protein SOWAHB	ASPPALLPGPAPR	(S271)	_AS[Phospho (STY)]PPALLPGPAPR_.2	_AS[Phospho (STY)]PPALLPGPAPR_	1	1	1	1	Filtered	1	1	1	Filtered	1	39328.3	69903.6	17560.2	153549	Filtered	52839	68068.3	87089.7	Filtered	118253
A6NEL2	SOWAHB	Ankyrin repeat domain-containing protein SOWAHB	ASPPALLPGPAPR	(S271)	_AS[Phospho (STY)]PPALLPGPAPR_.3	_AS[Phospho (STY)]PPALLPGPAPR_	Filtered	Filtered	Filtered	1	Filtered	Filtered	Filtered	Filtered	Filtered	Filtered	Filtered	Filtered	Filtered	5273.09	Filtered	Filtered	Filtered	Filtered	Filtered	Filtered
A6NEL2	SOWAHB	Ankyrin repeat domain-containing protein SOWAHB	PIFPVYPLVGSSSPTRK	(T744)	_PIFPVYPLVGSSSPT[Phospho (STY)]RK_.3	_PIFPVYPLVGSSSPT[Phospho (STY)]RK_	Filtered	Filtered	0.00148404	0.0254644	Filtered	0.0216504	Filtered	Filtered	Filtered	Filtered	Filtered	Filtered	1096.96	17072.6	Filtered	17909.4	Filtered	Filtered	Filtered	Filtered
A6NEL2	SOWAHB	Ankyrin repeat domain-containing protein SOWAHB	GKPIFPVYPLVGSSSPTR	(S742)	_GKPIFPVYPLVGSSS[Phospho (STY)]PTR_.3	_GKPIFPVYPLVGSSS[Phospho (STY)]PTR_	Filtered	Filtered	Filtered	Filtered	Filtered	0.227326	Filtered	Filtered	Filtered	Filtered	Filtered	Filtered	Filtered	Filtered	Filtered	3115.2	Filtered	Filtered	Filtered	Filtered
A6NEL2	SOWAHB	Ankyrin repeat domain-containing protein SOWAHB	GSPGQRPPVPAAAAAGAQAR	(S166)	_GS[Phospho (STY)]PGQRPPVPAAAAAGAQAR_.3	_GS[Phospho (STY)]PGQRPPVPAAAAAGAQAR_	Filtered	Filtered	Filtered	1	Filtered	Filtered	Filtered	Filtered	Filtered	Filtered	Filtered	Filtered	Filtered	15041.2	Filtered	Filtered	Filtered	Filtered	Filtered	Filtered
A6NEL2	SOWAHB	Ankyrin repeat domain-containing protein SOWAHB	EPPAAAPSAGGAAPCSPR	(C105,S106)	_EPPAAAPSAGGAAPC[Carbamidomethyl (C)]S[Phospho (STY)]PR_.2	_EPPAAAPSAGGAAPC[Carbamidomethyl (C)]S[Phospho (STY)]PR_	Filtered	0.916453	Filtered	Filtered	Filtered	Filtered	Filtered	Filtered	Filtered	Filtered	Filtered	1408.79	Filtered	Filtered	Filtered	Filtered	Filtered	Filtered	Filtered	Filtered
A6NFI3	ZNF316	Zinc finger protein 316	AALHTTPDSPAAQLER	(T7)	_A[Acetyl (Protein N-term)]ALHTT[Phospho (STY)]PDSPAAQLER_.2	_A[Acetyl (Protein N-term)]ALHTT[Phospho (STY)]PDSPAAQLER_	1.44005e-05	2.85592e-08	9.33023e-09	1.94355e-06	0.00701339	0.000627346	0.0339276	0.0715376	0.00256723	0.0179371	1.1897e+06	940102	596915	1.90005e+06	732287	560696	879509	845468	1.4191e+06	1.17357e+06
A6NFI3	ZNF316	Zinc finger protein 316	AALHTTPDSPAAQLER	(T7)	_A[Acetyl (Protein N-term)]ALHTT[Phospho (STY)]PDSPAAQLER_.3	_A[Acetyl (Protein N-term)]ALHTT[Phospho (STY)]PDSPAAQLER_	0.973102	0.361873	0.997857	0.977346	0.996916	0.185896	2.07124e-08	0.000101055	0.0191278	0.0106394	431266	275110	233293	756679	364325	285736	272787	308723	486280	604084
A6NFI3	ZNF316	Zinc finger protein 316	AALHTTPDSPAAQLER	(S10)	_[Acetyl (Protein N-term)]AALHTTPDS[Phospho (STY)]PAAQLER_.2	_[Acetyl (Protein N-term)]AALHTTPDS[Phospho (STY)]PAAQLER_	0.999851	1	1	0.999998	0.969512	0.998829	0.000434947	0.000634575	0.938089	0.0375454	1.04569e+06	830964	522401	1.65284e+06	647334	497991	744901	720045	1.20116e+06	998122
A6NFI3	ZNF316	Zinc finger protein 316	AALHTTPDSPAAQLER	(S10)	_[Acetyl (Protein N-term)]AALHTTPDS[Phospho (STY)]PAAQLER_.3	_[Acetyl (Protein N-term)]AALHTTPDS[Phospho (STY)]PAAQLER_	0.00534281	0.61474	5.39599e-06	0.0222564	9.88446e-05	0.810348	1	0.999879	0.979208	0.989058	365230	234573	197455	642773	313296	243815	220685	250987	395212	489588
A6NFI3	ZNF316	Zinc finger protein 316	AALHTTPDSPAAQLER	(S10)	_A[Acetyl (Protein N-term)]ALHTTPDS[Phospho (STY)]PAAQLER_.2	_A[Acetyl (Protein N-term)]ALHTTPDS[Phospho (STY)]PAAQLER_	0.99985	1	1	0.999998	0.963174	0.998567	0.000443876	0.999883	0.940197	0.037221	1.00744e+06	801424	505895	1.59158e+06	626207	475967	713302	688428	1.15411e+06	955046
A6NFI3	ZNF316	Zinc finger protein 316	AALHTTPDSPAAQLER	(S10)	_A[Acetyl (Protein N-term)]ALHTTPDS[Phospho (STY)]PAAQLER_.3	_A[Acetyl (Protein N-term)]ALHTTPDS[Phospho (STY)]PAAQLER_	0.0052783	0.615653	1.40052e-06	0.0223169	0.000104371	0.805156	1	0.999873	0.978118	0.999635	389470	241447	208156	661529	326904	254927	229565	257480	404447	508555
A6NFI3	ZNF316	Zinc finger protein 316	AALHTTPDSPAAQLER	(T7)	_[Acetyl (Protein N-term)]AALHTT[Phospho (STY)]PDSPAAQLER_.2	_[Acetyl (Protein N-term)]AALHTT[Phospho (STY)]PDSPAAQLER_	1.41901e-05	2.77652e-08	9.46068e-09	2.0515e-06	0.00697627	0.000727448	0.0337469	0.0723619	0.00238669	0.0181807	935023	751298	473986	1.4976e+06	575796	442317	679788	650386	1087057	912106
A6NFI3	ZNF316	Zinc finger protein 316	AALHTTPDSPAAQLER	(T7,S10)	_AALHTT[Phospho (STY)]PDS[Phospho (STY)]PAAQLER_.3	_AALHTT[Phospho (STY)]PDS[Phospho (STY)]PAAQLER_	0.720881	0.834979	0.589674	0.281202	0.284298	Filtered	Filtered	Filtered	Filtered	0.780382	6536.74	2943.41	5121.92	11174.4	4648.5	Filtered	Filtered	Filtered	Filtered	12442
A6NFI3	ZNF316	Zinc finger protein 316	SFSQSSALAR	(S467)	_SFS[Phospho (STY)]QSSALAR_.2	_SFS[Phospho (STY)]QSSALAR_	Filtered	0.907809	Filtered	Filtered	Filtered	Filtered	Filtered	Filtered	Filtered	Filtered	Filtered	5373.65	Filtered	Filtered	Filtered	Filtered	Filtered	Filtered	Filtered	Filtered
A6NFR6	C5orf60	Putative uncharacterized protein C5orf60	GKASPTSFHVSPR	(S159,S163)	_GKASPTS[Phospho (STY)]FHVS[Phospho (STY)]PR_.3	_GKASPTS[Phospho (STY)]FHVS[Phospho (STY)]PR_	0.127489	0.238821	0.714282	0.13574	0.996273	0.797368	0.979066	0.064088	0.483271	0.167316	313944	205080	253691	160669	289558	223544	533532	774296	661921	750599
A6NFR6	C5orf60	Putative uncharacterized protein C5orf60	GKASPTSFHVSPR	(S159,S163)	_GKASPTS[Phospho (STY)]FHVS[Phospho (STY)]PR_.2	_GKASPTS[Phospho (STY)]FHVS[Phospho (STY)]PR_	0.809593	0.0903531	0.866256	0.571493	0.282961	0.802533	0.0560149	0.479279	0.332556	0.0675449	142579	72129.6	107955	92523	125427	114443	187218	408057	216971	449435
A6NFR6	C5orf60	Putative uncharacterized protein C5orf60	GKASPTSFHVSPR	(S156,S163)	_GKAS[Phospho (STY)]PTSFHVS[Phospho (STY)]PR_.3	_GKAS[Phospho (STY)]PTSFHVS[Phospho (STY)]PR_	0.608977	0.468223	0.287308	0.259117	0.002667	0.0367738	0.00697086	0.0640936	0.396294	0.579115	464337	306151	386832	243293	426742	309784	748158	1.07305e+06	952200	1.05383e+06
A6NFR6	C5orf60	Putative uncharacterized protein C5orf60	GKASPTSFHVSPR	(T158,S163)	_GKASPT[Phospho (STY)]SFHVS[Phospho (STY)]PR_.3	_GKASPT[Phospho (STY)]SFHVS[Phospho (STY)]PR_	0.271725	0.315647	0.0175356	0.259604	0.000956456	0.176533	0.0182906	0.064534	0.362863	0.218892	313873	205479	254306	161198	290335	223896	529836	762950	660921	748016
A6NFX1	MFSD2B	Major facilitator superfamily domain-containing protein 2B	GSPQPEPHAPEPGPGSAK	(S12)	_GS[Phospho (STY)]PQPEPHAPEPGPGSAK_.3	_GS[Phospho (STY)]PQPEPHAPEPGPGSAK_	Filtered	Filtered	Filtered	Filtered	Filtered	Filtered	Filtered	Filtered	0.995782	Filtered	Filtered	Filtered	Filtered	Filtered	Filtered	Filtered	Filtered	Filtered	407741	Filtered
A6NHR9	SMCHD1	Structural maintenance of chromosomes flexible hinge domain-containing protein 1	KCNDSLRHSPK	(C1967,S1974)	_KC[Carbamidomethyl (C)]NDSLRHS[Phospho (STY)]PK_.2	_KC[Carbamidomethyl (C)]NDSLRHS[Phospho (STY)]PK_	Filtered	Filtered	Filtered	0.999999	Filtered	Filtered	1	0.999078	0.999999	1	Filtered	Filtered	Filtered	352311	Filtered	Filtered	362294	471938	341076	540911
A6NHR9	SMCHD1	Structural maintenance of chromosomes flexible hinge domain-containing protein 1	KLSEQEELK	(S1697)	_KLS[Phospho (STY)]EQEELK_.2	_KLS[Phospho (STY)]EQEELK_	1	Filtered	Filtered	Filtered	Filtered	Filtered	Filtered	Filtered	Filtered	Filtered	1.01425e+06	Filtered	Filtered	Filtered	Filtered	Filtered	Filtered	Filtered	Filtered	Filtered
A6NHR9	SMCHD1	Structural maintenance of chromosomes flexible hinge domain-containing protein 1	KPSDSVHITNDDER	(S293)	_KPS[Phospho (STY)]DSVHITNDDER_.3	_KPS[Phospho (STY)]DSVHITNDDER_	Filtered	0.739038	Filtered	Filtered	Filtered	Filtered	Filtered	Filtered	Filtered	Filtered	Filtered	7044.07	Filtered	Filtered	Filtered	Filtered	Filtered	Filtered	Filtered	Filtered
A6NI28	ARHGAP42	Rho GTPase-activating protein 42	EPIYTLPAIISK	(Y376)	_EPIY[Phospho (STY)]TLPAIISK_.2	_EPIY[Phospho (STY)]TLPAIISK_	0.999993	0.999955	Filtered	Filtered	0.999999	0.999869	Filtered	1	Filtered	1	18192.9	12385.1	Filtered	Filtered	25807.7	21134.5	Filtered	24959.1	Filtered	18944.9
A6NI72;A8MVU1;P14598	NCF1B;NCF1C;NCF1	Putative neutrophil cytosol factor 1B;Putative neutrophil cytosol factor 1C;Neutrophil cytosol factor 1	PGPQSPGSPLEEER	(S346);(S321);(S345)	_PGPQS[Phospho (STY)]PGSPLEEER_.2	_PGPQS[Phospho (STY)]PGSPLEEER_	0.999384	0.999996	0.999937	0.999999	Filtered	0.999993	0.999267	0.996064	Filtered	0.999707	48149	21387.5	71914.3	130719	Filtered	77005	47477.4	25316.2	Filtered	58958.6
A6NI72;A8MVU1;P14598	NCF1B;NCF1C;NCF1	Putative neutrophil cytosol factor 1B;Putative neutrophil cytosol factor 1C;Neutrophil cytosol factor 1	QARPGPQSPGSPLEEER	(S349);(S324);(S348)	_QARPGPQSPGS[Phospho (STY)]PLEEER_.3	_QARPGPQSPGS[Phospho (STY)]PLEEER_	0.5	0.5	0.992998	1	Filtered	0.669179	0.999484	0.969171	0.746768	Filtered	22689.1	13023.8	24359.6	51466.4	Filtered	32960.2	27822.8	54555.7	15414.7	Filtered
A6NI72;A8MVU1;P14598	NCF1B;NCF1C;NCF1	Putative neutrophil cytosol factor 1B;Putative neutrophil cytosol factor 1C;Neutrophil cytosol factor 1	RLSQDAYR	(S321);(S296);(S320)	_RLS[Phospho (STY)]QDAYR_.2	_RLS[Phospho (STY)]QDAYR_	0.999928	1	1	1	Filtered	1	0.999957	Filtered	Filtered	1	17027.4	22418.4	22502.2	27256.3	Filtered	21583.4	9086.19	Filtered	Filtered	19297.2
A6NI72;A8MVU1;P14598	NCF1B;NCF1C;NCF1	Putative neutrophil cytosol factor 1B;Putative neutrophil cytosol factor 1C;Neutrophil cytosol factor 1	PGPQSPGSPLEEER	(S349);(S324);(S348)	_PGPQSPGS[Phospho (STY)]PLEEER_.2	_PGPQSPGS[Phospho (STY)]PLEEER_	Filtered	Filtered	0.989989	1	Filtered	0.999994	0.136117	Filtered	Filtered	0.98427	Filtered	Filtered	89619.1	492271	Filtered	107255	64405.5	Filtered	Filtered	70969
A6NI72;A8MVU1;P14598	NCF1B;NCF1C;NCF1	Putative neutrophil cytosol factor 1B;Putative neutrophil cytosol factor 1C;Neutrophil cytosol factor 1	QARPGPQSPGSPLEEER	(S346);(S321);(S345)	_QARPGPQS[Phospho (STY)]PGSPLEEER_.3	_QARPGPQS[Phospho (STY)]PGSPLEEER_	Filtered	Filtered	Filtered	0.999989	Filtered	0.999999	0.999848	0.765993	Filtered	0.99999	Filtered	Filtered	Filtered	61177.4	Filtered	69716.8	43243.6	46670	Filtered	43913.9
A6NI72;A8MVU1;P14598	NCF1B;NCF1C;NCF1	Putative neutrophil cytosol factor 1B;Putative neutrophil cytosol factor 1C;Neutrophil cytosol factor 1	RLSQDAYRR	(S321);(S296);(S320)	_RLS[Phospho (STY)]QDAYRR_.3	_RLS[Phospho (STY)]QDAYRR_	Filtered	Filtered	Filtered	Filtered	0.00393975	0.994653	Filtered	Filtered	0.0148087	Filtered	Filtered	Filtered	Filtered	Filtered	4732.64	8589.47	Filtered	Filtered	4337.97	Filtered
A6NI79	CCDC69	Coiled-coil domain-containing protein 69	QLSEDLLLTR	(S241)	_QLS[Phospho (STY)]EDLLLTR_.2	_QLS[Phospho (STY)]EDLLLTR_	1	1	1	Filtered	0.999892	0.999924	1	0.999957	1	1	23611.9	14468.5	25841.2	Filtered	14022.6	8923.56	56094.3	9146.4	130266	42177.5
A6NI87	CBY3	Protein chibby homolog 3	TRSPLLSR	(T148,S150)	_T[Phospho (STY)]RS[Phospho (STY)]PLLSR_.2	_T[Phospho (STY)]RS[Phospho (STY)]PLLSR_	0.99999	0.977385	Filtered	0.999973	0.994665	0.901607	0.9281	0.995885	Filtered	0.990652	48571.9	21492.4	Filtered	74061.5	18015.9	23417.2	35931.9	36987.3	Filtered	45832.6
A6NIX2	WTIP	Wilms tumor protein 1-interacting protein	RAAVPELSAQPAGSPR	(S88)	_RAAVPELSAQPAGS[Phospho (STY)]PR_.3	_RAAVPELSAQPAGS[Phospho (STY)]PR_	Filtered	0.983958	Filtered	Filtered	Filtered	Filtered	Filtered	1	Filtered	Filtered	Filtered	21134.6	Filtered	Filtered	Filtered	Filtered	Filtered	92090.9	Filtered	Filtered
A6NIX2	WTIP	Wilms tumor protein 1-interacting protein	HGSPRSGRSDPR	(S126)	_HGSPRSGRS[Phospho (STY)]DPR_.2	_HGSPRSGRS[Phospho (STY)]DPR_	Filtered	Filtered	Filtered	Filtered	Filtered	Filtered	Filtered	0.591682	Filtered	Filtered	Filtered	Filtered	Filtered	Filtered	Filtered	Filtered	Filtered	88583.4	Filtered	Filtered
A6NIX2	WTIP	Wilms tumor protein 1-interacting protein	RLQPGPLPSPTVHVTEL	(S422)	_RLQPGPLPS[Phospho (STY)]PTVHVTEL_.3	_RLQPGPLPS[Phospho (STY)]PTVHVTEL_	Filtered	Filtered	Filtered	Filtered	Filtered	0.0286404	Filtered	Filtered	Filtered	Filtered	Filtered	Filtered	Filtered	Filtered	Filtered	9368.98	Filtered	Filtered	Filtered	Filtered
A6NIX2	WTIP	Wilms tumor protein 1-interacting protein	SDPRPGPGPPSVGSAR	(S136)	_SDPRPGPGPPS[Phospho (STY)]VGSAR_.3	_SDPRPGPGPPS[Phospho (STY)]VGSAR_	Filtered	Filtered	Filtered	Filtered	Filtered	Filtered	Filtered	0.862082	Filtered	Filtered	Filtered	Filtered	Filtered	Filtered	Filtered	Filtered	Filtered	8691.1	Filtered	Filtered
A6NKD9	CCDC85C	Coiled-coil domain-containing protein 85C	SLDDLSAPPHHR	(S246)	_S[Phospho (STY)]LDDLSAPPHHR_.3	_S[Phospho (STY)]LDDLSAPPHHR_	1	0.999997	0.999948	0.997449	1	0.999977	0.999899	0.99996	0.999983	0.999995	313443	173141	100325	51552.6	202969	89255.1	134161	73920.2	180468	126538
A6NKD9	CCDC85C	Coiled-coil domain-containing protein 85C	SLDDLSAPPHHR	(S246)	_S[Phospho (STY)]LDDLSAPPHHR_.2	_S[Phospho (STY)]LDDLSAPPHHR_	0.999972	0.99988	0.681437	Filtered	Filtered	Filtered	0.984767	0.943456	0.749759	0.925972	63044.9	34981.6	26786.1	Filtered	Filtered	Filtered	86797	51351.6	111694	54796.2
A6NKD9	CCDC85C	Coiled-coil domain-containing protein 85C	SLDDLSAPPHHR	(S251)	_SLDDLS[Phospho (STY)]APPHHR_.3	_SLDDLS[Phospho (STY)]APPHHR_	2.45617e-07	5.26389e-06	0.000303816	Filtered	1.14502e-05	0.00278757	3.37321e-05	Filtered	Filtered	Filtered	265168	128460	68046.8	Filtered	162436	46934.7	118511	Filtered	Filtered	Filtered
A6NKD9	CCDC85C	Coiled-coil domain-containing protein 85C	SSIDSQASLSGPLSGGAPGAGAR	(S178)	_S[Phospho (STY)]SIDSQASLSGPLSGGAPGAGAR_.3	_S[Phospho (STY)]SIDSQASLSGPLSGGAPGAGAR_	0.859441	0.156416	0.407875	0.0677688	0.785141	Filtered	Filtered	Filtered	Filtered	0.216821	60956.1	23538.6	22874	28485	44341.6	Filtered	Filtered	Filtered	Filtered	10660
A6NKD9	CCDC85C	Coiled-coil domain-containing protein 85C	AALAATGAASGGGGGGGGAGSRSSIDSQASLSGPLSGGAPGAGAR	(T161)	_AALAAT[Phospho (STY)]GAASGGGGGGGGAGSRSSIDSQASLSGPLSGGAPGAGAR_.4	_AALAAT[Phospho (STY)]GAASGGGGGGGGAGSRSSIDSQASLSGPLSGGAPGAGAR_	0.0140379	Filtered	Filtered	Filtered	0.099019	0.183676	0.0235157	0.00309017	0.0173194	Filtered	47653.2	Filtered	Filtered	Filtered	36543.9	26842.2	25513.7	16019	32212.4	Filtered
A6NKD9	CCDC85C	Coiled-coil domain-containing protein 85C	AALAATGAASGGGGGGGGAGSRSSIDSQASLSGPLSGGAPGAGAR	(S182)	_AALAATGAASGGGGGGGGAGSRSSIDS[Phospho (STY)]QASLSGPLSGGAPGAGAR_.4	_AALAATGAASGGGGGGGGAGSRSSIDS[Phospho (STY)]QASLSGPLSGGAPGAGAR_	0.107429	Filtered	0.0205649	Filtered	Filtered	0.0498204	0.00287497	Filtered	0.200873	Filtered	52447.9	Filtered	16276.3	Filtered	Filtered	27109	25378.2	Filtered	32232.9	Filtered
A6NKD9	CCDC85C	Coiled-coil domain-containing protein 85C	AALAATGAASGGGGGGGGAGSRSSIDSQASLSGPLSGGAPGAGAR	(S185)	_AALAATGAASGGGGGGGGAGSRSSIDSQAS[Phospho (STY)]LSGPLSGGAPGAGAR_.4	_AALAATGAASGGGGGGGGAGSRSSIDSQAS[Phospho (STY)]LSGPLSGGAPGAGAR_	0.000504106	Filtered	0.00250903	Filtered	Filtered	0.00692467	0.0011994	Filtered	0.00295852	Filtered	46309.1	Filtered	12658.7	Filtered	Filtered	27103.5	25045.8	Filtered	30102.2	Filtered
A6NKD9	CCDC85C	Coiled-coil domain-containing protein 85C	AALAATGAASGGGGGGGGAGSRSSIDSQASLSGPLSGGAPGAGAR	(S165)	_AALAATGAAS[Phospho (STY)]GGGGGGGGAGSRSSIDSQASLSGPLSGGAPGAGAR_.4	_AALAATGAAS[Phospho (STY)]GGGGGGGGAGSRSSIDSQASLSGPLSGGAPGAGAR_	0.117688	Filtered	Filtered	Filtered	Filtered	0.0532692	0.0158993	Filtered	0.00484388	Filtered	52261.5	Filtered	Filtered	Filtered	Filtered	27102.1	25082.7	Filtered	32221.3	Filtered
A6NKF1	SAC3D1	SAC3 domain-containing protein 1	TLEEVVMAEEEDEGTDRPGSPA	(S402)	_TLEEVVMAEEEDEGTDRPGS[Phospho (STY)]PA_.3	_TLEEVVMAEEEDEGTDRPGS[Phospho (STY)]PA_	Filtered	1	Filtered	0.999996	0.9779	0.999657	Filtered	Filtered	Filtered	Filtered	Filtered	26395.6	Filtered	15240.9	11050.1	12487	Filtered	Filtered	Filtered	Filtered
A6NKF1	SAC3D1	SAC3 domain-containing protein 1	TLEEVVMAEEEDEGTDRPGSPA	(M389,S402)	_TLEEVVM[Oxidation (M)]AEEEDEGTDRPGS[Phospho (STY)]PA_.3	_TLEEVVM[Oxidation (M)]AEEEDEGTDRPGS[Phospho (STY)]PA_	Filtered	0.733368	Filtered	Filtered	Filtered	Filtered	Filtered	Filtered	Filtered	Filtered	Filtered	13308.5	Filtered	Filtered	Filtered	Filtered	Filtered	Filtered	Filtered	Filtered
A6NMZ7	COL6A6	Collagen alpha-6(VI) chain	SFINSIR	(S2165)	_SFINS[Phospho (STY)]IR_.2	_SFINS[Phospho (STY)]IR_	0.877451	0.962494	Filtered	0.988321	Filtered	0.920438	Filtered	Filtered	Filtered	0.931195	52363.1	44994.5	Filtered	23680.8	Filtered	25254.1	Filtered	Filtered	Filtered	39349.9
A6QL63	BTBD11	Ankyrin repeat and BTB/POZ domain-containing protein BTBD11	HNSFDTVNTALVEDSEGLDCAGQHCSR	(T71,C82,C87)	_HNSFDTVNT[Phospho (STY)]ALVEDSEGLDC[Carbamidomethyl (C)]AGQHC[Carbamidomethyl (C)]SR_.4	_HNSFDTVNT[Phospho (STY)]ALVEDSEGLDC[Carbamidomethyl (C)]AGQHC[Carbamidomethyl (C)]SR_	Filtered	8.47539e-05	Filtered	0.134906	Filtered	Filtered	Filtered	0.0162965	Filtered	0.000417791	Filtered	10514.9	Filtered	8588.11	Filtered	Filtered	Filtered	3627.07	Filtered	7816.83
A6QL63	BTBD11	Ankyrin repeat and BTB/POZ domain-containing protein BTBD11	HNSFDTVNTALVEDSEGLDCAGQHCSR	(S77,C82,C87)	_HNSFDTVNTALVEDS[Phospho (STY)]EGLDC[Carbamidomethyl (C)]AGQHC[Carbamidomethyl (C)]SR_.4	_HNSFDTVNTALVEDS[Phospho (STY)]EGLDC[Carbamidomethyl (C)]AGQHC[Carbamidomethyl (C)]SR_	Filtered	4.59939e-05	Filtered	Filtered	Filtered	Filtered	Filtered	Filtered	Filtered	0.00461402	Filtered	15001.4	Filtered	Filtered	Filtered	Filtered	Filtered	Filtered	Filtered	10163.7
A6QL63	BTBD11	Ankyrin repeat and BTB/POZ domain-containing protein BTBD11	HNSFDTVNTALVEDSEGLDCAGQHCSR	(S65,C82,C87)	_HNS[Phospho (STY)]FDTVNTALVEDSEGLDC[Carbamidomethyl (C)]AGQHC[Carbamidomethyl (C)]SR_.4	_HNS[Phospho (STY)]FDTVNTALVEDSEGLDC[Carbamidomethyl (C)]AGQHC[Carbamidomethyl (C)]SR_	Filtered	0.960602	Filtered	Filtered	Filtered	Filtered	Filtered	Filtered	Filtered	0.985756	Filtered	11844.9	Filtered	Filtered	Filtered	Filtered	Filtered	Filtered	Filtered	8874.42
A6QL63	BTBD11	Ankyrin repeat and BTB/POZ domain-containing protein BTBD11	HNSFDTVNTALVEDSEGLDCAGQHCSR	(T68,C82,C87)	_HNSFDT[Phospho (STY)]VNTALVEDSEGLDC[Carbamidomethyl (C)]AGQHC[Carbamidomethyl (C)]SR_.4	_HNSFDT[Phospho (STY)]VNTALVEDSEGLDC[Carbamidomethyl (C)]AGQHC[Carbamidomethyl (C)]SR_	Filtered	0.0369893	Filtered	Filtered	Filtered	Filtered	Filtered	Filtered	Filtered	0.0112241	Filtered	7494.03	Filtered	Filtered	Filtered	Filtered	Filtered	Filtered	Filtered	5561.71
A7E2V4	ZSWIM8	Zinc finger SWIM domain-containing protein 8	NVPESSPHSPCEGLPSEAALTPRPEGK	(C1094,S1099)	_NVPESSPHSPC[Carbamidomethyl (C)]EGLPS[Phospho (STY)]EAALTPRPEGK_.3	_NVPESSPHSPC[Carbamidomethyl (C)]EGLPS[Phospho (STY)]EAALTPRPEGK_	0.555734	0.484135	0.852594	0.168564	Filtered	0.501738	0.981655	0.598194	Filtered	0.0608047	30793.6	36188.8	18969.1	48711.9	Filtered	45267.2	17403.5	20659.4	Filtered	35197.9
A7E2V4	ZSWIM8	Zinc finger SWIM domain-containing protein 8	NVPESSPHSPCEGLPSEAALTPRPEGK	(C1094,S1099)	_NVPESSPHSPC[Carbamidomethyl (C)]EGLPS[Phospho (STY)]EAALTPRPEGK_.4	_NVPESSPHSPC[Carbamidomethyl (C)]EGLPS[Phospho (STY)]EAALTPRPEGK_	0.183472	0.970947	Filtered	Filtered	0.0606602	0.120986	Filtered	0.888045	Filtered	0.991952	28651.2	17280.4	Filtered	Filtered	9398.74	48084.3	Filtered	22545.9	Filtered	16553.2
A7E2V4	ZSWIM8	Zinc finger SWIM domain-containing protein 8	NVPESSPHSPCEGLPSEAALTPRPEGK	(S1092,C1094)	_NVPESSPHS[Phospho (STY)]PC[Carbamidomethyl (C)]EGLPSEAALTPRPEGK_.3	_NVPESSPHS[Phospho (STY)]PC[Carbamidomethyl (C)]EGLPSEAALTPRPEGK_	0.00638501	0.116939	0.0274543	0.137886	Filtered	0.193971	9.29782e-05	0.00445273	Filtered	0.294219	35440.9	41169.2	23831.8	59830.3	Filtered	51882.3	19486.4	22628.2	Filtered	37379.8
A7E2V4	ZSWIM8	Zinc finger SWIM domain-containing protein 8	NVPESSPHSPCEGLPSEAALTPRPEGK	(S1092,C1094)	_NVPESSPHS[Phospho (STY)]PC[Carbamidomethyl (C)]EGLPSEAALTPRPEGK_.4	_NVPESSPHS[Phospho (STY)]PC[Carbamidomethyl (C)]EGLPSEAALTPRPEGK_	0.672921	0.00108364	Filtered	Filtered	Filtered	0.117622	Filtered	Filtered	Filtered	0.00317194	30665.1	21007.8	Filtered	Filtered	Filtered	48026.4	Filtered	Filtered	Filtered	22444.7
A7E2V4	ZSWIM8	Zinc finger SWIM domain-containing protein 8	GWGSPGRPK	(S1130)	_GWGS[Phospho (STY)]PGRPK_.2	_GWGS[Phospho (STY)]PGRPK_	Filtered	1	Filtered	1	1	1	Filtered	1	Filtered	1	Filtered	31135.2	Filtered	48412.5	15826	22082.7	Filtered	36514.9	Filtered	31218.6
A7E2V4	ZSWIM8	Zinc finger SWIM domain-containing protein 8	NVPESSPHSPCEGLPSEAALTPRPEGK	(S1089,C1094)	_NVPESS[Phospho (STY)]PHSPC[Carbamidomethyl (C)]EGLPSEAALTPRPEGK_.3	_NVPESS[Phospho (STY)]PHSPC[Carbamidomethyl (C)]EGLPSEAALTPRPEGK_	0.186419	0.0752867	0.0679687	0.351677	Filtered	0.0426719	0.000209512	2.19548e-05	Filtered	0.340696	43822	44815.7	22969.3	62906.2	Filtered	56351.3	26515.2	28763.8	Filtered	43444.1
A7E2V4	ZSWIM8	Zinc finger SWIM domain-containing protein 8	NVPESSPHSPCEGLPSEAALTPRPEGK	(S1089,C1094)	_NVPESS[Phospho (STY)]PHSPC[Carbamidomethyl (C)]EGLPSEAALTPRPEGK_.4	_NVPESS[Phospho (STY)]PHSPC[Carbamidomethyl (C)]EGLPSEAALTPRPEGK_	0.0589811	Filtered	Filtered	Filtered	Filtered	0.00476951	Filtered	Filtered	Filtered	Filtered	27371.7	Filtered	Filtered	Filtered	Filtered	103632	Filtered	Filtered	Filtered	Filtered
A7E2V4	ZSWIM8	Zinc finger SWIM domain-containing protein 8	NVPESSPHSPCEGLPSEAALTPRPEGK	(S1088,C1094)	_NVPES[Phospho (STY)]SPHSPC[Carbamidomethyl (C)]EGLPSEAALTPRPEGK_.3	_NVPES[Phospho (STY)]SPHSPC[Carbamidomethyl (C)]EGLPSEAALTPRPEGK_	0.013829	0.00897923	Filtered	0.0421191	Filtered	0.0596613	3.65547e-05	2.2988e-05	Filtered	0.216154	34673.6	37463.7	Filtered	57577.5	Filtered	51020.4	19880	18159.1	Filtered	37374.7
A7E2V4	ZSWIM8	Zinc finger SWIM domain-containing protein 8	NVPESSPHSPCEGLPSEAALTPRPEGK	(S1088,C1094)	_NVPES[Phospho (STY)]SPHSPC[Carbamidomethyl (C)]EGLPSEAALTPRPEGK_.4	_NVPES[Phospho (STY)]SPHSPC[Carbamidomethyl (C)]EGLPSEAALTPRPEGK_	0.060784	0.00999823	Filtered	Filtered	Filtered	0.473916	Filtered	Filtered	Filtered	Filtered	32271.4	15977.4	Filtered	Filtered	Filtered	63132.8	Filtered	Filtered	Filtered	Filtered
A7E2V4	ZSWIM8	Zinc finger SWIM domain-containing protein 8	AGGNSSTSIFTHPSSSGGHQGPHR	(S1267)	_AGGNSSTSIFTHPSSS[Phospho (STY)]GGHQGPHR_.3	_AGGNSSTSIFTHPSSS[Phospho (STY)]GGHQGPHR_	Filtered	Filtered	Filtered	Filtered	Filtered	Filtered	Filtered	0.652756	Filtered	0.759458	Filtered	Filtered	Filtered	Filtered	Filtered	Filtered	Filtered	15425.4	Filtered	20063.4
A7E2V4	ZSWIM8	Zinc finger SWIM domain-containing protein 8	HTGMASIDSSAPETTSDSSPTLSR	(S1155)	_HTGMASIDSSAPETTSDS[Phospho (STY)]SPTLSR_.3	_HTGMASIDSSAPETTSDS[Phospho (STY)]SPTLSR_	Filtered	0.00618591	Filtered	Filtered	Filtered	Filtered	Filtered	Filtered	Filtered	Filtered	Filtered	18594.6	Filtered	Filtered	Filtered	Filtered	Filtered	Filtered	Filtered	Filtered
A7E2V4	ZSWIM8	Zinc finger SWIM domain-containing protein 8	HTGMASIDSSAPETTSDSSPTLSR	(S1160)	_HTGMASIDSSAPETTSDSSPTLS[Phospho (STY)]R_.3	_HTGMASIDSSAPETTSDSSPTLS[Phospho (STY)]R_	Filtered	0.0042117	Filtered	Filtered	Filtered	Filtered	Filtered	Filtered	Filtered	Filtered	Filtered	13901.2	Filtered	Filtered	Filtered	Filtered	Filtered	Filtered	Filtered	Filtered
A7E2V4	ZSWIM8	Zinc finger SWIM domain-containing protein 8	HTGMASIDSSAPETTSDSSPTLSR	(T1158)	_HTGMASIDSSAPETTSDSSPT[Phospho (STY)]LSR_.3	_HTGMASIDSSAPETTSDSSPT[Phospho (STY)]LSR_	Filtered	0.0115204	Filtered	Filtered	Filtered	Filtered	Filtered	Filtered	Filtered	Filtered	Filtered	13168.7	Filtered	Filtered	Filtered	Filtered	Filtered	Filtered	Filtered	Filtered
A7E2V4	ZSWIM8	Zinc finger SWIM domain-containing protein 8	HTGMASIDSSAPETTSDSSPTLSR	(M1141,S1156)	_HTGM[Oxidation (M)]ASIDSSAPETTSDSS[Phospho (STY)]PTLSR_.3	_HTGM[Oxidation (M)]ASIDSSAPETTSDSS[Phospho (STY)]PTLSR_	Filtered	Filtered	Filtered	0.345125	Filtered	Filtered	Filtered	Filtered	Filtered	Filtered	Filtered	Filtered	Filtered	12706.9	Filtered	Filtered	Filtered	Filtered	Filtered	Filtered
A7E2V4	ZSWIM8	Zinc finger SWIM domain-containing protein 8	HTGMASIDSSAPETTSDSSPTLSR	(S1156)	_HTGMASIDSSAPETTSDSS[Phospho (STY)]PTLSR_.3	_HTGMASIDSSAPETTSDSS[Phospho (STY)]PTLSR_	Filtered	0.153384	Filtered	Filtered	Filtered	Filtered	Filtered	Filtered	Filtered	Filtered	Filtered	11649.3	Filtered	Filtered	Filtered	Filtered	Filtered	Filtered	Filtered	Filtered
A7KAX9	ARHGAP32	Rho GTPase-activating protein 32	SAKSEESLTSLHAVDGDSK	(S703)	_S[Phospho (STY)]AKSEESLTSLHAVDGDSK_.3	_S[Phospho (STY)]AKSEESLTSLHAVDGDSK_	0.0456983	0.000149368	0.0197265	5.65207e-05	0.000574598	0.032237	0.095691	0.272963	Filtered	0.147409	33187.6	20566.1	20715.1	105662	15216.4	45934.1	54096.8	54847	Filtered	57585
A7KAX9	ARHGAP32	Rho GTPase-activating protein 32	SAKSEESLTSLHAVDGDSK	(T711)	_SAKSEESLT[Phospho (STY)]SLHAVDGDSK_.3	_SAKSEESLT[Phospho (STY)]SLHAVDGDSK_	0.0472337	0.184996	0.132318	4.25543e-08	0.0213618	0.00399982	0.000176935	9.32631e-07	Filtered	0.00125376	33129.6	20089.1	20668.4	105979	15216.6	46423.4	54178.8	56644.2	Filtered	54898
A7KAX9	ARHGAP32	Rho GTPase-activating protein 32	SAKSEESLTSLHAVDGDSK	(S709)	_SAKSEES[Phospho (STY)]LTSLHAVDGDSK_.3	_SAKSEES[Phospho (STY)]LTSLHAVDGDSK_	0.62043	0.00893328	0.641244	0.999452	Filtered	0.142663	Filtered	0.0861916	Filtered	0.015275	47756.6	28726	30384.8	159670	Filtered	70035.8	Filtered	86437.3	Filtered	79792.1
A7KAX9	ARHGAP32	Rho GTPase-activating protein 32	SAKSEESLTSLHAVDGDSK	(S706)	_SAKS[Phospho (STY)]EESLTSLHAVDGDSK_.3	_SAKS[Phospho (STY)]EESLTSLHAVDGDSK_	Filtered	0.0125378	0.0945801	0.000501948	0.0048279	0.827403	0.890658	Filtered	Filtered	0.505095	Filtered	19343.4	17846.5	92652.9	15137.4	40977.5	70599	Filtered	Filtered	66624.8
A7KAX9	ARHGAP32	Rho GTPase-activating protein 32	SAKSEESLTSLHAVDGDSK	(S712)	_SAKSEESLTS[Phospho (STY)]LHAVDGDSK_.3	_SAKSEESLTS[Phospho (STY)]LHAVDGDSK_	0.0116655	0.763711	0.072764	1.19549e-10	0.000765477	6.47119e-05	Filtered	Filtered	Filtered	1.75801e-06	24808.2	16588.6	12120.6	80574.6	10668.1	35549.1	Filtered	Filtered	Filtered	42437
A7KAX9	ARHGAP32	Rho GTPase-activating protein 32	VVYAFSPK	(S892)	_VVYAFS[Phospho (STY)]PK_.2	_VVYAFS[Phospho (STY)]PK_	Filtered	0.999999	0.998963	1	Filtered	1	0.997379	Filtered	Filtered	0.999991	Filtered	27255.5	11474.1	148221	Filtered	38884.4	24422.2	Filtered	Filtered	35941
A7KAX9	ARHGAP32	Rho GTPase-activating protein 32	LSPFFTLDLSPTEDK	(T873)	_LSPFFTLDLSPT[Phospho (STY)]EDK_.2	_LSPFFTLDLSPT[Phospho (STY)]EDK_	0.00951924	0.00374921	0.0657092	0.000193693	0.0466109	0.0383511	Filtered	Filtered	Filtered	Filtered	7010.34	6410.81	12953.1	13619.4	5606.39	16652.3	Filtered	Filtered	Filtered	Filtered
A7KAX9	ARHGAP32	Rho GTPase-activating protein 32	LSPFFTLDLSPTEDK	(T867)	_LSPFFT[Phospho (STY)]LDLSPTEDK_.2	_LSPFFT[Phospho (STY)]LDLSPTEDK_	Filtered	0.0442159	0.00248528	6.87253e-07	0.0175645	0.188267	Filtered	Filtered	Filtered	Filtered	Filtered	8082.54	17534.7	14051.8	3115.66	17512.7	Filtered	Filtered	Filtered	Filtered
A7KAX9	ARHGAP32	Rho GTPase-activating protein 32	LSPFFTLDLSPTEDK	(S871)	_LSPFFTLDLS[Phospho (STY)]PTEDK_.2	_LSPFFTLDLS[Phospho (STY)]PTEDK_	0.605336	0.994178	0.942658	0.999812	0.940139	0.788804	Filtered	Filtered	Filtered	Filtered	12965.5	11172.4	24443.8	22277.6	8629.82	25819.6	Filtered	Filtered	Filtered	Filtered
A7KAX9	ARHGAP32	Rho GTPase-activating protein 32	SSVHSEEDDFVPELHR	(S47)	_SSVHS[Phospho (STY)]EEDDFVPELHR_.3	_SSVHS[Phospho (STY)]EEDDFVPELHR_	Filtered	0.333333	Filtered	0.063849	Filtered	Filtered	Filtered	Filtered	Filtered	0.333333	Filtered	15084.9	Filtered	20454.2	Filtered	Filtered	Filtered	Filtered	Filtered	15396.3
A7KAX9	ARHGAP32	Rho GTPase-activating protein 32	SPVGSWR	(S659)	_SPVGS[Phospho (STY)]WR_.2	_SPVGS[Phospho (STY)]WR_	Filtered	0.990722	Filtered	0.999515	Filtered	Filtered	Filtered	Filtered	Filtered	Filtered	Filtered	9993.53	Filtered	64851	Filtered	Filtered	Filtered	Filtered	Filtered	Filtered
A7KAX9	ARHGAP32	Rho GTPase-activating protein 32	DATNRSPTQIVK	(T954)	_DATNRSPT[Phospho (STY)]QIVK_.2	_DATNRSPT[Phospho (STY)]QIVK_	Filtered	Filtered	Filtered	0.000141738	Filtered	0.119461	0.698347	Filtered	Filtered	0.00123812	Filtered	Filtered	Filtered	26513.6	Filtered	7889.44	3710.61	Filtered	Filtered	12058.1
A7KAX9	ARHGAP32	Rho GTPase-activating protein 32	DATNRSPTQIVK	(T954)	_DATNRSPT[Phospho (STY)]QIVK_.3	_DATNRSPT[Phospho (STY)]QIVK_	Filtered	Filtered	Filtered	2.77925e-05	Filtered	Filtered	Filtered	Filtered	Filtered	Filtered	Filtered	Filtered	Filtered	2592.12	Filtered	Filtered	Filtered	Filtered	Filtered	Filtered
A7KAX9	ARHGAP32	Rho GTPase-activating protein 32	DATNRSPTQIVK	(T949)	_DAT[Phospho (STY)]NRSPTQIVK_.2	_DAT[Phospho (STY)]NRSPTQIVK_	Filtered	Filtered	Filtered	0.0021568	Filtered	Filtered	Filtered	Filtered	Filtered	0.349618	Filtered	Filtered	Filtered	32328	Filtered	Filtered	Filtered	Filtered	Filtered	20319.3
A7KAX9	ARHGAP32	Rho GTPase-activating protein 32	DATNRSPTQIVK	(S952)	_DATNRS[Phospho (STY)]PTQIVK_.2	_DATNRS[Phospho (STY)]PTQIVK_	Filtered	Filtered	Filtered	0.998739	Filtered	0.821959	Filtered	Filtered	Filtered	0.15793	Filtered	Filtered	Filtered	26434.2	Filtered	7424.18	Filtered	Filtered	Filtered	16115
A7KAX9	ARHGAP32	Rho GTPase-activating protein 32	DAETGSSQCQTPGSTASSEPVSPLQEK	(C843,S856)	_DAETGSSQC[Carbamidomethyl (C)]QTPGSTASSEPVS[Phospho (STY)]PLQEK_.3	_DAETGSSQC[Carbamidomethyl (C)]QTPGSTASSEPVS[Phospho (STY)]PLQEK_	Filtered	Filtered	Filtered	0.993895	Filtered	Filtered	Filtered	Filtered	Filtered	Filtered	Filtered	Filtered	Filtered	39207.8	Filtered	Filtered	Filtered	Filtered	Filtered	Filtered
A7KAX9	ARHGAP32	Rho GTPase-activating protein 32	SAKSEESLTSLHAVDGDSK	(S703,S709)	_S[Phospho (STY)]AKSEES[Phospho (STY)]LTSLHAVDGDSK_.3	_S[Phospho (STY)]AKSEES[Phospho (STY)]LTSLHAVDGDSK_	Filtered	Filtered	Filtered	0.093639	Filtered	Filtered	Filtered	Filtered	Filtered	Filtered	Filtered	Filtered	Filtered	33755	Filtered	Filtered	Filtered	Filtered	Filtered	Filtered
A7KAX9	ARHGAP32	Rho GTPase-activating protein 32	SSVHSEEDDFVPELHR	(S43)	_S[Phospho (STY)]SVHSEEDDFVPELHR_.3	_S[Phospho (STY)]SVHSEEDDFVPELHR_	Filtered	Filtered	Filtered	0.537318	Filtered	Filtered	Filtered	Filtered	Filtered	Filtered	Filtered	Filtered	Filtered	18886	Filtered	Filtered	Filtered	Filtered	Filtered	Filtered
A7KAX9	ARHGAP32	Rho GTPase-activating protein 32	SAKSEESLTSLHAVDGDSK	(S706,S709)	_SAKS[Phospho (STY)]EES[Phospho (STY)]LTSLHAVDGDSK_.3	_SAKS[Phospho (STY)]EES[Phospho (STY)]LTSLHAVDGDSK_	Filtered	Filtered	Filtered	0.922001	Filtered	Filtered	Filtered	Filtered	Filtered	Filtered	Filtered	Filtered	Filtered	13895.2	Filtered	Filtered	Filtered	Filtered	Filtered	Filtered
A7KAX9	ARHGAP32	Rho GTPase-activating protein 32	SAKSEESLTSLHAVDGDSK	(S706,S712)	_SAKS[Phospho (STY)]EESLTS[Phospho (STY)]LHAVDGDSK_.3	_SAKS[Phospho (STY)]EESLTS[Phospho (STY)]LHAVDGDSK_	Filtered	Filtered	Filtered	0.00094043	Filtered	Filtered	Filtered	Filtered	Filtered	Filtered	Filtered	Filtered	Filtered	12261.8	Filtered	Filtered	Filtered	Filtered	Filtered	Filtered
A7KAX9	ARHGAP32	Rho GTPase-activating protein 32	SLLVSSPSTK	(S587)	_S[Phospho (STY)]LLVSSPSTK_.2	_S[Phospho (STY)]LLVSSPSTK_	Filtered	Filtered	Filtered	Filtered	Filtered	Filtered	Filtered	0.973176	Filtered	Filtered	Filtered	Filtered	Filtered	Filtered	Filtered	Filtered	Filtered	11934.3	Filtered	Filtered
A7KAX9	ARHGAP32	Rho GTPase-activating protein 32	SAKSEESLTSLHAVDGDSK	(S709,T711)	_SAKSEES[Phospho (STY)]LT[Phospho (STY)]SLHAVDGDSK_.3	_SAKSEES[Phospho (STY)]LT[Phospho (STY)]SLHAVDGDSK_	Filtered	Filtered	Filtered	0.0096155	Filtered	Filtered	Filtered	Filtered	Filtered	Filtered	Filtered	Filtered	Filtered	4726.62	Filtered	Filtered	Filtered	Filtered	Filtered	Filtered
A7KAX9	ARHGAP32	Rho GTPase-activating protein 32	SAKSEESLTSLHAVDGDSK	(S706,T711)	_SAKS[Phospho (STY)]EESLT[Phospho (STY)]SLHAVDGDSK_.3	_SAKS[Phospho (STY)]EESLT[Phospho (STY)]SLHAVDGDSK_	Filtered	Filtered	Filtered	0.00975031	Filtered	Filtered	Filtered	Filtered	Filtered	Filtered	Filtered	Filtered	Filtered	1	Filtered	Filtered	Filtered	Filtered	Filtered	Filtered
A7MBM2	DISP2	Protein dispatched homolog 2	ARQDSQGEEAEPLPASPEAPAHSPK	(S1252)	_ARQDS[Phospho (STY)]QGEEAEPLPASPEAPAHSPK_.3	_ARQDS[Phospho (STY)]QGEEAEPLPASPEAPAHSPK_	0.999999	Filtered	Filtered	Filtered	0.999979	Filtered	Filtered	Filtered	0.999907	0.998026	11045.3	Filtered	Filtered	Filtered	15233.3	Filtered	Filtered	Filtered	10260.2	5559.88
A7MCY6	TBKBP1	TANK-binding kinase 1-binding protein 1	RSPASPSCPSPVPQR	(S385,S388,C391)	_RS[Phospho (STY)]PAS[Phospho (STY)]PSC[Carbamidomethyl (C)]PSPVPQR_.3	_RS[Phospho (STY)]PAS[Phospho (STY)]PSC[Carbamidomethyl (C)]PSPVPQR_	0.399308	0.570033	0.985327	Filtered	0.999585	0.999653	0.970962	Filtered	Filtered	Filtered	50851.3	23270	23561.5	Filtered	37168.2	14102.9	46682.7	Filtered	Filtered	Filtered
A7MCY6	TBKBP1	TANK-binding kinase 1-binding protein 1	RSPASPSCPSPVPQR	(S385,S388,C391)	_RS[Phospho (STY)]PAS[Phospho (STY)]PSC[Carbamidomethyl (C)]PSPVPQR_.2	_RS[Phospho (STY)]PAS[Phospho (STY)]PSC[Carbamidomethyl (C)]PSPVPQR_	0.77065	0.964997	0.999699	Filtered	0.995905	Filtered	0.999961	Filtered	Filtered	Filtered	2554.83	90.6264	1128.24	Filtered	2747.8	Filtered	6053.47	Filtered	Filtered	Filtered
A7MCY6	TBKBP1	TANK-binding kinase 1-binding protein 1	DGSLLEVEK	(S97)	_DGS[Phospho (STY)]LLEVEK_.2	_DGS[Phospho (STY)]LLEVEK_	1	1	Filtered	Filtered	Filtered	Filtered	1	Filtered	1	Filtered	6617.13	6410.66	Filtered	Filtered	Filtered	Filtered	4759.03	Filtered	6751.8	Filtered
A7MCY6	TBKBP1	TANK-binding kinase 1-binding protein 1	AYGSELYGPGRPLSPR	(S504)	_AYGSELYGPGRPLS[Phospho (STY)]PR_.3	_AYGSELYGPGRPLS[Phospho (STY)]PR_	0.991991	0.878752	Filtered	0.984406	0.833788	0.975832	0.99977	Filtered	Filtered	Filtered	27843.7	31522.3	Filtered	18085.5	46608.7	29926.2	37613.2	Filtered	Filtered	Filtered
A7MCY6	TBKBP1	TANK-binding kinase 1-binding protein 1	RSPASPSCPSPVPQR	(S385,C391)	_RS[Phospho (STY)]PASPSC[Carbamidomethyl (C)]PSPVPQR_.3	_RS[Phospho (STY)]PASPSC[Carbamidomethyl (C)]PSPVPQR_	Filtered	Filtered	Filtered	Filtered	0.84162	Filtered	0.995082	Filtered	0.605278	0.281423	Filtered	Filtered	Filtered	Filtered	51625.4	Filtered	62544.9	Filtered	39456	19824.2
A7MCY6	TBKBP1	TANK-binding kinase 1-binding protein 1	RSPASPSCPSPVPQR	(S385,C391)	_RS[Phospho (STY)]PASPSC[Carbamidomethyl (C)]PSPVPQR_.2	_RS[Phospho (STY)]PASPSC[Carbamidomethyl (C)]PSPVPQR_	Filtered	Filtered	Filtered	Filtered	0.988367	Filtered	0.945091	Filtered	Filtered	Filtered	Filtered	Filtered	Filtered	Filtered	1893	Filtered	6695.49	Filtered	Filtered	Filtered
A7XYQ1	SOBP	Sine oculis-binding protein homolog	SADSPPGCSGQALSLAPTPAEHGR	(C601,S602)	_SADSPPGC[Carbamidomethyl (C)]S[Phospho (STY)]GQALSLAPTPAEHGR_.3	_SADSPPGC[Carbamidomethyl (C)]S[Phospho (STY)]GQALSLAPTPAEHGR_	Filtered	0.00441176	Filtered	Filtered	0.00214796	0.0433009	Filtered	0.186068	0.00149385	0.666601	Filtered	38496.5	Filtered	Filtered	49998.8	92606.3	Filtered	109457	169041	70483
A7XYQ1	SOBP	Sine oculis-binding protein homolog	SADSPPGCSGQALSLAPTPAEHGR	(S594,C601)	_S[Phospho (STY)]ADSPPGC[Carbamidomethyl (C)]SGQALSLAPTPAEHGR_.3	_S[Phospho (STY)]ADSPPGC[Carbamidomethyl (C)]SGQALSLAPTPAEHGR_	Filtered	Filtered	Filtered	Filtered	Filtered	Filtered	Filtered	0.687385	Filtered	0.616211	Filtered	Filtered	Filtered	Filtered	Filtered	Filtered	Filtered	90338.4	Filtered	44997.4
A8CG34	POM121C	Nuclear envelope pore membrane protein POM 121C	RNGPSSSPFSSPASSR	(S412)	_RNGPSSS[Phospho (STY)]PFSSPASSR_.3	_RNGPSSS[Phospho (STY)]PFSSPASSR_	0.250501	0.0366844	0.00588895	0.0512763	0.418783	0.120686	0.139731	0.257779	0.0745234	0.0464748	37546.7	25711.2	51917.5	151320	82569.5	106162	198597	171500	73158.6	74193
A8CG34	POM121C	Nuclear envelope pore membrane protein POM 121C	RNGPSSSPFSSPASSR	(S412)	_RNGPSSS[Phospho (STY)]PFSSPASSR_.2	_RNGPSSS[Phospho (STY)]PFSSPASSR_	Filtered	Filtered	Filtered	0.691865	Filtered	Filtered	0.371866	0.187008	Filtered	0.0164111	Filtered	Filtered	Filtered	18934.9	Filtered	Filtered	25119.6	18999.7	Filtered	8506.59
A8CG34	POM121C	Nuclear envelope pore membrane protein POM 121C	HDSSGSGHSAFEPLVASGVPASFVPK	(S323,S325)	_HDSS[Phospho (STY)]GS[Phospho (STY)]GHSAFEPLVASGVPASFVPK_.3	_HDSS[Phospho (STY)]GS[Phospho (STY)]GHSAFEPLVASGVPASFVPK_	0.448693	0.41784	0.514172	0.226851	0.0880353	0.176874	0.593508	0.212764	Filtered	Filtered	89130.9	117966	52461.1	202823	56977.4	70542.7	55837.8	45765.2	Filtered	Filtered
A8CG34	POM121C	Nuclear envelope pore membrane protein POM 121C	HDSSGSGHSAFEPLVASGVPASFVPK	(S323,S325)	_HDSS[Phospho (STY)]GS[Phospho (STY)]GHSAFEPLVASGVPASFVPK_.4	_HDSS[Phospho (STY)]GS[Phospho (STY)]GHSAFEPLVASGVPASFVPK_	Filtered	0.254628	Filtered	0.237115	Filtered	0.226172	Filtered	Filtered	Filtered	Filtered	Filtered	7575.88	Filtered	14724.3	Filtered	4838.35	Filtered	Filtered	Filtered	Filtered
A8CG34	POM121C	Nuclear envelope pore membrane protein POM 121C	HDSSGSGHSAFEPLVASGVPASFVPK	(S322,S325)	_HDS[Phospho (STY)]SGS[Phospho (STY)]GHSAFEPLVASGVPASFVPK_.3	_HDS[Phospho (STY)]SGS[Phospho (STY)]GHSAFEPLVASGVPASFVPK_	0.271837	0.338845	0.114555	0.228156	0.0745862	0.471398	0.518593	0.220178	Filtered	0.23759	63441.8	92811.2	43509.1	159564	46769.7	56508.4	46232.6	37619	Filtered	44463.8
A8CG34	POM121C	Nuclear envelope pore membrane protein POM 121C	HDSSGSGHSAFEPLVASGVPASFVPK	(S322,S325)	_HDS[Phospho (STY)]SGS[Phospho (STY)]GHSAFEPLVASGVPASFVPK_.4	_HDS[Phospho (STY)]SGS[Phospho (STY)]GHSAFEPLVASGVPASFVPK_	Filtered	0.254404	Filtered	0.237115	Filtered	0.226649	Filtered	Filtered	Filtered	Filtered	Filtered	19755.5	Filtered	37439.5	Filtered	13410.9	Filtered	Filtered	Filtered	Filtered
A8CG34	POM121C	Nuclear envelope pore membrane protein POM 121C	HDSSGSGHSAFEPLVASGVPASFVPK	(S322,S328)	_HDS[Phospho (STY)]SGSGHS[Phospho (STY)]AFEPLVASGVPASFVPK_.3	_HDS[Phospho (STY)]SGSGHS[Phospho (STY)]AFEPLVASGVPASFVPK_	6.18581e-06	6.77371e-06	0.0665039	7.09681e-05	0.00671602	0.0592187	7.87607e-06	0.00764568	Filtered	0.00195178	65559.5	82489	29517.5	144935	41528.8	43569.6	31371.2	27096.6	Filtered	29155.3
A8CG34	POM121C	Nuclear envelope pore membrane protein POM 121C	HDSSGSGHSAFEPLVASGVPASFVPK	(S322,S328)	_HDS[Phospho (STY)]SGSGHS[Phospho (STY)]AFEPLVASGVPASFVPK_.4	_HDS[Phospho (STY)]SGSGHS[Phospho (STY)]AFEPLVASGVPASFVPK_	0.0132126	0.00017432	Filtered	8.41259e-06	Filtered	0.0430294	Filtered	Filtered	Filtered	Filtered	10330.5	14880.4	Filtered	31718.5	Filtered	11428.6	Filtered	Filtered	Filtered	Filtered
A8CG34	POM121C	Nuclear envelope pore membrane protein POM 121C	MVCSPVTVR	(M243,C245,S246)	_M[Oxidation (M)]VC[Carbamidomethyl (C)]S[Phospho (STY)]PVTVR_.2	_M[Oxidation (M)]VC[Carbamidomethyl (C)]S[Phospho (STY)]PVTVR_	Filtered	0.999979	Filtered	Filtered	0.998887	0.996747	Filtered	0.960775	0.962538	0.971769	Filtered	50554.4	Filtered	Filtered	36347.6	39360.4	Filtered	41550.3	52753.6	49701.2
A8CG34	POM121C	Nuclear envelope pore membrane protein POM 121C	HDSSGSGHSAFEPLVASGVPASFVPK	(S322,S323,S328)	_HDS[Phospho (STY)]S[Phospho (STY)]GSGHS[Phospho (STY)]AFEPLVASGVPASFVPK_.3	_HDS[Phospho (STY)]S[Phospho (STY)]GSGHS[Phospho (STY)]AFEPLVASGVPASFVPK_	0.269768	0.0111575	0.595648	0.58126	Filtered	Filtered	0.206755	0.196718	Filtered	Filtered	43296	48957	16689.3	28720.6	Filtered	Filtered	42455.1	15099.8	Filtered	Filtered
A8CG34	POM121C	Nuclear envelope pore membrane protein POM 121C	GSRPLSSFVQK	(S81)	_GSRPLSS[Phospho (STY)]FVQK_.2	_GSRPLSS[Phospho (STY)]FVQK_	Filtered	0.0773764	0.499889	0.81901	Filtered	0.486746	Filtered	Filtered	Filtered	0.933254	Filtered	20585.5	56678.8	114606	Filtered	35367.9	Filtered	Filtered	Filtered	100826
A8CG34	POM121C	Nuclear envelope pore membrane protein POM 121C	HDSSGSGHSAFEPLVASGVPASFVPK	(S323)	_HDSS[Phospho (STY)]GSGHSAFEPLVASGVPASFVPK_.3	_HDSS[Phospho (STY)]GSGHSAFEPLVASGVPASFVPK_	0.389322	Filtered	0.283439	0.205478	Filtered	0.398868	0.0577052	0.0211021	0.0592902	0.101075	10578.2	Filtered	11583.5	71822.4	Filtered	12873.4	33132.5	53504.1	18320.2	41504.4
A8CG34	POM121C	Nuclear envelope pore membrane protein POM 121C	HDSSGSGHSAFEPLVASGVPASFVPK	(S323)	_HDSS[Phospho (STY)]GSGHSAFEPLVASGVPASFVPK_.4	_HDSS[Phospho (STY)]GSGHSAFEPLVASGVPASFVPK_	Filtered	Filtered	Filtered	0.230357	Filtered	Filtered	Filtered	0.545878	Filtered	Filtered	Filtered	Filtered	Filtered	41005.8	Filtered	Filtered	Filtered	22052.1	Filtered	Filtered
A8CG34	POM121C	Nuclear envelope pore membrane protein POM 121C	SAIPEQIISSTLSSPSSNAPDPCAK	(S275,C284)	_SAIPEQIISSTLSS[Phospho (STY)]PSSNAPDPC[Carbamidomethyl (C)]AK_.3	_SAIPEQIISSTLSS[Phospho (STY)]PSSNAPDPC[Carbamidomethyl (C)]AK_	0.0217495	0.11847	Filtered	Filtered	0.166937	0.0114011	Filtered	0.0811598	Filtered	Filtered	28384.8	56357.9	Filtered	Filtered	44740	67277	Filtered	35011.6	Filtered	Filtered
A8CG34	POM121C	Nuclear envelope pore membrane protein POM 121C	HDSSGSGHSAFEPLVASGVPASFVPK	(S322,S325,S328)	_HDS[Phospho (STY)]SGS[Phospho (STY)]GHS[Phospho (STY)]AFEPLVASGVPASFVPK_.3	_HDS[Phospho (STY)]SGS[Phospho (STY)]GHS[Phospho (STY)]AFEPLVASGVPASFVPK_	0.747925	0.98958	0.599572	0.583143	Filtered	Filtered	0.220005	Filtered	Filtered	Filtered	43828	45149.9	17465.5	28196.7	Filtered	Filtered	27318.2	Filtered	Filtered	Filtered
A8CG34	POM121C	Nuclear envelope pore membrane protein POM 121C	HDSSGSGHSAFEPLVASGVPASFVPK	(S322,S323,S325)	_HDS[Phospho (STY)]S[Phospho (STY)]GS[Phospho (STY)]GHSAFEPLVASGVPASFVPK_.3	_HDS[Phospho (STY)]S[Phospho (STY)]GS[Phospho (STY)]GHSAFEPLVASGVPASFVPK_	0.278716	0.0115753	0.6027	0.588094	Filtered	Filtered	0.642748	Filtered	Filtered	Filtered	42915.3	42727.3	14973.2	25162	Filtered	Filtered	30610.1	Filtered	Filtered	Filtered
A8CG34	POM121C	Nuclear envelope pore membrane protein POM 121C	RHDSSGSGHSAFEPLVASGVPASFVPK	(S325,S328)	_RHDSSGS[Phospho (STY)]GHS[Phospho (STY)]AFEPLVASGVPASFVPK_.4	_RHDSSGS[Phospho (STY)]GHS[Phospho (STY)]AFEPLVASGVPASFVPK_	0.000420747	1.11885e-07	0.00789388	1.68039e-06	Filtered	0.000240889	Filtered	0.000287145	Filtered	0.00072922	78215.6	106590	39002.4	166888	Filtered	64577.2	Filtered	54455.2	Filtered	47514.4
A8CG34	POM121C	Nuclear envelope pore membrane protein POM 121C	RHDSSGSGHSAFEPLVASGVPASFVPK	(S325,S328)	_RHDSSGS[Phospho (STY)]GHS[Phospho (STY)]AFEPLVASGVPASFVPK_.3	_RHDSSGS[Phospho (STY)]GHS[Phospho (STY)]AFEPLVASGVPASFVPK_	Filtered	Filtered	Filtered	0.00021136	Filtered	Filtered	Filtered	Filtered	Filtered	Filtered	Filtered	Filtered	Filtered	58271	Filtered	Filtered	Filtered	Filtered	Filtered	Filtered
A8CG34	POM121C	Nuclear envelope pore membrane protein POM 121C	HDSSGSGHSAFEPLVASGVPASFVPK	(S325,S328)	_HDSSGS[Phospho (STY)]GHS[Phospho (STY)]AFEPLVASGVPASFVPK_.3	_HDSSGS[Phospho (STY)]GHS[Phospho (STY)]AFEPLVASGVPASFVPK_	1.1384e-05	8.54883e-06	Filtered	3.26402e-08	Filtered	0.00714775	5.06257e-06	8.67291e-06	Filtered	Filtered	53348	63528.9	Filtered	109549	Filtered	36835.7	22182.4	18491.3	Filtered	Filtered
A8CG34	POM121C	Nuclear envelope pore membrane protein POM 121C	HDSSGSGHSAFEPLVASGVPASFVPK	(S325,S328)	_HDSSGS[Phospho (STY)]GHS[Phospho (STY)]AFEPLVASGVPASFVPK_.4	_HDSSGS[Phospho (STY)]GHS[Phospho (STY)]AFEPLVASGVPASFVPK_	Filtered	0.000192541	Filtered	8.47174e-06	Filtered	0.0428139	Filtered	Filtered	Filtered	Filtered	Filtered	9104.84	Filtered	16297	Filtered	5944.41	Filtered	Filtered	Filtered	Filtered
A8CG34	POM121C	Nuclear envelope pore membrane protein POM 121C	RHDSSGSGHSAFEPLVASGVPASFVPK	(S328)	_RHDSSGSGHS[Phospho (STY)]AFEPLVASGVPASFVPK_.4	_RHDSSGSGHS[Phospho (STY)]AFEPLVASGVPASFVPK_	Filtered	Filtered	Filtered	0.21557	Filtered	Filtered	0.0932734	0.00337878	Filtered	0.0333882	Filtered	Filtered	Filtered	47168.8	Filtered	Filtered	36685.8	73257.5	Filtered	54491.4
A8CG34	POM121C	Nuclear envelope pore membrane protein POM 121C	HDSSGSGHSAFEPLVASGVPASFVPK	(S322)	_HDS[Phospho (STY)]SGSGHSAFEPLVASGVPASFVPK_.3	_HDS[Phospho (STY)]SGSGHSAFEPLVASGVPASFVPK_	Filtered	Filtered	Filtered	0.672904	Filtered	0.394913	0.205901	0.848146	Filtered	0.330648	Filtered	Filtered	Filtered	53853.7	Filtered	11946.3	22468.9	33647	Filtered	33394.9
A8CG34	POM121C	Nuclear envelope pore membrane protein POM 121C	HDSSGSGHSAFEPLVASGVPASFVPK	(S322)	_HDS[Phospho (STY)]SGSGHSAFEPLVASGVPASFVPK_.4	_HDS[Phospho (STY)]SGSGHSAFEPLVASGVPASFVPK_	Filtered	Filtered	Filtered	0.730207	Filtered	Filtered	Filtered	0.492585	Filtered	Filtered	Filtered	Filtered	Filtered	36148.6	Filtered	Filtered	Filtered	18733.2	Filtered	Filtered
A8CG34	POM121C	Nuclear envelope pore membrane protein POM 121C	SAIPEQIISSTLSSPSSNAPDPCAK	(S277,C284)	_SAIPEQIISSTLSSPS[Phospho (STY)]SNAPDPC[Carbamidomethyl (C)]AK_.3	_SAIPEQIISSTLSSPS[Phospho (STY)]SNAPDPC[Carbamidomethyl (C)]AK_	0.00563604	0.0218832	Filtered	Filtered	0.0131142	0.00219255	Filtered	Filtered	Filtered	Filtered	29538.9	55806.1	Filtered	Filtered	45361.5	67274.6	Filtered	Filtered	Filtered	Filtered
A8CG34	POM121C	Nuclear envelope pore membrane protein POM 121C	QSFLFGTQNTSPSSPAAPAASSASPMFK	(T685)	_QSFLFGT[Phospho (STY)]QNTSPSSPAAPAASSASPMFK_.3	_QSFLFGT[Phospho (STY)]QNTSPSSPAAPAASSASPMFK_	0.00540451	0.0206942	Filtered	0.00799965	Filtered	Filtered	Filtered	Filtered	0.00509847	Filtered	17119.7	14384.1	Filtered	7094.78	Filtered	Filtered	Filtered	Filtered	22045.7	Filtered
A8CG34	POM121C	Nuclear envelope pore membrane protein POM 121C	IREEELCHHSSSSTPLAADK	(C438,S444,T445)	_IREEELC[Carbamidomethyl (C)]HHSSSS[Phospho (STY)]T[Phospho (STY)]PLAADK_.3	_IREEELC[Carbamidomethyl (C)]HHSSSS[Phospho (STY)]T[Phospho (STY)]PLAADK_	0.487211	0.578578	Filtered	0.808292	0.598655	Filtered	Filtered	Filtered	Filtered	Filtered	3064.85	4690.18	Filtered	1798.34	1228.63	Filtered	Filtered	Filtered	Filtered	Filtered
A8CG34	POM121C	Nuclear envelope pore membrane protein POM 121C	HDSSGSGHSAFEPLVASGVPASFVPK	(S323,S328)	_HDSS[Phospho (STY)]GSGHS[Phospho (STY)]AFEPLVASGVPASFVPK_.3	_HDSS[Phospho (STY)]GSGHS[Phospho (STY)]AFEPLVASGVPASFVPK_	0.00248618	6.6331e-05	Filtered	4.07706e-08	Filtered	Filtered	Filtered	Filtered	Filtered	Filtered	47198.1	60984.6	Filtered	109332	Filtered	Filtered	Filtered	Filtered	Filtered	Filtered
A8CG34	POM121C	Nuclear envelope pore membrane protein POM 121C	RHDSSGSGHSAFEPLVASGVPASFVPK	(S322)	_RHDS[Phospho (STY)]SGSGHSAFEPLVASGVPASFVPK_.4	_RHDS[Phospho (STY)]SGSGHSAFEPLVASGVPASFVPK_	Filtered	Filtered	Filtered	0.0318308	Filtered	Filtered	Filtered	0.0111854	Filtered	0.108506	Filtered	Filtered	Filtered	60008.9	Filtered	Filtered	Filtered	66497	Filtered	51027.8
A8CG34	POM121C	Nuclear envelope pore membrane protein POM 121C	SSSMSSLTGAYTSGIPSSSR	(S368,M371)	_S[Phospho (STY)]SSM[Oxidation (M)]SSLTGAYTSGIPSSSR_.3	_S[Phospho (STY)]SSM[Oxidation (M)]SSLTGAYTSGIPSSSR_	Filtered	Filtered	Filtered	3.7542e-10	0.000191799	Filtered	0.000286759	Filtered	Filtered	Filtered	Filtered	Filtered	Filtered	83867.8	57018.4	Filtered	20971.1	Filtered	Filtered	Filtered
A8CG34	POM121C	Nuclear envelope pore membrane protein POM 121C	RHDSSGSGHSAFEPLVASGVPASFVPK	(S323,S325,S328)	_RHDSS[Phospho (STY)]GS[Phospho (STY)]GHS[Phospho (STY)]AFEPLVASGVPASFVPK_.3	_RHDSS[Phospho (STY)]GS[Phospho (STY)]GHS[Phospho (STY)]AFEPLVASGVPASFVPK_	0.554031	0.683192	Filtered	0.655191	Filtered	Filtered	Filtered	Filtered	Filtered	Filtered	45223.2	40430.4	Filtered	33642.7	Filtered	Filtered	Filtered	Filtered	Filtered	Filtered
A8CG34	POM121C	Nuclear envelope pore membrane protein POM 121C	RNGPSSSPFSSPASSR	(S412,S416)	_RNGPSSS[Phospho (STY)]PFSS[Phospho (STY)]PASSR_.3	_RNGPSSS[Phospho (STY)]PFSS[Phospho (STY)]PASSR_	0.870928	0.412382	Filtered	0.702923	0.806036	0.00648891	0.321068	Filtered	Filtered	Filtered	19240.9	12812.4	Filtered	20531.3	18638.2	4329.68	24482.2	Filtered	Filtered	Filtered
A8CG34	POM121C	Nuclear envelope pore membrane protein POM 121C	HDSSGSGHSAFEPLVASGVPASFVPK	(S323,S325,S328)	_HDSS[Phospho (STY)]GS[Phospho (STY)]GHS[Phospho (STY)]AFEPLVASGVPASFVPK_.3	_HDSS[Phospho (STY)]GS[Phospho (STY)]GHS[Phospho (STY)]AFEPLVASGVPASFVPK_	0.296147	0.0141196	Filtered	0.595559	Filtered	Filtered	Filtered	Filtered	Filtered	Filtered	32144.2	35008	Filtered	18565.3	Filtered	Filtered	Filtered	Filtered	Filtered	Filtered
A8CG34	POM121C	Nuclear envelope pore membrane protein POM 121C	QSFLFGTQNTSPSSPAAPAASSASPMFK	(S692)	_QSFLFGTQNTSPSS[Phospho (STY)]PAAPAASSASPMFK_.3	_QSFLFGTQNTSPSS[Phospho (STY)]PAAPAASSASPMFK_	0.293089	0.463137	Filtered	0.0564417	Filtered	Filtered	Filtered	Filtered	Filtered	Filtered	19040.5	18024.3	Filtered	10265.6	Filtered	Filtered	Filtered	Filtered	Filtered	Filtered
A8CG34	POM121C	Nuclear envelope pore membrane protein POM 121C	RHDSSGSGHSAFEPLVASGVPASFVPK	(S323,S325)	_RHDSS[Phospho (STY)]GS[Phospho (STY)]GHSAFEPLVASGVPASFVPK_.4	_RHDSS[Phospho (STY)]GS[Phospho (STY)]GHSAFEPLVASGVPASFVPK_	Filtered	0.303693	Filtered	0.35361	Filtered	Filtered	Filtered	0.300783	Filtered	0.449902	Filtered	72454.6	Filtered	117585	Filtered	Filtered	Filtered	41328.1	Filtered	33581.1
A8CG34	POM121C	Nuclear envelope pore membrane protein POM 121C	RHDSSGSGHSAFEPLVASGVPASFVPK	(S323,S325)	_RHDSS[Phospho (STY)]GS[Phospho (STY)]GHSAFEPLVASGVPASFVPK_.3	_RHDSS[Phospho (STY)]GS[Phospho (STY)]GHSAFEPLVASGVPASFVPK_	Filtered	Filtered	Filtered	0.864153	Filtered	Filtered	Filtered	Filtered	Filtered	Filtered	Filtered	Filtered	Filtered	58271.9	Filtered	Filtered	Filtered	Filtered	Filtered	Filtered
A8CG34	POM121C	Nuclear envelope pore membrane protein POM 121C	RHDSSGSGHSAFEPLVASGVPASFVPK	(S325)	_RHDSSGS[Phospho (STY)]GHSAFEPLVASGVPASFVPK_.4	_RHDSSGS[Phospho (STY)]GHSAFEPLVASGVPASFVPK_	Filtered	Filtered	Filtered	0.736088	Filtered	Filtered	Filtered	0.982931	Filtered	Filtered	Filtered	Filtered	Filtered	68642.5	Filtered	Filtered	Filtered	86250.3	Filtered	Filtered
A8CG34	POM121C	Nuclear envelope pore membrane protein POM 121C	SAIPEQIISSTLSSPSSNAPDPCAK	(S262,C284)	_S[Phospho (STY)]AIPEQIISSTLSSPSSNAPDPC[Carbamidomethyl (C)]AK_.3	_S[Phospho (STY)]AIPEQIISSTLSSPSSNAPDPC[Carbamidomethyl (C)]AK_	Filtered	0.00655166	Filtered	Filtered	Filtered	4.28202e-05	Filtered	Filtered	Filtered	Filtered	Filtered	56374	Filtered	Filtered	Filtered	67280	Filtered	Filtered	Filtered	Filtered
A8CG34	POM121C	Nuclear envelope pore membrane protein POM 121C	SAIPEQIISSTLSSPSSNAPDPCAK	(S278,C284)	_SAIPEQIISSTLSSPSS[Phospho (STY)]NAPDPC[Carbamidomethyl (C)]AK_.3	_SAIPEQIISSTLSSPSS[Phospho (STY)]NAPDPC[Carbamidomethyl (C)]AK_	Filtered	0.0210172	Filtered	Filtered	Filtered	0.0017127	Filtered	Filtered	Filtered	Filtered	Filtered	51365.6	Filtered	Filtered	Filtered	61779.7	Filtered	Filtered	Filtered	Filtered
A8CG34	POM121C	Nuclear envelope pore membrane protein POM 121C	SSSMSSLTGAYTSGIPSSSR	(M371,Y378)	_SSSM[Oxidation (M)]SSLTGAY[Phospho (STY)]TSGIPSSSR_.3	_SSSM[Oxidation (M)]SSLTGAY[Phospho (STY)]TSGIPSSSR_	0.999717	Filtered	Filtered	0.97074	Filtered	Filtered	Filtered	Filtered	Filtered	Filtered	28065.6	Filtered	Filtered	83786.1	Filtered	Filtered	Filtered	Filtered	Filtered	Filtered
A8CG34	POM121C	Nuclear envelope pore membrane protein POM 121C	SSSMSSLTGAYTSGIPSSSR	(S370,M371)	_SSS[Phospho (STY)]M[Oxidation (M)]SSLTGAYTSGIPSSSR_.3	_SSS[Phospho (STY)]M[Oxidation (M)]SSLTGAYTSGIPSSSR_	Filtered	Filtered	Filtered	1.04582e-09	5.90343e-07	Filtered	Filtered	Filtered	Filtered	Filtered	Filtered	Filtered	Filtered	70540.7	38166.4	Filtered	Filtered	Filtered	Filtered	Filtered
A8CG34	POM121C	Nuclear envelope pore membrane protein POM 121C	HDSSGSGHSAFEPLVASGVPASFVPK	(S325)	_HDSSGS[Phospho (STY)]GHSAFEPLVASGVPASFVPK_.4	_HDSSGS[Phospho (STY)]GHSAFEPLVASGVPASFVPK_	Filtered	Filtered	Filtered	0.413378	Filtered	Filtered	Filtered	0.10281	Filtered	0.394633	Filtered	Filtered	Filtered	40820	Filtered	Filtered	Filtered	21470	Filtered	16672.5
A8CG34	POM121C	Nuclear envelope pore membrane protein POM 121C	HDSSGSGHSAFEPLVASGVPASFVPK	(S325)	_HDSSGS[Phospho (STY)]GHSAFEPLVASGVPASFVPK_.3	_HDSSGS[Phospho (STY)]GHSAFEPLVASGVPASFVPK_	Filtered	Filtered	Filtered	Filtered	Filtered	Filtered	Filtered	0.13675	Filtered	0.548472	Filtered	Filtered	Filtered	Filtered	Filtered	Filtered	Filtered	12261.1	Filtered	10152.3
A8CG34	POM121C	Nuclear envelope pore membrane protein POM 121C	NGPSSSPFSSPASSR	(S412)	_NGPSSS[Phospho (STY)]PFSSPASSR_.2	_NGPSSS[Phospho (STY)]PFSSPASSR_	Filtered	Filtered	Filtered	0.770837	Filtered	Filtered	0.726239	Filtered	Filtered	Filtered	Filtered	Filtered	Filtered	37448.2	Filtered	Filtered	45588	Filtered	Filtered	Filtered
A8CG34	POM121C	Nuclear envelope pore membrane protein POM 121C	HDSSGSGHSAFEPLVASGVPASFVPK	(S328)	_HDSSGSGHS[Phospho (STY)]AFEPLVASGVPASFVPK_.3	_HDSSGSGHS[Phospho (STY)]AFEPLVASGVPASFVPK_	Filtered	Filtered	Filtered	Filtered	Filtered	0.00349797	Filtered	3.6874e-07	Filtered	0.00016178	Filtered	Filtered	Filtered	Filtered	Filtered	7638.55	Filtered	16089	Filtered	13386.5
A8CG34	POM121C	Nuclear envelope pore membrane protein POM 121C	HDSSGSGHSAFEPLVASGVPASFVPK	(S328)	_HDSSGSGHS[Phospho (STY)]AFEPLVASGVPASFVPK_.4	_HDSSGSGHS[Phospho (STY)]AFEPLVASGVPASFVPK_	Filtered	Filtered	Filtered	0.164415	Filtered	Filtered	Filtered	Filtered	Filtered	Filtered	Filtered	Filtered	Filtered	45521.4	Filtered	Filtered	Filtered	Filtered	Filtered	Filtered
A8CG34	POM121C	Nuclear envelope pore membrane protein POM 121C	NGPSSSPFSSPASSR	(S411)	_NGPSS[Phospho (STY)]SPFSSPASSR_.2	_NGPSS[Phospho (STY)]SPFSSPASSR_	Filtered	Filtered	Filtered	0.0724265	Filtered	Filtered	0.228131	Filtered	Filtered	Filtered	Filtered	Filtered	Filtered	37242.9	Filtered	Filtered	44445.9	Filtered	Filtered	Filtered
A8CG34	POM121C	Nuclear envelope pore membrane protein POM 121C	NGPSSSPFSSPASSR	(S415)	_NGPSSSPFS[Phospho (STY)]SPASSR_.2	_NGPSSSPFS[Phospho (STY)]SPASSR_	Filtered	Filtered	Filtered	0.00360886	Filtered	Filtered	0.00596602	Filtered	Filtered	Filtered	Filtered	Filtered	Filtered	21536.6	Filtered	Filtered	23787.3	Filtered	Filtered	Filtered
A8CG34	POM121C	Nuclear envelope pore membrane protein POM 121C	SSSMSSLTGAYTSGIPSSSR	(S368,S370)	_S[Phospho (STY)]SS[Phospho (STY)]MSSLTGAYTSGIPSSSR_.3	_S[Phospho (STY)]SS[Phospho (STY)]MSSLTGAYTSGIPSSSR_	Filtered	Filtered	Filtered	0.0017884	Filtered	0.00183386	Filtered	Filtered	Filtered	Filtered	Filtered	Filtered	Filtered	25000.4	Filtered	20190.8	Filtered	Filtered	Filtered	Filtered
A8CG34	POM121C	Nuclear envelope pore membrane protein POM 121C	IREEELCHHSSSSTPLAADK	(C438,S441)	_IREEELC[Carbamidomethyl (C)]HHS[Phospho (STY)]SSSTPLAADK_.4	_IREEELC[Carbamidomethyl (C)]HHS[Phospho (STY)]SSSTPLAADK_	Filtered	Filtered	Filtered	Filtered	Filtered	Filtered	0.00402047	Filtered	Filtered	0.026921	Filtered	Filtered	Filtered	Filtered	Filtered	Filtered	23554.4	Filtered	Filtered	14606.9
A8CG34	POM121C	Nuclear envelope pore membrane protein POM 121C	SSSMSSLTGAYTSGIPSSSR	(S368,T375)	_S[Phospho (STY)]SSMSSLT[Phospho (STY)]GAYTSGIPSSSR_.3	_S[Phospho (STY)]SSMSSLT[Phospho (STY)]GAYTSGIPSSSR_	Filtered	Filtered	Filtered	0.00181991	Filtered	0.00193309	Filtered	Filtered	Filtered	Filtered	Filtered	Filtered	Filtered	20361.8	Filtered	17759.2	Filtered	Filtered	Filtered	Filtered
A8CG34	POM121C	Nuclear envelope pore membrane protein POM 121C	IREEELCHHSSSSTPLAADK	(C438,T445)	_IREEELC[Carbamidomethyl (C)]HHSSSST[Phospho (STY)]PLAADK_.4	_IREEELC[Carbamidomethyl (C)]HHSSSST[Phospho (STY)]PLAADK_	Filtered	Filtered	Filtered	Filtered	Filtered	0.637511	0.465512	Filtered	Filtered	Filtered	Filtered	Filtered	Filtered	Filtered	Filtered	5176.08	13212.4	Filtered	Filtered	Filtered
A8CG34	POM121C	Nuclear envelope pore membrane protein POM 121C	IREEELCHHSSSSTPLAADK	(C438,T445)	_IREEELC[Carbamidomethyl (C)]HHSSSST[Phospho (STY)]PLAADK_.3	_IREEELC[Carbamidomethyl (C)]HHSSSST[Phospho (STY)]PLAADK_	Filtered	Filtered	Filtered	Filtered	Filtered	Filtered	0.465357	Filtered	Filtered	Filtered	Filtered	Filtered	Filtered	Filtered	Filtered	Filtered	11129.9	Filtered	Filtered	Filtered
A8CG34	POM121C	Nuclear envelope pore membrane protein POM 121C	SSSMSSLTGAYTSGIPSSSR	(S368,M371,Y378)	_S[Phospho (STY)]SSM[Oxidation (M)]SSLTGAY[Phospho (STY)]TSGIPSSSR_.3	_S[Phospho (STY)]SSM[Oxidation (M)]SSLTGAY[Phospho (STY)]TSGIPSSSR_	Filtered	Filtered	Filtered	Filtered	Filtered	Filtered	4.48891e-10	Filtered	Filtered	0.000188669	Filtered	Filtered	Filtered	Filtered	Filtered	Filtered	12464.2	Filtered	Filtered	16889.3
A8CG34	POM121C	Nuclear envelope pore membrane protein POM 121C	QSFLFGTQNTSPSSPAAPAASSASPMFK	(S689)	_QSFLFGTQNTS[Phospho (STY)]PSSPAAPAASSASPMFK_.3	_QSFLFGTQNTS[Phospho (STY)]PSSPAAPAASSASPMFK_	0.023569	0.210457	Filtered	Filtered	Filtered	Filtered	Filtered	Filtered	Filtered	Filtered	15417.1	13794.6	Filtered	Filtered	Filtered	Filtered	Filtered	Filtered	Filtered	Filtered
A8CG34	POM121C	Nuclear envelope pore membrane protein POM 121C	SSSMSSLTGAYTSGIPSSSR	(S370,M371,Y378)	_SSS[Phospho (STY)]M[Oxidation (M)]SSLTGAY[Phospho (STY)]TSGIPSSSR_.3	_SSS[Phospho (STY)]M[Oxidation (M)]SSLTGAY[Phospho (STY)]TSGIPSSSR_	Filtered	Filtered	Filtered	Filtered	Filtered	0.000400998	Filtered	Filtered	Filtered	0.116776	Filtered	Filtered	Filtered	Filtered	Filtered	7885.81	Filtered	Filtered	Filtered	12895.2
A8CG34	POM121C	Nuclear envelope pore membrane protein POM 121C	RGLNSQSSDDHLNK	(S357)	_RGLNSQS[Phospho (STY)]SDDHLNK_.3	_RGLNSQS[Phospho (STY)]SDDHLNK_	Filtered	Filtered	Filtered	Filtered	Filtered	Filtered	0.00187091	Filtered	0.00199763	Filtered	Filtered	Filtered	Filtered	Filtered	Filtered	Filtered	7528.68	Filtered	6187.54	Filtered
A8CG34	POM121C	Nuclear envelope pore membrane protein POM 121C	PLSSFVQK	(S81)	_PLSS[Phospho (STY)]FVQK_.2	_PLSS[Phospho (STY)]FVQK_	Filtered	0.830972	Filtered	Filtered	Filtered	Filtered	Filtered	Filtered	Filtered	0.0302025	Filtered	2303.65	Filtered	Filtered	Filtered	Filtered	Filtered	Filtered	Filtered	7444.36
A8CG34	POM121C	Nuclear envelope pore membrane protein POM 121C	SSSMSSLTGAYTSGIPSSSR	(S370,M371,T375)	_SSS[Phospho (STY)]M[Oxidation (M)]SSLT[Phospho (STY)]GAYTSGIPSSSR_.3	_SSS[Phospho (STY)]M[Oxidation (M)]SSLT[Phospho (STY)]GAYTSGIPSSSR_	7.40484e-10	Filtered	Filtered	Filtered	Filtered	0.000374363	Filtered	Filtered	Filtered	Filtered	358.693	Filtered	Filtered	Filtered	Filtered	2202.85	Filtered	Filtered	Filtered	Filtered
A8CG34	POM121C	Nuclear envelope pore membrane protein POM 121C	SSSMSSLTGAYTSGIPSSSR	(Y378)	_SSSMSSLTGAY[Phospho (STY)]TSGIPSSSR_.3	_SSSMSSLTGAY[Phospho (STY)]TSGIPSSSR_	Filtered	Filtered	Filtered	0.999111	Filtered	Filtered	Filtered	Filtered	Filtered	Filtered	Filtered	Filtered	Filtered	126372	Filtered	Filtered	Filtered	Filtered	Filtered	Filtered
A8CG34	POM121C	Nuclear envelope pore membrane protein POM 121C	SSSMSSLTGAYTSGIPSSSR	(S368)	_S[Phospho (STY)]SSMSSLTGAYTSGIPSSSR_.3	_S[Phospho (STY)]SSMSSLTGAYTSGIPSSSR_	Filtered	Filtered	Filtered	0.000125186	Filtered	Filtered	Filtered	Filtered	Filtered	Filtered	Filtered	Filtered	Filtered	41490.9	Filtered	Filtered	Filtered	Filtered	Filtered	Filtered
A8CG34	POM121C	Nuclear envelope pore membrane protein POM 121C	SSSMSSLTGAYTSGIPSSSR	(S380)	_SSSMSSLTGAYTS[Phospho (STY)]GIPSSSR_.3	_SSSMSSLTGAYTS[Phospho (STY)]GIPSSSR_	Filtered	Filtered	Filtered	4.42501e-06	Filtered	Filtered	Filtered	Filtered	Filtered	Filtered	Filtered	Filtered	Filtered	39297.4	Filtered	Filtered	Filtered	Filtered	Filtered	Filtered
A8CG34	POM121C	Nuclear envelope pore membrane protein POM 121C	SSSMSSLTGAYTSGIPSSSR	(S368,S380)	_S[Phospho (STY)]SSMSSLTGAYTS[Phospho (STY)]GIPSSSR_.3	_S[Phospho (STY)]SSMSSLTGAYTS[Phospho (STY)]GIPSSSR_	Filtered	Filtered	Filtered	0.000905703	Filtered	Filtered	Filtered	Filtered	Filtered	Filtered	Filtered	Filtered	Filtered	37807.7	Filtered	Filtered	Filtered	Filtered	Filtered	Filtered
A8CG34	POM121C	Nuclear envelope pore membrane protein POM 121C	GSRPLSSFVQK	(S80)	_GSRPLS[Phospho (STY)]SFVQK_.2	_GSRPLS[Phospho (STY)]SFVQK_	Filtered	Filtered	Filtered	Filtered	Filtered	Filtered	Filtered	Filtered	Filtered	0.105644	Filtered	Filtered	Filtered	Filtered	Filtered	Filtered	Filtered	Filtered	Filtered	32304.4
A8CG34	POM121C	Nuclear envelope pore membrane protein POM 121C	NGPSSSPFSSPASSR	(S410)	_NGPS[Phospho (STY)]SSPFSSPASSR_.2	_NGPS[Phospho (STY)]SSPFSSPASSR_	Filtered	Filtered	Filtered	0.15954	Filtered	Filtered	Filtered	Filtered	Filtered	Filtered	Filtered	Filtered	Filtered	31694.6	Filtered	Filtered	Filtered	Filtered	Filtered	Filtered
A8CG34	POM121C	Nuclear envelope pore membrane protein POM 121C	IREEELCHHSSSSTPLAADK	(C438,S442)	_IREEELC[Carbamidomethyl (C)]HHSS[Phospho (STY)]SSTPLAADK_.4	_IREEELC[Carbamidomethyl (C)]HHSS[Phospho (STY)]SSTPLAADK_	Filtered	Filtered	Filtered	Filtered	Filtered	Filtered	0.130678	Filtered	Filtered	Filtered	Filtered	Filtered	Filtered	Filtered	Filtered	Filtered	25854.2	Filtered	Filtered	Filtered
A8CG34	POM121C	Nuclear envelope pore membrane protein POM 121C	SSSMSSLTGAYTSGIPSSSR	(S368,S373)	_S[Phospho (STY)]SSMSS[Phospho (STY)]LTGAYTSGIPSSSR_.3	_S[Phospho (STY)]SSMSS[Phospho (STY)]LTGAYTSGIPSSSR_	Filtered	Filtered	Filtered	0.00197746	Filtered	Filtered	Filtered	Filtered	Filtered	Filtered	Filtered	Filtered	Filtered	24790.5	Filtered	Filtered	Filtered	Filtered	Filtered	Filtered
A8CG34	POM121C	Nuclear envelope pore membrane protein POM 121C	MVCSPVTVR	(C245,S246)	_MVC[Carbamidomethyl (C)]S[Phospho (STY)]PVTVR_.2	_MVC[Carbamidomethyl (C)]S[Phospho (STY)]PVTVR_	Filtered	0.988455	Filtered	Filtered	Filtered	Filtered	Filtered	Filtered	Filtered	Filtered	Filtered	24760.2	Filtered	Filtered	Filtered	Filtered	Filtered	Filtered	Filtered	Filtered
A8CG34	POM121C	Nuclear envelope pore membrane protein POM 121C	SSSMSSLTGAYTSGIPSSSR	(S368,T379)	_S[Phospho (STY)]SSMSSLTGAYT[Phospho (STY)]SGIPSSSR_.3	_S[Phospho (STY)]SSMSSLTGAYT[Phospho (STY)]SGIPSSSR_	Filtered	Filtered	Filtered	0.00263767	Filtered	Filtered	Filtered	Filtered	Filtered	Filtered	Filtered	Filtered	Filtered	24068.3	Filtered	Filtered	Filtered	Filtered	Filtered	Filtered
A8CG34	POM121C	Nuclear envelope pore membrane protein POM 121C	SSSMSSLTGAYTSGIPSSSR	(S370)	_SSS[Phospho (STY)]MSSLTGAYTSGIPSSSR_.3	_SSS[Phospho (STY)]MSSLTGAYTSGIPSSSR_	Filtered	Filtered	Filtered	Filtered	Filtered	Filtered	0.000202939	Filtered	Filtered	Filtered	Filtered	Filtered	Filtered	Filtered	Filtered	Filtered	21197.9	Filtered	Filtered	Filtered
A8CG34	POM121C	Nuclear envelope pore membrane protein POM 121C	SSSMSSLTGAYTSGIPSSSR	(S368,Y378)	_S[Phospho (STY)]SSMSSLTGAY[Phospho (STY)]TSGIPSSSR_.3	_S[Phospho (STY)]SSMSSLTGAY[Phospho (STY)]TSGIPSSSR_	Filtered	Filtered	Filtered	0.00171479	Filtered	Filtered	Filtered	Filtered	Filtered	Filtered	Filtered	Filtered	Filtered	21126.7	Filtered	Filtered	Filtered	Filtered	Filtered	Filtered
A8CG34	POM121C	Nuclear envelope pore membrane protein POM 121C	SSSMSSLTGAYTSGIPSSSR	(T375)	_SSSMSSLT[Phospho (STY)]GAYTSGIPSSSR_.3	_SSSMSSLT[Phospho (STY)]GAYTSGIPSSSR_	Filtered	Filtered	Filtered	6.67453e-05	Filtered	Filtered	Filtered	Filtered	Filtered	Filtered	Filtered	Filtered	Filtered	15497.6	Filtered	Filtered	Filtered	Filtered	Filtered	Filtered
A8CG34	POM121C	Nuclear envelope pore membrane protein POM 121C	SQTPERPAK	(T424)	_SQT[Phospho (STY)]PERPAK_.2	_SQT[Phospho (STY)]PERPAK_	Filtered	0.994009	Filtered	Filtered	Filtered	Filtered	Filtered	Filtered	Filtered	Filtered	Filtered	11811.5	Filtered	Filtered	Filtered	Filtered	Filtered	Filtered	Filtered	Filtered
A8CG34	POM121C	Nuclear envelope pore membrane protein POM 121C	IREEELCHHSSSSTPLAADK	(C438,S442,T445)	_IREEELC[Carbamidomethyl (C)]HHSS[Phospho (STY)]SST[Phospho (STY)]PLAADK_.3	_IREEELC[Carbamidomethyl (C)]HHSS[Phospho (STY)]SST[Phospho (STY)]PLAADK_	Filtered	0.129438	Filtered	0.00325883	Filtered	Filtered	Filtered	Filtered	Filtered	Filtered	Filtered	6490.98	Filtered	2897.19	Filtered	Filtered	Filtered	Filtered	Filtered	Filtered
A8CG34	POM121C	Nuclear envelope pore membrane protein POM 121C	RGLNSQSSDDHLNK	(S355)	_RGLNS[Phospho (STY)]QSSDDHLNK_.3	_RGLNS[Phospho (STY)]QSSDDHLNK_	Filtered	Filtered	Filtered	Filtered	Filtered	Filtered	0.999935	Filtered	Filtered	Filtered	Filtered	Filtered	Filtered	Filtered	Filtered	Filtered	9283.21	Filtered	Filtered	Filtered
A8CG34	POM121C	Nuclear envelope pore membrane protein POM 121C	IREEELCHHSSSSTPLAADK	(C438,S442,S443)	_IREEELC[Carbamidomethyl (C)]HHSS[Phospho (STY)]S[Phospho (STY)]STPLAADK_.3	_IREEELC[Carbamidomethyl (C)]HHSS[Phospho (STY)]S[Phospho (STY)]STPLAADK_	Filtered	Filtered	Filtered	0.00363911	Filtered	Filtered	Filtered	Filtered	Filtered	Filtered	Filtered	Filtered	Filtered	2114.08	Filtered	Filtered	Filtered	Filtered	Filtered	Filtered
A8CG34	POM121C	Nuclear envelope pore membrane protein POM 121C	IREEELCHHSSSSTPLAADK	(C438,S443,T445)	_IREEELC[Carbamidomethyl (C)]HHSSS[Phospho (STY)]ST[Phospho (STY)]PLAADK_.3	_IREEELC[Carbamidomethyl (C)]HHSSS[Phospho (STY)]ST[Phospho (STY)]PLAADK_	Filtered	Filtered	Filtered	0.302196	Filtered	Filtered	Filtered	Filtered	Filtered	Filtered	Filtered	Filtered	Filtered	1798.08	Filtered	Filtered	Filtered	Filtered	Filtered	Filtered
A8MQ27	NEURL1B	E3 ubiquitin-protein ligase NEURL1B	ERPRPASSPALLEADLR	(S271)	_ERPRPAS[Phospho (STY)]SPALLEADLR_.3	_ERPRPAS[Phospho (STY)]SPALLEADLR_	0.94334	Filtered	Filtered	Filtered	Filtered	Filtered	Filtered	0.99795	0.999449	0.999998	13713.4	Filtered	Filtered	Filtered	Filtered	Filtered	Filtered	17258.5	37540.5	23691.4
A8MQ27	NEURL1B	E3 ubiquitin-protein ligase NEURL1B	ERPRPASSPALLEADLR	(S272)	_ERPRPASS[Phospho (STY)]PALLEADLR_.3	_ERPRPASS[Phospho (STY)]PALLEADLR_	Filtered	Filtered	Filtered	Filtered	Filtered	Filtered	Filtered	0.00402377	Filtered	5.37003e-06	Filtered	Filtered	Filtered	Filtered	Filtered	Filtered	Filtered	24502.7	Filtered	28039.4
A8MVS5	HIDE1	Protein HIDE1	RPTSTSSSPETPEFSTFR	(S217)	_RPTSTSSS[Phospho (STY)]PETPEFSTFR_.3	_RPTSTSSS[Phospho (STY)]PETPEFSTFR_	0.0751083	Filtered	Filtered	Filtered	Filtered	0.18481	0.00864016	Filtered	0.00140583	Filtered	117511	Filtered	Filtered	Filtered	Filtered	78788.3	71985.4	Filtered	73524.7	Filtered
A8MVS5	HIDE1	Protein HIDE1	RPTSTSSSPETPEFSTFR	(T214)	_RPTST[Phospho (STY)]SSSPETPEFSTFR_.3	_RPTST[Phospho (STY)]SSSPETPEFSTFR_	0.151642	Filtered	Filtered	Filtered	Filtered	0.143197	0.0369575	Filtered	0.181806	Filtered	98180.4	Filtered	Filtered	Filtered	Filtered	60861.9	75525.4	Filtered	64337	Filtered
A8MVS5	HIDE1	Protein HIDE1	RPTSTSSSPETPEFSTFR	(T212)	_RPT[Phospho (STY)]STSSSPETPEFSTFR_.3	_RPT[Phospho (STY)]STSSSPETPEFSTFR_	0.146643	Filtered	Filtered	Filtered	Filtered	0.144036	0.0379587	Filtered	Filtered	Filtered	98228	Filtered	Filtered	Filtered	Filtered	60088.5	67539.3	Filtered	Filtered	Filtered
A8MVS5	HIDE1	Protein HIDE1	RPTSTSSSPETPEFSTFR	(T214,S215)	_RPTST[Phospho (STY)]S[Phospho (STY)]SSPETPEFSTFR_.3	_RPTST[Phospho (STY)]S[Phospho (STY)]SSPETPEFSTFR_	Filtered	Filtered	Filtered	0.298626	Filtered	Filtered	Filtered	Filtered	Filtered	Filtered	Filtered	Filtered	Filtered	16801.6	Filtered	Filtered	Filtered	Filtered	Filtered	Filtered
A8MW92	PHF20L1	PHD finger protein 20-like protein 1	TSPPQPVNPPRPFK	(T394)	_T[Phospho (STY)]SPPQPVNPPRPFK_.3	_T[Phospho (STY)]SPPQPVNPPRPFK_	Filtered	Filtered	Filtered	0.535815	Filtered	0.540085	Filtered	0.540896	Filtered	Filtered	Filtered	Filtered	Filtered	213116	Filtered	9062.95	Filtered	96959.9	Filtered	Filtered
A8MW92	PHF20L1	PHD finger protein 20-like protein 1	TSPPQPVNPPRPFK	(T394)	_T[Phospho (STY)]SPPQPVNPPRPFK_.2	_T[Phospho (STY)]SPPQPVNPPRPFK_	Filtered	Filtered	Filtered	0.5	Filtered	Filtered	Filtered	Filtered	Filtered	Filtered	Filtered	Filtered	Filtered	69225.7	Filtered	Filtered	Filtered	Filtered	Filtered	Filtered
A8MXV4	NUDT19	Nucleoside diphosphate-linked moiety X motif 19	SSSLRPGPSR	(S3)	_[Acetyl (Protein N-term)]SS[Phospho (STY)]SLRPGPSR_.2	_[Acetyl (Protein N-term)]SS[Phospho (STY)]SLRPGPSR_	Filtered	Filtered	Filtered	0.0122949	Filtered	Filtered	Filtered	Filtered	Filtered	Filtered	Filtered	Filtered	Filtered	12338.6	Filtered	Filtered	Filtered	Filtered	Filtered	Filtered
A8MXV4	NUDT19	Nucleoside diphosphate-linked moiety X motif 19	SSSLRPGPSR	(S2)	_[Acetyl (Protein N-term)]S[Phospho (STY)]SSLRPGPSR_.2	_[Acetyl (Protein N-term)]S[Phospho (STY)]SSLRPGPSR_	Filtered	Filtered	Filtered	0.561515	Filtered	Filtered	Filtered	Filtered	Filtered	Filtered	Filtered	Filtered	Filtered	10838.6	Filtered	Filtered	Filtered	Filtered	Filtered	Filtered
A8MXV4	NUDT19	Nucleoside diphosphate-linked moiety X motif 19	SSSLRPGPSR	(S2,S3)	_S[Acetyl (Protein N-term)]S[Phospho (STY)]SLRPGPSR_.2	_S[Acetyl (Protein N-term)]S[Phospho (STY)]SLRPGPSR_	Filtered	Filtered	Filtered	0.00928028	Filtered	Filtered	Filtered	Filtered	Filtered	Filtered	Filtered	Filtered	Filtered	3053.49	Filtered	Filtered	Filtered	Filtered	Filtered	Filtered
A8MYP8	ODF3B	Outer dense fiber protein 3B	TPGPCAYQVVSPGVYK	(C185,S191)	_TPGPC[Carbamidomethyl (C)]AYQVVS[Phospho (STY)]PGVYK_.2	_TPGPC[Carbamidomethyl (C)]AYQVVS[Phospho (STY)]PGVYK_	Filtered	Filtered	Filtered	Filtered	1	1	Filtered	Filtered	Filtered	Filtered	Filtered	Filtered	Filtered	Filtered	54449.7	122163	Filtered	Filtered	Filtered	Filtered
A8MYP8	ODF3B	Outer dense fiber protein 3B	TPGPCAYQVVSPGVYK	(C185,S191)	_TPGPC[Carbamidomethyl (C)]AYQVVS[Phospho (STY)]PGVYK_.3	_TPGPC[Carbamidomethyl (C)]AYQVVS[Phospho (STY)]PGVYK_	Filtered	Filtered	Filtered	Filtered	0.999999	1	Filtered	Filtered	Filtered	Filtered	Filtered	Filtered	Filtered	Filtered	20205.9	51360.9	Filtered	Filtered	Filtered	Filtered
A8MYP8	ODF3B	Outer dense fiber protein 3B	SAPFLTPGPGR	(S96)	_S[Phospho (STY)]APFLTPGPGR_.2	_S[Phospho (STY)]APFLTPGPGR_	Filtered	Filtered	Filtered	Filtered	Filtered	0.999877	Filtered	Filtered	Filtered	Filtered	Filtered	Filtered	Filtered	Filtered	Filtered	48009.5	Filtered	Filtered	Filtered	Filtered
A8MYP8	ODF3B	Outer dense fiber protein 3B	GWSFGIR	(S235)	_GWS[Phospho (STY)]FGIR_.2	_GWS[Phospho (STY)]FGIR_	Filtered	Filtered	Filtered	1	Filtered	Filtered	Filtered	Filtered	Filtered	Filtered	Filtered	Filtered	Filtered	29133.3	Filtered	Filtered	Filtered	Filtered	Filtered	Filtered
A8TX70	COL6A5	Collagen alpha-5(VI) chain	SAEIASLTSGHENYGR	(S2255)	_S[Phospho (STY)]AEIASLTSGHENYGR_.2	_S[Phospho (STY)]AEIASLTSGHENYGR_	1	1	1	1	1	1	1	Filtered	1	1	2.06697e+06	241459	1.80017e+06	90336	2.9407e+06	686946	2.34034e+06	Filtered	1.73268e+06	100506
A8TX70	COL6A5	Collagen alpha-5(VI) chain	SAEIASLTSGHENYGR	(S2255)	_S[Phospho (STY)]AEIASLTSGHENYGR_.3	_S[Phospho (STY)]AEIASLTSGHENYGR_	1	1	1	1	1	1	1	Filtered	1	1	1.06921e+06	121172	959452	43821.5	2234466	490208	1332633	Filtered	994362	67414.7
A8TX70	COL6A5	Collagen alpha-5(VI) chain	SAEIASLTSGHENYGRK	(S2255)	_S[Phospho (STY)]AEIASLTSGHENYGRK_.3	_S[Phospho (STY)]AEIASLTSGHENYGRK_	1	Filtered	1	Filtered	1	1	0.999913	Filtered	0.999604	Filtered	59534.7	Filtered	52103.9	Filtered	203292	34957	31162.7	Filtered	64250	Filtered
B0I1T2	MYO1G	Unconventional myosin-Ig	GSFTLLWPSR	(S1010)	_GS[Phospho (STY)]FTLLWPSR_.2	_GS[Phospho (STY)]FTLLWPSR_	0.997318	0.999996	0.999646	0.955233	0.754511	0.999932	0.999965	0.0810421	0.933666	0.999996	124446	529746	218966	100461	102817	174235	112941	31193.9	140764	210377
B0I1T2	MYO1G	Unconventional myosin-Ig	GSFTLLWPSR	(T1012)	_GSFT[Phospho (STY)]LLWPSR_.2	_GSFT[Phospho (STY)]LLWPSR_	0.00271888	4.02459e-06	0.000377221	0.0445267	0.247479	0.00543871	3.41461e-05	0.924656	0.0648795	3.53014e-06	120197	508889	210566	96932.7	99718.1	167395	108757	29880.9	136702	204748
B0I1T2	MYO1G	Unconventional myosin-Ig	LFIRSPR	(S695)	_LFIRS[Phospho (STY)]PR_.2	_LFIRS[Phospho (STY)]PR_	Filtered	1	1	1	1	1	1	Filtered	1	1	Filtered	23165.9	8880.88	10968.8	10339.3	11590.3	9310.45	Filtered	14967.1	43635.4
B0I1T2	MYO1G	Unconventional myosin-Ig	NSMVALVENLASK	(S583)	_NS[Phospho (STY)]MVALVENLASK_.2	_NS[Phospho (STY)]MVALVENLASK_	1	1	1	1	0.999999	1	Filtered	Filtered	Filtered	Filtered	7112.8	14726.7	6848.44	7572.7	10132.1	9479.71	Filtered	Filtered	Filtered	Filtered
B0I1T2	MYO1G	Unconventional myosin-Ig	RLISVEPRPEQPEPDFR	(S992)	_RLIS[Phospho (STY)]VEPRPEQPEPDFR_.3	_RLIS[Phospho (STY)]VEPRPEQPEPDFR_	Filtered	1	1	1	Filtered	1	Filtered	Filtered	Filtered	Filtered	Filtered	61072	29988.7	64978.3	Filtered	49415.7	Filtered	Filtered	Filtered	Filtered
B0I1T2	MYO1G	Unconventional myosin-Ig	LISVEPRPEQPEPDFR	(S992)	_LIS[Phospho (STY)]VEPRPEQPEPDFR_.3	_LIS[Phospho (STY)]VEPRPEQPEPDFR_	Filtered	1	1	1	Filtered	1	Filtered	Filtered	Filtered	Filtered	Filtered	120810	22234	46338.4	Filtered	34916.1	Filtered	Filtered	Filtered	Filtered
B0I1T2	MYO1G	Unconventional myosin-Ig	LISVEPRPEQPEPDFR	(S992)	_LIS[Phospho (STY)]VEPRPEQPEPDFR_.2	_LIS[Phospho (STY)]VEPRPEQPEPDFR_	Filtered	1	Filtered	Filtered	Filtered	Filtered	Filtered	Filtered	Filtered	Filtered	Filtered	10069.6	Filtered	Filtered	Filtered	Filtered	Filtered	Filtered	Filtered	Filtered
B0I1T2	MYO1G	Unconventional myosin-Ig	AIYTIMR	(T738,M740)	_AIYT[Phospho (STY)]IM[Oxidation (M)]R_.2	_AIYT[Phospho (STY)]IM[Oxidation (M)]R_	Filtered	Filtered	Filtered	0.673736	Filtered	Filtered	Filtered	Filtered	Filtered	Filtered	Filtered	Filtered	Filtered	5330.31	Filtered	Filtered	Filtered	Filtered	Filtered	Filtered
B2RTY4	MYO9A	Unconventional myosin-IXa	SLGGISPSEDRR	(S1299)	_SLGGIS[Phospho (STY)]PSEDRR_.3	_SLGGIS[Phospho (STY)]PSEDRR_	0.976995	0.95384	0.0361436	0.791533	0.996388	0.81016	0.972786	0.559771	0.168016	0.0745096	54973.4	32059.8	17971.7	23026.5	49018.9	36239	23515.6	29693.9	13830.6	19478.4
B2RTY4	MYO9A	Unconventional myosin-IXa	SLGGISPSEDRR	(S1299)	_SLGGIS[Phospho (STY)]PSEDRR_.2	_SLGGIS[Phospho (STY)]PSEDRR_	0.480427	0.778647	Filtered	Filtered	0.712709	0.123827	0.982684	0.747289	0.407937	0.189164	50780.8	25340.1	Filtered	Filtered	23222	21847	53298.4	49296.5	38180.6	37422.5
B2RTY4	MYO9A	Unconventional myosin-IXa	RWSTELVPEGLQSPR	(S1307)	_RWS[Phospho (STY)]TELVPEGLQSPR_.3	_RWS[Phospho (STY)]TELVPEGLQSPR_	0.99479	0.606449	Filtered	0.936129	0.631348	0.820425	0.665914	0.943496	0.940285	0.841788	30956.8	15313.6	Filtered	13225.2	18244.9	6154.84	66573.8	18642.1	36685.3	22108.5
B2RTY4	MYO9A	Unconventional myosin-IXa	SLGGISPSEDRR	(S1301)	_SLGGISPS[Phospho (STY)]EDRR_.3	_SLGGISPS[Phospho (STY)]EDRR_	0.262499	0.0620131	0.976547	0.000286474	0.00355171	0.0734029	0.0437099	0.00927224	Filtered	5.90091e-06	54831.1	28838.5	22458.8	25272	48062.5	32937.4	21030.4	29572.9	Filtered	18982.1
B2RTY4	MYO9A	Unconventional myosin-IXa	SLGGISPSEDRR	(S1301)	_SLGGISPS[Phospho (STY)]EDRR_.2	_SLGGISPS[Phospho (STY)]EDRR_	0.494694	0.268687	Filtered	Filtered	0.289932	Filtered	0.0313142	4.40691e-05	0.452824	0.813878	38645.6	18641.4	Filtered	Filtered	18603.3	Filtered	38457.8	33471.7	23952.3	29139.8
B2RTY4	MYO9A	Unconventional myosin-IXa	RWSTELVPEGLQSPR	(T1308)	_RWST[Phospho (STY)]ELVPEGLQSPR_.3	_RWST[Phospho (STY)]ELVPEGLQSPR_	0.00520752	0.393551	0.400314	0.0639801	Filtered	Filtered	0.334051	0.65067	0.355787	0.0534975	30842.8	15223.3	10942	13315.1	Filtered	Filtered	66311.6	18652.4	36745.2	22057.3
B2RTY4	MYO9A	Unconventional myosin-IXa	SLGGISPSEDRR	(S1294)	_S[Phospho (STY)]LGGISPSEDRR_.2	_S[Phospho (STY)]LGGISPSEDRR_	0.0272601	0.00232944	Filtered	Filtered	0.000257987	Filtered	1.37842e-06	0.420135	0.341136	0.000175843	34442.4	15758.9	Filtered	Filtered	14958.7	Filtered	34852.5	36661.8	26739.2	22937.4
B2RTY4	MYO9A	Unconventional myosin-IXa	SLEILQR	(S755)	_S[Phospho (STY)]LEILQR_.2	_S[Phospho (STY)]LEILQR_	Filtered	1	1	1	Filtered	Filtered	Filtered	1	Filtered	1	Filtered	20448.5	10680.3	7996.05	Filtered	Filtered	Filtered	16242.6	Filtered	20437.3
B2RTY4	MYO9A	Unconventional myosin-IXa	ERPRSLEDLHQK	(S1258)	_ERPRS[Phospho (STY)]LEDLHQK_.3	_ERPRS[Phospho (STY)]LEDLHQK_	Filtered	Filtered	Filtered	Filtered	Filtered	Filtered	1	1	1	1	Filtered	Filtered	Filtered	Filtered	Filtered	Filtered	67368	53990.2	42891.5	27586.1
B2RTY4	MYO9A	Unconventional myosin-IXa	SLGGISPSEDR	(S1299)	_SLGGIS[Phospho (STY)]PSEDR_.2	_SLGGIS[Phospho (STY)]PSEDR_	Filtered	Filtered	Filtered	Filtered	Filtered	Filtered	0.996862	Filtered	Filtered	Filtered	Filtered	Filtered	Filtered	Filtered	Filtered	Filtered	118685	Filtered	Filtered	Filtered
B2RTY4	MYO9A	Unconventional myosin-IXa	WSTELVPEGLQSPR	(S1317)	_WSTELVPEGLQS[Phospho (STY)]PR_.2	_WSTELVPEGLQS[Phospho (STY)]PR_	Filtered	0.99774	Filtered	Filtered	Filtered	Filtered	Filtered	0.999659	Filtered	Filtered	Filtered	26645.6	Filtered	Filtered	Filtered	Filtered	Filtered	34489.1	Filtered	Filtered
B2RUZ4	SMIM1	Small integral membrane protein 1	DGVSLGAVSSTEEASR	(S27)	_DGVSLGAVS[Phospho (STY)]STEEASR_.2	_DGVSLGAVS[Phospho (STY)]STEEASR_	0.999708	0.991848	0.967091	0.979543	0.993641	0.999996	0.983228	0.831728	0.999857	0.0568443	1.05808e+06	586578	831360	274816	1.02047e+06	1.08655e+06	676075	250421	1.69134e+06	459965
B2RUZ4	SMIM1	Small integral membrane protein 1	DGVSLGAVSSTEEASR	(S22,T29)	_DGVS[Phospho (STY)]LGAVSST[Phospho (STY)]EEASR_.2	_DGVS[Phospho (STY)]LGAVSST[Phospho (STY)]EEASR_	5.69531e-10	9.05395e-06	2.50344e-08	0.0172217	1.23912e-06	3.76379e-10	1.24228e-07	0.000192829	7.02856e-08	1.46313e-06	799580	226775	820725	92916.3	982768	990315	1163349	79208.3	2.51551e+06	248777
B2RUZ4	SMIM1	Small integral membrane protein 1	DGVSLGAVSSTEEASR	(T29)	_DGVSLGAVSST[Phospho (STY)]EEASR_.2	_DGVSLGAVSST[Phospho (STY)]EEASR_	1.11829e-06	0.00020413	0.000374746	0.00120939	3.54334e-05	8.28164e-08	4.704e-07	1.32763e-06	1.67898e-05	4.33423e-08	1.02927e+06	574670	810634	260119	991196	1.0615e+06	664824	250435	1.67049e+06	445390
B2RUZ4	SMIM1	Small integral membrane protein 1	WEDGSRDGVSLGAVSSTEEASR	(S17)	_WEDGS[Phospho (STY)]RDGVSLGAVSSTEEASR_.3	_WEDGS[Phospho (STY)]RDGVSLGAVSSTEEASR_	0.575583	0.919475	0.72514	0.580473	0.972597	0.967856	0.870062	0.00544813	0.375443	0.102164	433679	161218	114406	59380.2	520713	444087	157157	66521.4	705011	91489.9
B2RUZ4	SMIM1	Small integral membrane protein 1	DGVSLGAVSSTEEASR	(S22,S27)	_DGVS[Phospho (STY)]LGAVS[Phospho (STY)]STEEASR_.2	_DGVS[Phospho (STY)]LGAVS[Phospho (STY)]STEEASR_	0.999981	0.999494	0.999867	Filtered	0.999729	0.999928	0.999849	0.998113	0.999933	0.999986	923418	242503	950702	Filtered	1.13145e+06	1149212	1.3666e+06	87010.8	2.95104e+06	280528
B2RUZ4	SMIM1	Small integral membrane protein 1	WEDGSRDGVSLGAVSSTEEASR	(S22)	_WEDGSRDGVS[Phospho (STY)]LGAVSSTEEASR_.3	_WEDGSRDGVS[Phospho (STY)]LGAVSSTEEASR_	0.96105	0.785352	0.945153	Filtered	0.483847	0.992066	0.867867	0.988978	0.999996	0.914253	295485	74036.1	185971	Filtered	433484	446835	173066	71639.2	823851	100752
B2RUZ4	SMIM1	Small integral membrane protein 1	WEDGSRDGVSLGAVSSTEEASR	(S22,S28)	_WEDGSRDGVS[Phospho (STY)]LGAVSS[Phospho (STY)]TEEASR_.3	_WEDGSRDGVS[Phospho (STY)]LGAVSS[Phospho (STY)]TEEASR_	0.00257966	0.00470443	0.0159244	Filtered	0.00708901	0.00100469	0.00733912	0.00191039	0.000279331	0.0162037	113680	102379	113011	Filtered	277835	285160	246170	34400	712234	37062.9
B2RUZ4	SMIM1	Small integral membrane protein 1	WEDGSRDGVSLGAVSSTEEASR	(S22,S27)	_WEDGSRDGVS[Phospho (STY)]LGAVS[Phospho (STY)]STEEASR_.3	_WEDGSRDGVS[Phospho (STY)]LGAVS[Phospho (STY)]STEEASR_	0.914938	0.993667	0.983556	Filtered	0.310911	0.477011	0.99173	Filtered	0.999691	0.525145	95891.3	81912.8	77864.1	Filtered	429143	325896	424831	Filtered	1058054	85691.7
B2RUZ4	SMIM1	Small integral membrane protein 1	DGVSLGAVSSTEEASR	(S22)	_DGVS[Phospho (STY)]LGAVSSTEEASR_.2	_DGVS[Phospho (STY)]LGAVSSTEEASR_	1	1	1	Filtered	1	1	1	Filtered	1	0.998664	78886.3	44610.7	99213.4	Filtered	78276.5	98223	68748.9	Filtered	134739	33390
B2RUZ4	SMIM1	Small integral membrane protein 1	DGVSLGAVSSTEEASR	(S28)	_DGVSLGAVSS[Phospho (STY)]TEEASR_.2	_DGVSLGAVSS[Phospho (STY)]TEEASR_	0.000231308	0.00582734	0.153386	Filtered	0.861343	Filtered	7.41302e-09	4.98749e-07	0.000113497	Filtered	652424	362673	66999.9	Filtered	109799	Filtered	429190	125423	1.0638e+06	Filtered
B2RUZ4	SMIM1	Small integral membrane protein 1	WEDGSRDGVSLGAVSSTEEASR	(S17,S22,S28)	_WEDGS[Phospho (STY)]RDGVS[Phospho (STY)]LGAVSS[Phospho (STY)]TEEASR_.3	_WEDGS[Phospho (STY)]RDGVS[Phospho (STY)]LGAVSS[Phospho (STY)]TEEASR_	0.0213133	Filtered	0.0171055	Filtered	Filtered	0.00361808	0.0251192	Filtered	0.0420098	Filtered	296616	Filtered	225172	Filtered	Filtered	440669	110676	Filtered	156094	Filtered
B2RUZ4	SMIM1	Small integral membrane protein 1	WEDGSRDGVSLGAVSSTEEASR	(S17,S22,S27)	_WEDGS[Phospho (STY)]RDGVS[Phospho (STY)]LGAVS[Phospho (STY)]STEEASR_.3	_WEDGS[Phospho (STY)]RDGVS[Phospho (STY)]LGAVS[Phospho (STY)]STEEASR_	0.984936	0.986068	0.985959	Filtered	Filtered	0.990728	Filtered	Filtered	Filtered	Filtered	241561	38864.1	185636	Filtered	Filtered	422511	Filtered	Filtered	Filtered	Filtered
B7ZBB8	PPP1R3G	Protein phosphatase 1 regulatory subunit 3G	SFSLPADPILQAAK	(S86)	_SFS[Phospho (STY)]LPADPILQAAK_.2	_SFS[Phospho (STY)]LPADPILQAAK_	0.189498	0.999982	0.26991	0.99608	0.987866	0.999976	0.321831	0.409087	0.5	0.513464	101328	381482	107021	375874	122266	224717	138813	229798	113674	222432
B7ZBB8	PPP1R3G	Protein phosphatase 1 regulatory subunit 3G	SFSLPADPILQAAK	(S86)	_SFS[Phospho (STY)]LPADPILQAAK_.3	_SFS[Phospho (STY)]LPADPILQAAK_	Filtered	0.994012	Filtered	0.99996	Filtered	0.977489	Filtered	Filtered	Filtered	0.310386	Filtered	6927.94	Filtered	9994.79	Filtered	4315.96	Filtered	Filtered	Filtered	4858.7
B7ZBB8	PPP1R3G	Protein phosphatase 1 regulatory subunit 3G	SFSLPADPILQAAK	(S84)	_S[Phospho (STY)]FSLPADPILQAAK_.2	_S[Phospho (STY)]FSLPADPILQAAK_	0.815386	1.88148e-05	0.742139	0.00395785	0.0127681	2.51133e-05	0.681156	0.63457	Filtered	0.514428	101023	380857	107011	375494	122263	224062	138856	229156	Filtered	213945
B7ZBB8	PPP1R3G	Protein phosphatase 1 regulatory subunit 3G	SFSLPADPILQAAK	(S84)	_S[Phospho (STY)]FSLPADPILQAAK_.3	_S[Phospho (STY)]FSLPADPILQAAK_	Filtered	0.00574958	Filtered	2.18544e-05	Filtered	0.0134948	Filtered	Filtered	Filtered	0.809226	Filtered	7512.73	Filtered	11301.4	Filtered	5614.01	Filtered	Filtered	Filtered	6757.37
C4AMC7;Q6VEQ5	WASH3P;WASH2P	Putative WAS protein family homolog 3;WAS protein family homolog 2	LFDAPLSISK	(S215);(S217)	_LFDAPLS[Phospho (STY)]ISK_.2	_LFDAPLS[Phospho (STY)]ISK_	0.999792	1	0.999934	Filtered	0.999052	0.999901	0.974382	Filtered	0.00606222	0.983081	33999.8	52670.7	19921.8	Filtered	18810	26025.4	22497.7	Filtered	14968.8	29631.8
C4AMC7;Q6VEQ5	WASH3P;WASH2P	Putative WAS protein family homolog 3;WAS protein family homolog 2	LFDAPLSISK	(S217);(S219)	_LFDAPLSIS[Phospho (STY)]K_.2	_LFDAPLSIS[Phospho (STY)]K_	0.999969	0.997574	7.85421e-05	Filtered	Filtered	0.99999	0.999193	Filtered	0.994774	0.0172147	9226.17	14113.9	22466.5	Filtered	Filtered	22668.8	12825.2	Filtered	15903	34402.8
C9J798;O43374	RASA4B;RASA4	Ras GTPase-activating protein 4B;Ras GTPase-activating protein 4	GPLMSSSFKK	(M585,S588);(M585,S588)	_GPLM[Oxidation (M)]SSS[Phospho (STY)]FKK_.2	_GPLM[Oxidation (M)]SSS[Phospho (STY)]FKK_	Filtered	Filtered	0.970577	0.736122	Filtered	0.990043	0.954386	0.996628	0.992788	0.99213	Filtered	Filtered	15122.1	9345.02	Filtered	26784.4	7086.73	13565.7	21410.8	24263.6
C9J798;O43374	RASA4B;RASA4	Ras GTPase-activating protein 4B;Ras GTPase-activating protein 4	ELSGGAEAGTVPTSPGKVPEDSLAR	(S749);(S749)	_ELS[Phospho (STY)]GGAEAGTVPTSPGKVPEDSLAR_.3	_ELS[Phospho (STY)]GGAEAGTVPTSPGKVPEDSLAR_	Filtered	Filtered	0.608616	Filtered	Filtered	0.838827	0.320748	Filtered	0.000115788	0.242227	Filtered	Filtered	30883.8	Filtered	Filtered	51873.6	40933.4	Filtered	106049	27801
C9J798;O43374	RASA4B;RASA4	Ras GTPase-activating protein 4B;Ras GTPase-activating protein 4	GPLMSSSFKK	(M585,S586);(M585,S586)	_GPLM[Oxidation (M)]S[Phospho (STY)]SSFKK_.2	_GPLM[Oxidation (M)]S[Phospho (STY)]SSFKK_	Filtered	Filtered	0.000405146	0.0410457	Filtered	0.000166296	Filtered	8.36781e-05	Filtered	5.45624e-05	Filtered	Filtered	9537.78	4465.06	Filtered	17223.4	Filtered	7475	Filtered	13930
C9J798;O43374	RASA4B;RASA4	Ras GTPase-activating protein 4B;Ras GTPase-activating protein 4	ELSGGAEAGTVPTSPGKVPEDSLAR	(S760);(S760)	_ELSGGAEAGTVPTS[Phospho (STY)]PGKVPEDSLAR_.3	_ELSGGAEAGTVPTS[Phospho (STY)]PGKVPEDSLAR_	Filtered	Filtered	0.166205	Filtered	Filtered	0.0736552	0.304052	Filtered	0.140555	Filtered	Filtered	Filtered	68403	Filtered	Filtered	105294	66872.1	Filtered	183041	Filtered
C9J798;O43374	RASA4B;RASA4	Ras GTPase-activating protein 4B;Ras GTPase-activating protein 4	GPLMSSSFKK	(S588);(S588)	_GPLMSSS[Phospho (STY)]FKK_.2	_GPLMSSS[Phospho (STY)]FKK_	Filtered	Filtered	0.993425	Filtered	Filtered	0.999817	Filtered	Filtered	Filtered	Filtered	Filtered	Filtered	21969	Filtered	Filtered	20249.3	Filtered	Filtered	Filtered	Filtered
C9J798;O43374	RASA4B;RASA4	Ras GTPase-activating protein 4B;Ras GTPase-activating protein 4	GPLMSSSFK	(M585,S588);(M585,S588)	_GPLM[Oxidation (M)]SSS[Phospho (STY)]FK_.2	_GPLM[Oxidation (M)]SSS[Phospho (STY)]FK_	Filtered	Filtered	Filtered	Filtered	Filtered	0.860136	Filtered	Filtered	Filtered	Filtered	Filtered	Filtered	Filtered	Filtered	Filtered	7604.18	Filtered	Filtered	Filtered	Filtered
C9JI98	TMEM238	Transmembrane protein 238	RWSAPAAAGQR	(S124)	_RWS[Phospho (STY)]APAAAGQR_.3	_RWS[Phospho (STY)]APAAAGQR_	1	1	1	1	1	1	1	1	1	1	11818.3	23400.6	15896.1	89391.1	13499.3	40286	18271.8	32032.4	25168.5	86310.5
C9JI98	TMEM238	Transmembrane protein 238	RWSAPAAAGQR	(S124)	_RWS[Phospho (STY)]APAAAGQR_.2	_RWS[Phospho (STY)]APAAAGQR_	Filtered	Filtered	Filtered	1	Filtered	1	Filtered	Filtered	Filtered	1	Filtered	Filtered	Filtered	47815.1	Filtered	9639.92	Filtered	Filtered	Filtered	48407.5
C9JLW8	FAM195B	Mapk-regulated corepressor-interacting protein 1	RTSSPRSPPSSSEIFTPAHEENVR	(S21)	_RTSSPRS[Phospho (STY)]PPSSSEIFTPAHEENVR_.4	_RTSSPRS[Phospho (STY)]PPSSSEIFTPAHEENVR_	Filtered	Filtered	Filtered	Filtered	Filtered	Filtered	0.0691548	0.910679	0.0779474	0.43276	Filtered	Filtered	Filtered	Filtered	Filtered	Filtered	168299	224503	124165	130166
C9JLW8	FAM195B	Mapk-regulated corepressor-interacting protein 1	TSSPRSPPSSSEIFTPAHEENVR	(T16)	_T[Phospho (STY)]SSPRSPPSSSEIFTPAHEENVR_.3	_T[Phospho (STY)]SSPRSPPSSSEIFTPAHEENVR_	Filtered	Filtered	Filtered	Filtered	Filtered	Filtered	0.0146738	Filtered	0.259789	0.132537	Filtered	Filtered	Filtered	Filtered	Filtered	Filtered	29529.1	Filtered	26794.3	33287.2
C9JLW8	FAM195B	Mapk-regulated corepressor-interacting protein 1	TSSPRSPPSSSEIFTPAHEENVR	(T16)	_T[Phospho (STY)]SSPRSPPSSSEIFTPAHEENVR_.4	_T[Phospho (STY)]SSPRSPPSSSEIFTPAHEENVR_	Filtered	Filtered	Filtered	Filtered	Filtered	Filtered	Filtered	Filtered	Filtered	0.107809	Filtered	Filtered	Filtered	Filtered	Filtered	Filtered	Filtered	Filtered	Filtered	14249.3
C9JLW8	FAM195B	Mapk-regulated corepressor-interacting protein 1	RTSSPRSPPSSSEIFTPAHEENVR	(S18,S21)	_RTSS[Phospho (STY)]PRS[Phospho (STY)]PPSSSEIFTPAHEENVR_.4	_RTSS[Phospho (STY)]PRS[Phospho (STY)]PPSSSEIFTPAHEENVR_	Filtered	0.282976	Filtered	Filtered	Filtered	0.396902	Filtered	Filtered	Filtered	Filtered	Filtered	142759	Filtered	Filtered	Filtered	192943	Filtered	Filtered	Filtered	Filtered
C9JLW8	FAM195B	Mapk-regulated corepressor-interacting protein 1	TSSPRSPPSSSEIFTPAHEENVR	(S18)	_TSS[Phospho (STY)]PRSPPSSSEIFTPAHEENVR_.3	_TSS[Phospho (STY)]PRSPPSSSEIFTPAHEENVR_	Filtered	Filtered	Filtered	Filtered	Filtered	Filtered	0.0789815	0.0559337	Filtered	Filtered	Filtered	Filtered	Filtered	Filtered	Filtered	Filtered	36769.1	30235.4	Filtered	Filtered
C9JLW8	FAM195B	Mapk-regulated corepressor-interacting protein 1	SPPSSSEIFTPAHEENVR	(S21)	_S[Phospho (STY)]PPSSSEIFTPAHEENVR_.3	_S[Phospho (STY)]PPSSSEIFTPAHEENVR_	Filtered	Filtered	Filtered	Filtered	Filtered	Filtered	Filtered	Filtered	Filtered	0.0132931	Filtered	Filtered	Filtered	Filtered	Filtered	Filtered	Filtered	Filtered	Filtered	66242.9
C9JLW8	FAM195B	Mapk-regulated corepressor-interacting protein 1	TSSPRSPPSSSEIFTPAHEENVR	(S21)	_TSSPRS[Phospho (STY)]PPSSSEIFTPAHEENVR_.3	_TSSPRS[Phospho (STY)]PPSSSEIFTPAHEENVR_	Filtered	Filtered	Filtered	Filtered	Filtered	Filtered	0.0971083	Filtered	0.214578	Filtered	Filtered	Filtered	Filtered	Filtered	Filtered	Filtered	27257.3	Filtered	26478.7	Filtered
C9JLW8	FAM195B	Mapk-regulated corepressor-interacting protein 1	TSSPRSPPSSSEIFTPAHEENVR	(S26)	_TSSPRSPPSSS[Phospho (STY)]EIFTPAHEENVR_.3	_TSSPRSPPSSS[Phospho (STY)]EIFTPAHEENVR_	Filtered	Filtered	Filtered	Filtered	Filtered	Filtered	0.130242	Filtered	Filtered	Filtered	Filtered	Filtered	Filtered	Filtered	Filtered	Filtered	43934.9	Filtered	Filtered	Filtered
C9JQL5;Q01628	;IFITM3	Putative dispanin subfamily A member 2d;Interferon-induced transmembrane protein 3	MNHTVQTFFSPVNSGQPPNYEMLK	(S10);(S10)	_[Acetyl (Protein N-term)]MNHTVQTFFS[Phospho (STY)]PVNSGQPPNYEMLK_.3	_[Acetyl (Protein N-term)]MNHTVQTFFS[Phospho (STY)]PVNSGQPPNYEMLK_	0.352326	0.976222	0.392383	0.173566	0.165587	0.018659	Filtered	Filtered	Filtered	Filtered	16635.4	17660	16867.8	21060.8	14414.7	13861.1	Filtered	Filtered	Filtered	Filtered
C9JQL5;Q01628	;IFITM3	Putative dispanin subfamily A member 2d;Interferon-induced transmembrane protein 3	MNHTVQTFFSPVNSGQPPNYEMLK	(T7);(T7)	_M[Acetyl (Protein N-term)]NHTVQT[Phospho (STY)]FFSPVNSGQPPNYEMLK_.3	_M[Acetyl (Protein N-term)]NHTVQT[Phospho (STY)]FFSPVNSGQPPNYEMLK_	0.000128002	0.0103553	0.000132515	0.01071	0.378624	0.0373447	Filtered	Filtered	Filtered	Filtered	16187.3	17038.6	16729.2	19907.1	13028	14155.1	Filtered	Filtered	Filtered	Filtered
C9JQL5;Q01628	;IFITM3	Putative dispanin subfamily A member 2d;Interferon-induced transmembrane protein 3	MNHTVQTFFSPVNSGQPPNYEMLK	(S10);(S10)	_M[Acetyl (Protein N-term)]NHTVQTFFS[Phospho (STY)]PVNSGQPPNYEMLK_.3	_M[Acetyl (Protein N-term)]NHTVQTFFS[Phospho (STY)]PVNSGQPPNYEMLK_	0.351445	0.367385	0.392472	0.178029	0.143515	0.0204085	Filtered	Filtered	Filtered	Filtered	16588.1	15544	15748.8	18021.9	14048.5	12584.7	Filtered	Filtered	Filtered	Filtered
C9JQL5;Q01628	;IFITM3	Putative dispanin subfamily A member 2d;Interferon-induced transmembrane protein 3	MNHTVQTFFSPVNSGQPPNYEMLK	(Y20);(Y20)	_M[Acetyl (Protein N-term)]NHTVQTFFSPVNSGQPPNY[Phospho (STY)]EMLK_.3	_M[Acetyl (Protein N-term)]NHTVQTFFSPVNSGQPPNY[Phospho (STY)]EMLK_	1.70485e-05	Filtered	0.980044	1	0.999993	0.999593	Filtered	Filtered	Filtered	Filtered	12587.2	Filtered	1999.19	22901.1	11340.5	4832.98	Filtered	Filtered	Filtered	Filtered
C9JQL5;Q01628	;IFITM3	Putative dispanin subfamily A member 2d;Interferon-induced transmembrane protein 3	MNHTVQTFFSPVNSGQPPNYEMLK	(M1,S10,M22);(M1,S10,M22)	_M[Acetyl (Protein N-term)]NHTVQTFFS[Phospho (STY)]PVNSGQPPNYEM[Oxidation (M)]LK_.3	_M[Acetyl (Protein N-term)]NHTVQTFFS[Phospho (STY)]PVNSGQPPNYEM[Oxidation (M)]LK_	Filtered	Filtered	Filtered	0.0678754	Filtered	Filtered	Filtered	Filtered	Filtered	Filtered	Filtered	Filtered	Filtered	18561.7	Filtered	Filtered	Filtered	Filtered	Filtered	Filtered
E7EW31	PROB1	Proline-rich basic protein 1	KLSPEAPAPSSATFGSTGR	(S260)	_KLS[Phospho (STY)]PEAPAPSSATFGSTGR_.3	_KLS[Phospho (STY)]PEAPAPSSATFGSTGR_	0.999999	Filtered	Filtered	Filtered	1	0.999984	1	Filtered	0.999998	0.989992	27854.3	Filtered	Filtered	Filtered	30820.8	20572.1	17011.2	Filtered	21012.4	8062.56
E7EW31	PROB1	Proline-rich basic protein 1	ARSPPFECR	(S372,C377)	_ARS[Phospho (STY)]PPFEC[Carbamidomethyl (C)]R_.2	_ARS[Phospho (STY)]PPFEC[Carbamidomethyl (C)]R_	Filtered	Filtered	Filtered	Filtered	Filtered	1	1	Filtered	1	Filtered	Filtered	Filtered	Filtered	Filtered	Filtered	7063.88	24561.9	Filtered	30275.5	Filtered
E9PAV3;Q13765	NACA	Nascent polypeptide-associated complex subunit alpha, muscle-specific form;Nascent polypeptide-associated complex subunit alpha	VQGEAVSNIQENTQTPTVQEESEEEEVDETGVEVK	(S2029);(S166)	_VQGEAVSNIQENTQTPTVQEES[Phospho (STY)]EEEEVDETGVEVK_.4	_VQGEAVSNIQENTQTPTVQEES[Phospho (STY)]EEEEVDETGVEVK_	0.0128791	0.014107	0.0177553	0.010204	0.0216212	0.0261364	0.0788425	0.0163103	0.0843655	0.00709338	995498	1.99555e+06	2.25433e+06	5.30708e+06	927479	1.61426e+06	221568	1.36631e+06	259043	2324224
E9PAV3;Q13765	NACA	Nascent polypeptide-associated complex subunit alpha, muscle-specific form;Nascent polypeptide-associated complex subunit alpha	VQGEAVSNIQENTQTPTVQEESEEEEVDETGVEVK	(S2029);(S166)	_VQGEAVSNIQENTQTPTVQEES[Phospho (STY)]EEEEVDETGVEVK_.5	_VQGEAVSNIQENTQTPTVQEES[Phospho (STY)]EEEEVDETGVEVK_	Filtered	Filtered	Filtered	0.0417605	Filtered	0.105612	Filtered	Filtered	Filtered	Filtered	Filtered	Filtered	Filtered	44294.4	Filtered	10248.4	Filtered	Filtered	Filtered	Filtered
E9PAV3;Q13765	NACA	Nascent polypeptide-associated complex subunit alpha, muscle-specific form;Nascent polypeptide-associated complex subunit alpha	VQGEAVSNIQENTQTPTVQEESEEEEVDETGVEVK	(T2024);(T161)	_VQGEAVSNIQENTQTPT[Phospho (STY)]VQEESEEEEVDETGVEVK_.4	_VQGEAVSNIQENTQTPT[Phospho (STY)]VQEESEEEEVDETGVEVK_	0.329008	0.328498	0.644781	0.329896	0.325995	0.959013	0.306196	0.327743	0.254379	0.704896	1.00895e+06	2.08527e+06	2.29473e+06	5.43929e+06	950996	1.68277e+06	216198	1.34327e+06	226728	2.28415e+06
E9PAV3;Q13765	NACA	Nascent polypeptide-associated complex subunit alpha, muscle-specific form;Nascent polypeptide-associated complex subunit alpha	VQGEAVSNIQENTQTPTVQEESEEEEVDETGVEVK	(T2024);(T161)	_VQGEAVSNIQENTQTPT[Phospho (STY)]VQEESEEEEVDETGVEVK_.5	_VQGEAVSNIQENTQTPT[Phospho (STY)]VQEESEEEEVDETGVEVK_	Filtered	Filtered	Filtered	0.428827	Filtered	Filtered	Filtered	Filtered	Filtered	Filtered	Filtered	Filtered	Filtered	27136.6	Filtered	Filtered	Filtered	Filtered	Filtered	Filtered
E9PAV3;Q13765	NACA	Nascent polypeptide-associated complex subunit alpha, muscle-specific form;Nascent polypeptide-associated complex subunit alpha	VQGEAVSNIQENTQTPTVQEESEEEEVDETGVEVK	(T2022);(T159)	_VQGEAVSNIQENTQT[Phospho (STY)]PTVQEESEEEEVDETGVEVK_.4	_VQGEAVSNIQENTQT[Phospho (STY)]PTVQEESEEEEVDETGVEVK_	Filtered	Filtered	0.151072	0.25093	Filtered	0.233087	Filtered	Filtered	Filtered	Filtered	Filtered	Filtered	17507	33634.3	Filtered	17993.1	Filtered	Filtered	Filtered	Filtered
E9PAV3;Q13765	NACA	Nascent polypeptide-associated complex subunit alpha, muscle-specific form;Nascent polypeptide-associated complex subunit alpha	VQGEAVSNIQENTQTPTVQEESEEEEVDETGVEVK	(T2020);(T157)	_VQGEAVSNIQENT[Phospho (STY)]QTPTVQEESEEEEVDETGVEVK_.4	_VQGEAVSNIQENT[Phospho (STY)]QTPTVQEESEEEEVDETGVEVK_	Filtered	0.289997	0.151762	0.251133	Filtered	0.232796	Filtered	Filtered	Filtered	Filtered	Filtered	21184.1	23405.5	39858.2	Filtered	18814.6	Filtered	Filtered	Filtered	Filtered
E9PAV3;Q13765	NACA	Nascent polypeptide-associated complex subunit alpha, muscle-specific form;Nascent polypeptide-associated complex subunit alpha	VQGEAVSNIQENTQTPTVQEESEEEEVDETGVEVK	(S2014);(S151)	_VQGEAVS[Phospho (STY)]NIQENTQTPTVQEESEEEEVDETGVEVK_.4	_VQGEAVS[Phospho (STY)]NIQENTQTPTVQEESEEEEVDETGVEVK_	Filtered	Filtered	0.143223	0.176019	Filtered	0.229933	Filtered	Filtered	Filtered	Filtered	Filtered	Filtered	23256.1	39646.6	Filtered	18775.4	Filtered	Filtered	Filtered	Filtered
E9PAV3;Q13765	NACA	Nascent polypeptide-associated complex subunit alpha, muscle-specific form;Nascent polypeptide-associated complex subunit alpha	VQGEAVSNIQENTQTPTVQEESEEEEVDETGVEVK	(T2037);(T174)	_VQGEAVSNIQENTQTPTVQEESEEEEVDET[Phospho (STY)]GVEVK_.4	_VQGEAVSNIQENTQTPTVQEESEEEEVDET[Phospho (STY)]GVEVK_	Filtered	Filtered	Filtered	0.795326	Filtered	Filtered	Filtered	Filtered	Filtered	Filtered	Filtered	Filtered	Filtered	8219.39	Filtered	Filtered	Filtered	Filtered	Filtered	Filtered
H3BQB6	STMND1	Stathmin domain-containing protein 1	VRSAGFEPSDLQGGK	(S224)	_VRS[Phospho (STY)]AGFEPSDLQGGK_.3	_VRS[Phospho (STY)]AGFEPSDLQGGK_	Filtered	Filtered	Filtered	Filtered	Filtered	0.998624	Filtered	Filtered	Filtered	Filtered	Filtered	Filtered	Filtered	Filtered	Filtered	13493	Filtered	Filtered	Filtered	Filtered
H7BZ55	CROCC2	Putative ciliary rootlet coiled-coil protein 2	ATSPHQGASPPHICSPATLDPALQAMR	(S388,C393)	_ATSPHQGAS[Phospho (STY)]PPHIC[Carbamidomethyl (C)]SPATLDPALQAMR_.4	_ATSPHQGAS[Phospho (STY)]PPHIC[Carbamidomethyl (C)]SPATLDPALQAMR_	Filtered	Filtered	Filtered	Filtered	Filtered	Filtered	0.612036	Filtered	0.00996594	0.101034	Filtered	Filtered	Filtered	Filtered	Filtered	Filtered	89724.1	Filtered	408288	67045.4
H7BZ55	CROCC2	Putative ciliary rootlet coiled-coil protein 2	LEDTILSPTASR	(S34)	_LEDTILS[Phospho (STY)]PTASR_.2	_LEDTILS[Phospho (STY)]PTASR_	Filtered	Filtered	Filtered	Filtered	Filtered	0.946027	Filtered	Filtered	0.997832	0.999027	Filtered	Filtered	Filtered	Filtered	Filtered	49555.7	Filtered	Filtered	209289	49616.5
H7BZ55	CROCC2	Putative ciliary rootlet coiled-coil protein 2	LEDTILSPTASR	(T36)	_LEDTILSPT[Phospho (STY)]ASR_.2	_LEDTILSPT[Phospho (STY)]ASR_	Filtered	Filtered	Filtered	Filtered	Filtered	0.041079	Filtered	Filtered	0.00279071	0.208073	Filtered	Filtered	Filtered	Filtered	Filtered	18672.4	Filtered	Filtered	94481.2	22572.6
H7BZ55	CROCC2	Putative ciliary rootlet coiled-coil protein 2	ATSPHQGASPPHICSPATLDPALQAMR	(S382,C393)	_ATS[Phospho (STY)]PHQGASPPHIC[Carbamidomethyl (C)]SPATLDPALQAMR_.4	_ATS[Phospho (STY)]PHQGASPPHIC[Carbamidomethyl (C)]SPATLDPALQAMR_	Filtered	Filtered	Filtered	Filtered	Filtered	Filtered	0.0141997	0.735552	0.784491	0.000509781	Filtered	Filtered	Filtered	Filtered	Filtered	Filtered	87609.3	41804.9	382847	63480
H7BZ55	CROCC2	Putative ciliary rootlet coiled-coil protein 2	GSDSSQALPGQQGTSPPARPHSPLR	(S1344)	_GSDSSQALPGQQGTSPPARPHS[Phospho (STY)]PLR_.3	_GSDSSQALPGQQGTSPPARPHS[Phospho (STY)]PLR_	Filtered	Filtered	Filtered	Filtered	Filtered	Filtered	0.0113625	Filtered	0.040628	0.00768015	Filtered	Filtered	Filtered	Filtered	Filtered	Filtered	24683.2	Filtered	92757.8	27158.2
H7BZ55	CROCC2	Putative ciliary rootlet coiled-coil protein 2	GSDSSQALPGQQGTSPPARPHSPLR	(S1337)	_GSDSSQALPGQQGTS[Phospho (STY)]PPARPHSPLR_.3	_GSDSSQALPGQQGTS[Phospho (STY)]PPARPHSPLR_	Filtered	Filtered	Filtered	Filtered	Filtered	Filtered	0.678669	Filtered	0.719125	Filtered	Filtered	Filtered	Filtered	Filtered	Filtered	Filtered	7932.04	Filtered	21173.4	Filtered
H7BZ55	CROCC2	Putative ciliary rootlet coiled-coil protein 2	ATSPHQGASPPHICSPATLDPALQAMR	(C393,S394,M405)	_ATSPHQGASPPHIC[Carbamidomethyl (C)]S[Phospho (STY)]PATLDPALQAM[Oxidation (M)]R_.4	_ATSPHQGASPPHIC[Carbamidomethyl (C)]S[Phospho (STY)]PATLDPALQAM[Oxidation (M)]R_	Filtered	Filtered	Filtered	Filtered	Filtered	Filtered	Filtered	Filtered	5.49163e-08	Filtered	Filtered	Filtered	Filtered	Filtered	Filtered	Filtered	Filtered	Filtered	69407.5	Filtered
H7BZ55	CROCC2	Putative ciliary rootlet coiled-coil protein 2	ATSPHQGASPPHICSPATLDPALQAMR	(S382,C393,M405)	_ATS[Phospho (STY)]PHQGASPPHIC[Carbamidomethyl (C)]SPATLDPALQAM[Oxidation (M)]R_.4	_ATS[Phospho (STY)]PHQGASPPHIC[Carbamidomethyl (C)]SPATLDPALQAM[Oxidation (M)]R_	Filtered	Filtered	Filtered	Filtered	Filtered	Filtered	Filtered	Filtered	0.807449	Filtered	Filtered	Filtered	Filtered	Filtered	Filtered	Filtered	Filtered	Filtered	55108.4	Filtered
I3L1I5		Putative uncharacterized protein LOC100996504	RLSLDASAVDEEPCLPR	(S94,C105)	_RLS[Phospho (STY)]LDASAVDEEPC[Carbamidomethyl (C)]LPR_.3	_RLS[Phospho (STY)]LDASAVDEEPC[Carbamidomethyl (C)]LPR_	0.994815	1	1	1	Filtered	1	0.999988	1	Filtered	1	21597.5	132697	52795	83669.8	Filtered	54505.2	33951.6	24482.2	Filtered	203953
I3L1I5		Putative uncharacterized protein LOC100996504	SRSVPVSFYEIR	(S155)	_SRS[Phospho (STY)]VPVSFYEIR_.3	_SRS[Phospho (STY)]VPVSFYEIR_	0.755231	0.978784	0.811203	0.99681	0.677462	0.986996	Filtered	Filtered	Filtered	Filtered	45751.7	162823	54580.4	160370	49328.7	155538	Filtered	Filtered	Filtered	Filtered
I3L1I5		Putative uncharacterized protein LOC100996504	SRSVPVSFYEIR	(S155)	_SRS[Phospho (STY)]VPVSFYEIR_.2	_SRS[Phospho (STY)]VPVSFYEIR_	Filtered	0.256503	0.986879	0.999817	Filtered	0.676112	0.0459203	Filtered	Filtered	0.176815	Filtered	68625.8	20236.6	61575.2	Filtered	43752.1	20734.3	Filtered	Filtered	77400.7
I3L1I5		Putative uncharacterized protein LOC100996504	SRSVPVSFYEIR	(S159)	_SRSVPVS[Phospho (STY)]FYEIR_.2	_SRSVPVS[Phospho (STY)]FYEIR_	Filtered	Filtered	Filtered	0.521178	0.840141	0.569228	Filtered	Filtered	Filtered	Filtered	Filtered	Filtered	Filtered	39842.1	37553.4	31042	Filtered	Filtered	Filtered	Filtered
I3L1I5		Putative uncharacterized protein LOC100996504	SVPVSFYEIR	(S155)	_S[Phospho (STY)]VPVSFYEIR_.2	_S[Phospho (STY)]VPVSFYEIR_	Filtered	Filtered	Filtered	0.999863	Filtered	Filtered	Filtered	Filtered	Filtered	0.999985	Filtered	Filtered	Filtered	15024.2	Filtered	Filtered	Filtered	Filtered	Filtered	17625.2
iRT-Kit_WR_fusion			DGLDAASYYAPVR	(Y102)	_DGLDAASY[Phospho (STY)]YAPVR_.3	_DGLDAASY[Phospho (STY)]YAPVR_	0.91672	Filtered	0.138365	0.00188965	Filtered	0.682881	0.522849	0.70103	0.419503	0.0283959	3455.89	Filtered	40991.9	33763.6	Filtered	55974.1	36700.7	7012.56	94522	68996.9
iRT-Kit_WR_fusion			TPVISGGPYEYR	(T58)	_T[Phospho (STY)]PVISGGPYEYR_.2	_T[Phospho (STY)]PVISGGPYEYR_	Filtered	Filtered	0.993172	Filtered	Filtered	Filtered	Filtered	Filtered	Filtered	Filtered	Filtered	Filtered	14960	Filtered	Filtered	Filtered	Filtered	Filtered	Filtered	Filtered
K7EJ46	SMIM22	Small integral membrane protein 22	AVSTEELEATVQEVLGR	(S4)	_A[Acetyl (Protein N-term)]VS[Phospho (STY)]TEELEATVQEVLGR_.2	_A[Acetyl (Protein N-term)]VS[Phospho (STY)]TEELEATVQEVLGR_	Filtered	0.851682	Filtered	Filtered	Filtered	0.934082	Filtered	Filtered	Filtered	Filtered	Filtered	3394.01	Filtered	Filtered	Filtered	24455.1	Filtered	Filtered	Filtered	Filtered
K7EJ46	SMIM22	Small integral membrane protein 22	AVSTEELEATVQEVLGR	(T5)	_AVST[Phospho (STY)]EELEATVQEVLGR_.3	_AVST[Phospho (STY)]EELEATVQEVLGR_	Filtered	Filtered	Filtered	Filtered	Filtered	0.129396	Filtered	Filtered	Filtered	Filtered	Filtered	Filtered	Filtered	Filtered	Filtered	2686.22	Filtered	Filtered	Filtered	Filtered
O00116	AGPS	Alkyldihydroxyacetonephosphate synthase, peroxisomal	AASAATAAPTATPAAQESGTIPK	(S65)	_AAS[Phospho (STY)]AATAAPTATPAAQESGTIPK_.3	_AAS[Phospho (STY)]AATAAPTATPAAQESGTIPK_	Filtered	Filtered	0.0042383	0.778249	0.896869	0.454809	Filtered	Filtered	Filtered	Filtered	Filtered	Filtered	45419.9	44431.4	45035.7	76319	Filtered	Filtered	Filtered	Filtered
O00116	AGPS	Alkyldihydroxyacetonephosphate synthase, peroxisomal	RAASAATAAPTATPAAQESGTIPK	(S65)	_RAAS[Phospho (STY)]AATAAPTATPAAQESGTIPK_.3	_RAAS[Phospho (STY)]AATAAPTATPAAQESGTIPK_	Filtered	0.340607	0.167759	Filtered	Filtered	0.683743	Filtered	Filtered	Filtered	Filtered	Filtered	4321.42	26395.6	Filtered	Filtered	43412.6	Filtered	Filtered	Filtered	Filtered
O00116	AGPS	Alkyldihydroxyacetonephosphate synthase, peroxisomal	RAASAATAAPTATPAAQESGTIPK	(T68)	_RAASAAT[Phospho (STY)]AAPTATPAAQESGTIPK_.3	_RAASAAT[Phospho (STY)]AAPTATPAAQESGTIPK_	Filtered	Filtered	0.835952	Filtered	Filtered	0.321426	Filtered	Filtered	Filtered	Filtered	Filtered	Filtered	28007.4	Filtered	Filtered	44568.3	Filtered	Filtered	Filtered	Filtered
O00116	AGPS	Alkyldihydroxyacetonephosphate synthase, peroxisomal	RAASAATAAPTATPAAQESGTIPK	(T82)	_RAASAATAAPTATPAAQESGT[Phospho (STY)]IPK_.3	_RAASAATAAPTATPAAQESGT[Phospho (STY)]IPK_	Filtered	Filtered	Filtered	Filtered	Filtered	0.163135	Filtered	Filtered	Filtered	Filtered	Filtered	Filtered	Filtered	Filtered	Filtered	8342.2	Filtered	Filtered	Filtered	Filtered
O00139	KIF2A	Kinesin-like protein KIF2A	ELTVDPTAAGDVRPIMHHPPNQIDDLETQWGVGSSPQRDDLK	(T554)	_ELT[Phospho (STY)]VDPTAAGDVRPIMHHPPNQIDDLETQWGVGSSPQRDDLK_.5	_ELT[Phospho (STY)]VDPTAAGDVRPIMHHPPNQIDDLETQWGVGSSPQRDDLK_	Filtered	Filtered	Filtered	Filtered	Filtered	Filtered	Filtered	0.1131	Filtered	0.22198	Filtered	Filtered	Filtered	Filtered	Filtered	Filtered	Filtered	30172.9	Filtered	35753.2
O00139	KIF2A	Kinesin-like protein KIF2A	ELTVDPTAAGDVRPIMHHPPNQIDDLETQWGVGSSPQRDDLK	(S585)	_ELTVDPTAAGDVRPIMHHPPNQIDDLETQWGVGS[Phospho (STY)]SPQRDDLK_.5	_ELTVDPTAAGDVRPIMHHPPNQIDDLETQWGVGS[Phospho (STY)]SPQRDDLK_	Filtered	Filtered	Filtered	Filtered	Filtered	Filtered	Filtered	0.0160219	Filtered	0.0649878	Filtered	Filtered	Filtered	Filtered	Filtered	Filtered	Filtered	27221	Filtered	37246.1
O00139	KIF2A	Kinesin-like protein KIF2A	TVASIKNDPPSR	(T97)	_T[Phospho (STY)]VASIKNDPPSR_.3	_T[Phospho (STY)]VASIKNDPPSR_	0.403327	Filtered	0.981582	Filtered	Filtered	Filtered	Filtered	Filtered	Filtered	Filtered	4576.72	Filtered	6762.17	Filtered	Filtered	Filtered	Filtered	Filtered	Filtered	Filtered
O00148	DDX39A	ATP-dependent RNA helicase DDX39A	GSYVSIHSSGFR	(S37)	_GS[Phospho (STY)]YVSIHSSGFR_.3	_GS[Phospho (STY)]YVSIHSSGFR_	1	0.94745	0.583069	0.981302	0.219778	0.999581	0.961604	0.978701	Filtered	0.999733	44602.5	50995.3	20670.2	42355.2	31638.3	33723.6	19669	22875.4	Filtered	55969.5
O00148	DDX39A	ATP-dependent RNA helicase DDX39A	GSYVSIHSSGFR	(S37)	_GS[Phospho (STY)]YVSIHSSGFR_.2	_GS[Phospho (STY)]YVSIHSSGFR_	Filtered	1	Filtered	0.999996	0.999892	0.772495	Filtered	0.489543	0.925201	0.999991	Filtered	103207	Filtered	105310	51171	52344	Filtered	74743.6	148438	143185
O00148	DDX39A	ATP-dependent RNA helicase DDX39A	GSYVSIHSSGFR	(S40)	_GSYVS[Phospho (STY)]IHSSGFR_.2	_GSYVS[Phospho (STY)]IHSSGFR_	1.13392e-05	5.56882e-08	Filtered	Filtered	0.000523312	Filtered	Filtered	Filtered	Filtered	Filtered	78734	86768.5	Filtered	Filtered	40869.1	Filtered	Filtered	Filtered	Filtered	Filtered
O00148	DDX39A	ATP-dependent RNA helicase DDX39A	GSYVSIHSSGFR	(S37,S40)	_GS[Phospho (STY)]YVS[Phospho (STY)]IHSSGFR_.2	_GS[Phospho (STY)]YVS[Phospho (STY)]IHSSGFR_	0.124912	Filtered	Filtered	Filtered	Filtered	Filtered	Filtered	Filtered	Filtered	Filtered	49863	Filtered	Filtered	Filtered	Filtered	Filtered	Filtered	Filtered	Filtered	Filtered
O00148	DDX39A	ATP-dependent RNA helicase DDX39A	GSYVSIHSSGFR	(Y38)	_GSY[Phospho (STY)]VSIHSSGFR_.3	_GSY[Phospho (STY)]VSIHSSGFR_	Filtered	Filtered	Filtered	Filtered	Filtered	Filtered	Filtered	Filtered	0.000282585	Filtered	Filtered	Filtered	Filtered	Filtered	Filtered	Filtered	Filtered	Filtered	1061	Filtered
O00148	DDX39A	ATP-dependent RNA helicase DDX39A	NCPHVVVGTPGR	(C164,T171)	_NC[Carbamidomethyl (C)]PHVVVGT[Phospho (STY)]PGR_.3	_NC[Carbamidomethyl (C)]PHVVVGT[Phospho (STY)]PGR_	Filtered	Filtered	Filtered	1	Filtered	Filtered	Filtered	Filtered	Filtered	Filtered	Filtered	Filtered	Filtered	4096.75	Filtered	Filtered	Filtered	Filtered	Filtered	Filtered
O00151	PDLIM1	PDZ and LIM domain protein 1	VWSPLVTEEGK	(S90)	_VWS[Phospho (STY)]PLVTEEGK_.2	_VWS[Phospho (STY)]PLVTEEGK_	1	1	1	1	1	1	1	1	1	1	579254	1.12751e+06	795605	1.46316e+06	726844	1.01542e+06	269299	702011	477871	780807
O00151	PDLIM1	PDZ and LIM domain protein 1	VWSPLVTEEGK	(T94)	_VWSPLVT[Phospho (STY)]EEGK_.2	_VWSPLVT[Phospho (STY)]EEGK_	Filtered	6.91967e-17	3.31055e-14	4.56489e-20	9.87498e-14	4.6047e-15	1.15366e-07	Filtered	1.14938e-08	4.6438e-15	Filtered	273659	185826	350814	176508	235034	54717.4	Filtered	94977.3	166374
O00151	PDLIM1	PDZ and LIM domain protein 1	ERVTPPEGYEVVTVFPK	(T316)	_ERVT[Phospho (STY)]PPEGYEVVTVFPK_.3	_ERVT[Phospho (STY)]PPEGYEVVTVFPK_	0.999999	Filtered	0.999992	Filtered	Filtered	1	Filtered	0.89315	5.15682e-05	0.999998	66135	Filtered	39347.9	Filtered	Filtered	78632.7	Filtered	114504	105312	94639.1
O00151	PDLIM1	PDZ and LIM domain protein 1	SAMPFTASPASSTTAR	(S133)	_SAMPFTASPAS[Phospho (STY)]STTAR_.2	_SAMPFTASPAS[Phospho (STY)]STTAR_	Filtered	Filtered	Filtered	0.0262566	Filtered	Filtered	Filtered	Filtered	Filtered	Filtered	Filtered	Filtered	Filtered	17061.7	Filtered	Filtered	Filtered	Filtered	Filtered	Filtered
O00151	PDLIM1	PDZ and LIM domain protein 1	SAMPFTASPASSTTAR	(S130)	_SAMPFTAS[Phospho (STY)]PASSTTAR_.2	_SAMPFTAS[Phospho (STY)]PASSTTAR_	Filtered	Filtered	Filtered	0.936503	Filtered	Filtered	Filtered	Filtered	Filtered	Filtered	Filtered	Filtered	Filtered	20750.4	Filtered	Filtered	Filtered	Filtered	Filtered	Filtered
O00151	PDLIM1	PDZ and LIM domain protein 1	HPECYVCTDCGTNLK	(C283,C286,C289,T291)	_HPEC[Carbamidomethyl (C)]YVC[Carbamidomethyl (C)]TDC[Carbamidomethyl (C)]GT[Phospho (STY)]NLK_.3	_HPEC[Carbamidomethyl (C)]YVC[Carbamidomethyl (C)]TDC[Carbamidomethyl (C)]GT[Phospho (STY)]NLK_	Filtered	Filtered	Filtered	0.00343381	Filtered	Filtered	Filtered	Filtered	Filtered	Filtered	Filtered	Filtered	Filtered	6166.02	Filtered	Filtered	Filtered	Filtered	Filtered	Filtered
O00159	MYO1C	Unconventional myosin-Ic	DVESPSWR	(S408)	_DVES[Phospho (STY)]PSWR_.2	_DVES[Phospho (STY)]PSWR_	1	1	1	1	1	1	1	0.999999	1	0.999942	5.40503e+06	2117774	5.09503e+06	784168	5006032	3.51119e+06	2946089	1182521	7.20647e+06	1.49341e+06
O00159	MYO1C	Unconventional myosin-Ic	SISPEWK	(S864)	_SIS[Phospho (STY)]PEWK_.2	_SIS[Phospho (STY)]PEWK_	1	1	1	0.999999	1	1	0.999999	0.196862	1	0.99997	1.29345e+06	259788	473437	74705.5	1.15661e+06	293893	747036	95634.7	1.29473e+06	147334
O00159	MYO1C	Unconventional myosin-Ic	DVESPSWR	(S410)	_DVESPS[Phospho (STY)]WR_.2	_DVESPS[Phospho (STY)]WR_	1	1	1	9.1439e-09	1	0.999999	0.998723	0.999959	0.999987	6.2823e-05	339798	144081	286116	535806	315239	164909	230209	129667	620455	1.03602e+06
O00159	MYO1C	Unconventional myosin-Ic	WAAQTIRR	(T786)	_WAAQT[Phospho (STY)]IRR_.2	_WAAQT[Phospho (STY)]IRR_	Filtered	Filtered	1	Filtered	1	1	1	1	1	1	Filtered	Filtered	15186.7	Filtered	6327.43	15601.2	24279.1	8371.88	38557.9	9537.44
O00159	MYO1C	Unconventional myosin-Ic	DGTIDFTPGSELLITK	(S1041)	_DGTIDFTPGS[Phospho (STY)]ELLITK_.2	_DGTIDFTPGS[Phospho (STY)]ELLITK_	0.999983	0.99999	0.998496	Filtered	1	0.998834	1	Filtered	Filtered	Filtered	60897	17974.5	37748.2	Filtered	156333	32427.1	113823	Filtered	Filtered	Filtered
O00159	MYO1C	Unconventional myosin-Ic	LLSVEGSTLR	(S343)	_LLS[Phospho (STY)]VEGSTLR_.2	_LLS[Phospho (STY)]VEGSTLR_	0.999998	Filtered	1	Filtered	0.999773	0.99107	0.999679	Filtered	Filtered	0.998707	67819.6	Filtered	61834	Filtered	97739	93746.9	48975	Filtered	Filtered	17835.8
O00159	MYO1C	Unconventional myosin-Ic	LALGSDGVR	(S29)	_LALGS[Phospho (STY)]DGVR_.2	_LALGS[Phospho (STY)]DGVR_	1	1	1	Filtered	1	1	Filtered	Filtered	1	Filtered	32622.5	24886.3	25993.8	Filtered	39488.5	36877.7	Filtered	Filtered	64115	Filtered
O00159	MYO1C	Unconventional myosin-Ic	VLQALGSEPIQYAVPVVK	(S916)	_VLQALGS[Phospho (STY)]EPIQYAVPVVK_.2	_VLQALGS[Phospho (STY)]EPIQYAVPVVK_	0.999952	0.997567	0.999408	Filtered	0.979301	0.794364	0.0151284	Filtered	Filtered	Filtered	23091.1	7975.56	9968.99	Filtered	35960.8	4711.48	22641.4	Filtered	Filtered	Filtered
O00159	MYO1C	Unconventional myosin-Ic	NPIMSQCFDRSELSDK	(C585,S592)	_NPIMSQC[Carbamidomethyl (C)]FDRSELS[Phospho (STY)]DK_.3	_NPIMSQC[Carbamidomethyl (C)]FDRSELS[Phospho (STY)]DK_	Filtered	0.169311	Filtered	Filtered	0.915025	Filtered	Filtered	Filtered	Filtered	Filtered	Filtered	9166.09	Filtered	Filtered	24135.9	Filtered	Filtered	Filtered	Filtered	Filtered
O00159	MYO1C	Unconventional myosin-Ic	NPIMSQCFDRSELSDK	(M582,C585,S592)	_NPIM[Oxidation (M)]SQC[Carbamidomethyl (C)]FDRSELS[Phospho (STY)]DK_.3	_NPIM[Oxidation (M)]SQC[Carbamidomethyl (C)]FDRSELS[Phospho (STY)]DK_	Filtered	Filtered	Filtered	Filtered	0.995091	Filtered	Filtered	Filtered	Filtered	Filtered	Filtered	Filtered	Filtered	Filtered	11103.3	Filtered	Filtered	Filtered	Filtered	Filtered
O00160	MYO1F	Unconventional myosin-If	SVGQRPVPGVGRPK	(S1023)	_S[Phospho (STY)]VGQRPVPGVGRPK_.3	_S[Phospho (STY)]VGQRPVPGVGRPK_	Filtered	Filtered	Filtered	Filtered	Filtered	Filtered	Filtered	1	Filtered	Filtered	Filtered	Filtered	Filtered	Filtered	Filtered	Filtered	Filtered	34843.7	Filtered	Filtered
O00161	SNAP23	Synaptosomal-associated protein 23	AHQITDESLESTRR	(S23)	_AHQITDESLES[Phospho (STY)]TRR_.3	_AHQITDESLES[Phospho (STY)]TRR_	1.73407e-05	0.00108204	0.696997	0.608286	0.000214603	0.679173	5.39099e-13	0.880198	7.3885e-15	0.88205	642663	196877	71947.8	87653.3	432171	87216.2	342405	79417.8	537808	84612.8
O00161	SNAP23	Synaptosomal-associated protein 23	TTWGDGGENSPCNVVSK	(T102,C112)	_TT[Phospho (STY)]WGDGGENSPC[Carbamidomethyl (C)]NVVSK_.2	_TT[Phospho (STY)]WGDGGENSPC[Carbamidomethyl (C)]NVVSK_	0.00443845	0.401517	0.416788	0.00134915	0.0259743	0.371527	0.422222	0.438258	0.421558	0.427981	260011	177797	330587	297411	183209	313556	181386	90990	235166	182443
O00161	SNAP23	Synaptosomal-associated protein 23	AHQITDESLESTRR	(T24)	_AHQITDESLEST[Phospho (STY)]RR_.3	_AHQITDESLEST[Phospho (STY)]RR_	1.56971e-06	2.14238e-05	1.05293e-05	0.391719	0.000105055	0.000226495	7.56899e-16	2.83704e-07	1.0634e-16	1.40524e-08	685532	213788	442519	93549.6	462169	432784	361211	250081	568938	232031
O00161	SNAP23	Synaptosomal-associated protein 23	AHQITDESLESTRR	(T24)	_AHQITDESLEST[Phospho (STY)]RR_.2	_AHQITDESLEST[Phospho (STY)]RR_	Filtered	0.522148	0.579586	0.950255	Filtered	0.538769	0.563219	0.762017	0.777498	0.743168	Filtered	3810.95	6660.88	10120.9	Filtered	10849.1	37479	19900.8	34112.4	4587.67
O00161	SNAP23	Synaptosomal-associated protein 23	AHQITDESLESTRR	(S20)	_AHQITDES[Phospho (STY)]LESTRR_.3	_AHQITDES[Phospho (STY)]LESTRR_	0.999981	0.998846	0.999963	0.984246	0.99968	0.999168	1	0.999938	1	0.999999	1.06577e+06	325874	674395	430793	735661	700546	633813	441284	989571	398916
O00161	SNAP23	Synaptosomal-associated protein 23	AHQITDESLESTRR	(S20)	_AHQITDES[Phospho (STY)]LESTRR_.2	_AHQITDES[Phospho (STY)]LESTRR_	Filtered	Filtered	0.0659563	0.0029501	0.0409917	0.0160065	0.0164185	0.0126798	0.0071574	Filtered	Filtered	Filtered	7085.64	10684.2	3925.53	9114.1	34952.5	17861.3	29682.8	Filtered
O00161	SNAP23	Synaptosomal-associated protein 23	TTWGDGGENSPCNVVSK	(S110,C112)	_TTWGDGGENS[Phospho (STY)]PC[Carbamidomethyl (C)]NVVSK_.2	_TTWGDGGENS[Phospho (STY)]PC[Carbamidomethyl (C)]NVVSK_	0.340401	0.0716665	0.0226094	0.000335702	0.693421	0.15392	1.0281e-06	0.00559678	0.000359225	1.58103e-06	525316	350902	647910	609810	349446	613438	399160	209634	488019	383852
O00161	SNAP23	Synaptosomal-associated protein 23	TTWGDGGENSPCNVVSK	(S110,C112)	_TTWGDGGENS[Phospho (STY)]PC[Carbamidomethyl (C)]NVVSK_.3	_TTWGDGGENS[Phospho (STY)]PC[Carbamidomethyl (C)]NVVSK_	Filtered	0.999989	0.989408	0.000783712	Filtered	1	Filtered	0.741621	Filtered	0.240646	Filtered	21754.7	39821.9	41089.5	Filtered	53893.2	Filtered	32897.4	Filtered	54852.5
O00161	SNAP23	Synaptosomal-associated protein 23	AHQITDESLESTRR	(S20,S23)	_AHQITDES[Phospho (STY)]LES[Phospho (STY)]TRR_.3	_AHQITDES[Phospho (STY)]LES[Phospho (STY)]TRR_	0.62143	0.957584	0.619103	0.836734	0.614986	0.376153	0.625429	0.615885	0.200515	0.606506	341583	162635	178137	208953	206267	142688	215019	230762	252170	212325
O00161	SNAP23	Synaptosomal-associated protein 23	AHQITDESLESTRR	(S20,S23)	_AHQITDES[Phospho (STY)]LES[Phospho (STY)]TRR_.2	_AHQITDES[Phospho (STY)]LES[Phospho (STY)]TRR_	0.601333	Filtered	0.605088	0.571273	Filtered	Filtered	0.579494	0.502779	Filtered	0.293866	13660	Filtered	8108.64	11968.9	Filtered	Filtered	12421.5	13453.3	Filtered	10843.2
O00161	SNAP23	Synaptosomal-associated protein 23	AHQITDESLESTRR	(S20,T24)	_AHQITDES[Phospho (STY)]LEST[Phospho (STY)]RR_.3	_AHQITDES[Phospho (STY)]LEST[Phospho (STY)]RR_	0.378667	0.0422427	0.393295	0.441883	0.432611	0.716516	0.374491	0.3848	0.665752	0.663437	310524	148596	162654	187086	189510	131098	188209	207964	227746	190589
O00161	SNAP23	Synaptosomal-associated protein 23	AHQITDESLESTRR	(S20,T24)	_AHQITDES[Phospho (STY)]LEST[Phospho (STY)]RR_.2	_AHQITDES[Phospho (STY)]LEST[Phospho (STY)]RR_	0.450213	Filtered	0.0810866	0.478047	Filtered	Filtered	0.446225	0.488863	Filtered	0.293991	13646.4	Filtered	8111.67	12065	Filtered	Filtered	11780.6	13749.9	Filtered	10890.6
O00161	SNAP23	Synaptosomal-associated protein 23	AHQITDESLESTRR	(S23,T24)	_AHQITDESLES[Phospho (STY)]T[Phospho (STY)]RR_.3	_AHQITDESLES[Phospho (STY)]T[Phospho (STY)]RR_	0.378763	0.0418758	0.39341	0.16327	0.43229	0.365137	0.374924	0.385113	0.995615	0.339925	264132	128281	139975	162822	167423	121521	164482	179644	207637	163962
O00161	SNAP23	Synaptosomal-associated protein 23	AHQITDESLESTRR	(S23,T24)	_AHQITDESLES[Phospho (STY)]T[Phospho (STY)]RR_.2	_AHQITDESLES[Phospho (STY)]T[Phospho (STY)]RR_	0.449353	0.479236	0.921745	0.47603	Filtered	Filtered	0.44627	0.653362	Filtered	0.631952	12304.7	4103.46	7095.72	11529.6	Filtered	Filtered	11290.2	13322.9	Filtered	10907.4
O00161	SNAP23	Synaptosomal-associated protein 23	MDNLSSEEIQQR	(S6)	_[Acetyl (Protein N-term)]MDNLSS[Phospho (STY)]EEIQQR_.2	_[Acetyl (Protein N-term)]MDNLSS[Phospho (STY)]EEIQQR_	0.973725	0.000544163	0.000860412	2.28393e-06	0.361395	0.951697	0.5	Filtered	Filtered	Filtered	44424.5	31220.9	42740.3	39527.6	31896.5	25929.1	10399.6	Filtered	Filtered	Filtered
O00161	SNAP23	Synaptosomal-associated protein 23	MDNLSSEEIQQR	(S5)	_[Acetyl (Protein N-term)]MDNLS[Phospho (STY)]SEEIQQR_.2	_[Acetyl (Protein N-term)]MDNLS[Phospho (STY)]SEEIQQR_	0.0264188	0.999403	0.998192	0.999996	0.677052	0.0863556	Filtered	Filtered	Filtered	Filtered	66365.2	41881.5	62982.1	56076.2	47577.8	42399.8	Filtered	Filtered	Filtered	Filtered
O00161	SNAP23	Synaptosomal-associated protein 23	ILGLAIESQDAGIK	(S34)	_ILGLAIES[Phospho (STY)]QDAGIK_.2	_ILGLAIES[Phospho (STY)]QDAGIK_	1	1	1	Filtered	Filtered	1	1	Filtered	1	Filtered	17304.2	11661.7	27206.4	Filtered	Filtered	22053.2	9517.38	Filtered	12335.7	Filtered
O00161	SNAP23	Synaptosomal-associated protein 23	ITNDAREDEMEENLTQVGSILGNLK	(S161)	_ITNDAREDEMEENLTQVGS[Phospho (STY)]ILGNLK_.3	_ITNDAREDEMEENLTQVGS[Phospho (STY)]ILGNLK_	0.848692	0.99767	0.953681	0.993672	Filtered	0.92023	Filtered	Filtered	Filtered	0.988236	3996.65	7993.26	9175.77	30619.2	Filtered	2033.74	Filtered	Filtered	Filtered	35417.1
O00161	SNAP23	Synaptosomal-associated protein 23	MDNLSSEEIQQR	(S5)	_M[Acetyl (Protein N-term)]DNLS[Phospho (STY)]SEEIQQR_.2	_M[Acetyl (Protein N-term)]DNLS[Phospho (STY)]SEEIQQR_	0.0118331	0.999512	Filtered	0.999997	Filtered	0.0243991	Filtered	Filtered	0.5	Filtered	47760.9	32366.6	Filtered	39205.6	Filtered	24308.3	Filtered	Filtered	21653.8	Filtered
O00161	SNAP23	Synaptosomal-associated protein 23	MDNLSSEEIQQR	(S6)	_M[Acetyl (Protein N-term)]DNLSS[Phospho (STY)]EEIQQR_.2	_M[Acetyl (Protein N-term)]DNLSS[Phospho (STY)]EEIQQR_	0.965808	0.00054201	0.000577622	2.5493e-06	0.347749	0.958186	0.5	Filtered	Filtered	Filtered	40202.9	24763	36151.6	31668.8	29248.1	21388.8	8840.66	Filtered	Filtered	Filtered
O00161	SNAP23	Synaptosomal-associated protein 23	MDNLSSEEIQQR	(S6)	_M[Acetyl (Protein N-term)]DNLSS[Phospho (STY)]EEIQQR_.3	_M[Acetyl (Protein N-term)]DNLSS[Phospho (STY)]EEIQQR_	Filtered	Filtered	Filtered	Filtered	Filtered	Filtered	Filtered	Filtered	0.237582	Filtered	Filtered	Filtered	Filtered	Filtered	Filtered	Filtered	Filtered	Filtered	8115.06	Filtered
O00161	SNAP23	Synaptosomal-associated protein 23	AHQITDESLESTR	(S20)	_AHQITDES[Phospho (STY)]LESTR_.2	_AHQITDES[Phospho (STY)]LESTR_	Filtered	Filtered	Filtered	Filtered	Filtered	Filtered	0.992942	Filtered	0.945643	0.983713	Filtered	Filtered	Filtered	Filtered	Filtered	Filtered	31551.5	Filtered	36267.2	24655.5
O00161	SNAP23	Synaptosomal-associated protein 23	ITNDAREDEMEENLTQVGSILGNLK	(T157)	_ITNDAREDEMEENLT[Phospho (STY)]QVGSILGNLK_.3	_ITNDAREDEMEENLT[Phospho (STY)]QVGSILGNLK_	Filtered	Filtered	Filtered	0.0158745	Filtered	Filtered	Filtered	Filtered	Filtered	0.0322128	Filtered	Filtered	Filtered	19074.3	Filtered	Filtered	Filtered	Filtered	Filtered	27569.7
O00161	SNAP23	Synaptosomal-associated protein 23	ITNDAREDEMEENLTQVGSILGNLK	(M152,S161)	_ITNDAREDEM[Oxidation (M)]EENLTQVGS[Phospho (STY)]ILGNLK_.3	_ITNDAREDEM[Oxidation (M)]EENLTQVGS[Phospho (STY)]ILGNLK_	Filtered	Filtered	Filtered	0.712218	Filtered	Filtered	Filtered	Filtered	Filtered	Filtered	Filtered	Filtered	Filtered	33683.4	Filtered	Filtered	Filtered	Filtered	Filtered	Filtered
O00161	SNAP23	Synaptosomal-associated protein 23	AHQITDESLESTR	(T24)	_AHQITDESLEST[Phospho (STY)]R_.2	_AHQITDESLEST[Phospho (STY)]R_	Filtered	Filtered	Filtered	Filtered	Filtered	Filtered	Filtered	Filtered	Filtered	0.012166	Filtered	Filtered	Filtered	Filtered	Filtered	Filtered	Filtered	Filtered	Filtered	24574.8
O00161	SNAP23	Synaptosomal-associated protein 23	EDEMEENLTQVGSILGNLK	(M152,S161)	_EDEM[Oxidation (M)]EENLTQVGS[Phospho (STY)]ILGNLK_.3	_EDEM[Oxidation (M)]EENLTQVGS[Phospho (STY)]ILGNLK_	Filtered	Filtered	Filtered	0.999981	Filtered	Filtered	Filtered	Filtered	Filtered	Filtered	Filtered	Filtered	Filtered	1709.32	Filtered	Filtered	Filtered	Filtered	Filtered	Filtered
O00167	EYA2	Eyes absent homolog 2	RSSDPSPAGDNEIER	(S257)	_RSS[Phospho (STY)]DPSPAGDNEIER_.3	_RSS[Phospho (STY)]DPSPAGDNEIER_	0.736146	0.764124	0.97347	0.907642	0.774009	0.83176	Filtered	0.893586	0.979542	0.825888	12283.1	11694.9	13875.1	44102	13797.5	28405.7	Filtered	79208.4	18349.8	16321.2
O00167	EYA2	Eyes absent homolog 2	RSSDPSPAGDNEIER	(S257)	_RSS[Phospho (STY)]DPSPAGDNEIER_.2	_RSS[Phospho (STY)]DPSPAGDNEIER_	Filtered	Filtered	Filtered	0.922407	Filtered	Filtered	Filtered	0.873308	Filtered	Filtered	Filtered	Filtered	Filtered	52436.1	Filtered	Filtered	Filtered	70542.8	Filtered	Filtered
O00168	FXYD1	Phospholemman	TGEPDEEEGTFRSSIR	(S83)	_TGEPDEEEGTFRSS[Phospho (STY)]IR_.3	_TGEPDEEEGTFRSS[Phospho (STY)]IR_	0.312011	0.157535	0.990167	0.858138	0.064716	0.91374	0.886023	0.395636	0.996638	0.992333	16991596	7058706	11316537	167153	16361047	7.83672e+06	13981997	7.23237e+06	19846468	4279118
O00168	FXYD1	Phospholemman	TGEPDEEEGTFRSSIR	(S83)	_TGEPDEEEGTFRSS[Phospho (STY)]IR_.2	_TGEPDEEEGTFRSS[Phospho (STY)]IR_	0.010498	0.0197904	0.0526316	Filtered	0.0552556	0.000748528	0.0135156	0.0300452	0.0699026	0.000474823	4716847	1.88359e+06	3.07738e+06	Filtered	3.39223e+06	1571739	3.1121e+06	1.28366e+06	4209126	795651
O00168	FXYD1	Phospholemman	TGEPDEEEGTFRSSIR	(S82)	_TGEPDEEEGTFRS[Phospho (STY)]SIR_.3	_TGEPDEEEGTFRS[Phospho (STY)]SIR_	0.681669	0.842421	0.00981075	0.0896826	0.935252	0.0837438	0.115255	0.599832	0.0033834	0.00776278	16721576	7.01606e+06	11122383	165521	15955392	7669748	12864562	6717007	18381118	3.89938e+06
O00168	FXYD1	Phospholemman	TGEPDEEEGTFRSSIR	(S82)	_TGEPDEEEGTFRS[Phospho (STY)]SIR_.2	_TGEPDEEEGTFRS[Phospho (STY)]SIR_	0.988568	0.979781	0.94179	Filtered	0.943005	0.999184	0.978411	0.968275	0.929075	0.999539	5.0736e+06	2.04477e+06	3.32524e+06	Filtered	3.75019e+06	1.71008e+06	3.38049e+06	1.38936e+06	4581689	856626
O00168	FXYD1	Phospholemman	TGEPDEEEGTFRSSIR	(T79)	_TGEPDEEEGT[Phospho (STY)]FRSSIR_.3	_TGEPDEEEGT[Phospho (STY)]FRSSIR_	5.98222e-11	2.23628e-15	9.12256e-17	0.0480626	1.21468e-11	1.30879e-10	7.84377e-15	4.30637e-15	1.87583e-10	3.29147e-11	12520919	5210489	8.23048e+06	115659	12073144	5686468	11242467	5.77091e+06	15733697	3401767
O00168	FXYD1	Phospholemman	TGEPDEEEGTFRSSIRR	(S82,S83)	_TGEPDEEEGTFRS[Phospho (STY)]S[Phospho (STY)]IRR_.3	_TGEPDEEEGTFRS[Phospho (STY)]S[Phospho (STY)]IRR_	0.97383	0.755078	0.948466	Filtered	0.995967	0.769452	0.965844	Filtered	0.992376	Filtered	93341.4	62273.4	86494	Filtered	104445	59065.4	37683.3	Filtered	50349.8	Filtered
O00168	FXYD1	Phospholemman	TGEPDEEEGTFRSSIRR	(T79,S83)	_TGEPDEEEGT[Phospho (STY)]FRSS[Phospho (STY)]IRR_.3	_TGEPDEEEGT[Phospho (STY)]FRSS[Phospho (STY)]IRR_	0.0317278	0.28255	0.0896	Filtered	0.00704437	0.239415	0.0512517	Filtered	0.0117047	Filtered	72900	50078.8	70486.8	Filtered	85715.9	48757.9	38823.9	Filtered	51287.2	Filtered
O00168	FXYD1	Phospholemman	TGEPDEEEGTFRSSIRR	(S83)	_TGEPDEEEGTFRSS[Phospho (STY)]IRR_.3	_TGEPDEEEGTFRSS[Phospho (STY)]IRR_	0.999456	0.987069	0.947722	Filtered	0.902619	0.922605	0.944888	0.907076	0.531066	0.830602	2.92737e+06	292632	1359963	Filtered	1.71317e+06	1345857	530332	503141	2.31103e+06	151019
O00168	FXYD1	Phospholemman	TGEPDEEEGTFRSSIRR	(S83)	_TGEPDEEEGTFRSS[Phospho (STY)]IRR_.4	_TGEPDEEEGTFRSS[Phospho (STY)]IRR_	0.969183	Filtered	Filtered	Filtered	0.474192	Filtered	Filtered	Filtered	Filtered	Filtered	49382	Filtered	Filtered	Filtered	25126.5	Filtered	Filtered	Filtered	Filtered	Filtered
O00168	FXYD1	Phospholemman	TGEPDEEEGTFRSSIR	(S82,S83)	_TGEPDEEEGTFRS[Phospho (STY)]S[Phospho (STY)]IR_.3	_TGEPDEEEGTFRS[Phospho (STY)]S[Phospho (STY)]IR_	0.999524	0.999972	0.998418	Filtered	0.989446	0.524164	0.121689	0.869971	0.988724	0.946854	283784	171756	252599	Filtered	238516	184377	393584	110024	354131	134626
O00168	FXYD1	Phospholemman	TGEPDEEEGTFRSSIR	(S82,S83)	_TGEPDEEEGTFRS[Phospho (STY)]S[Phospho (STY)]IR_.2	_TGEPDEEEGTFRS[Phospho (STY)]S[Phospho (STY)]IR_	0.473929	0.987776	0.466239	Filtered	Filtered	Filtered	0.999778	Filtered	Filtered	Filtered	85223.7	54220.8	74093.5	Filtered	Filtered	Filtered	143104	Filtered	Filtered	Filtered
O00168	FXYD1	Phospholemman	TGEPDEEEGTFRSSIR	(T79,S83)	_TGEPDEEEGT[Phospho (STY)]FRSS[Phospho (STY)]IR_.3	_TGEPDEEEGT[Phospho (STY)]FRSS[Phospho (STY)]IR_	0.00209487	0.00231295	0.00130133	Filtered	0.0221017	0.35529	0.0863842	0.0969691	0.0117405	0.0587363	236098	135108	217756	Filtered	200034	149226	325820	86745.6	305103	27479.1
O00168	FXYD1	Phospholemman	TGEPDEEEGTFRSSIR	(T79,S83)	_TGEPDEEEGT[Phospho (STY)]FRSS[Phospho (STY)]IR_.2	_TGEPDEEEGT[Phospho (STY)]FRSS[Phospho (STY)]IR_	Filtered	Filtered	0.00333071	Filtered	Filtered	Filtered	Filtered	Filtered	Filtered	Filtered	Filtered	Filtered	41672.1	Filtered	Filtered	Filtered	Filtered	Filtered	Filtered	Filtered
O00168	FXYD1	Phospholemman	TGEPDEEEGTFRSSIRR	(S82)	_TGEPDEEEGTFRS[Phospho (STY)]SIRR_.4	_TGEPDEEEGTFRS[Phospho (STY)]SIRR_	0.0267151	Filtered	Filtered	Filtered	Filtered	Filtered	Filtered	Filtered	Filtered	Filtered	49348	Filtered	Filtered	Filtered	Filtered	Filtered	Filtered	Filtered	Filtered	Filtered
O00178	GTPBP1	GTP-binding protein 1	SAMDSPVPASMFAPEPSSPGAAR	(M10,S25)	_SAM[Oxidation (M)]DSPVPASMFAPEPSS[Phospho (STY)]PGAAR_.3	_SAM[Oxidation (M)]DSPVPASMFAPEPSS[Phospho (STY)]PGAAR_	0.388107	0.999504	0.907933	0.998848	0.931644	0.969516	3.47258e-07	0.053134	Filtered	0.000361654	237663	416528	234286	1.03215e+06	328352	369676	37841.5	101569	Filtered	102992
O00178	GTPBP1	GTP-binding protein 1	SAMDSPVPASMFAPEPSSPGAAR	(S25)	_SAMDSPVPASMFAPEPSS[Phospho (STY)]PGAAR_.3	_SAMDSPVPASMFAPEPSS[Phospho (STY)]PGAAR_	0.996689	0.99965	0.858244	0.999994	0.93462	0.999882	Filtered	0.000553383	Filtered	0.376798	196571	302132	124905	773804	260674	237424	Filtered	49986.9	Filtered	49926.5
O00178	GTPBP1	GTP-binding protein 1	LHGGFDSDCSEDGEALNGEPELDLTSK	(S44,C46)	_LHGGFDS[Phospho (STY)]DC[Carbamidomethyl (C)]SEDGEALNGEPELDLTSK_.3	_LHGGFDS[Phospho (STY)]DC[Carbamidomethyl (C)]SEDGEALNGEPELDLTSK_	0.17818	0.894874	0.989481	0.999004	Filtered	0.777088	0.914387	0.210887	Filtered	0.549972	110994	201218	178749	383863	Filtered	194293	39192.9	127604	Filtered	125287
O00178	GTPBP1	GTP-binding protein 1	LHGGFDSDCSEDGEALNGEPELDLTSK	(C46,S47)	_LHGGFDSDC[Carbamidomethyl (C)]S[Phospho (STY)]EDGEALNGEPELDLTSK_.3	_LHGGFDSDC[Carbamidomethyl (C)]S[Phospho (STY)]EDGEALNGEPELDLTSK_	0.260519	0.280221	0.933823	0.00260374	Filtered	0.110666	0.915256	0.9955	Filtered	0.976004	97310.3	192177	165363	361885	Filtered	178054	35186.5	110529	Filtered	112100
O00178	GTPBP1	GTP-binding protein 1	SAMDSPVPASMFAPEPSSPGAAR	(M10,M18,S25)	_SAM[Oxidation (M)]DSPVPASM[Oxidation (M)]FAPEPSS[Phospho (STY)]PGAAR_.3	_SAM[Oxidation (M)]DSPVPASM[Oxidation (M)]FAPEPSS[Phospho (STY)]PGAAR_	0.565218	0.832038	0.703371	0.74166	0.721609	0.875001	Filtered	0.570627	Filtered	Filtered	82274.7	158589	106143	580882	154018	176436	Filtered	79002.3	Filtered	Filtered
O00178	GTPBP1	GTP-binding protein 1	SAMDSPVPASMFAPEPSSPGAAR	(S8,M18)	_S[Phospho (STY)]AMDSPVPASM[Oxidation (M)]FAPEPSSPGAAR_.3	_S[Phospho (STY)]AMDSPVPASM[Oxidation (M)]FAPEPSSPGAAR_	4.4829e-08	9.34164e-17	1.33887e-05	9.63621e-17	2.67332e-13	9.62161e-10	Filtered	Filtered	Filtered	1.49082e-06	173447	65576.6	224185	162991	55205.4	55743.4	Filtered	Filtered	Filtered	12893.3
O00178	GTPBP1	GTP-binding protein 1	SAMDSPVPASMFAPEPSSPGAAR	(S17,M18)	_SAMDSPVPAS[Phospho (STY)]M[Oxidation (M)]FAPEPSSPGAAR_.3	_SAMDSPVPAS[Phospho (STY)]M[Oxidation (M)]FAPEPSSPGAAR_	0.96884	0.0843829	Filtered	1.04528e-13	0.497913	0.757057	Filtered	Filtered	Filtered	0.996454	197706	213604	Filtered	270515	150394	92671.5	Filtered	Filtered	Filtered	18057.3
O00178	GTPBP1	GTP-binding protein 1	SAMDSPVPASMFAPEPSSPGAAR	(M18,S25)	_SAMDSPVPASM[Oxidation (M)]FAPEPSS[Phospho (STY)]PGAAR_.3	_SAMDSPVPASM[Oxidation (M)]FAPEPSS[Phospho (STY)]PGAAR_	0.185414	0.952274	0.102171	0.996335	0.727223	0.819027	Filtered	Filtered	Filtered	Filtered	74948.4	115031	55436.5	282516	87252.1	238293	Filtered	Filtered	Filtered	Filtered
O00178	GTPBP1	GTP-binding protein 1	SAMDSPVPASMFAPEPSSPGAAR	(M18,S24)	_SAMDSPVPASM[Oxidation (M)]FAPEPS[Phospho (STY)]SPGAAR_.3	_SAMDSPVPASM[Oxidation (M)]FAPEPS[Phospho (STY)]SPGAAR_	0.812384	0.584618	Filtered	0.0101652	0.829033	0.0267262	Filtered	Filtered	Filtered	Filtered	56858.2	91091.3	Filtered	232677	70873.5	80215.2	Filtered	Filtered	Filtered	Filtered
O00178	GTPBP1	GTP-binding protein 1	SAMDSPVPASMFAPEPSSPGAAR	(M10,S12)	_SAM[Oxidation (M)]DS[Phospho (STY)]PVPASMFAPEPSSPGAAR_.3	_SAM[Oxidation (M)]DS[Phospho (STY)]PVPASMFAPEPSSPGAAR_	Filtered	5.10675e-18	Filtered	9.39722e-28	Filtered	4.76103e-11	Filtered	Filtered	Filtered	Filtered	Filtered	178808	Filtered	454561	Filtered	157820	Filtered	Filtered	Filtered	Filtered
O00178	GTPBP1	GTP-binding protein 1	SAMDSPVPASMFAPEPSSPGAAR	(S8)	_S[Phospho (STY)]AMDSPVPASMFAPEPSSPGAAR_.3	_S[Phospho (STY)]AMDSPVPASMFAPEPSSPGAAR_	1.03512e-14	6.93182e-21	Filtered	5.06957e-38	Filtered	Filtered	Filtered	Filtered	Filtered	Filtered	103550	145044	Filtered	356392	Filtered	Filtered	Filtered	Filtered	Filtered	Filtered
O00178	GTPBP1	GTP-binding protein 1	SAMDSPVPASMFAPEPSSPGAAR	(S17)	_SAMDSPVPAS[Phospho (STY)]MFAPEPSSPGAAR_.3	_SAMDSPVPAS[Phospho (STY)]MFAPEPSSPGAAR_	6.48505e-10	Filtered	Filtered	3.91647e-27	Filtered	5.53368e-10	Filtered	Filtered	Filtered	Filtered	107918	Filtered	Filtered	355712	Filtered	108411	Filtered	Filtered	Filtered	Filtered
O00178	GTPBP1	GTP-binding protein 1	LVLVSPTSEQYDSLLR	(S69)	_LVLVS[Phospho (STY)]PTSEQYDSLLR_.2	_LVLVS[Phospho (STY)]PTSEQYDSLLR_	Filtered	Filtered	Filtered	0.977915	Filtered	Filtered	Filtered	Filtered	Filtered	Filtered	Filtered	Filtered	Filtered	973.366	Filtered	Filtered	Filtered	Filtered	Filtered	Filtered
O00186	STXBP3	Syntaxin-binding protein 3	DKVSLIKDE	(S587)	_DKVS[Phospho (STY)]LIKDE_.2	_DKVS[Phospho (STY)]LIKDE_	1	1	1	1	1	1	1	1	1	1	196572	87169.9	116636	28372	148913	65820.6	115274	48492.1	155697	65855.3
O00186	STXBP3	Syntaxin-binding protein 3	TSLSALTQLMK	(S323)	_TS[Phospho (STY)]LSALTQLMK_.2	_TS[Phospho (STY)]LSALTQLMK_	0.90699	0.999558	0.972016	0.76332	0.877023	0.951022	0.84458	0.654577	0.73659	0.710654	80783.7	51569.7	114868	51373.8	81156.1	62729.8	63010.9	21203.2	69375.6	37512.3
O00186	STXBP3	Syntaxin-binding protein 3	TSLSALTQLMK	(T322)	_T[Phospho (STY)]SLSALTQLMK_.2	_T[Phospho (STY)]SLSALTQLMK_	0.0911005	0.000411485	0.0554594	0.202606	0.121712	0.0473812	0.15177	0.337239	0.253012	0.283593	73468.1	46778.7	104225	45370.7	74141.5	57948	54683.7	12037.4	52272.1	29007.8
O00186	STXBP3	Syntaxin-binding protein 3	TSLSALTQLMK	(S325)	_TSLS[Phospho (STY)]ALTQLMK_.2	_TSLS[Phospho (STY)]ALTQLMK_	0.841178	0.435107	Filtered	0.25	Filtered	Filtered	2.16454e-07	0.000141258	1.30319e-05	7.09272e-08	2327.27	2585.44	Filtered	1262.18	Filtered	Filtered	43931.9	11405.6	44230	21998
O00186	STXBP3	Syntaxin-binding protein 3	TSLSALTQLMK	(T322,M331)	_T[Phospho (STY)]SLSALTQLM[Oxidation (M)]K_.2	_T[Phospho (STY)]SLSALTQLM[Oxidation (M)]K_	0.756968	0.573811	0.610658	0.590817	0.6891	0.676628	0.652276	Filtered	Filtered	Filtered	10579.6	8346.65	16059.7	4794.22	9364.37	8959.42	7654.82	Filtered	Filtered	Filtered
O00186	STXBP3	Syntaxin-binding protein 3	TSLSALTQLMK	(S323,M331)	_TS[Phospho (STY)]LSALTQLM[Oxidation (M)]K_.2	_TS[Phospho (STY)]LSALTQLM[Oxidation (M)]K_	0.242538	0.26466	0.380015	0.376536	Filtered	Filtered	Filtered	Filtered	Filtered	Filtered	10583.6	8266.43	15579.4	5009.1	Filtered	Filtered	Filtered	Filtered	Filtered	Filtered
O00186	STXBP3	Syntaxin-binding protein 3	ATEGKTSLSALTQLMK	(S323)	_ATEGKTS[Phospho (STY)]LSALTQLMK_.3	_ATEGKTS[Phospho (STY)]LSALTQLMK_	Filtered	Filtered	0.621867	Filtered	Filtered	Filtered	Filtered	0.46039	Filtered	Filtered	Filtered	Filtered	21024.2	Filtered	Filtered	Filtered	Filtered	4660.9	Filtered	Filtered
O00192	ARVCF	Armadillo repeat protein deleted in velo-cardio-facial syndrome	DGEMDRNFDTLDLPK	(T642)	_DGEMDRNFDT[Phospho (STY)]LDLPK_.3	_DGEMDRNFDT[Phospho (STY)]LDLPK_	1	1	1	1	1	1	1	1	1	1	556884	277591	417194	28676.6	863714	509336	164765	164419	516396	130696
O00192	ARVCF	Armadillo repeat protein deleted in velo-cardio-facial syndrome	DGEMDRNFDTLDLPK	(T642)	_DGEMDRNFDT[Phospho (STY)]LDLPK_.2	_DGEMDRNFDT[Phospho (STY)]LDLPK_	1	1	1	Filtered	1	1	1	1	1	1	465838	205128	277239	Filtered	489012	272982	166454	131304	430236	111856
O00192	ARVCF	Armadillo repeat protein deleted in velo-cardio-facial syndrome	NFDTLDLPK	(T642)	_NFDT[Phospho (STY)]LDLPK_.2	_NFDT[Phospho (STY)]LDLPK_	1	1	1	1	1	1	1	1	1	1	329579	188305	393124	55108.7	413045	203346	717344	263277	1.27721e+06	780890
O00192	ARVCF	Armadillo repeat protein deleted in velo-cardio-facial syndrome	DGEMDRNFDTLDLPK	(M636,T642)	_DGEM[Oxidation (M)]DRNFDT[Phospho (STY)]LDLPK_.3	_DGEM[Oxidation (M)]DRNFDT[Phospho (STY)]LDLPK_	1	1	1	Filtered	1	1	1	1	1	1	605232	262346	690145	Filtered	1121266	533503	290601	338330	977344	252389
O00192	ARVCF	Armadillo repeat protein deleted in velo-cardio-facial syndrome	DGEMDRNFDTLDLPK	(M636,T642)	_DGEM[Oxidation (M)]DRNFDT[Phospho (STY)]LDLPK_.2	_DGEM[Oxidation (M)]DRNFDT[Phospho (STY)]LDLPK_	1	1	1	Filtered	1	1	1	1	1	1	176649	79227.4	232990	Filtered	278219	137193	103384	98640.7	294740	60750.2
O00192	ARVCF	Armadillo repeat protein deleted in velo-cardio-facial syndrome	FQAEPYGLEDDTRSLAADDEGGPELEPDYGTATR	(Y259)	_FQAEPY[Phospho (STY)]GLEDDTRSLAADDEGGPELEPDYGTATR_.4	_FQAEPY[Phospho (STY)]GLEDDTRSLAADDEGGPELEPDYGTATR_	0.502713	0.936219	0.76547	Filtered	0.982654	0.04654	0.999491	0.99538	0.971976	0.869374	77101.6	32893	27102.1	Filtered	127443	59999.2	53985.6	51109.7	42107.4	12655.2
O00192	ARVCF	Armadillo repeat protein deleted in velo-cardio-facial syndrome	GALSPGGFDDSTLPLVDK	(S871)	_GALSPGGFDDS[Phospho (STY)]TLPLVDK_.2	_GALSPGGFDDS[Phospho (STY)]TLPLVDK_	0.00425218	0.0185504	0.166755	Filtered	0.165123	0.166132	Filtered	0.04268	0.0201879	Filtered	120860	79768.7	111242	Filtered	57664.7	73005.2	Filtered	137063	206713	Filtered
O00192	ARVCF	Armadillo repeat protein deleted in velo-cardio-facial syndrome	FQAEPYGLEDDTRSLAADDEGGPELEPDYGTATR	(S267)	_FQAEPYGLEDDTRS[Phospho (STY)]LAADDEGGPELEPDYGTATR_.4	_FQAEPYGLEDDTRS[Phospho (STY)]LAADDEGGPELEPDYGTATR_	0.129688	Filtered	0.0632776	Filtered	0.00107323	0.737262	0.000293819	0.00262082	0.00804947	Filtered	74204.6	Filtered	27522.9	Filtered	126598	60017.3	66668.6	54423.7	114457	Filtered
O00192	ARVCF	Armadillo repeat protein deleted in velo-cardio-facial syndrome	YQEAEPGPLGSAVGSQRR	(S606)	_YQEAEPGPLGSAVGS[Phospho (STY)]QRR_.3	_YQEAEPGPLGSAVGS[Phospho (STY)]QRR_	Filtered	0.215399	0.90212	Filtered	0.699313	0.965912	0.999819	Filtered	0.866521	0.432878	Filtered	17773.8	60230.3	Filtered	42658.1	52514.5	65316.4	Filtered	86525.3	50005.6
O00192	ARVCF	Armadillo repeat protein deleted in velo-cardio-facial syndrome	FQAEPYGLEDDTRSLAADDEGGPELEPDYGTATR	(T265)	_FQAEPYGLEDDT[Phospho (STY)]RSLAADDEGGPELEPDYGTATR_.4	_FQAEPYGLEDDT[Phospho (STY)]RSLAADDEGGPELEPDYGTATR_	0.108553	0.0148681	Filtered	Filtered	0.00725618	0.217163	0.000215007	0.00190938	Filtered	Filtered	77076.3	36008.1	Filtered	Filtered	126814	60518.4	52128.3	51109.6	Filtered	Filtered
O00192	ARVCF	Armadillo repeat protein deleted in velo-cardio-facial syndrome	TGSRDVIPMDALGPDGYSTVDRR	(S887)	_TGS[Phospho (STY)]RDVIPMDALGPDGYSTVDRR_.3	_TGS[Phospho (STY)]RDVIPMDALGPDGYSTVDRR_	0.709857	0.855167	0.715408	Filtered	Filtered	Filtered	0.858812	0.615617	Filtered	Filtered	254381	104382	60729.8	Filtered	Filtered	Filtered	151208	218549	Filtered	Filtered
O00192	ARVCF	Armadillo repeat protein deleted in velo-cardio-facial syndrome	GALSPGGFDDSTLPLVDK	(T872)	_GALSPGGFDDST[Phospho (STY)]LPLVDK_.2	_GALSPGGFDDST[Phospho (STY)]LPLVDK_	0.995627	0.981829	0.834538	Filtered	0.822376	0.828523	0.809271	0.957355	0.61088	0.949537	119570	79022.4	108406	Filtered	56486.5	70114.6	72862.2	130506	203456	93099.3
O00192	ARVCF	Armadillo repeat protein deleted in velo-cardio-facial syndrome	TGSRDVIPMDALGPDGYSTVDRR	(T885)	_T[Phospho (STY)]GSRDVIPMDALGPDGYSTVDRR_.3	_T[Phospho (STY)]GSRDVIPMDALGPDGYSTVDRR_	0.0375649	0.143998	0.23215	Filtered	Filtered	Filtered	0.141345	0.394551	Filtered	Filtered	197821	84103.7	40756.4	Filtered	Filtered	Filtered	100244	137876	Filtered	Filtered
O00192	ARVCF	Armadillo repeat protein deleted in velo-cardio-facial syndrome	TGSRDVIPMDALGPDGYSTVDRR	(T885)	_T[Phospho (STY)]GSRDVIPMDALGPDGYSTVDRR_.4	_T[Phospho (STY)]GSRDVIPMDALGPDGYSTVDRR_	0.737742	0.285134	Filtered	Filtered	Filtered	Filtered	Filtered	0.28242	Filtered	Filtered	30215.7	11958.9	Filtered	Filtered	Filtered	Filtered	Filtered	29862.9	Filtered	Filtered
O00192	ARVCF	Armadillo repeat protein deleted in velo-cardio-facial syndrome	GALSPGGFDDSTLPLVDK	(S864)	_GALS[Phospho (STY)]PGGFDDSTLPLVDK_.2	_GALS[Phospho (STY)]PGGFDDSTLPLVDK_	0.978568	Filtered	0.999285	Filtered	Filtered	0.951156	Filtered	Filtered	0.000527472	Filtered	34128.6	Filtered	29858	Filtered	Filtered	28471.1	Filtered	Filtered	163081	Filtered
O00192	ARVCF	Armadillo repeat protein deleted in velo-cardio-facial syndrome	DSPSYGSLSR	(S205)	_DSPSYGSLS[Phospho (STY)]R_.2	_DSPSYGSLS[Phospho (STY)]R_	Filtered	0.585085	Filtered	Filtered	0.372009	Filtered	Filtered	Filtered	0.0255259	0.267579	Filtered	58985.1	Filtered	Filtered	47486.6	Filtered	Filtered	Filtered	90040.9	37426.4
O00192	ARVCF	Armadillo repeat protein deleted in velo-cardio-facial syndrome	DSPSYGSLSR	(S203)	_DSPSYGS[Phospho (STY)]LSR_.2	_DSPSYGS[Phospho (STY)]LSR_	Filtered	0.41417	Filtered	Filtered	Filtered	0.797775	Filtered	Filtered	0.165718	Filtered	Filtered	58969.9	Filtered	Filtered	Filtered	33633.7	Filtered	Filtered	92767.7	Filtered
O00192	ARVCF	Armadillo repeat protein deleted in velo-cardio-facial syndrome	EVPGADRYQEAEPGPLGSAVGSQRR	(S606)	_EVPGADRYQEAEPGPLGSAVGS[Phospho (STY)]QRR_.4	_EVPGADRYQEAEPGPLGSAVGS[Phospho (STY)]QRR_	Filtered	Filtered	0.954634	Filtered	Filtered	0.872693	Filtered	Filtered	0.00602353	Filtered	Filtered	Filtered	167357	Filtered	Filtered	138239	Filtered	Filtered	82096.6	Filtered
O00192	ARVCF	Armadillo repeat protein deleted in velo-cardio-facial syndrome	TGSRDVIPMDALGPDGYSTVDRR	(S887,M893)	_TGS[Phospho (STY)]RDVIPM[Oxidation (M)]DALGPDGYSTVDRR_.3	_TGS[Phospho (STY)]RDVIPM[Oxidation (M)]DALGPDGYSTVDRR_	Filtered	0.746638	Filtered	Filtered	Filtered	Filtered	Filtered	0.665816	Filtered	Filtered	Filtered	48748.8	Filtered	Filtered	Filtered	Filtered	Filtered	71214.9	Filtered	Filtered
O00192	ARVCF	Armadillo repeat protein deleted in velo-cardio-facial syndrome	LVRRSPSVDSAR	(S343)	_LVRRS[Phospho (STY)]PSVDSAR_.3	_LVRRS[Phospho (STY)]PSVDSAR_	Filtered	Filtered	Filtered	Filtered	Filtered	0.999999	Filtered	Filtered	1	Filtered	Filtered	Filtered	Filtered	Filtered	Filtered	65990.1	Filtered	Filtered	93814.1	Filtered
O00192	ARVCF	Armadillo repeat protein deleted in velo-cardio-facial syndrome	DSPSYGSLSR	(S198)	_DS[Phospho (STY)]PSYGSLSR_.2	_DS[Phospho (STY)]PSYGSLSR_	Filtered	Filtered	Filtered	Filtered	Filtered	Filtered	Filtered	Filtered	0.56649	Filtered	Filtered	Filtered	Filtered	Filtered	Filtered	Filtered	Filtered	Filtered	92295	Filtered
O00192	ARVCF	Armadillo repeat protein deleted in velo-cardio-facial syndrome	TGSRDVIPMDALGPDGYSTVDRR	(T885,M893)	_T[Phospho (STY)]GSRDVIPM[Oxidation (M)]DALGPDGYSTVDRR_.3	_T[Phospho (STY)]GSRDVIPM[Oxidation (M)]DALGPDGYSTVDRR_	Filtered	0.236122	Filtered	Filtered	Filtered	Filtered	Filtered	0.833919	Filtered	Filtered	Filtered	19861.3	Filtered	Filtered	Filtered	Filtered	Filtered	13627.2	Filtered	Filtered
O00192	ARVCF	Armadillo repeat protein deleted in velo-cardio-facial syndrome	TGSRDVIPMDALGPDGYSTVDR	(S887)	_TGS[Phospho (STY)]RDVIPMDALGPDGYSTVDR_.3	_TGS[Phospho (STY)]RDVIPMDALGPDGYSTVDR_	Filtered	0.948976	Filtered	Filtered	Filtered	Filtered	Filtered	Filtered	Filtered	Filtered	Filtered	26832.8	Filtered	Filtered	Filtered	Filtered	Filtered	Filtered	Filtered	Filtered
O00193	SMAP	Small acidic protein	RSASPDDDLGSSNWEAADLGNEERK	(S17)	_RSAS[Phospho (STY)]PDDDLGSSNWEAADLGNEERK_.3	_RSAS[Phospho (STY)]PDDDLGSSNWEAADLGNEERK_	0.999984	1	0.999975	0.999999	0.999999	0.999996	0.999998	1	0.999938	0.999999	3.90484e+06	5.12461e+06	1.76782e+06	4988765	2.49389e+06	2.87736e+06	2.11797e+06	5241779	3266919	2.91653e+06
O00193	SMAP	Small acidic protein	RSASPDDDLGSSNWEAADLGNEERK	(S17)	_RSAS[Phospho (STY)]PDDDLGSSNWEAADLGNEERK_.4	_RSAS[Phospho (STY)]PDDDLGSSNWEAADLGNEERK_	0.999884	0.99999	0.999617	0.999958	0.999983	0.999991	0.997882	0.999794	0.999263	0.999406	639412	791299	289417	800487	569845	672741	239935	876500	390981	451314
O00193	SMAP	Small acidic protein	RSASPDDDLGSSNWEAADLGNEERK	(S15)	_RS[Phospho (STY)]ASPDDDLGSSNWEAADLGNEERK_.3	_RS[Phospho (STY)]ASPDDDLGSSNWEAADLGNEERK_	1.60599e-05	2.39665e-10	2.54488e-05	6.15685e-07	7.19199e-07	3.71947e-06	2.43732e-06	3.2354e-09	6.11758e-05	5.17533e-07	3.03853e+06	3.93842e+06	1.37276e+06	3877774	1.92539e+06	2.22986e+06	1.68608e+06	4.1712e+06	2601823	2.31044e+06
O00193	SMAP	Small acidic protein	RSASPDDDLGSSNWEAADLGNEER	(S15)	_RS[Phospho (STY)]ASPDDDLGSSNWEAADLGNEER_.3	_RS[Phospho (STY)]ASPDDDLGSSNWEAADLGNEER_	5.74454e-06	8.95847e-07	1.62798e-06	4.4663e-08	2.59341e-05	5.31251e-06	6.30363e-07	1.50191e-06	5.49854e-05	1.63633e-08	1.70683e+06	2652241	1.3743e+06	10080479	965514	1092400	1.19678e+06	1474834	1.1109e+06	2.68733e+06
O00193	SMAP	Small acidic protein	RSASPDDDLGSSNWEAADLGNEER	(S25)	_RSASPDDDLGSS[Phospho (STY)]NWEAADLGNEER_.3	_RSASPDDDLGSS[Phospho (STY)]NWEAADLGNEER_	5.99766e-12	7.30675e-26	1.331e-06	0	2.9613e-12	1.38991e-16	5.52234e-12	5.84801e-10	2.0147e-13	3.85522e-13	1.68584e+06	2.23541e+06	1225275	8164701	863436	954488	885902	1109644	821930	1.97144e+06
O00193	SMAP	Small acidic protein	RSASPDDDLGSSNWEAADLGNEER	(S24)	_RSASPDDDLGS[Phospho (STY)]SNWEAADLGNEER_.3	_RSASPDDDLGS[Phospho (STY)]SNWEAADLGNEER_	2.6131e-09	9.10045e-20	4.80603e-07	3.01796e-35	2.03623e-09	2.0251e-16	2.71607e-11	2.33168e-06	7.79615e-13	5.83749e-12	1.29126e+06	1.9427e+06	1.00138e+06	7348785	702643	806776	807833	991793	747044	1.79427e+06
O00193	SMAP	Small acidic protein	SASPDDDLGSSNWEAADLGNEERK	(S24)	_SASPDDDLGS[Phospho (STY)]SNWEAADLGNEERK_.3	_SASPDDDLGS[Phospho (STY)]SNWEAADLGNEERK_	5.63508e-09	6.22301e-13	4.35334e-10	8.86695e-06	2.99132e-08	2.47386e-12	3.95436e-06	7.12549e-09	1.71666e-05	7.33607e-11	2.25607e+06	2355733	1.21403e+06	883927	1.5964e+06	2.9334e+06	550812	2.15614e+06	1.344e+06	1.21458e+06
O00193	SMAP	Small acidic protein	SASPDDDLGSSNWEAADLGNEERK	(S15)	_S[Phospho (STY)]ASPDDDLGSSNWEAADLGNEERK_.3	_S[Phospho (STY)]ASPDDDLGSSNWEAADLGNEERK_	0.0382717	0.0390245	0.0820672	0.180624	0.18292	0.0196586	0.0620597	0.0857107	0.0622912	0.0653173	2.11231e+06	2.18778e+06	1.12747e+06	838838	1.50736e+06	2729739	514874	2.00086e+06	1.25481e+06	1.13197e+06
O00193	SMAP	Small acidic protein	SASPDDDLGSSNWEAADLGNEERK	(S17)	_SAS[Phospho (STY)]PDDDLGSSNWEAADLGNEERK_.3	_SAS[Phospho (STY)]PDDDLGSSNWEAADLGNEERK_	0.955185	0.954533	0.905559	0.807836	0.796742	0.975866	0.932608	0.907819	0.918211	0.926387	1.86408e+06	1.96588e+06	1.01304e+06	739136	1.35399e+06	2.44019e+06	470976	1.80842e+06	1.13964e+06	1.01315e+06
O00193	SMAP	Small acidic protein	SASPDDDLGSSNWEAADLGNEER	(S17)	_SAS[Phospho (STY)]PDDDLGSSNWEAADLGNEER_.3	_SAS[Phospho (STY)]PDDDLGSSNWEAADLGNEER_	0.976084	0.97765	0.86547	0.885736	0.716207	0.980536	0.83738	0.91182	0.873069	0.948327	962390	1.27823e+06	788333	1.27069e+06	628250	1280297	372467	675318	588047	1.25706e+06
O00193	SMAP	Small acidic protein	SASPDDDLGSSNWEAADLGNEER	(S15)	_S[Phospho (STY)]ASPDDDLGSSNWEAADLGNEER_.3	_S[Phospho (STY)]ASPDDDLGSSNWEAADLGNEER_	0.023162	0.020653	0.17372	0.109618	0.280026	0.0184724	0.0898462	0.0848711	0.121388	0.0670346	890450	1.13525e+06	709687	1.15298e+06	620195	1155117	340624	614141	536162	1.13886e+06
O00193	SMAP	Small acidic protein	RSASPDDDLGSSNWEAADLGNEER	(S17)	_RSAS[Phospho (STY)]PDDDLGSSNWEAADLGNEER_.3	_RSAS[Phospho (STY)]PDDDLGSSNWEAADLGNEER_	0.999994	0.999999	0.999997	1	0.999973	0.999995	0.999999	0.999997	0.999945	1	2.03176e+06	3.15498e+06	1.63821e+06	12148483	1.1533e+06	1.30909e+06	1.50145e+06	1825994	1.37821e+06	3.36682e+06
O00193	SMAP	Small acidic protein	EESAEELQAAEHPDEVEDPK	(S147)	_EES[Phospho (STY)]AEELQAAEHPDEVEDPK_.3	_EES[Phospho (STY)]AEELQAAEHPDEVEDPK_	Filtered	Filtered	Filtered	Filtered	Filtered	Filtered	Filtered	Filtered	Filtered	1	Filtered	Filtered	Filtered	Filtered	Filtered	Filtered	Filtered	Filtered	Filtered	11586.7
O00193	SMAP	Small acidic protein	RSASPDDDLGSSNWEAADLGNEER	(S15,S17)	_RS[Phospho (STY)]AS[Phospho (STY)]PDDDLGSSNWEAADLGNEER_.3	_RS[Phospho (STY)]AS[Phospho (STY)]PDDDLGSSNWEAADLGNEER_	Filtered	Filtered	Filtered	0.0525176	Filtered	Filtered	Filtered	Filtered	Filtered	Filtered	Filtered	Filtered	Filtered	9579.16	Filtered	Filtered	Filtered	Filtered	Filtered	Filtered
O00193	SMAP	Small acidic protein	SASPDDDLGSSNWEAADLGNEER	(S15,S17)	_S[Phospho (STY)]AS[Phospho (STY)]PDDDLGSSNWEAADLGNEER_.3	_S[Phospho (STY)]AS[Phospho (STY)]PDDDLGSSNWEAADLGNEER_	Filtered	Filtered	Filtered	0.0496642	Filtered	Filtered	Filtered	Filtered	Filtered	Filtered	Filtered	Filtered	Filtered	9555.68	Filtered	Filtered	Filtered	Filtered	Filtered	Filtered
O00193	SMAP	Small acidic protein	SASPDDDLGSSNWEAADLGNEER	(S15,S25)	_S[Phospho (STY)]ASPDDDLGSS[Phospho (STY)]NWEAADLGNEER_.3	_S[Phospho (STY)]ASPDDDLGSS[Phospho (STY)]NWEAADLGNEER_	Filtered	Filtered	Filtered	0.0654918	Filtered	Filtered	Filtered	Filtered	Filtered	Filtered	Filtered	Filtered	Filtered	4566.33	Filtered	Filtered	Filtered	Filtered	Filtered	Filtered
O00203	AP3B1	AP-3 complex subunit beta-1	NFYESDDDQK	(S276)	_NFYES[Phospho (STY)]DDDQK_.2	_NFYES[Phospho (STY)]DDDQK_	1	1	1	1	1	1	1	1	1	1	2760433	2901595	1805457	2.5399e+06	2.98862e+06	3.1814e+06	1.25499e+06	1.74597e+06	1.78086e+06	2.06385e+06
O00203	AP3B1	AP-3 complex subunit beta-1	PAPLLESPFK	(S609)	_PAPLLES[Phospho (STY)]PFK_.2	_PAPLLES[Phospho (STY)]PFK_	1	1	1	1	1	1	Filtered	1	1	1	37098.2	80585.1	67280.4	260840	50632.8	70940.4	Filtered	30091.8	34466.1	64444.4
O00221	NFKBIE	NF-kappa-B inhibitor epsilon	SLPESTSAPASGPSDGSPQPCTHPPGPVK	(T172,C187)	_SLPEST[Phospho (STY)]SAPASGPSDGSPQPC[Carbamidomethyl (C)]THPPGPVK_.3	_SLPEST[Phospho (STY)]SAPASGPSDGSPQPC[Carbamidomethyl (C)]THPPGPVK_	Filtered	0.0766836	Filtered	Filtered	Filtered	0.111334	0.0979779	0.00512536	Filtered	Filtered	Filtered	37670.2	Filtered	Filtered	Filtered	90869.6	16894.5	71413.9	Filtered	Filtered
O00221	NFKBIE	NF-kappa-B inhibitor epsilon	SLPESTSAPASGPSDGSPQPCTHPPGPVK	(S167,C187)	_S[Phospho (STY)]LPESTSAPASGPSDGSPQPC[Carbamidomethyl (C)]THPPGPVK_.3	_S[Phospho (STY)]LPESTSAPASGPSDGSPQPC[Carbamidomethyl (C)]THPPGPVK_	Filtered	0.235246	Filtered	Filtered	Filtered	0.0124435	Filtered	0.691548	Filtered	Filtered	Filtered	26402.3	Filtered	Filtered	Filtered	84966.4	Filtered	50830.5	Filtered	Filtered
O00221	NFKBIE	NF-kappa-B inhibitor epsilon	SLPESTSAPASGPSDGSPQPCTHPPGPVK	(S183,C187)	_SLPESTSAPASGPSDGS[Phospho (STY)]PQPC[Carbamidomethyl (C)]THPPGPVK_.3	_SLPESTSAPASGPSDGS[Phospho (STY)]PQPC[Carbamidomethyl (C)]THPPGPVK_	Filtered	0.0269427	Filtered	Filtered	Filtered	0.191263	0.113234	0.000275939	Filtered	Filtered	Filtered	32430.2	Filtered	Filtered	Filtered	72589.9	15811.8	67184.4	Filtered	Filtered
O00221	NFKBIE	NF-kappa-B inhibitor epsilon	SLPESTSAPASGPSDGSPQPCTHPPGPVK	(C187,T188)	_SLPESTSAPASGPSDGSPQPC[Carbamidomethyl (C)]T[Phospho (STY)]HPPGPVK_.3	_SLPESTSAPASGPSDGSPQPC[Carbamidomethyl (C)]T[Phospho (STY)]HPPGPVK_	Filtered	Filtered	Filtered	Filtered	Filtered	0.000838473	0.000523061	Filtered	Filtered	Filtered	Filtered	Filtered	Filtered	Filtered	Filtered	71875.1	15924.9	Filtered	Filtered	Filtered
O00231	PSMD11	26S proteasome non-ATPase regulatory subunit 11	AQSLLSTDR	(S14)	_AQS[Phospho (STY)]LLSTDR_.2	_AQS[Phospho (STY)]LLSTDR_	1	1	0.999997	1	0.998053	Filtered	0.999929	0.999999	0.999998	1	56896.5	112264	56512.3	218254	34077.3	Filtered	55231.7	89040.1	90648.8	280210
O00231	PSMD11	26S proteasome non-ATPase regulatory subunit 11	AQSLLSTDREASIDILHSIVK	(S14)	_AQS[Phospho (STY)]LLSTDREASIDILHSIVK_.3	_AQS[Phospho (STY)]LLSTDREASIDILHSIVK_	0.993498	Filtered	0.999999	0.679211	Filtered	0.868332	Filtered	0.999997	Filtered	0.99988	18791.8	Filtered	19390.3	12004.5	Filtered	9822.34	Filtered	38525.1	Filtered	31783.4
O00255	MEN1	Menin	RESKPEEPPPPK	(S492)	_RES[Phospho (STY)]KPEEPPPPK_.3	_RES[Phospho (STY)]KPEEPPPPK_	1	1	1	1	Filtered	1	Filtered	Filtered	1	Filtered	115206	29049.6	77257.2	16777.3	Filtered	50919.4	Filtered	Filtered	80540.3	Filtered
O00255	MEN1	Menin	RESKPEEPPPPK	(S492)	_RES[Phospho (STY)]KPEEPPPPK_.2	_RES[Phospho (STY)]KPEEPPPPK_	Filtered	Filtered	1	Filtered	Filtered	1	1	Filtered	Filtered	Filtered	Filtered	Filtered	10721	Filtered	Filtered	7576.46	31863.8	Filtered	Filtered	Filtered
O00264	PGRMC1	Membrane-associated progesterone receptor component 1	IVRGDQPAASGDSDDDEPPPLPR	(S57)	_IVRGDQPAASGDS[Phospho (STY)]DDDEPPPLPR_.3	_IVRGDQPAASGDS[Phospho (STY)]DDDEPPPLPR_	1	1	1	1	1	1	1	1	1	1	128338080	62136300	73188752	15018588	109773288	78858744	29657902	67617776	97911872	16579695
O00264	PGRMC1	Membrane-associated progesterone receptor component 1	IVRGDQPAASGDSDDDEPPPLPR	(S57)	_IVRGDQPAASGDS[Phospho (STY)]DDDEPPPLPR_.4	_IVRGDQPAASGDS[Phospho (STY)]DDDEPPPLPR_	0.999852	0.999999	1	0.995288	0.999986	1	0.999999	0.999996	0.999998	0.99427	4.61705e+06	1.75084e+06	2723160	578899	3.94489e+06	2.92457e+06	1.32223e+06	4.68324e+06	4506439	1.16061e+06
O00264	PGRMC1	Membrane-associated progesterone receptor component 1	IVRGDQPAASGDSDDDEPPPLPR	(S54)	_IVRGDQPAAS[Phospho (STY)]GDSDDDEPPPLPR_.3	_IVRGDQPAAS[Phospho (STY)]GDSDDDEPPPLPR_	3.52653e-14	6.01365e-11	4.25052e-10	7.63907e-12	4.925e-14	3.362e-14	2.52004e-16	6.45666e-13	1.72087e-12	1.5169e-19	115596560	55820640	65585852	13533148	99091088	70697416	27832324	63147188	91136624	15506514
O00264	PGRMC1	Membrane-associated progesterone receptor component 1	EGEEPTVYSDEEEPKDESAR	(S181)	_EGEEPTVYS[Phospho (STY)]DEEEPKDESAR_.3	_EGEEPTVYS[Phospho (STY)]DEEEPKDESAR_	0.601711	0.000137506	0.459017	3.44566e-12	0.979229	2.57324e-05	0.999989	1	0.149019	0.999998	64083620	53844928	45124124	46087500	65319972	58011664	53136240	66453484	88637744	43306432
O00264	PGRMC1	Membrane-associated progesterone receptor component 1	EGEEPTVYSDEEEPKDESAR	(S181)	_EGEEPTVYS[Phospho (STY)]DEEEPKDESAR_.4	_EGEEPTVYS[Phospho (STY)]DEEEPKDESAR_	0.000286437	0.000323796	3.38234e-05	0.00143085	1.16609e-05	0.088942	4.45684e-08	0.00202386	0.000493645	5.48969e-06	813918	626982	585387	508624	742413	650314	725874	1.15452e+06	1.15592e+06	775443
O00264	PGRMC1	Membrane-associated progesterone receptor component 1	EGEEPTVYSDEEEPKDESAR	(Y180)	_EGEEPTVY[Phospho (STY)]SDEEEPKDESAR_.3	_EGEEPTVY[Phospho (STY)]SDEEEPKDESAR_	6.84732e-09	6.44787e-09	1.43815e-08	4.55639e-22	8.23376e-09	4.96151e-13	1.79628e-06	0.941413	0.209191	6.24837e-08	51626312	42515928	36285924	36934700	52028828	46003600	49460372	635537	82205888	40430056
O00264	PGRMC1	Membrane-associated progesterone receptor component 1	EGEEPTVYSDEEEPKDESAR	(Y180)	_EGEEPTVY[Phospho (STY)]SDEEEPKDESAR_.4	_EGEEPTVY[Phospho (STY)]SDEEEPKDESAR_	0.999599	0.999664	0.999965	0.998392	0.999982	0.90034	0.999988	0.997578	0.999433	0.999994	759863	587016	552154	496917	699734	606680	671122	1.0998e+06	1.08922e+06	732672
O00264	PGRMC1	Membrane-associated progesterone receptor component 1	GDQPAASGDSDDDEPPPLPR	(S57)	_GDQPAASGDS[Phospho (STY)]DDDEPPPLPR_.3	_GDQPAASGDS[Phospho (STY)]DDDEPPPLPR_	0.999969	0.999753	0.995252	0.999978	0.999955	0.994143	0.746102	1	1	0.106732	27005632	18555852	21302276	18802522	20502796	16232119	19334448	19070086	32042274	30226774
O00264	PGRMC1	Membrane-associated progesterone receptor component 1	EGEEPTVYSDEEEPKDESARK	(Y180)	_EGEEPTVY[Phospho (STY)]SDEEEPKDESARK_.3	_EGEEPTVY[Phospho (STY)]SDEEEPKDESARK_	9.8601e-11	1.37812e-16	6.11758e-14	2.31459e-12	2.77456e-12	7.90075e-11	0.88649	6.79642e-10	2.67099e-10	8.50932e-10	15880129	11037584	9488593	3.49958e+06	20756996	14535356	83993.1	20331912	22456774	4.9726e+06
O00264	PGRMC1	Membrane-associated progesterone receptor component 1	EGEEPTVYSDEEEPKDESARK	(Y180)	_EGEEPTVY[Phospho (STY)]SDEEEPKDESARK_.4	_EGEEPTVY[Phospho (STY)]SDEEEPKDESARK_	8.06634e-08	3.90235e-07	0.0428579	1.57347e-07	3.11362e-07	0.00127964	4.34717e-06	1.42271e-07	2.14837e-06	6.48557e-06	9176307	5124158	4.21108e+06	1.60675e+06	12818513	8109676	3.24192e+06	8053867	8.38022e+06	2.07759e+06
O00264	PGRMC1	Membrane-associated progesterone receptor component 1	EGEEPTVYSDEEEPKDESARK	(S181)	_EGEEPTVYS[Phospho (STY)]DEEEPKDESARK_.3	_EGEEPTVYS[Phospho (STY)]DEEEPKDESARK_	1	0.999999	0.99861	0.982411	0.999999	1	0.999744	1	0.940463	0.999998	22449300	15312408	12980554	4858902	29186916	20164518	8998122	22143550	24329852	5323115
O00264	PGRMC1	Membrane-associated progesterone receptor component 1	EGEEPTVYSDEEEPKDESARK	(S181)	_EGEEPTVYS[Phospho (STY)]DEEEPKDESARK_.4	_EGEEPTVYS[Phospho (STY)]DEEEPKDESARK_	0.999996	0.999999	0.999789	1	1	0.998605	0.999992	1	1	0.999991	3090870	1.69416e+06	1.28661e+06	517786	4143302	2652483	686941	1.81295e+06	1.7803e+06	434041
O00264	PGRMC1	Membrane-associated progesterone receptor component 1	EGEEPTVYSDEEEPKDESAR	(S190)	_EGEEPTVYSDEEEPKDES[Phospho (STY)]AR_.3	_EGEEPTVYSDEEEPKDES[Phospho (STY)]AR_	7.43389e-42	0	5.60519e-45	0	0	0	8.40779e-45	0	2.38221e-44	7.20267e-43	17523796	15100003	12510784	12391432	18358528	16739664	8534348	10502278	14118664	6975568
O00264	PGRMC1	Membrane-associated progesterone receptor component 1	EGEEPTVYSDEEEPKDESARK	(T178)	_EGEEPT[Phospho (STY)]VYSDEEEPKDESARK_.4	_EGEEPT[Phospho (STY)]VYSDEEEPKDESARK_	3.86164e-06	9.9583e-12	0.00115052	1.40621e-07	8.123e-11	1.87059e-06	2.38257e-08	3.41979e-11	3.70599e-09	6.13518e-09	9759497	5.45535e+06	4425054	1.70816e+06	13490046	8616539	3.35128e+06	8368290	8741079	2146851
O00264	PGRMC1	Membrane-associated progesterone receptor component 1	EGEEPTVYSDEEEPK	(S181)	_EGEEPTVYS[Phospho (STY)]DEEEPK_.2	_EGEEPTVYS[Phospho (STY)]DEEEPK_	1	1	1	1	1	1	1	1	1	1	51602376	33463974	23519914	30623438	63130480	34395616	31993894	24160872	38654640	20711760
O00264	PGRMC1	Membrane-associated progesterone receptor component 1	EGEEPTVYSDEEEPK	(S181)	_EGEEPTVYS[Phospho (STY)]DEEEPK_.3	_EGEEPTVYS[Phospho (STY)]DEEEPK_	1	Filtered	0.999998	0.999998	1	1	0.986111	0.996453	Filtered	0.999977	254321	Filtered	136592	159397	229487	112875	57266.6	152279	Filtered	135494
O00264	PGRMC1	Membrane-associated progesterone receptor component 1	EGEEPTVYSDEEEPKDESAR	(T178)	_EGEEPT[Phospho (STY)]VYSDEEEPKDESAR_.3	_EGEEPT[Phospho (STY)]VYSDEEEPKDESAR_	0.380491	0.999861	1	1	0.0206253	0.999982	Filtered	Filtered	Filtered	0.000226047	13251607	10867954	2.0516e+06	9403413	13298708	11578400	Filtered	Filtered	Filtered	10672066
O00264	PGRMC1	Membrane-associated progesterone receptor component 1	GDQPAASGDSDDDEPPPLPR	(S54)	_GDQPAAS[Phospho (STY)]GDSDDDEPPPLPR_.3	_GDQPAAS[Phospho (STY)]GDSDDDEPPPLPR_	0.42316	0.406217	0.95557	0.400386	Filtered	0.0108893	Filtered	Filtered	Filtered	Filtered	408750	288430	176842	185518	Filtered	85584.9	Filtered	Filtered	Filtered	Filtered
O00264	PGRMC1	Membrane-associated progesterone receptor component 1	LLKEGEEPTVYSDEEEPKDESAR	(Y180)	_LLKEGEEPTVY[Phospho (STY)]SDEEEPKDESAR_.4	_LLKEGEEPTVY[Phospho (STY)]SDEEEPKDESAR_	Filtered	Filtered	Filtered	Filtered	Filtered	Filtered	0.986197	0.997435	0.883802	0.998911	Filtered	Filtered	Filtered	Filtered	Filtered	Filtered	689512	817077	1.11654e+06	524160
O00264	PGRMC1	Membrane-associated progesterone receptor component 1	EGEEPTVYSDEEEPKDESARK	(S190)	_EGEEPTVYSDEEEPKDES[Phospho (STY)]ARK_.3	_EGEEPTVYSDEEEPKDES[Phospho (STY)]ARK_	1.40362e-27	Filtered	Filtered	Filtered	1.69706e-40	Filtered	Filtered	Filtered	4.65283e-37	Filtered	4483886	Filtered	Filtered	Filtered	5.76702e+06	Filtered	Filtered	Filtered	2.21048e+06	Filtered
O00264	PGRMC1	Membrane-associated progesterone receptor component 1	DFTPAELR	(T74)	_DFT[Phospho (STY)]PAELR_.2	_DFT[Phospho (STY)]PAELR_	Filtered	1	Filtered	1	Filtered	Filtered	Filtered	Filtered	Filtered	Filtered	Filtered	76721.8	Filtered	202983	Filtered	Filtered	Filtered	Filtered	Filtered	Filtered
O00264	PGRMC1	Membrane-associated progesterone receptor component 1	EGEEPTVYSDEEEPKDESARK	(S181,S190)	_EGEEPTVYS[Phospho (STY)]DEEEPKDES[Phospho (STY)]ARK_.3	_EGEEPTVYS[Phospho (STY)]DEEEPKDES[Phospho (STY)]ARK_	Filtered	Filtered	Filtered	0.00197982	Filtered	Filtered	Filtered	Filtered	Filtered	Filtered	Filtered	Filtered	Filtered	37111.9	Filtered	Filtered	Filtered	Filtered	Filtered	Filtered
O00267	SUPT5H	Transcription elongation factor SPT5	DVTNFTVGGFAPMSPR	(S666)	_DVTNFTVGGFAPMS[Phospho (STY)]PR_.2	_DVTNFTVGGFAPMS[Phospho (STY)]PR_	1	1	1	1	1	1	0.0370633	0.987374	1.64484e-05	6.14269e-05	1.39469e+06	1123828	962268	1.09166e+06	1.74581e+06	1.11338e+06	615273	336925	622503	415538
O00267	SUPT5H	Transcription elongation factor SPT5	DVTNFTVGGFAPMSPR	(S666)	_DVTNFTVGGFAPMS[Phospho (STY)]PR_.3	_DVTNFTVGGFAPMS[Phospho (STY)]PR_	1	1	1	1	1	1	1	1	0.719218	1	120864	90571.7	83938.6	100120	192951	122522	60333.5	36202	78974.3	52041.2
O00267	SUPT5H	Transcription elongation factor SPT5	DVTNFTVGGFAPMSPR	(M665,S666)	_DVTNFTVGGFAPM[Oxidation (M)]S[Phospho (STY)]PR_.2	_DVTNFTVGGFAPM[Oxidation (M)]S[Phospho (STY)]PR_	1	1	1	1	0.983958	0.953612	0.560732	0.472582	0.0408869	0.910957	554245	491106	550770	483687	803137	466273	367221	166931	355942	248919
O00267	SUPT5H	Transcription elongation factor SPT5	DVTNFTVGGFAPMSPR	(M665,S666)	_DVTNFTVGGFAPM[Oxidation (M)]S[Phospho (STY)]PR_.3	_DVTNFTVGGFAPM[Oxidation (M)]S[Phospho (STY)]PR_	1	1	1	1	1	1	0.999975	0.998926	0.000416949	0.998847	59893	49110.3	74841.1	58651.9	135603	83189.6	32600.2	24805.4	35587.1	37026.7
O00267	SUPT5H	Transcription elongation factor SPT5	PRDVTNFTVGGFAPMSPR	(S666)	_PRDVTNFTVGGFAPMS[Phospho (STY)]PR_.3	_PRDVTNFTVGGFAPMS[Phospho (STY)]PR_	1	1	1	1	1	1	1	1	1	Filtered	726577	371050	338500	46521	901425	612054	146471	280504	381778	Filtered
O00267	SUPT5H	Transcription elongation factor SPT5	PRDVTNFTVGGFAPMSPR	(M665,S666)	_PRDVTNFTVGGFAPM[Oxidation (M)]S[Phospho (STY)]PR_.3	_PRDVTNFTVGGFAPM[Oxidation (M)]S[Phospho (STY)]PR_	1	0.999993	1	Filtered	1	1	0.997858	0.964898	0.999219	Filtered	382340	181281	249850	Filtered	573312	359820	80308.4	158330	234254	Filtered
O00267	SUPT5H	Transcription elongation factor SPT5	ISSPMHPSAGGQR	(S671,M673)	_ISS[Phospho (STY)]PM[Oxidation (M)]HPSAGGQR_.3	_ISS[Phospho (STY)]PM[Oxidation (M)]HPSAGGQR_	Filtered	Filtered	Filtered	Filtered	Filtered	Filtered	0.63774	0.487793	0.727846	0.49487	Filtered	Filtered	Filtered	Filtered	Filtered	Filtered	200748	167179	157577	113497
O00267	SUPT5H	Transcription elongation factor SPT5	ISSPMHPSAGGQR	(S671,M673)	_ISS[Phospho (STY)]PM[Oxidation (M)]HPSAGGQR_.2	_ISS[Phospho (STY)]PM[Oxidation (M)]HPSAGGQR_	Filtered	Filtered	Filtered	Filtered	Filtered	Filtered	0.637603	0.371382	0.272936	Filtered	Filtered	Filtered	Filtered	Filtered	Filtered	Filtered	156548	95083.2	102474	Filtered
O00267	SUPT5H	Transcription elongation factor SPT5	ISSPMHPSAGGQR	(S670,M673)	_IS[Phospho (STY)]SPM[Oxidation (M)]HPSAGGQR_.3	_IS[Phospho (STY)]SPM[Oxidation (M)]HPSAGGQR_	Filtered	Filtered	Filtered	Filtered	Filtered	Filtered	0.343069	0.494071	0.331313	0.330411	Filtered	Filtered	Filtered	Filtered	Filtered	Filtered	197270	159678	155683	112365
O00267	SUPT5H	Transcription elongation factor SPT5	ISSPMHPSAGGQR	(S670,M673)	_IS[Phospho (STY)]SPM[Oxidation (M)]HPSAGGQR_.2	_IS[Phospho (STY)]SPM[Oxidation (M)]HPSAGGQR_	Filtered	Filtered	Filtered	Filtered	Filtered	Filtered	0.0610455	0.629053	0.727886	Filtered	Filtered	Filtered	Filtered	Filtered	Filtered	Filtered	126908	67177.1	79922.6	Filtered
O00267	SUPT5H	Transcription elongation factor SPT5	ISSPMHPSAGGQR	(S670)	_IS[Phospho (STY)]SPMHPSAGGQR_.3	_IS[Phospho (STY)]SPMHPSAGGQR_	Filtered	Filtered	0.385731	Filtered	Filtered	Filtered	0.384384	0.479987	0.435972	0.335447	Filtered	Filtered	59543.4	Filtered	Filtered	Filtered	95230.3	37341.1	80887.9	85166.1
O00267	SUPT5H	Transcription elongation factor SPT5	ISSPMHPSAGGQR	(S670)	_IS[Phospho (STY)]SPMHPSAGGQR_.2	_IS[Phospho (STY)]SPMHPSAGGQR_	Filtered	Filtered	Filtered	Filtered	Filtered	Filtered	0.0262092	0.144636	0.197126	0.187339	Filtered	Filtered	Filtered	Filtered	Filtered	Filtered	101105	41666.6	70408.6	52135
O00267	SUPT5H	Transcription elongation factor SPT5	ISSPMHPSAGGQR	(S671)	_ISS[Phospho (STY)]PMHPSAGGQR_.2	_ISS[Phospho (STY)]PMHPSAGGQR_	Filtered	Filtered	Filtered	Filtered	Filtered	Filtered	0.976662	0.866564	0.828458	0.803739	Filtered	Filtered	Filtered	Filtered	Filtered	Filtered	120852	51577.1	86771.8	61403.3
O00267	SUPT5H	Transcription elongation factor SPT5	ISSPMHPSAGGQR	(S671)	_ISS[Phospho (STY)]PMHPSAGGQR_.3	_ISS[Phospho (STY)]PMHPSAGGQR_	Filtered	Filtered	Filtered	Filtered	Filtered	Filtered	0.550982	Filtered	Filtered	Filtered	Filtered	Filtered	Filtered	Filtered	Filtered	Filtered	39599.3	Filtered	Filtered	Filtered
O00267	SUPT5H	Transcription elongation factor SPT5	TPMYGSQTPMYGSGSRTPMYGSQTPLQDGSR	(Y787)	_TPMYGSQTPMYGSGSRTPMY[Phospho (STY)]GSQTPLQDGSR_.4	_TPMYGSQTPMYGSGSRTPMY[Phospho (STY)]GSQTPLQDGSR_	Filtered	Filtered	0.844815	Filtered	Filtered	Filtered	Filtered	Filtered	Filtered	Filtered	Filtered	Filtered	5358.76	Filtered	Filtered	Filtered	Filtered	Filtered	Filtered	Filtered
O00273	DFFA	DNA fragmentation factor subunit alpha	ASPPGDLQNPK	(S315)	_AS[Phospho (STY)]PPGDLQNPK_.2	_AS[Phospho (STY)]PPGDLQNPK_	1	1	Filtered	1	1	1	Filtered	1	Filtered	1	68446.3	219418	Filtered	520933	111936	187741	Filtered	167268	Filtered	264692
O00273	DFFA	DNA fragmentation factor subunit alpha	NYSREQHGVAASCLEDLR	(S28,C38)	_NYS[Phospho (STY)]REQHGVAASC[Carbamidomethyl (C)]LEDLR_.3	_NYS[Phospho (STY)]REQHGVAASC[Carbamidomethyl (C)]LEDLR_	1	1	1	1	Filtered	1	Filtered	1	Filtered	Filtered	76967.1	225688	100275	268807	Filtered	204718	Filtered	80398.3	Filtered	Filtered
O00273	DFFA	DNA fragmentation factor subunit alpha	ETSSDVALASHILTALR	(T231)	_ET[Phospho (STY)]SSDVALASHILTALR_.3	_ET[Phospho (STY)]SSDVALASHILTALR_	Filtered	0.16452	0.214838	0.123024	Filtered	0.230748	Filtered	Filtered	Filtered	0.178965	Filtered	4401.19	1684.16	14566	Filtered	2005.3	Filtered	Filtered	Filtered	5402.76
O00273	DFFA	DNA fragmentation factor subunit alpha	ETSSDVALASHILTALR	(S233)	_ETSS[Phospho (STY)]DVALASHILTALR_.3	_ETSS[Phospho (STY)]DVALASHILTALR_	Filtered	0.197702	Filtered	0.196246	Filtered	0.180876	Filtered	Filtered	Filtered	Filtered	Filtered	2567.64	Filtered	5035.54	Filtered	650.711	Filtered	Filtered	Filtered	Filtered
O00273	DFFA	DNA fragmentation factor subunit alpha	ETSSDVALASHILTALR	(S232)	_ETS[Phospho (STY)]SDVALASHILTALR_.3	_ETS[Phospho (STY)]SDVALASHILTALR_	Filtered	0.619001	Filtered	0.699145	Filtered	Filtered	Filtered	Filtered	Filtered	Filtered	Filtered	4445.7	Filtered	12476.2	Filtered	Filtered	Filtered	Filtered	Filtered	Filtered
O00273	DFFA	DNA fragmentation factor subunit alpha	SISASKASPPGDLQNPK	(S312)	_SISAS[Phospho (STY)]KASPPGDLQNPK_.2	_SISAS[Phospho (STY)]KASPPGDLQNPK_	Filtered	Filtered	Filtered	Filtered	Filtered	Filtered	Filtered	Filtered	Filtered	0.0631008	Filtered	Filtered	Filtered	Filtered	Filtered	Filtered	Filtered	Filtered	Filtered	28805.5
O00291	HIP1	Huntingtin-interacting protein 1	FDDIFGSSFSSDPFNFNSQNGVNK	(S357)	_FDDIFGSSFSS[Phospho (STY)]DPFNFNSQNGVNK_.3	_FDDIFGSSFSS[Phospho (STY)]DPFNFNSQNGVNK_	0.160261	Filtered	0.687641	Filtered	Filtered	Filtered	Filtered	Filtered	Filtered	Filtered	9805.91	Filtered	10942.5	Filtered	Filtered	Filtered	Filtered	Filtered	Filtered	Filtered
O00291	HIP1	Huntingtin-interacting protein 1	ASALSEHISPVVVIPAEASSPDSEPVLEK	(S320)	_ASALSEHISPVVVIPAEASS[Phospho (STY)]PDSEPVLEK_.4	_ASALSEHISPVVVIPAEASS[Phospho (STY)]PDSEPVLEK_	Filtered	Filtered	0.407379	Filtered	Filtered	Filtered	Filtered	Filtered	Filtered	Filtered	Filtered	Filtered	81347.1	Filtered	Filtered	Filtered	Filtered	Filtered	Filtered	Filtered
O00330	PDHX	Pyruvate dehydrogenase protein X component, mitochondrial	PSEPRPSPEPQISIPVK	(S162)	_PSEPRPS[Phospho (STY)]PEPQISIPVK_.3	_PSEPRPS[Phospho (STY)]PEPQISIPVK_	0.992095	Filtered	0.501092	0.992131	Filtered	0.984307	0.99176	Filtered	0.998208	Filtered	67451.6	Filtered	85602.2	141062	Filtered	100687	90569.4	Filtered	115483	Filtered
O00330	PDHX	Pyruvate dehydrogenase protein X component, mitochondrial	PSEPRPSPEPQISIPVK	(S157)	_PS[Phospho (STY)]EPRPSPEPQISIPVK_.3	_PS[Phospho (STY)]EPRPSPEPQISIPVK_	0.00788767	Filtered	0.427532	0.269869	Filtered	0.00847316	0.00390655	0.840053	Filtered	Filtered	53581.6	Filtered	79829.7	124475	Filtered	96258.6	71496	42415.3	Filtered	Filtered
O00330	PDHX	Pyruvate dehydrogenase protein X component, mitochondrial	ILMPSLSPTMEEGNIVK	(S65)	_ILMPSLS[Phospho (STY)]PTMEEGNIVK_.2	_ILMPSLS[Phospho (STY)]PTMEEGNIVK_	0.986863	Filtered	Filtered	Filtered	Filtered	Filtered	Filtered	Filtered	Filtered	Filtered	14361.9	Filtered	Filtered	Filtered	Filtered	Filtered	Filtered	Filtered	Filtered	Filtered
O00330	PDHX	Pyruvate dehydrogenase protein X component, mitochondrial	PSEPRPSPEPQISIPVK	(S168)	_PSEPRPSPEPQIS[Phospho (STY)]IPVK_.3	_PSEPRPSPEPQIS[Phospho (STY)]IPVK_	Filtered	Filtered	Filtered	5.40105e-11	Filtered	Filtered	Filtered	Filtered	Filtered	Filtered	Filtered	Filtered	Filtered	4158.33	Filtered	Filtered	Filtered	Filtered	Filtered	Filtered
O00358	FOXE1	Forkhead box protein E1	TSPGQFGALGACYNPGGQLGGASAGAYHAR	(C339,Y340)	_TSPGQFGALGAC[Carbamidomethyl (C)]Y[Phospho (STY)]NPGGQLGGASAGAYHAR_.3	_TSPGQFGALGAC[Carbamidomethyl (C)]Y[Phospho (STY)]NPGGQLGGASAGAYHAR_	Filtered	Filtered	Filtered	0.999938	Filtered	Filtered	Filtered	Filtered	Filtered	Filtered	Filtered	Filtered	Filtered	114841	Filtered	Filtered	Filtered	Filtered	Filtered	Filtered
O00358	FOXE1	Forkhead box protein E1	LAGPASPPAGGSSGGVETTVDFYGR	(S308)	_LAGPAS[Phospho (STY)]PPAGGSSGGVETTVDFYGR_.3	_LAGPAS[Phospho (STY)]PPAGGSSGGVETTVDFYGR_	Filtered	Filtered	Filtered	0.0662065	Filtered	Filtered	Filtered	Filtered	Filtered	Filtered	Filtered	Filtered	Filtered	28289.3	Filtered	Filtered	Filtered	Filtered	Filtered	Filtered
O00358	FOXE1	Forkhead box protein E1	LAGPASPPAGGSSGGVETTVDFYGR	(S315)	_LAGPASPPAGGSS[Phospho (STY)]GGVETTVDFYGR_.3	_LAGPASPPAGGSS[Phospho (STY)]GGVETTVDFYGR_	Filtered	Filtered	Filtered	0.536064	Filtered	Filtered	Filtered	Filtered	Filtered	Filtered	Filtered	Filtered	Filtered	12645.7	Filtered	Filtered	Filtered	Filtered	Filtered	Filtered
O00400	SLC33A1	Acetyl-coenzyme A transporter 1	RPGNFSHSLDMK	(S22,M25)	_RPGNFSHS[Phospho (STY)]LDM[Oxidation (M)]K_.3	_RPGNFSHS[Phospho (STY)]LDM[Oxidation (M)]K_	0.999223	0.963805	0.26769	1	0.188841	Filtered	Filtered	Filtered	Filtered	Filtered	67607.7	87180.1	56364.9	243552	67404.3	Filtered	Filtered	Filtered	Filtered	Filtered
O00400	SLC33A1	Acetyl-coenzyme A transporter 1	RPGNFSHSLDMK	(S22)	_RPGNFSHS[Phospho (STY)]LDMK_.3	_RPGNFSHS[Phospho (STY)]LDMK_	0.999991	1	0.82086	1	0.5	Filtered	Filtered	Filtered	Filtered	Filtered	38193.5	33844.1	14800.3	122198	19771	Filtered	Filtered	Filtered	Filtered	Filtered
O00400	SLC33A1	Acetyl-coenzyme A transporter 1	RPGNFSHSLDMK	(S22)	_RPGNFSHS[Phospho (STY)]LDMK_.2	_RPGNFSHS[Phospho (STY)]LDMK_	Filtered	0.944173	Filtered	0.708944	Filtered	Filtered	Filtered	Filtered	Filtered	Filtered	Filtered	383.644	Filtered	11626.1	Filtered	Filtered	Filtered	Filtered	Filtered	Filtered
O00401	WASL	Neural Wiskott-Aldrich syndrome protein	VIYDFIEK	(Y256)	_VIY[Phospho (STY)]DFIEK_.2	_VIY[Phospho (STY)]DFIEK_	1	1	1	1	1	1	Filtered	1	Filtered	1	18990.9	10602.5	8776.43	12514.2	21089.1	11310.2	Filtered	30177.4	Filtered	7903.26
O00409	FOXN3	Forkhead box protein N3	SVSPVQDLDDDTPPSPAHSDMPYDAR	(S83,S97)	_S[Phospho (STY)]VSPVQDLDDDTPPS[Phospho (STY)]PAHSDMPYDAR_.3	_S[Phospho (STY)]VSPVQDLDDDTPPS[Phospho (STY)]PAHSDMPYDAR_	0.00422816	7.14939e-06	0.0219839	0.00545668	Filtered	0.00117507	0.000286091	0.000273241	0.00169113	0.00429935	71805.9	60177.1	13074.8	27524.2	Filtered	39161.2	20451.7	16136.9	14399.8	17371.7
O00409	FOXN3	Forkhead box protein N3	SVSPVQDLDDDTPPSPAHSDMPYDAR	(S83)	_S[Phospho (STY)]VSPVQDLDDDTPPSPAHSDMPYDAR_.3	_S[Phospho (STY)]VSPVQDLDDDTPPSPAHSDMPYDAR_	0.114982	0.1137	Filtered	Filtered	Filtered	Filtered	Filtered	Filtered	Filtered	Filtered	75336	48306.4	Filtered	Filtered	Filtered	Filtered	Filtered	Filtered	Filtered	Filtered
O00409	FOXN3	Forkhead box protein N3	SVSPVQDLDDDTPPSPAHSDMPYDAR	(S85,S97)	_SVS[Phospho (STY)]PVQDLDDDTPPS[Phospho (STY)]PAHSDMPYDAR_.3	_SVS[Phospho (STY)]PVQDLDDDTPPS[Phospho (STY)]PAHSDMPYDAR_	0.0664039	0.117015	Filtered	Filtered	Filtered	Filtered	Filtered	Filtered	Filtered	Filtered	54310.6	45881.5	Filtered	Filtered	Filtered	Filtered	Filtered	Filtered	Filtered	Filtered
O00418	EEF2K	Eukaryotic elongation factor 2 kinase	KYESDEDSLGSSGR	(S470)	_KYES[Phospho (STY)]DEDSLGSSGR_.2	_KYES[Phospho (STY)]DEDSLGSSGR_	Filtered	Filtered	Filtered	0.915945	Filtered	0.0942621	0.00024256	0.0211556	0.00708029	0.00705433	Filtered	Filtered	Filtered	29663.2	Filtered	16555.5	10156.8	8653.15	16230.7	8674.91
O00418	EEF2K	Eukaryotic elongation factor 2 kinase	KYESDEDSLGSSGR	(S470)	_KYES[Phospho (STY)]DEDSLGSSGR_.3	_KYES[Phospho (STY)]DEDSLGSSGR_	Filtered	Filtered	Filtered	0.994832	Filtered	Filtered	Filtered	Filtered	Filtered	Filtered	Filtered	Filtered	Filtered	17091.9	Filtered	Filtered	Filtered	Filtered	Filtered	Filtered
O00418	EEF2K	Eukaryotic elongation factor 2 kinase	ADEDLIFRLEGVDGGQSPR	(S18)	_[Acetyl (Protein N-term)]ADEDLIFRLEGVDGGQS[Phospho (STY)]PR_.3	_[Acetyl (Protein N-term)]ADEDLIFRLEGVDGGQS[Phospho (STY)]PR_	1	1	Filtered	1	Filtered	1	Filtered	Filtered	Filtered	Filtered	3326.24	5753.68	Filtered	4928.44	Filtered	8019.21	Filtered	Filtered	Filtered	Filtered
O00418	EEF2K	Eukaryotic elongation factor 2 kinase	ADEDLIFRLEGVDGGQSPR	(S18)	_A[Acetyl (Protein N-term)]DEDLIFRLEGVDGGQS[Phospho (STY)]PR_.3	_A[Acetyl (Protein N-term)]DEDLIFRLEGVDGGQS[Phospho (STY)]PR_	1	1	1	Filtered	Filtered	1	Filtered	Filtered	Filtered	Filtered	2896.3	4781.12	5512.75	Filtered	Filtered	6914.78	Filtered	Filtered	Filtered	Filtered
O00418	EEF2K	Eukaryotic elongation factor 2 kinase	ASAVALEVQR	(S500)	_AS[Phospho (STY)]AVALEVQR_.2	_AS[Phospho (STY)]AVALEVQR_	Filtered	Filtered	Filtered	1	Filtered	Filtered	Filtered	Filtered	Filtered	Filtered	Filtered	Filtered	Filtered	44798.6	Filtered	Filtered	Filtered	Filtered	Filtered	Filtered
O00418	EEF2K	Eukaryotic elongation factor 2 kinase	KYESDEDSLGSSGR	(S474)	_KYESDEDS[Phospho (STY)]LGSSGR_.3	_KYESDEDS[Phospho (STY)]LGSSGR_	Filtered	Filtered	Filtered	0.984784	Filtered	Filtered	Filtered	Filtered	Filtered	Filtered	Filtered	Filtered	Filtered	21987	Filtered	Filtered	Filtered	Filtered	Filtered	Filtered
O00418	EEF2K	Eukaryotic elongation factor 2 kinase	KYESDEDSLGSSGR	(S474)	_KYESDEDS[Phospho (STY)]LGSSGR_.2	_KYESDEDS[Phospho (STY)]LGSSGR_	Filtered	Filtered	Filtered	0.010216	Filtered	Filtered	Filtered	Filtered	Filtered	Filtered	Filtered	Filtered	Filtered	5326	Filtered	Filtered	Filtered	Filtered	Filtered	Filtered
O00418	EEF2K	Eukaryotic elongation factor 2 kinase	DHDHLDNHRESENSGDSGYPSEK	(S435,S438)	_DHDHLDNHRES[Phospho (STY)]ENS[Phospho (STY)]GDSGYPSEK_.4	_DHDHLDNHRES[Phospho (STY)]ENS[Phospho (STY)]GDSGYPSEK_	Filtered	0.993564	Filtered	Filtered	Filtered	Filtered	Filtered	Filtered	Filtered	Filtered	Filtered	6848.2	Filtered	Filtered	Filtered	Filtered	Filtered	Filtered	Filtered	Filtered
O00418	EEF2K	Eukaryotic elongation factor 2 kinase	KYESDEDSLGSSGR	(Y468,S474)	_KY[Phospho (STY)]ESDEDS[Phospho (STY)]LGSSGR_.3	_KY[Phospho (STY)]ESDEDS[Phospho (STY)]LGSSGR_	Filtered	Filtered	Filtered	0.150764	Filtered	Filtered	Filtered	Filtered	Filtered	Filtered	Filtered	Filtered	Filtered	5555.84	Filtered	Filtered	Filtered	Filtered	Filtered	Filtered
O00418	EEF2K	Eukaryotic elongation factor 2 kinase	KYESDEDSLGSSGR	(S478)	_KYESDEDSLGSS[Phospho (STY)]GR_.3	_KYESDEDSLGSS[Phospho (STY)]GR_	Filtered	Filtered	Filtered	0.000669939	Filtered	Filtered	Filtered	Filtered	Filtered	Filtered	Filtered	Filtered	Filtered	594.375	Filtered	Filtered	Filtered	Filtered	Filtered	Filtered
O00418	EEF2K	Eukaryotic elongation factor 2 kinase	DHDHLDNHRESENSGDSGYPSEK	(S445)	_DHDHLDNHRESENSGDSGYPS[Phospho (STY)]EK_.4	_DHDHLDNHRESENSGDSGYPS[Phospho (STY)]EK_	Filtered	Filtered	Filtered	Filtered	Filtered	0.638887	Filtered	Filtered	Filtered	Filtered	Filtered	Filtered	Filtered	Filtered	Filtered	9680.21	Filtered	Filtered	Filtered	Filtered
O00418	EEF2K	Eukaryotic elongation factor 2 kinase	YSSSGSPANSFHFK	(S74)	_YSSSGS[Phospho (STY)]PANSFHFK_.3	_YSSSGS[Phospho (STY)]PANSFHFK_	Filtered	Filtered	Filtered	Filtered	Filtered	0.00553574	Filtered	Filtered	Filtered	Filtered	Filtered	Filtered	Filtered	Filtered	Filtered	6148.45	Filtered	Filtered	Filtered	Filtered
O00421	CCRL2	C-C chemokine receptor-like 2	GQSAQGTSREEPDHSTEV	(T342)	_GQSAQGTSREEPDHST[Phospho (STY)]EV_.3	_GQSAQGTSREEPDHST[Phospho (STY)]EV_	0.792308	0.493521	0.810781	Filtered	0.326126	0.97342	0.524936	Filtered	0.753726	Filtered	105659	17634.7	34765	Filtered	155110	23052.3	43792	Filtered	64139.6	Filtered
O00421	CCRL2	C-C chemokine receptor-like 2	GQSAQGTSREEPDHSTEV	(S341)	_GQSAQGTSREEPDHS[Phospho (STY)]TEV_.2	_GQSAQGTSREEPDHS[Phospho (STY)]TEV_	0.0122988	0.0555802	0.0223903	Filtered	0.0239427	0.690797	0.0668416	Filtered	0.0675098	Filtered	45280.7	6737.79	17027	Filtered	59027.2	9993.93	34110.5	Filtered	42015.9	Filtered
O00421	CCRL2	C-C chemokine receptor-like 2	GQSAQGTSREEPDHSTEV	(S329)	_GQS[Phospho (STY)]AQGTSREEPDHSTEV_.3	_GQS[Phospho (STY)]AQGTSREEPDHSTEV_	0.00370942	0.999986	0.999932	0.999961	0.990903	0.999995	0.939419	0.942463	Filtered	Filtered	33887.1	22382.4	38829.5	5679.58	76908.2	42238.3	29376.8	20524.4	Filtered	Filtered
O00421	CCRL2	C-C chemokine receptor-like 2	GQSAQGTSREEPDHSTEV	(S329)	_GQS[Phospho (STY)]AQGTSREEPDHSTEV_.2	_GQS[Phospho (STY)]AQGTSREEPDHSTEV_	0.899197	0.999995	0.999987	Filtered	0.999998	1	Filtered	Filtered	Filtered	Filtered	23544.3	19220.2	25815	Filtered	49322.4	33501.9	Filtered	Filtered	Filtered	Filtered
O00421	CCRL2	C-C chemokine receptor-like 2	GQSAQGTSREEPDHSTEV	(S334)	_GQSAQGTS[Phospho (STY)]REEPDHSTEV_.3	_GQSAQGTS[Phospho (STY)]REEPDHSTEV_	0.708888	5.12441e-07	0.000441304	Filtered	0.022529	4.67033e-07	Filtered	Filtered	Filtered	Filtered	23700	9942.52	20948.9	Filtered	45172.4	21725.6	Filtered	Filtered	Filtered	Filtered
O00425	IGF2BP3	Insulin-like growth factor 2 mRNA-binding protein 3	DQTPDENDQVVVK	(T528)	_DQT[Phospho (STY)]PDENDQVVVK_.2	_DQT[Phospho (STY)]PDENDQVVVK_	Filtered	Filtered	Filtered	1	Filtered	Filtered	Filtered	Filtered	Filtered	Filtered	Filtered	Filtered	Filtered	41738.9	Filtered	Filtered	Filtered	Filtered	Filtered	Filtered
O00425	IGF2BP3	Insulin-like growth factor 2 mRNA-binding protein 3	SITILSTPEGTSAACK	(T245,C257)	_SIT[Phospho (STY)]ILSTPEGTSAAC[Carbamidomethyl (C)]K_.2	_SIT[Phospho (STY)]ILSTPEGTSAAC[Carbamidomethyl (C)]K_	Filtered	Filtered	Filtered	Filtered	Filtered	Filtered	Filtered	0.58586	Filtered	Filtered	Filtered	Filtered	Filtered	Filtered	Filtered	Filtered	Filtered	35542.7	Filtered	Filtered
O00429	DNM1L	Dynamin-1-like protein	SKPIPIMPASPQK	(S616)	_SKPIPIMPAS[Phospho (STY)]PQK_.2	_SKPIPIMPAS[Phospho (STY)]PQK_	Filtered	0.999999	0.998161	1	Filtered	1	0.999998	1	Filtered	1	Filtered	23463.2	56021.5	277884	Filtered	204046	50941.2	181971	Filtered	219485
O00429	DNM1L	Dynamin-1-like protein	SKPIPIMPASPQK	(S616)	_SKPIPIMPAS[Phospho (STY)]PQK_.3	_SKPIPIMPAS[Phospho (STY)]PQK_	Filtered	0.999769	0.999946	1	Filtered	1	Filtered	1	Filtered	1	Filtered	8453.39	29517.4	136889	Filtered	145416	Filtered	69564.3	Filtered	79193
O00429	DNM1L	Dynamin-1-like protein	PIPIMPASPQK	(S616)	_PIPIMPAS[Phospho (STY)]PQK_.2	_PIPIMPAS[Phospho (STY)]PQK_	Filtered	1	Filtered	1	Filtered	1	Filtered	Filtered	Filtered	1	Filtered	39220.9	Filtered	145033	Filtered	38020.7	Filtered	Filtered	Filtered	20257.4
O00429	DNM1L	Dynamin-1-like protein	SKPIPIMPASPQK	(M613,S616)	_SKPIPIM[Oxidation (M)]PAS[Phospho (STY)]PQK_.2	_SKPIPIM[Oxidation (M)]PAS[Phospho (STY)]PQK_	Filtered	Filtered	Filtered	1	Filtered	1	Filtered	1	Filtered	1	Filtered	Filtered	Filtered	44987.9	Filtered	93226.8	Filtered	36999.2	Filtered	32367.5
O00429	DNM1L	Dynamin-1-like protein	SKPIPIMPASPQK	(M613,S616)	_SKPIPIM[Oxidation (M)]PAS[Phospho (STY)]PQK_.3	_SKPIPIM[Oxidation (M)]PAS[Phospho (STY)]PQK_	Filtered	Filtered	Filtered	1	Filtered	1	Filtered	Filtered	Filtered	Filtered	Filtered	Filtered	Filtered	21706.9	Filtered	30692.6	Filtered	Filtered	Filtered	Filtered
O00429	DNM1L	Dynamin-1-like protein	ELPSAVSRDK	(S529)	_ELPSAVS[Phospho (STY)]RDK_.2	_ELPSAVS[Phospho (STY)]RDK_	Filtered	0.999593	0.888696	0.99648	Filtered	Filtered	Filtered	Filtered	Filtered	Filtered	Filtered	13148.3	4197.94	10681.4	Filtered	Filtered	Filtered	Filtered	Filtered	Filtered
O00443	PIK3C2A	Phosphatidylinositol 4-phosphate 3-kinase C2 domain-containing subunit alpha	VSNLQVSPK	(S259)	_VSNLQVS[Phospho (STY)]PK_.2	_VSNLQVS[Phospho (STY)]PK_	1	1	1	1	1	1	1	1	1	1	276298	210735	299666	79616.8	196278	170074	161895	60385.7	135620	86755.4
O00443	PIK3C2A	Phosphatidylinositol 4-phosphate 3-kinase C2 domain-containing subunit alpha	GFELSSSTR	(T61)	_GFELSSST[Phospho (STY)]R_.2	_GFELSSST[Phospho (STY)]R_	0.0101611	0.127844	0.0262128	0.0671424	0.00124291	0.000673738	0.0161969	0.154882	0.058945	0.0577874	71254.5	66698.6	64855.5	87022.2	96025.4	64771.6	157790	102454	112670	67046.4
O00443	PIK3C2A	Phosphatidylinositol 4-phosphate 3-kinase C2 domain-containing subunit alpha	GFELSSSTR	(S60)	_GFELSSS[Phospho (STY)]TR_.2	_GFELSSS[Phospho (STY)]TR_	0.32171	0.0708401	0.296829	0.109134	0.00130926	0.00901363	0.837667	0.622666	0.535251	0.43348	68957.4	63690.8	62531.6	83421.4	91218.9	61022	153355	100276	111844	67840
O00443	PIK3C2A	Phosphatidylinositol 4-phosphate 3-kinase C2 domain-containing subunit alpha	SQSLNIR	(S338)	_SQS[Phospho (STY)]LNIR_.2	_SQS[Phospho (STY)]LNIR_	0.682119	1	0.441716	0.997162	0.428292	0.916142	0.912976	Filtered	0.825934	Filtered	29718.2	30045.9	21087	25143.3	12529.5	7346.1	7432.5	Filtered	17080	Filtered
O00443	PIK3C2A	Phosphatidylinositol 4-phosphate 3-kinase C2 domain-containing subunit alpha	GFELSSSTRK	(T61)	_GFELSSST[Phospho (STY)]RK_.2	_GFELSSST[Phospho (STY)]RK_	Filtered	Filtered	Filtered	0.0416316	Filtered	0.0453634	0.0298194	0.076031	Filtered	Filtered	Filtered	Filtered	Filtered	8046.37	Filtered	11346.6	14347	6733.73	Filtered	Filtered
O00443	PIK3C2A	Phosphatidylinositol 4-phosphate 3-kinase C2 domain-containing subunit alpha	SADAGSFSPTPGQIGGAVK	(S1553)	_SADAGSFS[Phospho (STY)]PTPGQIGGAVK_.2	_SADAGSFS[Phospho (STY)]PTPGQIGGAVK_	Filtered	0.354102	0.997974	Filtered	Filtered	0.059161	Filtered	Filtered	Filtered	Filtered	Filtered	78899.3	148567	Filtered	Filtered	69660.8	Filtered	Filtered	Filtered	Filtered
O00443	PIK3C2A	Phosphatidylinositol 4-phosphate 3-kinase C2 domain-containing subunit alpha	LLLDDSFETK	(T111)	_LLLDDSFET[Phospho (STY)]K_.2	_LLLDDSFET[Phospho (STY)]K_	Filtered	0.5	Filtered	0.5	0.5	Filtered	Filtered	Filtered	Filtered	Filtered	Filtered	8933.91	Filtered	8353.25	14272	Filtered	Filtered	Filtered	Filtered	Filtered
O00443	PIK3C2A	Phosphatidylinositol 4-phosphate 3-kinase C2 domain-containing subunit alpha	GFELSSSTRK	(S60)	_GFELSSS[Phospho (STY)]TRK_.2	_GFELSSS[Phospho (STY)]TRK_	Filtered	Filtered	Filtered	0.555761	Filtered	Filtered	0.67992	0.916435	Filtered	Filtered	Filtered	Filtered	Filtered	8119.45	Filtered	Filtered	14351.7	6728.82	Filtered	Filtered
O00443	PIK3C2A	Phosphatidylinositol 4-phosphate 3-kinase C2 domain-containing subunit alpha	SADAGSFSPTPGQIGGAVK	(S1546)	_S[Phospho (STY)]ADAGSFSPTPGQIGGAVK_.2	_S[Phospho (STY)]ADAGSFSPTPGQIGGAVK_	Filtered	Filtered	0.000177324	Filtered	Filtered	0.898115	Filtered	Filtered	Filtered	Filtered	Filtered	Filtered	139813	Filtered	Filtered	65616.3	Filtered	Filtered	Filtered	Filtered
O00443	PIK3C2A	Phosphatidylinositol 4-phosphate 3-kinase C2 domain-containing subunit alpha	SADAGSFSPTPGQIGGAVK	(S1551)	_SADAGS[Phospho (STY)]FSPTPGQIGGAVK_.2	_SADAGS[Phospho (STY)]FSPTPGQIGGAVK_	Filtered	Filtered	0.00120053	Filtered	Filtered	0.0158038	Filtered	Filtered	Filtered	Filtered	Filtered	Filtered	130606	Filtered	Filtered	60333.6	Filtered	Filtered	Filtered	Filtered
O00443	PIK3C2A	Phosphatidylinositol 4-phosphate 3-kinase C2 domain-containing subunit alpha	SLSVATVTR	(S329)	_SLS[Phospho (STY)]VATVTR_.2	_SLS[Phospho (STY)]VATVTR_	Filtered	0.995141	Filtered	Filtered	Filtered	Filtered	Filtered	Filtered	0.998866	Filtered	Filtered	20983.4	Filtered	Filtered	Filtered	Filtered	Filtered	Filtered	64005.2	Filtered
O00453	LST1	Leukocyte-specific transcript 1 protein	SWAQGSSEQELHYASLQR	(S50)	_SWAQGSS[Phospho (STY)]EQELHYASLQR_.3	_SWAQGSS[Phospho (STY)]EQELHYASLQR_	0.793654	0.960329	0.918505	0.932368	0.765217	0.747393	0.840037	0.319939	0.869898	0.882492	742299	1.04721e+06	553173	514627	720534	731562	340170	240615	831155	674794
O00453	LST1	Leukocyte-specific transcript 1 protein	SWAQGSSEQELHYASLQRLPVPSSEGPDLR	(S50,S58)	_SWAQGSS[Phospho (STY)]EQELHYAS[Phospho (STY)]LQRLPVPSSEGPDLR_.4	_SWAQGSS[Phospho (STY)]EQELHYAS[Phospho (STY)]LQRLPVPSSEGPDLR_	0.357767	Filtered	0.0274906	Filtered	Filtered	0.308402	Filtered	Filtered	Filtered	Filtered	18023.2	Filtered	10084	Filtered	Filtered	23220.3	Filtered	Filtered	Filtered	Filtered
O00453	LST1	Leukocyte-specific transcript 1 protein	SWAQGSSEQELHYASLQR	(S50,S58)	_SWAQGSS[Phospho (STY)]EQELHYAS[Phospho (STY)]LQR_.3	_SWAQGSS[Phospho (STY)]EQELHYAS[Phospho (STY)]LQR_	Filtered	Filtered	Filtered	0.0127604	Filtered	Filtered	Filtered	Filtered	Filtered	Filtered	Filtered	Filtered	Filtered	98253.4	Filtered	Filtered	Filtered	Filtered	Filtered	Filtered
O00459	PIK3R2	Phosphatidylinositol 3-kinase regulatory subunit beta	APPPPSSPPPGGAPDGSEPSPDFPALLVEK	(S262)	_APPPPS[Phospho (STY)]SPPPGGAPDGSEPSPDFPALLVEK_.3	_APPPPS[Phospho (STY)]SPPPGGAPDGSEPSPDFPALLVEK_	Filtered	0.180157	0.433623	0.893821	0.454428	0.880405	Filtered	Filtered	Filtered	Filtered	Filtered	29158.3	48549.7	89581.4	35432	138362	Filtered	Filtered	Filtered	Filtered
O00459	PIK3R2	Phosphatidylinositol 3-kinase regulatory subunit beta	APPPPSSPPPGGAPDGSEPSPDFPALLVEK	(S262)	_APPPPS[Phospho (STY)]SPPPGGAPDGSEPSPDFPALLVEK_.4	_APPPPS[Phospho (STY)]SPPPGGAPDGSEPSPDFPALLVEK_	Filtered	Filtered	Filtered	Filtered	Filtered	0.972507	Filtered	Filtered	Filtered	Filtered	Filtered	Filtered	Filtered	Filtered	Filtered	2267.82	Filtered	Filtered	Filtered	Filtered
O00459	PIK3R2	Phosphatidylinositol 3-kinase regulatory subunit beta	APPPPSSPPPGGAPDGSEPSPDFPALLVEK	(S263)	_APPPPSS[Phospho (STY)]PPPGGAPDGSEPSPDFPALLVEK_.3	_APPPPSS[Phospho (STY)]PPPGGAPDGSEPSPDFPALLVEK_	Filtered	0.428325	0.541935	0.562389	0.541328	0.118546	Filtered	Filtered	Filtered	Filtered	Filtered	31088.1	47710.8	93653.6	36324.3	144548	Filtered	Filtered	Filtered	Filtered
O00459	PIK3R2	Phosphatidylinositol 3-kinase regulatory subunit beta	APPPPSSPPPGGAPDGSEPSPDFPALLVEK	(S263)	_APPPPSS[Phospho (STY)]PPPGGAPDGSEPSPDFPALLVEK_.4	_APPPPSS[Phospho (STY)]PPPGGAPDGSEPSPDFPALLVEK_	Filtered	Filtered	Filtered	0.431646	Filtered	0.581597	Filtered	Filtered	Filtered	Filtered	Filtered	Filtered	Filtered	8850.41	Filtered	7710.54	Filtered	Filtered	Filtered	Filtered
O00459	PIK3R2	Phosphatidylinositol 3-kinase regulatory subunit beta	NETEDQYALMEDEDDLPHHEER	(Y605)	_NETEDQY[Phospho (STY)]ALMEDEDDLPHHEER_.3	_NETEDQY[Phospho (STY)]ALMEDEDDLPHHEER_	Filtered	Filtered	Filtered	Filtered	Filtered	Filtered	Filtered	Filtered	Filtered	0.5	Filtered	Filtered	Filtered	Filtered	Filtered	Filtered	Filtered	Filtered	Filtered	57151.5
O00468	AGRN	Agrin	ALGPAGCEADASAPATCAEMR	(C891,S896,C901)	_ALGPAGC[Carbamidomethyl (C)]EADAS[Phospho (STY)]APATC[Carbamidomethyl (C)]AEMR_.3	_ALGPAGC[Carbamidomethyl (C)]EADAS[Phospho (STY)]APATC[Carbamidomethyl (C)]AEMR_	0.999987	Filtered	0.999983	Filtered	0.999999	0.999969	Filtered	Filtered	Filtered	Filtered	31522.8	Filtered	31873.5	Filtered	53991.6	21071.6	Filtered	Filtered	Filtered	Filtered
O00468	AGRN	Agrin	ALGPAGCEADASAPATCAEMR	(C891,S896,C901,M904)	_ALGPAGC[Carbamidomethyl (C)]EADAS[Phospho (STY)]APATC[Carbamidomethyl (C)]AEM[Oxidation (M)]R_.3	_ALGPAGC[Carbamidomethyl (C)]EADAS[Phospho (STY)]APATC[Carbamidomethyl (C)]AEM[Oxidation (M)]R_	Filtered	Filtered	1	Filtered	1	1	Filtered	Filtered	1	Filtered	Filtered	Filtered	38142.3	Filtered	41680.5	16186.9	Filtered	Filtered	23939.5	Filtered
O00470	MEIS1	Homeobox protein Meis1	MPIDLVIDDREGGSKSDSEDITR	(S196)	_MPIDLVIDDREGGSKS[Phospho (STY)]DSEDITR_.4	_MPIDLVIDDREGGSKS[Phospho (STY)]DSEDITR_	0.000133051	0.64102	0.00250107	0.112621	0.019009	0.00344852	Filtered	0.0616464	Filtered	Filtered	74303.7	50292.2	27060.3	16892	58898.1	50876.9	Filtered	52220.9	Filtered	Filtered
O00470	MEIS1	Homeobox protein Meis1	MPIDLVIDDREGGSKSDSEDITR	(S196)	_MPIDLVIDDREGGSKS[Phospho (STY)]DSEDITR_.3	_MPIDLVIDDREGGSKS[Phospho (STY)]DSEDITR_	0.109255	0.00418219	0.0183015	0.861163	Filtered	0.307768	Filtered	0.714215	Filtered	Filtered	184170	131890	69728.3	37327.4	Filtered	94915.8	Filtered	97458.9	Filtered	Filtered
O00470	MEIS1	Homeobox protein Meis1	MPIDLVIDDREGGSKSDSEDITR	(M181,S198)	_M[Oxidation (M)]PIDLVIDDREGGSKSDS[Phospho (STY)]EDITR_.4	_M[Oxidation (M)]PIDLVIDDREGGSKSDS[Phospho (STY)]EDITR_	0.0836882	0.000895597	Filtered	Filtered	0.0181175	0.00154732	Filtered	6.7965e-05	Filtered	Filtered	46006.2	27937.9	Filtered	Filtered	40768.2	35088.9	Filtered	64044.9	Filtered	Filtered
O00470	MEIS1	Homeobox protein Meis1	MPIDLVIDDREGGSKSDSEDITR	(M181,S196)	_M[Oxidation (M)]PIDLVIDDREGGSKS[Phospho (STY)]DSEDITR_.3	_M[Oxidation (M)]PIDLVIDDREGGSKS[Phospho (STY)]DSEDITR_	0.459447	0.839292	Filtered	Filtered	0.947443	0.169282	Filtered	0.92014	Filtered	Filtered	84132.2	52583.1	Filtered	Filtered	55681.4	49262.7	Filtered	109694	Filtered	Filtered
O00470	MEIS1	Homeobox protein Meis1	MPIDLVIDDREGGSKSDSEDITR	(M181,S196)	_M[Oxidation (M)]PIDLVIDDREGGSKS[Phospho (STY)]DSEDITR_.4	_M[Oxidation (M)]PIDLVIDDREGGSKS[Phospho (STY)]DSEDITR_	0.507825	0.0821464	Filtered	Filtered	0.303314	0.124955	Filtered	Filtered	Filtered	Filtered	49757.6	31718.1	Filtered	Filtered	45922.4	37796.7	Filtered	Filtered	Filtered	Filtered
O00470	MEIS1	Homeobox protein Meis1	MPIDLVIDDREGGSKSDSEDITR	(M181,S194)	_M[Oxidation (M)]PIDLVIDDREGGS[Phospho (STY)]KSDSEDITR_.3	_M[Oxidation (M)]PIDLVIDDREGGS[Phospho (STY)]KSDSEDITR_	Filtered	0.177242	Filtered	Filtered	0.0529993	0.833256	Filtered	0.0827223	Filtered	Filtered	Filtered	47891.2	Filtered	Filtered	38928.1	60579.5	Filtered	32648	Filtered	Filtered
O00478	BTN3A3	Butyrophilin subfamily 3 member A3	SLAYHEWK	(S326)	_S[Phospho (STY)]LAYHEWK_.2	_S[Phospho (STY)]LAYHEWK_	0.999881	Filtered	Filtered	Filtered	0.988415	Filtered	0.979127	Filtered	Filtered	Filtered	11948.8	Filtered	Filtered	Filtered	10024.1	Filtered	15760.3	Filtered	Filtered	Filtered
O00481	BTN3A1	Butyrophilin subfamily 3 member A1	GERHSAYNEWK	(S327)	_GERHS[Phospho (STY)]AYNEWK_.3	_GERHS[Phospho (STY)]AYNEWK_	1	1	1	1	1	1	1	1	1	1	852320	285772	384075	52731.4	904883	245216	584706	93854.4	548052	160469
O00481	BTN3A1	Butyrophilin subfamily 3 member A1	GERHSAYNEWK	(S327)	_GERHS[Phospho (STY)]AYNEWK_.2	_GERHS[Phospho (STY)]AYNEWK_	1	1	1	Filtered	1	1	1	1	1	1	46907	14535.5	24219.2	Filtered	55228.3	14656.1	230594	30687.8	157777	38710.3
O00499	BIN1	Myc box-dependent-interacting protein 1	SPSPPDGSPAATPEIR	(S298)	_SPS[Phospho (STY)]PPDGSPAATPEIR_.2	_SPS[Phospho (STY)]PPDGSPAATPEIR_	0.829657	0.937824	0.973667	0.998605	0.992604	0.999461	0.976963	0.984515	0.990614	0.960699	5595490	5.6437e+06	3.73147e+06	3.97924e+06	6331256	7327838	2330245	3.48803e+06	2857185	3467986
O00499	BIN1	Myc box-dependent-interacting protein 1	SPSPPDGSPAATPEIR	(S298)	_SPS[Phospho (STY)]PPDGSPAATPEIR_.3	_SPS[Phospho (STY)]PPDGSPAATPEIR_	0.208829	0.00455815	0.0455313	0.115944	0.107323	0.408621	0.46206	0.981617	0.504712	0.391074	440596	323658	290224	296173	450024	582140	182639	394660	99683.7	380275
O00499	BIN1	Myc box-dependent-interacting protein 1	SPSPPDGSPAATPEIR	(S296)	_S[Phospho (STY)]PSPPDGSPAATPEIR_.2	_S[Phospho (STY)]PSPPDGSPAATPEIR_	0.169777	0.771599	0.0247987	0.459846	0.839961	0.650552	0.468196	0.72823	0.736231	0.710922	3.39598e+06	472460	2.2259e+06	640842	220247	366712	1.2305e+06	220841	111147	527264
O00499	BIN1	Myc box-dependent-interacting protein 1	SPSPPDGSPAATPEIR	(S296)	_S[Phospho (STY)]PSPPDGSPAATPEIR_.3	_S[Phospho (STY)]PSPPDGSPAATPEIR_	0.847165	0.99023	0.958037	0.88708	0.13765	0.537958	0.131137	0.018198	0.774276	0.586242	439447	323782	189267	295791	449543	661314	182046	394674	170324	379556
O00499	BIN1	Myc box-dependent-interacting protein 1	GNKSPSPPDGSPAATPEIR	(S296,S298)	_GNKS[Phospho (STY)]PS[Phospho (STY)]PPDGSPAATPEIR_.3	_GNKS[Phospho (STY)]PS[Phospho (STY)]PPDGSPAATPEIR_	0.998788	1	0.999998	0.999999	0.999985	1	0.999012	0.999915	0.995507	1	223426	516766	229148	448821	216425	648034	94775	220652	82664.4	495824
O00499	BIN1	Myc box-dependent-interacting protein 1	GNKSPSPPDGSPAATPEIR	(S303)	_GNKSPSPPDGS[Phospho (STY)]PAATPEIR_.3	_GNKSPSPPDGS[Phospho (STY)]PAATPEIR_	0.947482	0.00576371	0.000114576	2.97554e-06	Filtered	2.17509e-06	Filtered	5.59445e-07	Filtered	9.90803e-08	70672.4	50309.1	106836	184281	Filtered	235459	Filtered	196146	Filtered	180021
O00499	BIN1	Myc box-dependent-interacting protein 1	GNKSPSPPDGSPAATPEIR	(S296,S303)	_GNKS[Phospho (STY)]PSPPDGS[Phospho (STY)]PAATPEIR_.3	_GNKS[Phospho (STY)]PSPPDGS[Phospho (STY)]PAATPEIR_	2.7105e-07	6.58878e-11	3.00543e-06	4.97348e-09	1.99024e-05	1.30406e-12	Filtered	Filtered	Filtered	Filtered	234021	455236	267267	419666	265774	708080	Filtered	Filtered	Filtered	Filtered
O00499	BIN1	Myc box-dependent-interacting protein 1	GNKSPSPPDGSPAATPEIR	(S298,S303)	_GNKSPS[Phospho (STY)]PPDGS[Phospho (STY)]PAATPEIR_.3	_GNKSPS[Phospho (STY)]PPDGS[Phospho (STY)]PAATPEIR_	0.00206212	2.17347e-10	0.000111045	1.63996e-08	0.00426065	1.62818e-08	Filtered	Filtered	Filtered	Filtered	229486	499398	222405	440730	207612	648152	Filtered	Filtered	Filtered	Filtered
O00499	BIN1	Myc box-dependent-interacting protein 1	GNKSPSPPDGSPAATPEIR	(S296)	_GNKS[Phospho (STY)]PSPPDGSPAATPEIR_.3	_GNKS[Phospho (STY)]PSPPDGSPAATPEIR_	0.0354535	0.308368	0.662721	0.673899	Filtered	0.188449	0.000576281	0.85877	Filtered	0.875545	49583.3	34710.7	91612.6	140875	Filtered	197361	27006	172432	Filtered	157268
O00499	BIN1	Myc box-dependent-interacting protein 1	GNKSPSPPDGSPAATPEIR	(S296)	_GNKS[Phospho (STY)]PSPPDGSPAATPEIR_.2	_GNKS[Phospho (STY)]PSPPDGSPAATPEIR_	Filtered	Filtered	Filtered	Filtered	Filtered	Filtered	Filtered	0.258907	Filtered	0.737532	Filtered	Filtered	Filtered	Filtered	Filtered	Filtered	Filtered	15953.7	Filtered	16155.8
O00499	BIN1	Myc box-dependent-interacting protein 1	GNKSPSPPDGSPAATPEIR	(S296,S298,T307)	_GNKS[Phospho (STY)]PS[Phospho (STY)]PPDGSPAAT[Phospho (STY)]PEIR_.3	_GNKS[Phospho (STY)]PS[Phospho (STY)]PPDGSPAAT[Phospho (STY)]PEIR_	3.3123e-06	5.11251e-09	2.12121e-06	1.25976e-06	Filtered	7.55461e-08	Filtered	Filtered	Filtered	Filtered	42765.6	77676.6	32536.6	104187	Filtered	163308	Filtered	Filtered	Filtered	Filtered
O00499	BIN1	Myc box-dependent-interacting protein 1	GNKSPSPPDGSPAATPEIR	(S296,S298,S303)	_GNKS[Phospho (STY)]PS[Phospho (STY)]PPDGS[Phospho (STY)]PAATPEIR_.3	_GNKS[Phospho (STY)]PS[Phospho (STY)]PPDGS[Phospho (STY)]PAATPEIR_	0.999989	1	0.999994	0.999996	Filtered	1	Filtered	Filtered	Filtered	Filtered	29869	63463.7	20894.1	77224.8	Filtered	145168	Filtered	Filtered	Filtered	Filtered
O00499	BIN1	Myc box-dependent-interacting protein 1	SPSPPDGSPAATPEIR	(S303)	_SPSPPDGS[Phospho (STY)]PAATPEIR_.2	_SPSPPDGS[Phospho (STY)]PAATPEIR_	Filtered	0.99375	Filtered	0.988237	0.976819	0.999999	0.941852	0.996694	Filtered	0.996708	Filtered	270284	Filtered	152368	262419	343346	123559	338335	Filtered	253759
O00499	BIN1	Myc box-dependent-interacting protein 1	SPSPPDGSPAATPEIR	(S303)	_SPSPPDGS[Phospho (STY)]PAATPEIR_.3	_SPSPPDGS[Phospho (STY)]PAATPEIR_	0.0674196	Filtered	Filtered	Filtered	Filtered	Filtered	Filtered	Filtered	Filtered	Filtered	35675.3	Filtered	Filtered	Filtered	Filtered	Filtered	Filtered	Filtered	Filtered	Filtered
O00499	BIN1	Myc box-dependent-interacting protein 1	GNKSPSPPDGSPAATPEIR	(S298)	_GNKSPS[Phospho (STY)]PPDGSPAATPEIR_.3	_GNKSPS[Phospho (STY)]PPDGSPAATPEIR_	Filtered	0.612979	0.633037	0.323193	Filtered	0.819259	0.00104694	0.0526985	Filtered	0.0811168	Filtered	44545	100985	157742	Filtered	224213	26891	200460	Filtered	174254
O00499	BIN1	Myc box-dependent-interacting protein 1	SPSPPDGSPAATPEIR	(S296,S303)	_S[Phospho (STY)]PSPPDGS[Phospho (STY)]PAATPEIR_.2	_S[Phospho (STY)]PSPPDGS[Phospho (STY)]PAATPEIR_	0.638218	0.0699349	0.0698734	Filtered	0.0499162	0.0459253	Filtered	Filtered	Filtered	Filtered	480252	600152	186874	Filtered	736631	811057	Filtered	Filtered	Filtered	Filtered
O00499	BIN1	Myc box-dependent-interacting protein 1	SPSPPDGSPAATPEIR	(S298,S303)	_SPS[Phospho (STY)]PPDGS[Phospho (STY)]PAATPEIR_.2	_SPS[Phospho (STY)]PPDGS[Phospho (STY)]PAATPEIR_	0.651856	0.95047	0.961	Filtered	0.95403	0.960015	Filtered	Filtered	Filtered	Filtered	401865	477313	150619	Filtered	632009	682611	Filtered	Filtered	Filtered	Filtered
O00499	BIN1	Myc box-dependent-interacting protein 1	SPSPPDGSPAATPEIR	(S296,S298)	_S[Phospho (STY)]PS[Phospho (STY)]PPDGSPAATPEIR_.2	_S[Phospho (STY)]PS[Phospho (STY)]PPDGSPAATPEIR_	Filtered	Filtered	Filtered	Filtered	Filtered	Filtered	0.998519	0.97416	Filtered	0.999249	Filtered	Filtered	Filtered	Filtered	Filtered	Filtered	250924	400998	Filtered	348901
O00499	BIN1	Myc box-dependent-interacting protein 1	SPSPPDGSPAATPEIR	(S296,T307)	_S[Phospho (STY)]PSPPDGSPAAT[Phospho (STY)]PEIR_.4	_S[Phospho (STY)]PSPPDGSPAAT[Phospho (STY)]PEIR_	Filtered	Filtered	Filtered	Filtered	Filtered	0.113915	Filtered	Filtered	Filtered	Filtered	Filtered	Filtered	Filtered	Filtered	Filtered	7682.03	Filtered	Filtered	Filtered	Filtered
O00505	KPNA3	Importin subunit alpha-4	RNVPQEESLEDSDVDADFK	(S60)	_RNVPQEESLEDS[Phospho (STY)]DVDADFK_.3	_RNVPQEESLEDS[Phospho (STY)]DVDADFK_	0.999927	1	1	1	1	1	1	1	1	1	1.26002e+06	1.27665e+06	629420	1.30223e+06	1.80402e+06	1.00316e+06	812527	1.05173e+06	1.10571e+06	1.00431e+06
O00505	KPNA3	Importin subunit alpha-4	RNVPQEESLEDSDVDADFK	(S56)	_RNVPQEES[Phospho (STY)]LEDSDVDADFK_.3	_RNVPQEES[Phospho (STY)]LEDSDVDADFK_	1.2506e-07	0.999897	0.999471	0.815826	0.999939	0.999994	0.986789	0.999947	1.37801e-10	1	1.06045e+06	340912	146970	584190	304171	269215	101302	190206	881281	143946
O00505	KPNA3	Importin subunit alpha-4	NVPQEESLEDSDVDADFK	(S60)	_NVPQEESLEDS[Phospho (STY)]DVDADFK_.3	_NVPQEESLEDS[Phospho (STY)]DVDADFK_	0.998547	0.999993	0.872915	0.999998	0.999039	0.999875	0.325763	0.996555	0.998405	0.999876	86253.7	104658	67161.2	156015	130963	104485	43232.4	75112.1	83128	114490
O00505	KPNA3	Importin subunit alpha-4	NVPQEESLEDSDVDADFK	(S56)	_NVPQEES[Phospho (STY)]LEDSDVDADFK_.3	_NVPQEES[Phospho (STY)]LEDSDVDADFK_	0.167231	2.00131e-05	0.00224923	2.05481e-05	0.00280039	0.00123252	0.00182601	0.00712313	0.00160581	0.000140358	35353.9	47331.2	30214	81862.2	50264.7	49152.7	20929.1	37235.8	38204.8	57637
O00505	KPNA3	Importin subunit alpha-4	RNVPQEESLEDSDVDADFK	(S56,S60)	_RNVPQEES[Phospho (STY)]LEDS[Phospho (STY)]DVDADFK_.3	_RNVPQEES[Phospho (STY)]LEDS[Phospho (STY)]DVDADFK_	1	1	Filtered	Filtered	Filtered	1	1	1	Filtered	1	33644.4	96953.5	Filtered	Filtered	Filtered	94267.8	28612.2	37874.3	Filtered	31790.1
O00506	STK25	Serine/threonine-protein kinase 25	KTSFLTELIDR	(S278)	_KTS[Phospho (STY)]FLTELIDR_.2	_KTS[Phospho (STY)]FLTELIDR_	0.577665	Filtered	Filtered	Filtered	Filtered	Filtered	0.857582	Filtered	Filtered	Filtered	33813.6	Filtered	Filtered	Filtered	Filtered	Filtered	11887.2	Filtered	Filtered	Filtered
O00506	STK25	Serine/threonine-protein kinase 25	NSPPTLEGQHSK	(S231)	_NS[Phospho (STY)]PPTLEGQHSK_.3	_NS[Phospho (STY)]PPTLEGQHSK_	Filtered	0.99928	Filtered	Filtered	Filtered	Filtered	Filtered	Filtered	Filtered	Filtered	Filtered	6035.29	Filtered	Filtered	Filtered	Filtered	Filtered	Filtered	Filtered	Filtered
O00512	BCL9	B-cell CLL/lymphoma 9 protein	IPVEGPLSPSR	(S689)	_IPVEGPLSPS[Phospho (STY)]R_.2	_IPVEGPLSPS[Phospho (STY)]R_	0.00109422	0.0267254	Filtered	0.430283	0.00571999	0.000637214	0.000474142	0.0819466	0.0205775	Filtered	86070.9	110845	Filtered	44016.8	133564	97510.7	60452.3	81255.1	77337.3	Filtered
O00512	BCL9	B-cell CLL/lymphoma 9 protein	EPIGPDQRTNSR	(T810,S812)	_EPIGPDQRT[Phospho (STY)]NS[Phospho (STY)]R_.2	_EPIGPDQRT[Phospho (STY)]NS[Phospho (STY)]R_	Filtered	Filtered	1	Filtered	Filtered	Filtered	1	1	Filtered	1	Filtered	Filtered	130611	Filtered	Filtered	Filtered	128784	403428	Filtered	2.0468e+06
O00512	BCL9	B-cell CLL/lymphoma 9 protein	IPVEGPLSPSRGDFPK	(S689)	_IPVEGPLSPS[Phospho (STY)]RGDFPK_.3	_IPVEGPLSPS[Phospho (STY)]RGDFPK_	0.394735	0.162071	0.663331	Filtered	0.0124873	0.495826	Filtered	0.100562	0.148981	Filtered	50424.1	11473.1	21974.7	Filtered	35956.5	65215.3	Filtered	36986.5	35753.7	Filtered
O00512	BCL9	B-cell CLL/lymphoma 9 protein	PAAPPRPLDRESPGVENK	(S278)	_PAAPPRPLDRES[Phospho (STY)]PGVENK_.3	_PAAPPRPLDRES[Phospho (STY)]PGVENK_	1	Filtered	Filtered	1	Filtered	1	Filtered	1	1	1	80977.1	Filtered	Filtered	69357.7	Filtered	110197	Filtered	78427.8	46080.5	46605.1
O00512	BCL9	B-cell CLL/lymphoma 9 protein	LIPSVGSPASSTPLPPDGTGPNSTPNNR	(T296)	_LIPSVGSPASST[Phospho (STY)]PLPPDGTGPNSTPNNR_.3	_LIPSVGSPASST[Phospho (STY)]PLPPDGTGPNSTPNNR_	Filtered	0.0222013	Filtered	0.000992277	Filtered	0.00231284	Filtered	Filtered	Filtered	Filtered	Filtered	28376.9	Filtered	15538.4	Filtered	23607.1	Filtered	Filtered	Filtered	Filtered
O00512	BCL9	B-cell CLL/lymphoma 9 protein	IPVEGPLSPSRGDFPK	(S687)	_IPVEGPLS[Phospho (STY)]PSRGDFPK_.3	_IPVEGPLS[Phospho (STY)]PSRGDFPK_	0.999325	Filtered	0.328894	Filtered	0.978393	0.507366	Filtered	0.5	Filtered	Filtered	49003.2	Filtered	22088.8	Filtered	36084.1	65398.7	Filtered	37219.7	Filtered	Filtered
O00512	BCL9	B-cell CLL/lymphoma 9 protein	IPVEGPLSPSR	(S687)	_IPVEGPLS[Phospho (STY)]PSR_.2	_IPVEGPLS[Phospho (STY)]PSR_	0.983235	Filtered	Filtered	Filtered	Filtered	0.996752	Filtered	Filtered	Filtered	Filtered	97636	Filtered	Filtered	Filtered	Filtered	101407	Filtered	Filtered	Filtered	Filtered
O00515	LAD1	Ladinin-1	GVPEKSPVLEK	(S177)	_GVPEKS[Phospho (STY)]PVLEK_.2	_GVPEKS[Phospho (STY)]PVLEK_	Filtered	1	1	1	Filtered	1	Filtered	1	Filtered	1	Filtered	13485.9	51723.7	1.21583e+06	Filtered	91178.7	Filtered	33069.7	Filtered	94913.7
O00515	LAD1	Ladinin-1	GVPEKSPVLEK	(S177)	_GVPEKS[Phospho (STY)]PVLEK_.3	_GVPEKS[Phospho (STY)]PVLEK_	Filtered	1	1	1	Filtered	1	Filtered	Filtered	Filtered	Filtered	Filtered	860.141	5813.5	153215	Filtered	12672.6	Filtered	Filtered	Filtered	Filtered
O00515	LAD1	Ladinin-1	LPSVEEAEVPK	(S64)	_LPS[Phospho (STY)]VEEAEVPK_.2	_LPS[Phospho (STY)]VEEAEVPK_	Filtered	1	1	1	Filtered	1	Filtered	Filtered	Filtered	1	Filtered	11357.2	12332.2	195274	Filtered	25887.5	Filtered	Filtered	Filtered	40831.8
O00515	LAD1	Ladinin-1	LPSVEEAEVPKPLPPASKDEDEDIQSILR	(S78)	_LPSVEEAEVPKPLPPAS[Phospho (STY)]KDEDEDIQSILR_.4	_LPSVEEAEVPKPLPPAS[Phospho (STY)]KDEDEDIQSILR_	Filtered	Filtered	Filtered	1.55908e-06	Filtered	5.07217e-05	Filtered	Filtered	Filtered	0.403728	Filtered	Filtered	Filtered	35390.1	Filtered	5083.83	Filtered	Filtered	Filtered	20787.7
O00515	LAD1	Ladinin-1	SASMKLPDNTVK	(S394,M395)	_SAS[Phospho (STY)]M[Oxidation (M)]KLPDNTVK_.2	_SAS[Phospho (STY)]M[Oxidation (M)]KLPDNTVK_	Filtered	Filtered	Filtered	0.999802	Filtered	0.795638	Filtered	Filtered	Filtered	Filtered	Filtered	Filtered	Filtered	118425	Filtered	25272.2	Filtered	Filtered	Filtered	Filtered
O00515	LAD1	Ladinin-1	SASMKLPDNTVK	(S394,M395)	_SAS[Phospho (STY)]M[Oxidation (M)]KLPDNTVK_.3	_SAS[Phospho (STY)]M[Oxidation (M)]KLPDNTVK_	Filtered	Filtered	Filtered	0.687971	Filtered	Filtered	Filtered	Filtered	Filtered	Filtered	Filtered	Filtered	Filtered	21834	Filtered	Filtered	Filtered	Filtered	Filtered	Filtered
O00515	LAD1	Ladinin-1	SASMKLPDNTVK	(S392,M395)	_S[Phospho (STY)]ASM[Oxidation (M)]KLPDNTVK_.2	_S[Phospho (STY)]ASM[Oxidation (M)]KLPDNTVK_	Filtered	Filtered	Filtered	0.936139	Filtered	0.494052	Filtered	Filtered	Filtered	Filtered	Filtered	Filtered	Filtered	126258	Filtered	25857.3	Filtered	Filtered	Filtered	Filtered
O00515	LAD1	Ladinin-1	SASMKLPDNTVK	(S392,M395)	_S[Phospho (STY)]ASM[Oxidation (M)]KLPDNTVK_.3	_S[Phospho (STY)]ASM[Oxidation (M)]KLPDNTVK_	Filtered	Filtered	Filtered	0.776002	Filtered	Filtered	Filtered	Filtered	Filtered	Filtered	Filtered	Filtered	Filtered	6284.69	Filtered	Filtered	Filtered	Filtered	Filtered	Filtered
O00515	LAD1	Ladinin-1	QASASERLPSVEEAEVPK	(S64)	_QASASERLPS[Phospho (STY)]VEEAEVPK_.3	_QASASERLPS[Phospho (STY)]VEEAEVPK_	Filtered	Filtered	Filtered	0.999997	Filtered	0.0328523	Filtered	Filtered	Filtered	Filtered	Filtered	Filtered	Filtered	102873	Filtered	34968.7	Filtered	Filtered	Filtered	Filtered
O00515	LAD1	Ladinin-1	IPSKEEEADMSSPTQR	(M354,S356)	_IPSKEEEADM[Oxidation (M)]SS[Phospho (STY)]PTQR_.3	_IPSKEEEADM[Oxidation (M)]SS[Phospho (STY)]PTQR_	Filtered	0.619825	Filtered	0.990439	Filtered	0.798404	Filtered	Filtered	Filtered	Filtered	Filtered	17535.5	Filtered	55072.7	Filtered	64066	Filtered	Filtered	Filtered	Filtered
O00515	LAD1	Ladinin-1	IPSKEEEADMSSPTQR	(M354,S356)	_IPSKEEEADM[Oxidation (M)]SS[Phospho (STY)]PTQR_.2	_IPSKEEEADM[Oxidation (M)]SS[Phospho (STY)]PTQR_	Filtered	Filtered	Filtered	0.225063	Filtered	Filtered	Filtered	Filtered	Filtered	Filtered	Filtered	Filtered	Filtered	390.237	Filtered	Filtered	Filtered	Filtered	Filtered	Filtered
O00515	LAD1	Ladinin-1	QRTLEDEEEQERER	(T19)	_QRT[Phospho (STY)]LEDEEEQERER_.3	_QRT[Phospho (STY)]LEDEEEQERER_	Filtered	1	1	1	Filtered	1	1	1	Filtered	1	Filtered	4430.5	3334.65	66790.8	Filtered	12686.5	4533.6	12063.5	Filtered	13792.8
O00515	LAD1	Ladinin-1	IPSKEEEADMSSPTQR	(S355)	_IPSKEEEADMS[Phospho (STY)]SPTQR_.3	_IPSKEEEADMS[Phospho (STY)]SPTQR_	Filtered	0.0299102	Filtered	0.0223082	Filtered	0.00286801	Filtered	Filtered	Filtered	Filtered	Filtered	16609.4	Filtered	36707.5	Filtered	26065.7	Filtered	Filtered	Filtered	Filtered
O00515	LAD1	Ladinin-1	IPSKEEEADMSSPTQR	(S355)	_IPSKEEEADMS[Phospho (STY)]SPTQR_.2	_IPSKEEEADMS[Phospho (STY)]SPTQR_	Filtered	Filtered	Filtered	0.186461	Filtered	Filtered	Filtered	Filtered	Filtered	Filtered	Filtered	Filtered	Filtered	4239.22	Filtered	Filtered	Filtered	Filtered	Filtered	Filtered
O00515	LAD1	Ladinin-1	IPSKEEEADMSSPTQR	(M354,T358)	_IPSKEEEADM[Oxidation (M)]SSPT[Phospho (STY)]QR_.3	_IPSKEEEADM[Oxidation (M)]SSPT[Phospho (STY)]QR_	Filtered	Filtered	Filtered	0.000365969	Filtered	0.000186874	Filtered	Filtered	Filtered	Filtered	Filtered	Filtered	Filtered	37153.3	Filtered	39011.6	Filtered	Filtered	Filtered	Filtered
O00515	LAD1	Ladinin-1	IPSKEEEADMSSPTQR	(M354,T358)	_IPSKEEEADM[Oxidation (M)]SSPT[Phospho (STY)]QR_.2	_IPSKEEEADM[Oxidation (M)]SSPT[Phospho (STY)]QR_	Filtered	Filtered	Filtered	0.00341773	Filtered	Filtered	Filtered	Filtered	Filtered	Filtered	Filtered	Filtered	Filtered	1191.51	Filtered	Filtered	Filtered	Filtered	Filtered	Filtered
O00515	LAD1	Ladinin-1	IPSKEEEADMSSPTQR	(S356)	_IPSKEEEADMSS[Phospho (STY)]PTQR_.3	_IPSKEEEADMSS[Phospho (STY)]PTQR_	Filtered	Filtered	Filtered	0.955068	Filtered	0.962766	Filtered	Filtered	Filtered	Filtered	Filtered	Filtered	Filtered	36356.5	Filtered	22708	Filtered	Filtered	Filtered	Filtered
O00515	LAD1	Ladinin-1	IPSKEEEADMSSPTQR	(S356)	_IPSKEEEADMSS[Phospho (STY)]PTQR_.2	_IPSKEEEADMSS[Phospho (STY)]PTQR_	Filtered	Filtered	Filtered	0.295836	Filtered	Filtered	Filtered	Filtered	Filtered	Filtered	Filtered	Filtered	Filtered	13739.2	Filtered	Filtered	Filtered	Filtered	Filtered	Filtered
O00515	LAD1	Ladinin-1	NLSSTTDDEAPR	(S38,T40)	_NLS[Phospho (STY)]ST[Phospho (STY)]TDDEAPR_.2	_NLS[Phospho (STY)]ST[Phospho (STY)]TDDEAPR_	Filtered	Filtered	Filtered	0.113282	Filtered	0.484528	Filtered	Filtered	Filtered	Filtered	Filtered	Filtered	Filtered	23214.2	Filtered	37739.9	Filtered	Filtered	Filtered	Filtered
O00515	LAD1	Ladinin-1	NSLSPVQATQK	(S123)	_NSLS[Phospho (STY)]PVQATQK_.2	_NSLS[Phospho (STY)]PVQATQK_	Filtered	0.999717	Filtered	1	Filtered	Filtered	Filtered	Filtered	Filtered	Filtered	Filtered	4700.8	Filtered	35018.1	Filtered	Filtered	Filtered	Filtered	Filtered	Filtered
O00515	LAD1	Ladinin-1	IPSKEEEADMSSPTQR	(M354,S355,S356)	_IPSKEEEADM[Oxidation (M)]S[Phospho (STY)]S[Phospho (STY)]PTQR_.3	_IPSKEEEADM[Oxidation (M)]S[Phospho (STY)]S[Phospho (STY)]PTQR_	Filtered	Filtered	Filtered	Filtered	Filtered	0.759623	Filtered	Filtered	Filtered	0.393539	Filtered	Filtered	Filtered	Filtered	Filtered	18988.8	Filtered	Filtered	Filtered	19107.3
O00515	LAD1	Ladinin-1	SLVSDKTSISEK	(T200,S201)	_SLVSDKT[Phospho (STY)]S[Phospho (STY)]ISEK_.2	_SLVSDKT[Phospho (STY)]S[Phospho (STY)]ISEK_	Filtered	Filtered	0.547138	Filtered	Filtered	Filtered	Filtered	Filtered	Filtered	0.764199	Filtered	Filtered	1952.3	Filtered	Filtered	Filtered	Filtered	Filtered	Filtered	30504.6
O00515	LAD1	Ladinin-1	SASMKLPDNTVK	(S392)	_S[Phospho (STY)]ASMKLPDNTVK_.2	_S[Phospho (STY)]ASMKLPDNTVK_	Filtered	Filtered	Filtered	0.00266621	Filtered	Filtered	Filtered	Filtered	Filtered	Filtered	Filtered	Filtered	Filtered	299008	Filtered	Filtered	Filtered	Filtered	Filtered	Filtered
O00515	LAD1	Ladinin-1	SASMKLPDNTVK	(S392)	_S[Phospho (STY)]ASMKLPDNTVK_.3	_S[Phospho (STY)]ASMKLPDNTVK_	Filtered	Filtered	Filtered	0.531245	Filtered	Filtered	Filtered	Filtered	Filtered	Filtered	Filtered	Filtered	Filtered	17710.2	Filtered	Filtered	Filtered	Filtered	Filtered	Filtered
O00515	LAD1	Ladinin-1	SASMKLPDNTVK	(S394)	_SAS[Phospho (STY)]MKLPDNTVK_.2	_SAS[Phospho (STY)]MKLPDNTVK_	Filtered	Filtered	Filtered	0.997295	Filtered	Filtered	Filtered	Filtered	Filtered	Filtered	Filtered	Filtered	Filtered	184281	Filtered	Filtered	Filtered	Filtered	Filtered	Filtered
O00515	LAD1	Ladinin-1	SASMKLPDNTVK	(S394)	_SAS[Phospho (STY)]MKLPDNTVK_.3	_SAS[Phospho (STY)]MKLPDNTVK_	Filtered	Filtered	Filtered	0.417836	Filtered	Filtered	Filtered	Filtered	Filtered	Filtered	Filtered	Filtered	Filtered	22847.6	Filtered	Filtered	Filtered	Filtered	Filtered	Filtered
O00515	LAD1	Ladinin-1	RATASEQPLAQEPPASGGSPATTK	(T305)	_RATASEQPLAQEPPASGGSPATT[Phospho (STY)]K_.3	_RATASEQPLAQEPPASGGSPATT[Phospho (STY)]K_	Filtered	Filtered	Filtered	2.41175e-06	Filtered	Filtered	Filtered	Filtered	Filtered	Filtered	Filtered	Filtered	Filtered	129258	Filtered	Filtered	Filtered	Filtered	Filtered	Filtered
O00515	LAD1	Ladinin-1	RATASEQPLAQEPPASGGSPATTK	(T304)	_RATASEQPLAQEPPASGGSPAT[Phospho (STY)]TK_.3	_RATASEQPLAQEPPASGGSPAT[Phospho (STY)]TK_	Filtered	Filtered	Filtered	1.11993e-05	Filtered	Filtered	Filtered	Filtered	Filtered	Filtered	Filtered	Filtered	Filtered	125260	Filtered	Filtered	Filtered	Filtered	Filtered	Filtered
O00515	LAD1	Ladinin-1	RATASEQPLAQEPPASGGSPATTK	(S298)	_RATASEQPLAQEPPAS[Phospho (STY)]GGSPATTK_.3	_RATASEQPLAQEPPAS[Phospho (STY)]GGSPATTK_	Filtered	Filtered	Filtered	0.943309	Filtered	Filtered	Filtered	Filtered	Filtered	Filtered	Filtered	Filtered	Filtered	87067.5	Filtered	Filtered	Filtered	Filtered	Filtered	Filtered
O00515	LAD1	Ladinin-1	IPSKEEEADMSSPTQR	(M354,S355)	_IPSKEEEADM[Oxidation (M)]S[Phospho (STY)]SPTQR_.3	_IPSKEEEADM[Oxidation (M)]S[Phospho (STY)]SPTQR_	Filtered	Filtered	Filtered	2.69634e-05	Filtered	Filtered	Filtered	Filtered	Filtered	Filtered	Filtered	Filtered	Filtered	62990.6	Filtered	Filtered	Filtered	Filtered	Filtered	Filtered
O00515	LAD1	Ladinin-1	IPSKEEEADMSSPTQR	(S347,M354)	_IPS[Phospho (STY)]KEEEADM[Oxidation (M)]SSPTQR_.3	_IPS[Phospho (STY)]KEEEADM[Oxidation (M)]SSPTQR_	Filtered	Filtered	Filtered	0.999999	Filtered	Filtered	Filtered	Filtered	Filtered	Filtered	Filtered	Filtered	Filtered	51113.8	Filtered	Filtered	Filtered	Filtered	Filtered	Filtered
O00515	LAD1	Ladinin-1	IPSKEEEADMSSPTQR	(S347)	_IPS[Phospho (STY)]KEEEADMSSPTQR_.3	_IPS[Phospho (STY)]KEEEADMSSPTQR_	Filtered	Filtered	Filtered	0.999473	Filtered	Filtered	Filtered	Filtered	Filtered	Filtered	Filtered	Filtered	Filtered	49496.3	Filtered	Filtered	Filtered	Filtered	Filtered	Filtered
O00515	LAD1	Ladinin-1	RATASEQPLAQEPPASGGSPATTK	(S301)	_RATASEQPLAQEPPASGGS[Phospho (STY)]PATTK_.3	_RATASEQPLAQEPPASGGS[Phospho (STY)]PATTK_	Filtered	Filtered	Filtered	0.0533766	Filtered	Filtered	Filtered	Filtered	Filtered	Filtered	Filtered	Filtered	Filtered	45928.1	Filtered	Filtered	Filtered	Filtered	Filtered	Filtered
O00515	LAD1	Ladinin-1	LPSVEEAEVPKPLPPASKDEDEDIQSILR	(S64)	_LPS[Phospho (STY)]VEEAEVPKPLPPASKDEDEDIQSILR_.4	_LPS[Phospho (STY)]VEEAEVPKPLPPASKDEDEDIQSILR_	Filtered	Filtered	Filtered	0.999988	Filtered	Filtered	Filtered	Filtered	Filtered	Filtered	Filtered	Filtered	Filtered	38795.3	Filtered	Filtered	Filtered	Filtered	Filtered	Filtered
O00515	LAD1	Ladinin-1	LEAEEGRNSLSPVQATQK	(S121,S123)	_LEAEEGRNS[Phospho (STY)]LS[Phospho (STY)]PVQATQK_.3	_LEAEEGRNS[Phospho (STY)]LS[Phospho (STY)]PVQATQK_	Filtered	Filtered	Filtered	0.999103	Filtered	Filtered	Filtered	Filtered	Filtered	Filtered	Filtered	Filtered	Filtered	30529.1	Filtered	Filtered	Filtered	Filtered	Filtered	Filtered
O00515	LAD1	Ladinin-1	SLVSDKTSISEK	(T200)	_SLVSDKT[Phospho (STY)]SISEK_.2	_SLVSDKT[Phospho (STY)]SISEK_	Filtered	Filtered	Filtered	0.752814	Filtered	Filtered	Filtered	Filtered	Filtered	Filtered	Filtered	Filtered	Filtered	20331.6	Filtered	Filtered	Filtered	Filtered	Filtered	Filtered
O00515	LAD1	Ladinin-1	LEAEEGRNSLSPVQATQK	(S121,T128)	_LEAEEGRNS[Phospho (STY)]LSPVQAT[Phospho (STY)]QK_.3	_LEAEEGRNS[Phospho (STY)]LSPVQAT[Phospho (STY)]QK_	Filtered	Filtered	Filtered	0.0033984	Filtered	Filtered	Filtered	Filtered	Filtered	Filtered	Filtered	Filtered	Filtered	18317.9	Filtered	Filtered	Filtered	Filtered	Filtered	Filtered
O00515	LAD1	Ladinin-1	NLSSTTDDEAPR	(S38)	_NLS[Phospho (STY)]STTDDEAPR_.2	_NLS[Phospho (STY)]STTDDEAPR_	Filtered	Filtered	Filtered	Filtered	Filtered	0.943712	Filtered	Filtered	Filtered	Filtered	Filtered	Filtered	Filtered	Filtered	Filtered	6101.32	Filtered	Filtered	Filtered	Filtered
O00515	LAD1	Ladinin-1	NLSSTTDDEAPR	(S39)	_NLSS[Phospho (STY)]TTDDEAPR_.2	_NLSS[Phospho (STY)]TTDDEAPR_	Filtered	Filtered	Filtered	Filtered	Filtered	0.979974	Filtered	Filtered	Filtered	Filtered	Filtered	Filtered	Filtered	Filtered	Filtered	5372.18	Filtered	Filtered	Filtered	Filtered
O00515	LAD1	Ladinin-1	SRGLPCTELFVAPVGVASK	(S423,C428)	_S[Phospho (STY)]RGLPC[Carbamidomethyl (C)]TELFVAPVGVASK_.3	_S[Phospho (STY)]RGLPC[Carbamidomethyl (C)]TELFVAPVGVASK_	Filtered	Filtered	Filtered	0.999673	Filtered	Filtered	Filtered	Filtered	Filtered	Filtered	Filtered	Filtered	Filtered	5283.19	Filtered	Filtered	Filtered	Filtered	Filtered	Filtered
O00515	LAD1	Ladinin-1	LEAEEGRNSLSPVQATQK	(S123)	_LEAEEGRNSLS[Phospho (STY)]PVQATQK_.3	_LEAEEGRNSLS[Phospho (STY)]PVQATQK_	Filtered	Filtered	Filtered	Filtered	Filtered	0.463375	Filtered	Filtered	Filtered	Filtered	Filtered	Filtered	Filtered	Filtered	Filtered	4041.93	Filtered	Filtered	Filtered	Filtered
O00515	LAD1	Ladinin-1	IPSKEEEADMSSPTQR	(T358)	_IPSKEEEADMSSPT[Phospho (STY)]QR_.3	_IPSKEEEADMSSPT[Phospho (STY)]QR_	Filtered	Filtered	Filtered	0.00824549	Filtered	Filtered	Filtered	Filtered	Filtered	Filtered	Filtered	Filtered	Filtered	26873.9	Filtered	Filtered	Filtered	Filtered	Filtered	Filtered
O00515	LAD1	Ladinin-1	SLVSDKTSISEK	(S201)	_SLVSDKTS[Phospho (STY)]ISEK_.2	_SLVSDKTS[Phospho (STY)]ISEK_	Filtered	Filtered	Filtered	0.0187972	Filtered	Filtered	Filtered	Filtered	Filtered	Filtered	Filtered	Filtered	Filtered	2344.65	Filtered	Filtered	Filtered	Filtered	Filtered	Filtered
O00515	LAD1	Ladinin-1	SLVSDKTSISEK	(S203)	_SLVSDKTSIS[Phospho (STY)]EK_.2	_SLVSDKTSIS[Phospho (STY)]EK_	Filtered	Filtered	Filtered	0.0213132	Filtered	Filtered	Filtered	Filtered	Filtered	Filtered	Filtered	Filtered	Filtered	2180.09	Filtered	Filtered	Filtered	Filtered	Filtered	Filtered
O00522	KRIT1	Krev interaction trapped protein 1	VCSESSTHFATLTAR	(C142,T151)	_VC[Carbamidomethyl (C)]SESSTHFAT[Phospho (STY)]LTAR_.3	_VC[Carbamidomethyl (C)]SESSTHFAT[Phospho (STY)]LTAR_	0.998726	Filtered	0.999949	Filtered	Filtered	0.99997	0.761731	0.537463	0.985967	0.989654	74507.5	Filtered	142028	Filtered	Filtered	198750	286661	156723	325401	206824
O00522	KRIT1	Krev interaction trapped protein 1	VCSESSTHFATLTAR	(C142,T151)	_VC[Carbamidomethyl (C)]SESSTHFAT[Phospho (STY)]LTAR_.2	_VC[Carbamidomethyl (C)]SESSTHFAT[Phospho (STY)]LTAR_	Filtered	Filtered	0.993824	Filtered	Filtered	0.990163	0.999004	0.999743	0.999876	0.997954	Filtered	Filtered	44940.8	Filtered	Filtered	33848.8	68485.7	35272.3	73684.1	46082.2
O00533	CHL1	Neural cell adhesion molecule L1-like protein	EDLHPDPEIQSVKDETFGEYSDSDEK	(S1127)	_EDLHPDPEIQS[Phospho (STY)]VKDETFGEYSDSDEK_.4	_EDLHPDPEIQS[Phospho (STY)]VKDETFGEYSDSDEK_	0.132969	0.868469	0.469482	Filtered	0.996501	0.876217	0.700357	0.620195	0.876662	0.981401	110707	25593	56714	Filtered	115242	36276.6	159536	21468.3	101159	60830.9
O00533	CHL1	Neural cell adhesion molecule L1-like protein	EKEDLHPDPEIQSVKDETFGEYSDSDEK	(T1132)	_EKEDLHPDPEIQSVKDET[Phospho (STY)]FGEYSDSDEK_.4	_EKEDLHPDPEIQSVKDET[Phospho (STY)]FGEYSDSDEK_	0.402061	0.419298	0.0510868	Filtered	0.400403	0.0612093	0.0122521	0.0547136	0.0188187	Filtered	80301.9	30232.1	99404.9	Filtered	117113	73048.9	97518.4	41057.5	131331	Filtered
O00533	CHL1	Neural cell adhesion molecule L1-like protein	EKEDLHPDPEIQSVKDETFGEYSDSDEK	(S1127)	_EKEDLHPDPEIQS[Phospho (STY)]VKDETFGEYSDSDEK_.4	_EKEDLHPDPEIQS[Phospho (STY)]VKDETFGEYSDSDEK_	0.60385	0.592923	0.956929	Filtered	0.613408	0.944819	0.987993	0.928717	0.981383	Filtered	54866.9	20919.2	69632.2	Filtered	81533.6	48027.1	59882.5	27910.1	88817.2	Filtered
O00533	CHL1	Neural cell adhesion molecule L1-like protein	EDLHPDPEIQSVKDETFGEYSDSDEK	(S1127,S1137)	_EDLHPDPEIQS[Phospho (STY)]VKDETFGEYS[Phospho (STY)]DSDEK_.4	_EDLHPDPEIQS[Phospho (STY)]VKDETFGEYS[Phospho (STY)]DSDEK_	0.00122986	Filtered	0.00463943	Filtered	Filtered	Filtered	0.00178724	Filtered	0.231754	Filtered	42720.8	Filtered	25338.9	Filtered	Filtered	Filtered	31119.3	Filtered	36525.7	Filtered
O00533	CHL1	Neural cell adhesion molecule L1-like protein	EKEDLHPDPEIQSVKDETFGEYSDSDEK	(S1127,S1137)	_EKEDLHPDPEIQS[Phospho (STY)]VKDETFGEYS[Phospho (STY)]DSDEK_.4	_EKEDLHPDPEIQS[Phospho (STY)]VKDETFGEYS[Phospho (STY)]DSDEK_	0.0242727	Filtered	0.0047564	Filtered	Filtered	Filtered	Filtered	Filtered	0.000207344	Filtered	71127.1	Filtered	60560.7	Filtered	Filtered	Filtered	Filtered	Filtered	88936.8	Filtered
O00559	EBAG9	Receptor-binding cancer antigen expressed on SiSo cells	KLSGDQITLPTTVDYSSVPK	(T41)	_KLSGDQIT[Phospho (STY)]LPTTVDYSSVPK_.3	_KLSGDQIT[Phospho (STY)]LPTTVDYSSVPK_	7.47948e-23	3.49342e-19	1.23478e-22	1.31206e-21	1.78476e-19	6.13492e-19	6.05407e-17	1.70995e-21	1.37205e-15	1.10266e-17	3.4839e+06	3.30539e+06	2.06531e+06	6030695	4246651	4054317	1.71846e+06	2592508	2.44646e+06	1.88256e+06
O00559	EBAG9	Receptor-binding cancer antigen expressed on SiSo cells	KLSGDQITLPTTVDYSSVPK	(S36)	_KLS[Phospho (STY)]GDQITLPTTVDYSSVPK_.3	_KLS[Phospho (STY)]GDQITLPTTVDYSSVPK_	1	1	1	1	1	1	1	1	1	1	5688463	5507619	3.36713e+06	9931436	7036505	6.72017e+06	2993670	4551031	4.34134e+06	3.37411e+06
O00559	EBAG9	Receptor-binding cancer antigen expressed on SiSo cells	IEGGNGNVATQQNSLEQLEPDYFK	(S86)	_IEGGNGNVATQQNS[Phospho (STY)]LEQLEPDYFK_.3	_IEGGNGNVATQQNS[Phospho (STY)]LEQLEPDYFK_	Filtered	Filtered	Filtered	0.193321	Filtered	Filtered	Filtered	Filtered	Filtered	Filtered	Filtered	Filtered	Filtered	26180.1	Filtered	Filtered	Filtered	Filtered	Filtered	Filtered
O00559	EBAG9	Receptor-binding cancer antigen expressed on SiSo cells	IEGGNGNVATQQNSLEQLEPDYFK	(T82)	_IEGGNGNVAT[Phospho (STY)]QQNSLEQLEPDYFK_.3	_IEGGNGNVAT[Phospho (STY)]QQNSLEQLEPDYFK_	Filtered	Filtered	Filtered	0.805156	Filtered	Filtered	Filtered	Filtered	Filtered	Filtered	Filtered	Filtered	Filtered	25362.7	Filtered	Filtered	Filtered	Filtered	Filtered	Filtered
O00560	SDCBP	Syntenin-1	SLYPSLEDLK	(S6)	_[Acetyl (Protein N-term)]SLYPS[Phospho (STY)]LEDLK_.2	_[Acetyl (Protein N-term)]SLYPS[Phospho (STY)]LEDLK_	0.999999	1	1	1	0.999581	0.999999	0.333333	0.588485	Filtered	0.883847	30814.8	84209.7	69278.5	116297	69422.1	85961.1	19636.2	24632	Filtered	16668.6
O00560	SDCBP	Syntenin-1	SLYPSLEDLK	(S2,S6)	_S[Acetyl (Protein N-term)]LYPS[Phospho (STY)]LEDLK_.2	_S[Acetyl (Protein N-term)]LYPS[Phospho (STY)]LEDLK_	0.999999	1	1	1	0.999794	0.999999	Filtered	0.333333	Filtered	0.862325	27966.2	77713.7	62197.6	106777	64104.4	78480.4	Filtered	26689.7	Filtered	13513.7
O00560	SDCBP	Syntenin-1	PSSINYMVAPVTGNDVGIR	(Y91)	_PSSINY[Phospho (STY)]MVAPVTGNDVGIR_.3	_PSSINY[Phospho (STY)]MVAPVTGNDVGIR_	Filtered	0.434674	Filtered	0.493258	Filtered	0.999938	Filtered	Filtered	Filtered	0.944721	Filtered	12360.8	Filtered	17707.1	Filtered	12585	Filtered	Filtered	Filtered	11016.1
O00560	SDCBP	Syntenin-1	DSTGHVGFIFK	(S205)	_DS[Phospho (STY)]TGHVGFIFK_.2	_DS[Phospho (STY)]TGHVGFIFK_	0.5	Filtered	0.5	Filtered	Filtered	0.500044	Filtered	Filtered	Filtered	Filtered	12114.2	Filtered	16701	Filtered	Filtered	7597.8	Filtered	Filtered	Filtered	Filtered
O00560	SDCBP	Syntenin-1	PSSINYMVAPVTGNDVGIR	(S88)	_PSS[Phospho (STY)]INYMVAPVTGNDVGIR_.3	_PSS[Phospho (STY)]INYMVAPVTGNDVGIR_	Filtered	0.0259067	Filtered	0.0963796	4.79621e-06	Filtered	Filtered	Filtered	Filtered	Filtered	Filtered	8705.43	Filtered	13505.3	5798.91	Filtered	Filtered	Filtered	Filtered	Filtered
O00560	SDCBP	Syntenin-1	ANVAVVSGAPLQGQLVARPSSINYMVAPVTGNDVGIR	(S88)	_ANVAVVSGAPLQGQLVARPSS[Phospho (STY)]INYMVAPVTGNDVGIR_.4	_ANVAVVSGAPLQGQLVARPSS[Phospho (STY)]INYMVAPVTGNDVGIR_	0.0246169	Filtered	Filtered	Filtered	Filtered	Filtered	Filtered	Filtered	Filtered	8.53627e-08	818.899	Filtered	Filtered	Filtered	Filtered	Filtered	Filtered	Filtered	Filtered	16910
O00560	SDCBP	Syntenin-1	LYPELSQYMGLSLNEEEIR	(S60)	_LYPELSQYMGLS[Phospho (STY)]LNEEEIR_.3	_LYPELSQYMGLS[Phospho (STY)]LNEEEIR_	Filtered	Filtered	Filtered	Filtered	Filtered	0.00970214	Filtered	Filtered	Filtered	Filtered	Filtered	Filtered	Filtered	Filtered	Filtered	17975.1	Filtered	Filtered	Filtered	Filtered
O00560	SDCBP	Syntenin-1	PSSINYMVAPVTGNDVGIR	(Y91,M92)	_PSSINY[Phospho (STY)]M[Oxidation (M)]VAPVTGNDVGIR_.3	_PSSINY[Phospho (STY)]M[Oxidation (M)]VAPVTGNDVGIR_	Filtered	Filtered	Filtered	0.999964	Filtered	Filtered	Filtered	Filtered	Filtered	Filtered	Filtered	Filtered	Filtered	13328	Filtered	Filtered	Filtered	Filtered	Filtered	Filtered
O00560	SDCBP	Syntenin-1	PSSINYMVAPVTGNDVGIR	(S88,M92)	_PSS[Phospho (STY)]INYM[Oxidation (M)]VAPVTGNDVGIR_.3	_PSS[Phospho (STY)]INYM[Oxidation (M)]VAPVTGNDVGIR_	Filtered	Filtered	Filtered	9.8511e-06	Filtered	Filtered	Filtered	Filtered	Filtered	Filtered	Filtered	Filtered	Filtered	10643.1	Filtered	Filtered	Filtered	Filtered	Filtered	Filtered
O00560	SDCBP	Syntenin-1	LYPELSQYMGLSLNEEEIR	(Y56)	_LYPELSQY[Phospho (STY)]MGLSLNEEEIR_.3	_LYPELSQY[Phospho (STY)]MGLSLNEEEIR_	Filtered	Filtered	Filtered	Filtered	Filtered	0.838659	Filtered	Filtered	Filtered	Filtered	Filtered	Filtered	Filtered	Filtered	Filtered	4640.31	Filtered	Filtered	Filtered	Filtered
O00560	SDCBP	Syntenin-1	LYPELSQYMGLSLNEEEIR	(Y50)	_LY[Phospho (STY)]PELSQYMGLSLNEEEIR_.3	_LY[Phospho (STY)]PELSQYMGLSLNEEEIR_	Filtered	Filtered	Filtered	Filtered	Filtered	0.996524	Filtered	Filtered	Filtered	Filtered	Filtered	Filtered	Filtered	Filtered	Filtered	2272.57	Filtered	Filtered	Filtered	Filtered
O00562	PITPNM1	Membrane-associated phosphatidylinositol transfer protein 1	RASTAFCPPAASSEAPDGPSSTAR	(C668,S673)	_RASTAFC[Carbamidomethyl (C)]PPAAS[Phospho (STY)]SEAPDGPSSTAR_.3	_RASTAFC[Carbamidomethyl (C)]PPAAS[Phospho (STY)]SEAPDGPSSTAR_	0.118701	Filtered	0.0101495	1.28028e-06	Filtered	0.004376	0.407187	0.521394	0.00771686	0.00918802	48735.7	Filtered	83435.5	259958	Filtered	85308.7	34517.7	42638.9	106605	109608
O00562	PITPNM1	Membrane-associated phosphatidylinositol transfer protein 1	RASTAFCPPAASSEAPDGPSSTAR	(T665,C668)	_RAST[Phospho (STY)]AFC[Carbamidomethyl (C)]PPAASSEAPDGPSSTAR_.3	_RAST[Phospho (STY)]AFC[Carbamidomethyl (C)]PPAASSEAPDGPSSTAR_	Filtered	Filtered	0.436322	0.133893	Filtered	0.0347285	0.329693	0.00380543	0.397644	0.423217	Filtered	Filtered	87442.1	279268	Filtered	51393.3	38350.6	44158.9	119458	127614
O00562	PITPNM1	Membrane-associated phosphatidylinositol transfer protein 1	RASTAFCPPAASSEAPDGPSSTAR	(S664,C668)	_RAS[Phospho (STY)]TAFC[Carbamidomethyl (C)]PPAASSEAPDGPSSTAR_.3	_RAS[Phospho (STY)]TAFC[Carbamidomethyl (C)]PPAASSEAPDGPSSTAR_	Filtered	Filtered	0.504012	0.862579	Filtered	0.0377703	0.404106	Filtered	0.553863	0.576712	Filtered	Filtered	83473.6	275896	Filtered	51393.3	38372.7	Filtered	114373	125257
O00562	PITPNM1	Membrane-associated phosphatidylinositol transfer protein 1	RGSMNNELLSPEFGPVRDPLADGVEGLGR	(S593,M594)	_RGS[Phospho (STY)]M[Oxidation (M)]NNELLSPEFGPVRDPLADGVEGLGR_.4	_RGS[Phospho (STY)]M[Oxidation (M)]NNELLSPEFGPVRDPLADGVEGLGR_	0.999933	1	0.999998	1	Filtered	0.999994	Filtered	Filtered	Filtered	Filtered	11369.2	23383.8	24693.1	50617	Filtered	19115.6	Filtered	Filtered	Filtered	Filtered
O00562	PITPNM1	Membrane-associated phosphatidylinositol transfer protein 1	RGSMNNELLSPEFGPVRDPLADGVEGLGR	(S593)	_RGS[Phospho (STY)]MNNELLSPEFGPVRDPLADGVEGLGR_.4	_RGS[Phospho (STY)]MNNELLSPEFGPVRDPLADGVEGLGR_	Filtered	0.999999	Filtered	0.999874	Filtered	0.999213	Filtered	0.917221	Filtered	0.99417	Filtered	20221.2	Filtered	42548.4	Filtered	11407.8	Filtered	17167.9	Filtered	19195.4
O00562	PITPNM1	Membrane-associated phosphatidylinositol transfer protein 1	ERPQLAECEEPSIYSPAFPR	(C889,S896)	_ERPQLAEC[Carbamidomethyl (C)]EEPSIYS[Phospho (STY)]PAFPR_.3	_ERPQLAEC[Carbamidomethyl (C)]EEPSIYS[Phospho (STY)]PAFPR_	Filtered	Filtered	Filtered	0.877242	Filtered	0.889982	Filtered	Filtered	Filtered	0.380377	Filtered	Filtered	Filtered	14934.9	Filtered	19180.6	Filtered	Filtered	Filtered	18458.8
O00562	PITPNM1	Membrane-associated phosphatidylinositol transfer protein 1	SSYSSQHGGAVSPQSLSEWR	(Y317)	_SSY[Phospho (STY)]SSQHGGAVSPQSLSEWR_.3	_SSY[Phospho (STY)]SSQHGGAVSPQSLSEWR_	Filtered	Filtered	0.833895	Filtered	Filtered	0.982167	Filtered	Filtered	Filtered	Filtered	Filtered	Filtered	26194.3	Filtered	Filtered	60900.4	Filtered	Filtered	Filtered	Filtered
O00562	PITPNM1	Membrane-associated phosphatidylinositol transfer protein 1	GSPEPSALPPQR	(S621)	_GS[Phospho (STY)]PEPSALPPQR_.2	_GS[Phospho (STY)]PEPSALPPQR_	Filtered	Filtered	Filtered	0.5	Filtered	Filtered	Filtered	Filtered	Filtered	Filtered	Filtered	Filtered	Filtered	21167.3	Filtered	Filtered	Filtered	Filtered	Filtered	Filtered
O00562	PITPNM1	Membrane-associated phosphatidylinositol transfer protein 1	RGSMNNELLSPEFGPVRDPLADGVEGLGR	(S600)	_RGSMNNELLS[Phospho (STY)]PEFGPVRDPLADGVEGLGR_.4	_RGSMNNELLS[Phospho (STY)]PEFGPVRDPLADGVEGLGR_	Filtered	Filtered	Filtered	0.000404571	Filtered	Filtered	Filtered	Filtered	Filtered	Filtered	Filtered	Filtered	Filtered	13124.9	Filtered	Filtered	Filtered	Filtered	Filtered	Filtered
O00562	PITPNM1	Membrane-associated phosphatidylinositol transfer protein 1	RGSMNNELLSPEFGPVRDPLADGVEGLGR	(S593,M594,S600)	_RGS[Phospho (STY)]M[Oxidation (M)]NNELLS[Phospho (STY)]PEFGPVRDPLADGVEGLGR_.4	_RGS[Phospho (STY)]M[Oxidation (M)]NNELLS[Phospho (STY)]PEFGPVRDPLADGVEGLGR_	Filtered	1	Filtered	Filtered	Filtered	Filtered	Filtered	Filtered	Filtered	Filtered	Filtered	5503.2	Filtered	Filtered	Filtered	Filtered	Filtered	Filtered	Filtered	Filtered
O00562	PITPNM1	Membrane-associated phosphatidylinositol transfer protein 1	RGSMNNELLSPEFGPVRDPLADGVEGLGR	(S593,S600)	_RGS[Phospho (STY)]MNNELLS[Phospho (STY)]PEFGPVRDPLADGVEGLGR_.4	_RGS[Phospho (STY)]MNNELLS[Phospho (STY)]PEFGPVRDPLADGVEGLGR_	Filtered	Filtered	Filtered	Filtered	Filtered	1	Filtered	Filtered	Filtered	Filtered	Filtered	Filtered	Filtered	Filtered	Filtered	5496.83	Filtered	Filtered	Filtered	Filtered
O00566	MPHOSPH10	U3 small nucleolar ribonucleoprotein protein MPP10	SPVFSDEDSDLDFDISK	(S167)	_SPVFS[Phospho (STY)]DEDSDLDFDISK_.2	_SPVFS[Phospho (STY)]DEDSDLDFDISK_	0.495652	0.103152	0.000680827	0.490828	Filtered	0.381771	Filtered	0.00218324	Filtered	Filtered	39751.5	22451.7	52113.4	75707.8	Filtered	66456.1	Filtered	38186.3	Filtered	Filtered
O00566	MPHOSPH10	U3 small nucleolar ribonucleoprotein protein MPP10	SPVFSDEDSDLDFDISK	(S171)	_SPVFSDEDS[Phospho (STY)]DLDFDISK_.2	_SPVFSDEDS[Phospho (STY)]DLDFDISK_	0.891415	0.895748	0.525036	0.515089	Filtered	0.776269	Filtered	0.997296	Filtered	Filtered	39743.6	22413.7	52068.8	75701.1	Filtered	62970.3	Filtered	34777.7	Filtered	Filtered
O00566	MPHOSPH10	U3 small nucleolar ribonucleoprotein protein MPP10	SPVFSDEDSDLDFDISK	(S163,S171)	_S[Phospho (STY)]PVFSDEDS[Phospho (STY)]DLDFDISK_.3	_S[Phospho (STY)]PVFSDEDS[Phospho (STY)]DLDFDISK_	0.0120256	0.544966	0.0568223	0.995249	Filtered	0.499196	Filtered	Filtered	Filtered	Filtered	2079.02	3407.21	5228.2	17401.8	Filtered	7249.49	Filtered	Filtered	Filtered	Filtered
O00566	MPHOSPH10	U3 small nucleolar ribonucleoprotein protein MPP10	SDLRKSPVFSDEDSDLDFDISK	(S163,S167,S171)	_SDLRKS[Phospho (STY)]PVFS[Phospho (STY)]DEDS[Phospho (STY)]DLDFDISK_.3	_SDLRKS[Phospho (STY)]PVFS[Phospho (STY)]DEDS[Phospho (STY)]DLDFDISK_	0.913539	0.998586	0.95856	0.892453	Filtered	0.124623	Filtered	Filtered	Filtered	Filtered	17535.3	26218.2	2980.53	18125.9	Filtered	12126.5	Filtered	Filtered	Filtered	Filtered
O00566	MPHOSPH10	U3 small nucleolar ribonucleoprotein protein MPP10	SDLRKSPVFSDEDSDLDFDISK	(S158,S167,S171)	_S[Phospho (STY)]DLRKSPVFS[Phospho (STY)]DEDS[Phospho (STY)]DLDFDISK_.3	_S[Phospho (STY)]DLRKSPVFS[Phospho (STY)]DEDS[Phospho (STY)]DLDFDISK_	Filtered	0.00172197	Filtered	Filtered	Filtered	Filtered	Filtered	Filtered	Filtered	Filtered	Filtered	9936.79	Filtered	Filtered	Filtered	Filtered	Filtered	Filtered	Filtered	Filtered
O00567	NOP56	Nucleolar protein 56	EEPVSSGPEEAVGK	(S570)	_EEPVSS[Phospho (STY)]GPEEAVGK_.2	_EEPVSS[Phospho (STY)]GPEEAVGK_	0.999708	1	0.977473	1	1	1	1	1	Filtered	0.998965	500285	366114	95681.1	784164	1.03831e+06	640767	932101	1.09598e+06	Filtered	118560
O00567	NOP56	Nucleolar protein 56	EEPVSSGPEEAVGK	(S569)	_EEPVS[Phospho (STY)]SGPEEAVGK_.2	_EEPVS[Phospho (STY)]SGPEEAVGK_	2.40416e-07	1.7361e-07	0.0393272	2.2705e-11	7.50475e-09	4.33881e-11	Filtered	2.41575e-07	Filtered	0.00126986	400554	273582	68906.3	627485	849604	528254	Filtered	856068	Filtered	82204
O00567	NOP56	Nucleolar protein 56	EELMSSDLEETAGSTSIPK	(M518,T525)	_EELM[Oxidation (M)]SSDLEET[Phospho (STY)]AGSTSIPK_.3	_EELM[Oxidation (M)]SSDLEET[Phospho (STY)]AGSTSIPK_	5.80175e-09	0.864803	0.00202389	3.40231e-12	6.97352e-09	0.592135	0.000239438	2.73686e-09	Filtered	Filtered	156480	39635.3	92510.8	680332	471159	169206	52186.2	197324	Filtered	Filtered
O00567	NOP56	Nucleolar protein 56	EELMSSDLEETAGSTSIPK	(M518,S519)	_EELM[Oxidation (M)]S[Phospho (STY)]SDLEETAGSTSIPK_.3	_EELM[Oxidation (M)]S[Phospho (STY)]SDLEETAGSTSIPK_	0.0227885	0.544676	0.401494	0.00751754	0.0394895	0.0220114	0.45763	0.0161534	Filtered	Filtered	140251	37669.5	91435.5	677757	474763	88106.8	46532	190808	Filtered	Filtered
O00567	NOP56	Nucleolar protein 56	EELMSSDLEETAGSTSIPK	(S520)	_EELMSS[Phospho (STY)]DLEETAGSTSIPK_.3	_EELMSS[Phospho (STY)]DLEETAGSTSIPK_	0.202485	0.531631	0.209927	0.188509	0.864016	0.785864	0.173131	0.941638	Filtered	Filtered	181487	39956.1	63971	438651	340901	131176	59337	177368	Filtered	Filtered
O00567	NOP56	Nucleolar protein 56	EELMSSDLEETAGSTSIPK	(S519)	_EELMS[Phospho (STY)]SDLEETAGSTSIPK_.3	_EELMS[Phospho (STY)]SDLEETAGSTSIPK_	0.137347	0.396187	0.76761	0.803931	0.134516	0.213927	0.824365	0.0583622	Filtered	Filtered	178436	40266.1	62358.6	436517	328107	128581	59435.9	177649	Filtered	Filtered
O00567	NOP56	Nucleolar protein 56	EELMSSDLEETAGSTSIPK	(M518,S520)	_EELM[Oxidation (M)]SS[Phospho (STY)]DLEETAGSTSIPK_.3	_EELM[Oxidation (M)]SS[Phospho (STY)]DLEETAGSTSIPK_	0.977498	0.420455	0.848275	0.992472	0.96038	0.846327	0.537651	0.983868	Filtered	Filtered	72185.7	13998.1	13617	329299	220545	33566.7	24042.7	91312.5	Filtered	Filtered
O00567	NOP56	Nucleolar protein 56	EELMSSDLEETAGSTSIPK	(M518,S519,S520)	_EELM[Oxidation (M)]S[Phospho (STY)]S[Phospho (STY)]DLEETAGSTSIPK_.3	_EELM[Oxidation (M)]S[Phospho (STY)]S[Phospho (STY)]DLEETAGSTSIPK_	0.968123	0.999984	Filtered	0.995773	Filtered	0.170619	Filtered	0.000423828	Filtered	Filtered	1725.93	3653.28	Filtered	12782.8	Filtered	496.041	Filtered	361.004	Filtered	Filtered
O00567	NOP56	Nucleolar protein 56	EEPVSSGPEEAVGK	(S569,S570)	_EEPVS[Phospho (STY)]S[Phospho (STY)]GPEEAVGK_.2	_EEPVS[Phospho (STY)]S[Phospho (STY)]GPEEAVGK_	1	Filtered	Filtered	Filtered	1	Filtered	1	Filtered	Filtered	Filtered	309348	Filtered	Filtered	Filtered	265659	Filtered	39907	Filtered	Filtered	Filtered
O00567	NOP56	Nucleolar protein 56	STPKEETVNDPEEAGHR	(S537)	_S[Phospho (STY)]TPKEETVNDPEEAGHR_.3	_S[Phospho (STY)]TPKEETVNDPEEAGHR_	0.505822	Filtered	Filtered	Filtered	0.496118	0.409513	0.333333	0.00272843	0.430234	Filtered	25449.2	Filtered	Filtered	Filtered	15033.9	13304.6	7097.94	8911.65	23620	Filtered
O00567	NOP56	Nucleolar protein 56	EELMSSDLEETAGSTSIPK	(M518,S520,S530)	_EELM[Oxidation (M)]SS[Phospho (STY)]DLEETAGSTS[Phospho (STY)]IPK_.3	_EELM[Oxidation (M)]SS[Phospho (STY)]DLEETAGSTS[Phospho (STY)]IPK_	Filtered	Filtered	Filtered	Filtered	Filtered	0.369737	Filtered	Filtered	Filtered	0.319463	Filtered	Filtered	Filtered	Filtered	Filtered	6988.02	Filtered	Filtered	Filtered	69323.6
O00567	NOP56	Nucleolar protein 56	EELMSSDLEETAGSTSIPK	(S519,S520)	_EELMS[Phospho (STY)]S[Phospho (STY)]DLEETAGSTSIPK_.3	_EELMS[Phospho (STY)]S[Phospho (STY)]DLEETAGSTSIPK_	Filtered	1	Filtered	1	Filtered	Filtered	Filtered	Filtered	Filtered	Filtered	Filtered	7900.81	Filtered	40470.8	Filtered	Filtered	Filtered	Filtered	Filtered	Filtered
O00567	NOP56	Nucleolar protein 56	SFSKEELMSSDLEETAGSTSIPK	(M518,S520,T525)	_SFSKEELM[Oxidation (M)]SS[Phospho (STY)]DLEET[Phospho (STY)]AGSTSIPK_.3	_SFSKEELM[Oxidation (M)]SS[Phospho (STY)]DLEET[Phospho (STY)]AGSTSIPK_	0.166513	Filtered	Filtered	Filtered	Filtered	0.00183546	Filtered	Filtered	Filtered	Filtered	3870.56	Filtered	Filtered	Filtered	Filtered	22856.5	Filtered	Filtered	Filtered	Filtered
O00567	NOP56	Nucleolar protein 56	SFSKEELMSSDLEETAGSTSIPK	(S520,T525)	_SFSKEELMSS[Phospho (STY)]DLEET[Phospho (STY)]AGSTSIPK_.3	_SFSKEELMSS[Phospho (STY)]DLEET[Phospho (STY)]AGSTSIPK_	Filtered	Filtered	Filtered	0.603333	Filtered	Filtered	Filtered	Filtered	Filtered	Filtered	Filtered	Filtered	Filtered	24394.7	Filtered	Filtered	Filtered	Filtered	Filtered	Filtered
O00567	NOP56	Nucleolar protein 56	SFSKEELMSSDLEETAGSTSIPK	(T525)	_SFSKEELMSSDLEET[Phospho (STY)]AGSTSIPK_.3	_SFSKEELMSSDLEET[Phospho (STY)]AGSTSIPK_	Filtered	Filtered	Filtered	Filtered	Filtered	0.0169782	Filtered	Filtered	Filtered	Filtered	Filtered	Filtered	Filtered	Filtered	Filtered	14514.2	Filtered	Filtered	Filtered	Filtered
O00567	NOP56	Nucleolar protein 56	STPKEETVNDPEEAGHR	(T538)	_ST[Phospho (STY)]PKEETVNDPEEAGHR_.3	_ST[Phospho (STY)]PKEETVNDPEEAGHR_	0.475086	Filtered	Filtered	Filtered	Filtered	Filtered	Filtered	Filtered	Filtered	Filtered	34109.7	Filtered	Filtered	Filtered	Filtered	Filtered	Filtered	Filtered	Filtered	Filtered
O00567	NOP56	Nucleolar protein 56	FSKEEPVSSGPEEAVGK	(S569,S570)	_FSKEEPVS[Phospho (STY)]S[Phospho (STY)]GPEEAVGK_.3	_FSKEEPVS[Phospho (STY)]S[Phospho (STY)]GPEEAVGK_	Filtered	Filtered	Filtered	Filtered	0.666667	Filtered	Filtered	Filtered	Filtered	Filtered	Filtered	Filtered	Filtered	Filtered	6235.15	Filtered	Filtered	Filtered	Filtered	Filtered
O00571	DDX3X	ATP-dependent RNA helicase DDX3X	SSFFSDRGSGSR	(S92)	_SSFFSDRGSGS[Phospho (STY)]R_.3	_SSFFSDRGSGS[Phospho (STY)]R_	0.352667	0.373209	0.153579	0.991411	0.219194	0.50009	Filtered	0.223348	Filtered	Filtered	39403.2	45379.8	26791.8	71654.4	36360.6	59209	Filtered	74623.1	Filtered	Filtered
O00571	DDX3X	ATP-dependent RNA helicase DDX3X	SSFFSDRGSGSR	(S90)	_SSFFSDRGS[Phospho (STY)]GSR_.3	_SSFFSDRGS[Phospho (STY)]GSR_	0.636544	0.60787	0.531925	0.00299279	0.354156	0.370745	0.0619892	0.234332	Filtered	Filtered	33505.7	37878.9	23498.2	58107.9	30170.2	48622.9	26578	60283.7	Filtered	Filtered
O00571	DDX3X	ATP-dependent RNA helicase DDX3X	SSFFSDRGSGSR	(S90)	_SSFFSDRGS[Phospho (STY)]GSR_.2	_SSFFSDRGS[Phospho (STY)]GSR_	Filtered	0.852633	Filtered	0.484495	Filtered	0.739965	0.0121521	0.989535	Filtered	Filtered	Filtered	25316.6	Filtered	40102.5	Filtered	24299.2	33573.3	57700.6	Filtered	Filtered
O00571	DDX3X	ATP-dependent RNA helicase DDX3X	FSGGFGAR	(S594)	_FS[Phospho (STY)]GGFGAR_.2	_FS[Phospho (STY)]GGFGAR_	1	1	Filtered	1	Filtered	1	Filtered	1	Filtered	1	6931.56	8379.12	Filtered	15045.2	Filtered	15522.7	Filtered	15740.2	Filtered	10733.8
O00571	DDX3X	ATP-dependent RNA helicase DDX3X	LEQELFSGGNTGINFEK	(T156)	_LEQELFSGGNT[Phospho (STY)]GINFEK_.2	_LEQELFSGGNT[Phospho (STY)]GINFEK_	Filtered	Filtered	Filtered	0.871765	Filtered	Filtered	0.5	Filtered	0.471679	0.5	Filtered	Filtered	Filtered	188339	Filtered	Filtered	48687.3	Filtered	48315.3	95692
O00571	DDX3X	ATP-dependent RNA helicase DDX3X	SSRFSGGFGAR	(S594)	_SSRFS[Phospho (STY)]GGFGAR_.3	_SSRFS[Phospho (STY)]GGFGAR_	Filtered	0.940018	Filtered	0.813145	Filtered	0.99106	Filtered	Filtered	Filtered	Filtered	Filtered	7425.79	Filtered	5399.69	Filtered	11698.4	Filtered	Filtered	Filtered	Filtered
O00571	DDX3X	ATP-dependent RNA helicase DDX3X	SSFFSDR	(S82)	_S[Phospho (STY)]SFFSDR_.2	_S[Phospho (STY)]SFFSDR_	Filtered	Filtered	Filtered	Filtered	Filtered	0.565815	Filtered	Filtered	Filtered	Filtered	Filtered	Filtered	Filtered	Filtered	Filtered	5252.47	Filtered	Filtered	Filtered	Filtered
O00592	PODXL	Podocalyxin	VVSLNGELGDSWIVPLDNLTK	(S537)	_VVSLNGELGDS[Phospho (STY)]WIVPLDNLTK_.3	_VVSLNGELGDS[Phospho (STY)]WIVPLDNLTK_	0.999083	0.498192	0.956832	Filtered	0.996829	0.986903	0.969843	Filtered	0.947709	Filtered	31630.4	3702.32	13417.8	Filtered	27168.1	2906.19	75215.8	Filtered	42119.4	Filtered
O00592	PODXL	Podocalyxin	LTEELQTVENGYHDNPTLEVMETSSEMQEK	(S519)	_LTEELQTVENGYHDNPTLEVMETS[Phospho (STY)]SEMQEK_.4	_LTEELQTVENGYHDNPTLEVMETS[Phospho (STY)]SEMQEK_	0.00599799	Filtered	0.0199609	Filtered	0.0114329	Filtered	0.000159116	Filtered	9.85381e-05	Filtered	58692.5	Filtered	29688.5	Filtered	44529.4	Filtered	20907.5	Filtered	22230.9	Filtered
O00592	PODXL	Podocalyxin	LTEELQTVENGYHDNPTLEVMETSSEMQEK	(S520)	_LTEELQTVENGYHDNPTLEVMETSS[Phospho (STY)]EMQEK_.4	_LTEELQTVENGYHDNPTLEVMETSS[Phospho (STY)]EMQEK_	0.0200318	Filtered	0.000426658	Filtered	0.000529765	Filtered	Filtered	Filtered	0.000177269	Filtered	60329.6	Filtered	27122	Filtered	56673.7	Filtered	Filtered	Filtered	29661.2	Filtered
O00592	PODXL	Podocalyxin	VVSLNGELGDSWIVPLDNLTK	(S529)	_VVS[Phospho (STY)]LNGELGDSWIVPLDNLTK_.3	_VVS[Phospho (STY)]LNGELGDSWIVPLDNLTK_	Filtered	Filtered	Filtered	Filtered	0.0410073	0.373768	Filtered	Filtered	0.997232	Filtered	Filtered	Filtered	Filtered	Filtered	29765.1	3305.86	Filtered	Filtered	50860.5	Filtered
O00592	PODXL	Podocalyxin	LTEELQTVENGYHDNPTLEVMETSSEMQEK	(S520,M522)	_LTEELQTVENGYHDNPTLEVMETSS[Phospho (STY)]EM[Oxidation (M)]QEK_.4	_LTEELQTVENGYHDNPTLEVMETSS[Phospho (STY)]EM[Oxidation (M)]QEK_	2.48568e-06	Filtered	Filtered	Filtered	Filtered	Filtered	Filtered	Filtered	Filtered	Filtered	74288.5	Filtered	Filtered	Filtered	Filtered	Filtered	Filtered	Filtered	Filtered	Filtered
O00592	PODXL	Podocalyxin	KVVSLNGELGDSWIVPLDNLTK	(S537)	_KVVSLNGELGDS[Phospho (STY)]WIVPLDNLTK_.3	_KVVSLNGELGDS[Phospho (STY)]WIVPLDNLTK_	0.146263	Filtered	Filtered	Filtered	Filtered	Filtered	Filtered	Filtered	Filtered	Filtered	5665.47	Filtered	Filtered	Filtered	Filtered	Filtered	Filtered	Filtered	Filtered	Filtered
O00629	KPNA4	Importin subunit alpha-3	NVPHEDICEDSDIDGDYR	(C57,S60)	_NVPHEDIC[Carbamidomethyl (C)]EDS[Phospho (STY)]DIDGDYR_.3	_NVPHEDIC[Carbamidomethyl (C)]EDS[Phospho (STY)]DIDGDYR_	Filtered	1	0.69236	Filtered	0.994113	0.998933	1	1	1	1	Filtered	122325	101954	Filtered	191834	108784	234545	95650	350833	160590
O00712	NFIB	Nuclear factor 1 B-type	PLFSSASPQDSSPR	(S325)	_PLFS[Phospho (STY)]SASPQDSSPR_.2	_PLFS[Phospho (STY)]SASPQDSSPR_	6.5952e-09	0.0536968	0.954415	0.0474458	1.46113e-07	3.62503e-10	0.0446888	0.0512551	0.915066	0.103746	1.63782e+06	1.10766e+06	489145	118718	1.15332e+06	1.11956e+06	616254	435994	662388	339534
O00712	NFIB	Nuclear factor 1 B-type	PLFSSASPQDSSPR	(S332)	_PLFSSASPQDS[Phospho (STY)]SPR_.2	_PLFSSASPQDS[Phospho (STY)]SPR_	9.77235e-07	2.84189e-05	2.1135e-08	1.5152e-07	0.00190205	1.6447e-06	0.0144878	3.32446e-09	0.0246115	0.144633	375813	331369	400471	96549.2	355797	445563	184692	349057	212463	80460.3
O00712	NFIB	Nuclear factor 1 B-type	PLFSSASPQDSSPR	(S333)	_PLFSSASPQDSS[Phospho (STY)]PR_.2	_PLFSSASPQDSS[Phospho (STY)]PR_	0.999999	0.999972	0.998557	Filtered	0.998122	0.999998	0.985573	0.964131	0.981923	0.852617	531302	457657	210722	Filtered	487495	624247	250920	173307	270571	109215
O00712	NFIB	Nuclear factor 1 B-type	PLFSSASPQDSSPR	(S328)	_PLFSSAS[Phospho (STY)]PQDSSPR_.2	_PLFSSAS[Phospho (STY)]PQDSSPR_	1	0.916352	0.000530937	0.000638249	1	0.999804	0.702759	0.983597	0.0100143	0.0400045	2.15151e+06	1.49389e+06	632961	171281	1.50356e+06	1.49564e+06	819473	575398	867618	446962
O00712	NFIB	Nuclear factor 1 B-type	PLFSSASPQDSSPR	(S328)	_PLFSSAS[Phospho (STY)]PQDSSPR_.3	_PLFSSAS[Phospho (STY)]PQDSSPR_	0.00591642	0.000952445	Filtered	Filtered	0.876278	0.00466796	0.0980188	0.113655	Filtered	Filtered	22976.3	19141.8	Filtered	Filtered	31670.2	38837	7110.88	9829.65	Filtered	Filtered
O00712	NFIB	Nuclear factor 1 B-type	TISIDENMEPSPTGDFYPSPSSPAAGSR	(S295)	_TISIDENMEPSPTGDFYPSPSS[Phospho (STY)]PAAGSR_.3	_TISIDENMEPSPTGDFYPSPSS[Phospho (STY)]PAAGSR_	0.558776	0.472967	0.0129624	0.00318911	0.97243	0.465844	Filtered	4.08149e-06	Filtered	0.000277188	102679	117263	24767.2	14972.1	184041	71830.4	Filtered	302355	Filtered	85189.2
O00712	NFIB	Nuclear factor 1 B-type	TISIDENMEPSPTGDFYPSPSSPAAGSR	(S276)	_TIS[Phospho (STY)]IDENMEPSPTGDFYPSPSSPAAGSR_.3	_TIS[Phospho (STY)]IDENMEPSPTGDFYPSPSSPAAGSR_	0.0931524	1.59123e-05	0.00381078	0.0792317	0.00476946	0.00580658	0.000122125	Filtered	Filtered	Filtered	117576	113289	24594.4	27236	129665	73810.1	12585.1	Filtered	Filtered	Filtered
O00712	NFIB	Nuclear factor 1 B-type	TISIDENMEPSPTGDFYPSPSSPAAGSR	(Y290)	_TISIDENMEPSPTGDFY[Phospho (STY)]PSPSSPAAGSR_.3	_TISIDENMEPSPTGDFY[Phospho (STY)]PSPSSPAAGSR_	0.990406	0.984399	0.950675	0.791938	0.955635	0.889218	Filtered	Filtered	0.979968	Filtered	73469.9	115791	27729.8	24596.2	132514	76571	Filtered	Filtered	29308.2	Filtered
O00712	NFIB	Nuclear factor 1 B-type	SGVFNVSELVR	(S215)	_S[Phospho (STY)]GVFNVSELVR_.2	_S[Phospho (STY)]GVFNVSELVR_	1	1	1	Filtered	1	1	0.999247	Filtered	0.999882	Filtered	50966.5	34207.4	48646.2	Filtered	27617	43588.4	45333	Filtered	37212.6	Filtered
O00712	NFIB	Nuclear factor 1 B-type	PLFSSASPQDSSPR	(S326)	_PLFSS[Phospho (STY)]ASPQDSSPR_.3	_PLFSS[Phospho (STY)]ASPQDSSPR_	Filtered	0.666258	0.319844	Filtered	0.291182	0.146999	0.119626	0.377609	Filtered	0.308481	Filtered	23907.7	9106.62	Filtered	42021.2	49977.9	11398.6	18295.5	Filtered	13574.3
O00712	NFIB	Nuclear factor 1 B-type	PLFSSASPQDSSPR	(S328,S333)	_PLFSSAS[Phospho (STY)]PQDSS[Phospho (STY)]PR_.2	_PLFSSAS[Phospho (STY)]PQDSS[Phospho (STY)]PR_	0.419424	0.143484	0.422005	Filtered	0.231353	0.93615	0.00110688	Filtered	Filtered	Filtered	81620.6	73530.9	58198.7	Filtered	56223.1	135488	48390.3	Filtered	Filtered	Filtered
O00712	NFIB	Nuclear factor 1 B-type	TISIDENMEPSPTGDFYPSPSSPAAGSR	(T286)	_TISIDENMEPSPT[Phospho (STY)]GDFYPSPSSPAAGSR_.3	_TISIDENMEPSPT[Phospho (STY)]GDFYPSPSSPAAGSR_	0.00315824	0.0106863	0.0451653	0.052228	0.0252628	0.0633053	Filtered	Filtered	Filtered	Filtered	72440.7	111215	24598.6	27237.6	127676	72154.9	Filtered	Filtered	Filtered	Filtered
O00712	NFIB	Nuclear factor 1 B-type	PLFSSASPQDSSPR	(S328,S332)	_PLFSSAS[Phospho (STY)]PQDS[Phospho (STY)]SPR_.2	_PLFSSAS[Phospho (STY)]PQDS[Phospho (STY)]SPR_	0.276019	0.849611	0.579813	Filtered	0.277183	0.0621359	0.0612718	Filtered	Filtered	Filtered	76954.6	65259.9	54130.9	Filtered	49557.4	121989	48990.1	Filtered	Filtered	Filtered
O00712	NFIB	Nuclear factor 1 B-type	PLFSSASPQDSSPR	(S332,S333)	_PLFSSASPQDS[Phospho (STY)]S[Phospho (STY)]PR_.2	_PLFSSASPQDS[Phospho (STY)]S[Phospho (STY)]PR_	0.302647	0.148496	0.344771	Filtered	0.407443	0.295035	0.00120051	Filtered	Filtered	Filtered	39280.6	45077.3	23152.5	Filtered	30777.9	91641.4	30781.2	Filtered	Filtered	Filtered
O00712	NFIB	Nuclear factor 1 B-type	TISIDENMEPSPTGDFYPSPSSPAAGSR	(S292)	_TISIDENMEPSPTGDFYPS[Phospho (STY)]PSSPAAGSR_.3	_TISIDENMEPSPTGDFYPS[Phospho (STY)]PSSPAAGSR_	0.00309421	0.000306655	8.49333e-05	Filtered	0.000155124	0.000158992	Filtered	Filtered	Filtered	Filtered	82013.1	91693.1	17121.5	Filtered	141532	53993.8	Filtered	Filtered	Filtered	Filtered
O00712	NFIB	Nuclear factor 1 B-type	TISIDENMEPSPTGDFYPSPSSPAAGSR	(S284)	_TISIDENMEPS[Phospho (STY)]PTGDFYPSPSSPAAGSR_.3	_TISIDENMEPS[Phospho (STY)]PTGDFYPSPSSPAAGSR_	0.0105262	0.00474113	Filtered	0.0744822	0.0125286	0.0171429	Filtered	Filtered	Filtered	Filtered	46697.6	92110.7	Filtered	18296.9	106538	54674.8	Filtered	Filtered	Filtered	Filtered
O00712	NFIB	Nuclear factor 1 B-type	TWHERDQDMSSPTTMK	(M310,S312)	_TWHERDQDM[Oxidation (M)]SS[Phospho (STY)]PTTMK_.3	_TWHERDQDM[Oxidation (M)]SS[Phospho (STY)]PTTMK_	0.998957	0.976726	0.994549	Filtered	0.988094	0.972081	Filtered	Filtered	Filtered	Filtered	48112.4	24283.4	10985.7	Filtered	25464.2	32000	Filtered	Filtered	Filtered	Filtered
O00712	NFIB	Nuclear factor 1 B-type	TWHERDQDMSSPTTMK	(S312)	_TWHERDQDMSS[Phospho (STY)]PTTMK_.3	_TWHERDQDMSS[Phospho (STY)]PTTMK_	0.981157	0.759684	Filtered	Filtered	0.690581	0.592214	Filtered	Filtered	Filtered	Filtered	39778.3	19418.4	Filtered	Filtered	18108.2	19158.6	Filtered	Filtered	Filtered	Filtered
O00712	NFIB	Nuclear factor 1 B-type	TWHERDQDMSSPTTMK	(S312,M316)	_TWHERDQDMSS[Phospho (STY)]PTTM[Oxidation (M)]K_.3	_TWHERDQDMSS[Phospho (STY)]PTTM[Oxidation (M)]K_	0.858049	0.447955	Filtered	Filtered	0.588073	0.57188	Filtered	Filtered	Filtered	Filtered	28739	18216.2	Filtered	Filtered	22476.1	26142.3	Filtered	Filtered	Filtered	Filtered
O00712	NFIB	Nuclear factor 1 B-type	TWHERDQDMSSPTTMK	(M310,S312,M316)	_TWHERDQDM[Oxidation (M)]SS[Phospho (STY)]PTTM[Oxidation (M)]K_.3	_TWHERDQDM[Oxidation (M)]SS[Phospho (STY)]PTTM[Oxidation (M)]K_	0.81657	Filtered	Filtered	Filtered	Filtered	Filtered	Filtered	Filtered	0.579979	Filtered	13320.2	Filtered	Filtered	Filtered	Filtered	Filtered	Filtered	Filtered	13546.9	Filtered
O00750	PIK3C2B	Phosphatidylinositol 4-phosphate 3-kinase C2 domain-containing subunit beta	ASIWDTPPLPPR	(S164,T168)	_AS[Phospho (STY)]IWDT[Phospho (STY)]PPLPPR_.2	_AS[Phospho (STY)]IWDT[Phospho (STY)]PPLPPR_	1	1	1	1	1	1	1	1	1	1	2.63621e+06	1.84926e+06	1.64528e+06	761702	2.02254e+06	1263173	980424	862007	141753	140232
O00750	PIK3C2B	Phosphatidylinositol 4-phosphate 3-kinase C2 domain-containing subunit beta	KLSPPPLPPR	(S155)	_KLS[Phospho (STY)]PPPLPPR_.2	_KLS[Phospho (STY)]PPPLPPR_	Filtered	Filtered	Filtered	Filtered	Filtered	Filtered	Filtered	Filtered	Filtered	1	Filtered	Filtered	Filtered	Filtered	Filtered	Filtered	Filtered	Filtered	Filtered	107272
O00767	SCD	Acyl-CoA desaturase	GSTLDLSDLEAEK	(T199)	_GST[Phospho (STY)]LDLSDLEAEK_.2	_GST[Phospho (STY)]LDLSDLEAEK_	Filtered	Filtered	0.972463	0.999532	Filtered	0.97746	Filtered	Filtered	0.877417	Filtered	Filtered	Filtered	12868.6	110870	Filtered	9247.11	Filtered	Filtered	15342.7	Filtered
O00767	SCD	Acyl-CoA desaturase	EKGSTLDLSDLEAEK	(S198)	_EKGS[Phospho (STY)]TLDLSDLEAEK_.2	_EKGS[Phospho (STY)]TLDLSDLEAEK_	Filtered	Filtered	0.570419	0.999813	Filtered	Filtered	Filtered	Filtered	Filtered	0.887956	Filtered	Filtered	9430.18	138158	Filtered	Filtered	Filtered	Filtered	Filtered	16728.3
O00767	SCD	Acyl-CoA desaturase	EKGSTLDLSDLEAEK	(S198)	_EKGS[Phospho (STY)]TLDLSDLEAEK_.3	_EKGS[Phospho (STY)]TLDLSDLEAEK_	Filtered	Filtered	Filtered	0.988595	Filtered	Filtered	Filtered	Filtered	Filtered	0.943593	Filtered	Filtered	Filtered	93040.1	Filtered	Filtered	Filtered	Filtered	Filtered	23417.6
O00767	SCD	Acyl-CoA desaturase	EKGSTLDLSDLEAEK	(T199)	_EKGST[Phospho (STY)]LDLSDLEAEK_.2	_EKGST[Phospho (STY)]LDLSDLEAEK_	Filtered	0.0794644	Filtered	0.000188313	Filtered	Filtered	Filtered	Filtered	Filtered	0.0779332	Filtered	8913.82	Filtered	140941	Filtered	Filtered	Filtered	Filtered	Filtered	17908.9
O00767	SCD	Acyl-CoA desaturase	EKGSTLDLSDLEAEK	(T199)	_EKGST[Phospho (STY)]LDLSDLEAEK_.3	_EKGST[Phospho (STY)]LDLSDLEAEK_	Filtered	Filtered	Filtered	0.0113112	Filtered	Filtered	Filtered	Filtered	Filtered	0.0497391	Filtered	Filtered	Filtered	83845.6	Filtered	Filtered	Filtered	Filtered	Filtered	19872.5
O14494	PPAP2A	Lipid phosphate phosphohydrolase 1	ERKEEDSHTTLHETPTTGNHYPSNHQP	(S264,T274)	_ERKEEDS[Phospho (STY)]HTTLHETPTT[Phospho (STY)]GNHYPSNHQP_.4	_ERKEEDS[Phospho (STY)]HTTLHETPTT[Phospho (STY)]GNHYPSNHQP_	8.03715e-05	7.26162e-06	1.24089e-05	0.000216174	2.44465e-05	0.000553276	Filtered	Filtered	4.94546e-09	Filtered	68820.1	75762.4	51471.2	63014.7	65092.3	23953.8	Filtered	Filtered	174573	Filtered
O14494	PPAP2A	Lipid phosphate phosphohydrolase 1	EEDSHTTLHETPTTGNHYPSNHQP	(S280)	_EEDSHTTLHETPTTGNHYPS[Phospho (STY)]NHQP_.4	_EEDSHTTLHETPTTGNHYPS[Phospho (STY)]NHQP_	Filtered	Filtered	Filtered	2.31373e-08	Filtered	0.000519772	1.57006e-08	6.19949e-07	2.82745e-07	1.68455e-05	Filtered	Filtered	Filtered	19499.5	Filtered	4449.99	19931.2	35999.4	47951.7	22640.2
O14494	PPAP2A	Lipid phosphate phosphohydrolase 1	EEDSHTTLHETPTTGNHYPSNHQP	(T267)	_EEDSHTT[Phospho (STY)]LHETPTTGNHYPSNHQP_.4	_EEDSHTT[Phospho (STY)]LHETPTTGNHYPSNHQP_	Filtered	Filtered	Filtered	0.0291505	Filtered	Filtered	4.45552e-05	3.06064e-08	9.23723e-09	2.48067e-08	Filtered	Filtered	Filtered	46252.3	Filtered	Filtered	34538.3	58401.5	84646.9	69919.6
O14494	PPAP2A	Lipid phosphate phosphohydrolase 1	EEDSHTTLHETPTTGNHYPSNHQP	(T274)	_EEDSHTTLHETPTT[Phospho (STY)]GNHYPSNHQP_.4	_EEDSHTTLHETPTT[Phospho (STY)]GNHYPSNHQP_	Filtered	Filtered	Filtered	0.185544	Filtered	Filtered	0.000468491	0.771361	0.00343213	0.0365847	Filtered	Filtered	Filtered	28078.4	Filtered	Filtered	24383.9	45476.3	68321.4	54816.5
O14494	PPAP2A	Lipid phosphate phosphohydrolase 1	EEDSHTTLHETPTTGNHYPSNHQP	(T273)	_EEDSHTTLHETPT[Phospho (STY)]TGNHYPSNHQP_.4	_EEDSHTTLHETPT[Phospho (STY)]TGNHYPSNHQP_	Filtered	Filtered	Filtered	0.0521617	Filtered	Filtered	0.000108414	0.0964501	0.207678	0.193353	Filtered	Filtered	Filtered	27987.5	Filtered	Filtered	24359.9	45534.3	68327.9	52643.2
O14494	PPAP2A	Lipid phosphate phosphohydrolase 1	ERKEEDSHTTLHETPTTGNHYPSNHQP	(S264,T267)	_ERKEEDS[Phospho (STY)]HTT[Phospho (STY)]LHETPTTGNHYPSNHQP_.4	_ERKEEDS[Phospho (STY)]HTT[Phospho (STY)]LHETPTTGNHYPSNHQP_	4.92975e-05	5.17277e-06	Filtered	0.000159301	1.95864e-05	Filtered	Filtered	Filtered	5.66676e-09	0.000438005	71119.5	77862.8	Filtered	65265.2	67409.8	Filtered	Filtered	Filtered	184589	63674.9
O14494	PPAP2A	Lipid phosphate phosphohydrolase 1	ERKEEDSHTTLHETPTTGNHYPSNHQP	(S264,T267)	_ERKEEDS[Phospho (STY)]HTT[Phospho (STY)]LHETPTTGNHYPSNHQP_.5	_ERKEEDS[Phospho (STY)]HTT[Phospho (STY)]LHETPTTGNHYPSNHQP_	Filtered	Filtered	Filtered	0.00769137	Filtered	Filtered	Filtered	Filtered	Filtered	Filtered	Filtered	Filtered	Filtered	34672	Filtered	Filtered	Filtered	Filtered	Filtered	Filtered
O14494	PPAP2A	Lipid phosphate phosphohydrolase 1	EEDSHTTLHETPTTGNHYPSNHQP	(T271)	_EEDSHTTLHET[Phospho (STY)]PTTGNHYPSNHQP_.4	_EEDSHTTLHET[Phospho (STY)]PTTGNHYPSNHQP_	Filtered	Filtered	0.00474013	0.562477	Filtered	Filtered	0.000903505	0.662624	0.793315	0.770591	Filtered	Filtered	16029.9	12211.8	Filtered	Filtered	24677	45610.9	68445.4	54521.8
O14494	PPAP2A	Lipid phosphate phosphohydrolase 1	EEDSHTTLHETPTTGNHYPSNHQP	(T271)	_EEDSHTTLHET[Phospho (STY)]PTTGNHYPSNHQP_.3	_EEDSHTTLHET[Phospho (STY)]PTTGNHYPSNHQP_	Filtered	Filtered	Filtered	0.373223	Filtered	Filtered	Filtered	Filtered	Filtered	Filtered	Filtered	Filtered	Filtered	3903.33	Filtered	Filtered	Filtered	Filtered	Filtered	Filtered
O14494	PPAP2A	Lipid phosphate phosphohydrolase 1	EEDSHTTLHETPTTGNHYPSNHQP	(S264)	_EEDS[Phospho (STY)]HTTLHETPTTGNHYPSNHQP_.4	_EEDS[Phospho (STY)]HTTLHETPTTGNHYPSNHQP_	Filtered	Filtered	Filtered	Filtered	Filtered	Filtered	1.88861e-10	1.45483e-07	7.95586e-10	1.71967e-08	Filtered	Filtered	Filtered	Filtered	Filtered	Filtered	14117.4	27593.8	43305.6	35196.5
O14494	PPAP2A	Lipid phosphate phosphohydrolase 1	ERKEEDSHTTLHETPTTGNHYPSNHQP	(S264,T266)	_ERKEEDS[Phospho (STY)]HT[Phospho (STY)]TLHETPTTGNHYPSNHQP_.4	_ERKEEDS[Phospho (STY)]HT[Phospho (STY)]TLHETPTTGNHYPSNHQP_	6.06356e-05	7.48431e-06	Filtered	0.000195909	8.62278e-05	Filtered	Filtered	Filtered	Filtered	0.000470593	47133	52774.4	Filtered	44629.8	44718	Filtered	Filtered	Filtered	Filtered	42580.6
O14494	PPAP2A	Lipid phosphate phosphohydrolase 1	ERKEEDSHTTLHETPTTGNHYPSNHQP	(S264,T266)	_ERKEEDS[Phospho (STY)]HT[Phospho (STY)]TLHETPTTGNHYPSNHQP_.5	_ERKEEDS[Phospho (STY)]HT[Phospho (STY)]TLHETPTTGNHYPSNHQP_	Filtered	Filtered	Filtered	1.9241e-06	Filtered	Filtered	Filtered	Filtered	Filtered	Filtered	Filtered	Filtered	Filtered	33092	Filtered	Filtered	Filtered	Filtered	Filtered	Filtered
O14494	PPAP2A	Lipid phosphate phosphohydrolase 1	ERKEEDSHTTLHETPTTGNHYPSNHQP	(S264)	_ERKEEDS[Phospho (STY)]HTTLHETPTTGNHYPSNHQP_.4	_ERKEEDS[Phospho (STY)]HTTLHETPTTGNHYPSNHQP_	Filtered	Filtered	Filtered	Filtered	Filtered	Filtered	Filtered	2.16517e-05	0.475574	0.00424172	Filtered	Filtered	Filtered	Filtered	Filtered	Filtered	Filtered	10020.3	25457.9	15911.5
O14494	PPAP2A	Lipid phosphate phosphohydrolase 1	ERKEEDSHTTLHETPTTGNHYPSNHQP	(S264)	_ERKEEDS[Phospho (STY)]HTTLHETPTTGNHYPSNHQP_.5	_ERKEEDS[Phospho (STY)]HTTLHETPTTGNHYPSNHQP_	Filtered	Filtered	Filtered	Filtered	Filtered	Filtered	Filtered	Filtered	0.957981	0.671422	Filtered	Filtered	Filtered	Filtered	Filtered	Filtered	Filtered	Filtered	48901.8	29052.3
O14494	PPAP2A	Lipid phosphate phosphohydrolase 1	ERKEEDSHTTLHETPTTGNHYPSNHQP	(T267)	_ERKEEDSHTT[Phospho (STY)]LHETPTTGNHYPSNHQP_.5	_ERKEEDSHTT[Phospho (STY)]LHETPTTGNHYPSNHQP_	Filtered	Filtered	Filtered	Filtered	Filtered	Filtered	Filtered	Filtered	0.0145845	0.132304	Filtered	Filtered	Filtered	Filtered	Filtered	Filtered	Filtered	Filtered	50145.9	28761.7
O14494	PPAP2A	Lipid phosphate phosphohydrolase 1	ERKEEDSHTTLHETPTTGNHYPSNHQP	(T267)	_ERKEEDSHTT[Phospho (STY)]LHETPTTGNHYPSNHQP_.4	_ERKEEDSHTT[Phospho (STY)]LHETPTTGNHYPSNHQP_	Filtered	Filtered	Filtered	Filtered	Filtered	Filtered	Filtered	Filtered	0.361157	0.425454	Filtered	Filtered	Filtered	Filtered	Filtered	Filtered	Filtered	Filtered	19644.6	10733.5
O14494	PPAP2A	Lipid phosphate phosphohydrolase 1	KEEDSHTTLHETPTTGNHYPSNHQP	(T273,T274)	_KEEDSHTTLHETPT[Phospho (STY)]T[Phospho (STY)]GNHYPSNHQP_.4	_KEEDSHTTLHETPT[Phospho (STY)]T[Phospho (STY)]GNHYPSNHQP_	Filtered	Filtered	0.0893574	0.240045	Filtered	Filtered	Filtered	Filtered	Filtered	Filtered	Filtered	Filtered	1054.72	1785.91	Filtered	Filtered	Filtered	Filtered	Filtered	Filtered
O14495	PPAP2B	Lipid phosphate phosphohydrolase 3	EILSPVDIIDR	(S297)	_EILS[Phospho (STY)]PVDIIDR_.2	_EILS[Phospho (STY)]PVDIIDR_	1	1	1	1	1	1	1	1	1	1	391738	159190	544521	76883.3	158462	269833	732823	38521.7	645665	189565
O14497	ARID1A	AT-rich interactive domain-containing protein 1A	TLLDPGRFSK	(S1751)	_TLLDPGRFS[Phospho (STY)]K_.2	_TLLDPGRFS[Phospho (STY)]K_	1	1	1	1	1	1	1	1	1	1	2.21606e+06	1.51349e+06	1.53365e+06	1.02439e+06	2.12745e+06	1.76456e+06	2.16132e+06	1589103	3.51643e+06	1.88991e+06
O14497	ARID1A	AT-rich interactive domain-containing protein 1A	TLLDPGRFSK	(S1751)	_TLLDPGRFS[Phospho (STY)]K_.3	_TLLDPGRFS[Phospho (STY)]K_	0.999989	0.999805	0.999484	0.414942	0.999995	0.999962	0.999497	0.98083	0.999495	0.00231154	131003	75409.1	82335.9	52613.9	136450	132172	78223.3	68923.1	128642	58462.3
O14497	ARID1A	AT-rich interactive domain-containing protein 1A	HVTTAEGTPGTTDQEGPPPDGPPEK	(T1892)	_HVTTAEGTPGTT[Phospho (STY)]DQEGPPPDGPPEK_.3	_HVTTAEGTPGTT[Phospho (STY)]DQEGPPPDGPPEK_	0.0116446	0.560196	0.0526553	0.115069	0.592799	0.800659	0.663402	0.27573	0.636513	0.0353838	410915	125691	256450	262544	271183	341883	225491	183567	373108	207724
O14497	ARID1A	AT-rich interactive domain-containing protein 1A	HVTTAEGTPGTTDQEGPPPDGPPEK	(T1888)	_HVTTAEGT[Phospho (STY)]PGTTDQEGPPPDGPPEK_.3	_HVTTAEGT[Phospho (STY)]PGTTDQEGPPPDGPPEK_	0.0395736	0.0536715	0.00460405	0.971478	0.628601	0.0488746	0.388697	0.0795391	0.0835914	0.00605582	286207	84903.3	184058	184504	200240	246097	156595	126968	264889	148410
O14497	ARID1A	AT-rich interactive domain-containing protein 1A	HVTTAEGTPGTTDQEGPPPDGPPEK	(T1884)	_HVTT[Phospho (STY)]AEGTPGTTDQEGPPPDGPPEK_.3	_HVTT[Phospho (STY)]AEGTPGTTDQEGPPPDGPPEK_	0.00017059	0.000512986	6.52668e-06	0.00447813	0.00152307	2.75634e-06	0.00230736	3.51078e-06	0.00289391	4.68761e-07	246694	77024.9	161061	157840	172552	210165	137469	112751	229697	129520
O14497	ARID1A	AT-rich interactive domain-containing protein 1A	SNSVGIQDAFNDGSDSTFQK	(S1184)	_SNS[Phospho (STY)]VGIQDAFNDGSDSTFQK_.3	_SNS[Phospho (STY)]VGIQDAFNDGSDSTFQK_	0.995254	0.986475	0.978349	0.964117	0.969842	0.978726	0.881275	0.877605	0.968756	0.917134	65700.3	31414.8	33024	13356.7	48542	28105.6	33600.4	18429.3	43188.6	7441.73
O14497	ARID1A	AT-rich interactive domain-containing protein 1A	GPSPSPVGSPASVAQSR	(S698)	_GPSPS[Phospho (STY)]PVGSPASVAQSR_.2	_GPSPS[Phospho (STY)]PVGSPASVAQSR_	0.0162716	0.0694678	0.00470382	0.00979078	0.00424488	0.00127775	0.417059	0.00853129	0.0326559	0.143916	1.04891e+06	918759	841255	994795	1.50593e+06	1.14274e+06	2.08157e+06	559895	1.65435e+06	547737
O14497	ARID1A	AT-rich interactive domain-containing protein 1A	GPSPSPVGSPASVAQSR	(S698)	_GPSPS[Phospho (STY)]PVGSPASVAQSR_.3	_GPSPS[Phospho (STY)]PVGSPASVAQSR_	0.352248	0.684785	Filtered	Filtered	0.463326	0.265057	0.100854	0.492889	0.529998	0.334861	90259.1	46495.8	Filtered	Filtered	144126	121683	135546	71544.3	112765	56650.9
O14497	ARID1A	AT-rich interactive domain-containing protein 1A	GPSPSPVGSPASVAQSR	(S696)	_GPS[Phospho (STY)]PSPVGSPASVAQSR_.2	_GPS[Phospho (STY)]PSPVGSPASVAQSR_	0.983679	0.928432	0.995059	0.991791	0.982147	0.115912	0.604286	0.991467	0.879374	0.843467	1.55752e+06	1.389e+06	1.25759e+06	1.4989e+06	2.31654e+06	1.73351e+06	3.02721e+06	827154	2398961	783728
O14497	ARID1A	AT-rich interactive domain-containing protein 1A	GPSPSPVGSPASVAQSR	(S696)	_GPS[Phospho (STY)]PSPVGSPASVAQSR_.3	_GPS[Phospho (STY)]PSPVGSPASVAQSR_	0.555958	0.297999	Filtered	Filtered	0.523451	0.482286	0.891418	Filtered	Filtered	0.35313	164858	131866	Filtered	Filtered	292367	259933	210420	Filtered	Filtered	89147.2
O14497	ARID1A	AT-rich interactive domain-containing protein 1A	NPQMPQYSSPQPGSALSPR	(M759,S772)	_NPQM[Oxidation (M)]PQYSSPQPGSALS[Phospho (STY)]PR_.3	_NPQM[Oxidation (M)]PQYSSPQPGSALS[Phospho (STY)]PR_	0.0179416	0.0209288	0.00238681	Filtered	0.697576	0.754973	0.947262	Filtered	0.795187	Filtered	180609	55206.4	74008.2	Filtered	165235	120438	103622	Filtered	124192	Filtered
O14497	ARID1A	AT-rich interactive domain-containing protein 1A	SNSVGIQDAFNDGSDSTFQK	(S1182)	_S[Phospho (STY)]NSVGIQDAFNDGSDSTFQK_.3	_S[Phospho (STY)]NSVGIQDAFNDGSDSTFQK_	0.00567514	0.0151193	0.0255042	Filtered	0.0333924	0.0236376	0.0714993	Filtered	0.0426235	Filtered	60196.9	28415	30836	Filtered	42048.9	26044.9	26793.2	Filtered	30295.5	Filtered
O14497	ARID1A	AT-rich interactive domain-containing protein 1A	SHHAPMSPGSSGGGGQPLAR	(S363)	_SHHAPMS[Phospho (STY)]PGSSGGGGQPLAR_.3	_SHHAPMS[Phospho (STY)]PGSSGGGGQPLAR_	Filtered	0.995161	0.999999	0.993275	0.993572	0.999957	1	1	1	1	Filtered	17433	78447.3	8949.85	26928.8	110919	785562	362606	910748	363391
O14497	ARID1A	AT-rich interactive domain-containing protein 1A	SHHAPMSPGSSGGGGQPLAR	(S363)	_SHHAPMS[Phospho (STY)]PGSSGGGGQPLAR_.2	_SHHAPMS[Phospho (STY)]PGSSGGGGQPLAR_	Filtered	Filtered	Filtered	Filtered	Filtered	Filtered	0.999899	0.994156	0.921018	0.886047	Filtered	Filtered	Filtered	Filtered	Filtered	Filtered	32066	11598.1	13662.8	10221.6
O14497	ARID1A	AT-rich interactive domain-containing protein 1A	NPQMPQYSSPQPGSALSPR	(M759,S769)	_NPQM[Oxidation (M)]PQYSSPQPGS[Phospho (STY)]ALSPR_.3	_NPQM[Oxidation (M)]PQYSSPQPGS[Phospho (STY)]ALSPR_	0.204525	Filtered	0.470248	Filtered	0.0658773	0.249572	0.402158	Filtered	0.189274	Filtered	166875	Filtered	76968.8	Filtered	169281	126414	113271	Filtered	128195	Filtered
O14497	ARID1A	AT-rich interactive domain-containing protein 1A	VSSPAPMEGGEEEEELLGPK	(S1755,M1759)	_VSS[Phospho (STY)]PAPM[Oxidation (M)]EGGEEEEELLGPK_.3	_VSS[Phospho (STY)]PAPM[Oxidation (M)]EGGEEEEELLGPK_	0.716297	0.77132	Filtered	0.795806	0.737588	Filtered	Filtered	Filtered	Filtered	0.668723	125257	132404	Filtered	231709	206128	Filtered	Filtered	Filtered	Filtered	72366.8
O14497	ARID1A	AT-rich interactive domain-containing protein 1A	NPQMPQYSSPQPGSALSPR	(S772)	_NPQMPQYSSPQPGSALS[Phospho (STY)]PR_.3	_NPQMPQYSSPQPGSALS[Phospho (STY)]PR_	0.99403	0.962122	0.992349	Filtered	0.875675	0.845261	Filtered	Filtered	Filtered	Filtered	225596	98135.1	83833.8	Filtered	171118	133792	Filtered	Filtered	Filtered	Filtered
O14497	ARID1A	AT-rich interactive domain-containing protein 1A	NPQMPQYSSPQPGSALSPR	(S769)	_NPQMPQYSSPQPGS[Phospho (STY)]ALSPR_.3	_NPQMPQYSSPQPGS[Phospho (STY)]ALSPR_	0.0269841	Filtered	0.340531	Filtered	0.0368005	0.119203	Filtered	Filtered	Filtered	Filtered	301373	Filtered	132709	Filtered	268641	162315	Filtered	Filtered	Filtered	Filtered
O14497	ARID1A	AT-rich interactive domain-containing protein 1A	NPQMPQYSSPQPGSALSPR	(S764)	_NPQMPQYSS[Phospho (STY)]PQPGSALSPR_.3	_NPQMPQYSS[Phospho (STY)]PQPGSALSPR_	2.01398e-08	0.000170424	2.33055e-06	Filtered	Filtered	1.08719e-10	Filtered	Filtered	Filtered	Filtered	272716	122091	129344	Filtered	Filtered	162729	Filtered	Filtered	Filtered	Filtered
O14497	ARID1A	AT-rich interactive domain-containing protein 1A	SHHAPMSPGSSGGGGQPLAR	(M362,S366)	_SHHAPM[Oxidation (M)]SPGS[Phospho (STY)]SGGGGQPLAR_.3	_SHHAPM[Oxidation (M)]SPGS[Phospho (STY)]SGGGGQPLAR_	Filtered	Filtered	Filtered	Filtered	Filtered	0.000454539	1.27813e-12	4.31252e-12	6.05282e-11	1.56506e-08	Filtered	Filtered	Filtered	Filtered	Filtered	24784.6	367987	225291	378449	156839
O14497	ARID1A	AT-rich interactive domain-containing protein 1A	SHHAPMSPGSSGGGGQPLAR	(M362,S366)	_SHHAPM[Oxidation (M)]SPGS[Phospho (STY)]SGGGGQPLAR_.2	_SHHAPM[Oxidation (M)]SPGS[Phospho (STY)]SGGGGQPLAR_	Filtered	Filtered	Filtered	Filtered	Filtered	Filtered	0.000192679	Filtered	Filtered	Filtered	Filtered	Filtered	Filtered	Filtered	Filtered	Filtered	24853.6	Filtered	Filtered	Filtered
O14497	ARID1A	AT-rich interactive domain-containing protein 1A	NPQMPQYSSPQPGSALSPR	(Y762)	_NPQMPQY[Phospho (STY)]SSPQPGSALSPR_.3	_NPQMPQY[Phospho (STY)]SSPQPGSALSPR_	1.88805e-06	Filtered	1.69389e-05	Filtered	Filtered	2.50177e-10	Filtered	Filtered	Filtered	Filtered	218361	Filtered	83621.9	Filtered	Filtered	131185	Filtered	Filtered	Filtered	Filtered
O14497	ARID1A	AT-rich interactive domain-containing protein 1A	FPFGISPAQSHR	(S1944)	_FPFGIS[Phospho (STY)]PAQSHR_.3	_FPFGIS[Phospho (STY)]PAQSHR_	Filtered	Filtered	Filtered	1	Filtered	Filtered	Filtered	1	0.999966	1	Filtered	Filtered	Filtered	49269.6	Filtered	Filtered	Filtered	43069.8	72880.1	51546.1
O14497	ARID1A	AT-rich interactive domain-containing protein 1A	FPFGISPAQSHR	(S1944)	_FPFGIS[Phospho (STY)]PAQSHR_.2	_FPFGIS[Phospho (STY)]PAQSHR_	Filtered	Filtered	Filtered	Filtered	Filtered	Filtered	Filtered	0.812248	Filtered	0.982872	Filtered	Filtered	Filtered	Filtered	Filtered	Filtered	Filtered	23521.2	Filtered	33748.7
O14497	ARID1A	AT-rich interactive domain-containing protein 1A	TPQPSSPMDQMGK	(S382)	_TPQPSS[Phospho (STY)]PMDQMGK_.2	_TPQPSS[Phospho (STY)]PMDQMGK_	0.559153	0.703931	Filtered	Filtered	0.333333	Filtered	Filtered	Filtered	Filtered	Filtered	40877.7	16747.3	Filtered	Filtered	16029.1	Filtered	Filtered	Filtered	Filtered	Filtered
O14497	ARID1A	AT-rich interactive domain-containing protein 1A	TPQPSSPMDQMGK	(T377)	_T[Phospho (STY)]PQPSSPMDQMGK_.2	_T[Phospho (STY)]PQPSSPMDQMGK_	0.258481	0.174666	Filtered	Filtered	0.333333	Filtered	Filtered	Filtered	Filtered	Filtered	28555	10333.2	Filtered	Filtered	10358.1	Filtered	Filtered	Filtered	Filtered	Filtered
O14497	ARID1A	AT-rich interactive domain-containing protein 1A	SHHAPMSPGSSGGGGQPLAR	(M362,S363)	_SHHAPM[Oxidation (M)]S[Phospho (STY)]PGSSGGGGQPLAR_.3	_SHHAPM[Oxidation (M)]S[Phospho (STY)]PGSSGGGGQPLAR_	Filtered	Filtered	Filtered	Filtered	Filtered	0.999022	1	1	1	1	Filtered	Filtered	Filtered	Filtered	Filtered	35000.4	428894	275306	471131	189388
O14497	ARID1A	AT-rich interactive domain-containing protein 1A	SHHAPMSPGSSGGGGQPLAR	(M362,S363)	_SHHAPM[Oxidation (M)]S[Phospho (STY)]PGSSGGGGQPLAR_.2	_SHHAPM[Oxidation (M)]S[Phospho (STY)]PGSSGGGGQPLAR_	Filtered	Filtered	Filtered	Filtered	Filtered	Filtered	0.999855	Filtered	0.968206	Filtered	Filtered	Filtered	Filtered	Filtered	Filtered	Filtered	49942.3	Filtered	24316.3	Filtered
O14497	ARID1A	AT-rich interactive domain-containing protein 1A	NPQMPQYSSPQPGSALSPR	(M759,Y762,S772)	_NPQM[Oxidation (M)]PQY[Phospho (STY)]SSPQPGSALS[Phospho (STY)]PR_.3	_NPQM[Oxidation (M)]PQY[Phospho (STY)]SSPQPGSALS[Phospho (STY)]PR_	Filtered	Filtered	Filtered	Filtered	Filtered	Filtered	Filtered	Filtered	Filtered	0.103069	Filtered	Filtered	Filtered	Filtered	Filtered	Filtered	Filtered	Filtered	Filtered	45997.1
O14497	ARID1A	AT-rich interactive domain-containing protein 1A	VSSPAPMEGGEEEEELLGPK	(S1755)	_VSS[Phospho (STY)]PAPMEGGEEEEELLGPK_.3	_VSS[Phospho (STY)]PAPMEGGEEEEELLGPK_	Filtered	Filtered	Filtered	Filtered	Filtered	Filtered	Filtered	Filtered	Filtered	0.5	Filtered	Filtered	Filtered	Filtered	Filtered	Filtered	Filtered	Filtered	Filtered	30953.2
O14497	ARID1A	AT-rich interactive domain-containing protein 1A	FPPPQELSQDSFGSQASSAPSMTSSK	(S607)	_FPPPQELSQDS[Phospho (STY)]FGSQASSAPSMTSSK_.3	_FPPPQELSQDS[Phospho (STY)]FGSQASSAPSMTSSK_	0.169075	Filtered	Filtered	Filtered	Filtered	Filtered	Filtered	Filtered	Filtered	Filtered	19640.9	Filtered	Filtered	Filtered	Filtered	Filtered	Filtered	Filtered	Filtered	Filtered
O14497	ARID1A	AT-rich interactive domain-containing protein 1A	GPSPSPVGSPASVAQSR	(S696,S702)	_GPS[Phospho (STY)]PSPVGS[Phospho (STY)]PASVAQSR_.2	_GPS[Phospho (STY)]PSPVGS[Phospho (STY)]PASVAQSR_	Filtered	Filtered	Filtered	Filtered	0.107713	Filtered	Filtered	Filtered	Filtered	Filtered	Filtered	Filtered	Filtered	Filtered	147117	Filtered	Filtered	Filtered	Filtered	Filtered
O14503	BHLHE40	Class E basic helix-loop-helix protein 40	TFAHSSGEQSGSDTDTDSGYGGESEK	(T226)	_T[Phospho (STY)]FAHSSGEQSGSDTDTDSGYGGESEK_.3	_T[Phospho (STY)]FAHSSGEQSGSDTDTDSGYGGESEK_	7.73625e-05	0.00102564	0.0205639	0.00215297	Filtered	Filtered	Filtered	Filtered	Filtered	Filtered	4873.64	1852.3	1638.17	2835.22	Filtered	Filtered	Filtered	Filtered	Filtered	Filtered
O14503	BHLHE40	Class E basic helix-loop-helix protein 40	TFAHSSGEQSGSDTDTDSGYGGESEK	(S235)	_TFAHSSGEQS[Phospho (STY)]GSDTDTDSGYGGESEK_.3	_TFAHSSGEQS[Phospho (STY)]GSDTDTDSGYGGESEK_	0.178126	Filtered	Filtered	0.0113506	Filtered	Filtered	Filtered	Filtered	Filtered	Filtered	2549.83	Filtered	Filtered	1784.37	Filtered	Filtered	Filtered	Filtered	Filtered	Filtered
O14503	BHLHE40	Class E basic helix-loop-helix protein 40	TFAHSSGEQSGSDTDTDSGYGGESEK	(T239)	_TFAHSSGEQSGSDT[Phospho (STY)]DTDSGYGGESEK_.3	_TFAHSSGEQSGSDT[Phospho (STY)]DTDSGYGGESEK_	0.368451	Filtered	Filtered	Filtered	Filtered	Filtered	Filtered	Filtered	Filtered	Filtered	5884.69	Filtered	Filtered	Filtered	Filtered	Filtered	Filtered	Filtered	Filtered	Filtered
O14503	BHLHE40	Class E basic helix-loop-helix protein 40	TFAHSSGEQSGSDTDTDSGYGGESEK	(S237)	_TFAHSSGEQSGS[Phospho (STY)]DTDTDSGYGGESEK_.3	_TFAHSSGEQSGS[Phospho (STY)]DTDTDSGYGGESEK_	0.294562	Filtered	Filtered	Filtered	Filtered	Filtered	Filtered	Filtered	Filtered	Filtered	2496.77	Filtered	Filtered	Filtered	Filtered	Filtered	Filtered	Filtered	Filtered	Filtered
O14503	BHLHE40	Class E basic helix-loop-helix protein 40	TFAHSSGEQSGSDTDTDSGYGGESEK	(S243)	_TFAHSSGEQSGSDTDTDS[Phospho (STY)]GYGGESEK_.3	_TFAHSSGEQSGSDTDTDS[Phospho (STY)]GYGGESEK_	Filtered	Filtered	Filtered	0.136703	Filtered	Filtered	Filtered	Filtered	Filtered	Filtered	Filtered	Filtered	Filtered	2319.95	Filtered	Filtered	Filtered	Filtered	Filtered	Filtered
O14523	C2CD2L	C2 domain-containing protein 2-like	EAGLSQSHDDLSNATATPSVR	(S662)	_EAGLSQS[Phospho (STY)]HDDLSNATATPSVR_.3	_EAGLSQS[Phospho (STY)]HDDLSNATATPSVR_	0.0150099	0.218475	0.242391	0.14013	0.331097	0.0584251	0.442291	0.0437643	0.00566811	0.00966096	70645.8	28200.3	61394.7	29335.2	81346.8	77674.6	58707.8	50727	69108.4	17683.1
O14523	C2CD2L	C2 domain-containing protein 2-like	EAGLSQSHDDLSNATATPSVR	(S667)	_EAGLSQSHDDLS[Phospho (STY)]NATATPSVR_.3	_EAGLSQSHDDLS[Phospho (STY)]NATATPSVR_	0.891636	0.394345	0.130921	0.0266557	0.00582912	0.000381611	0.498045	0.209562	0.986395	0.970026	70645.8	28200.3	61394.7	29335.2	81346.8	77674.6	58707.8	50727	69108.4	17683.1
O14523	C2CD2L	C2 domain-containing protein 2-like	EAGLSQSHDDLSNATATPSVR	(S660)	_EAGLS[Phospho (STY)]QSHDDLSNATATPSVR_.3	_EAGLS[Phospho (STY)]QSHDDLSNATATPSVR_	0.784457	0.378777	0.819221	0.133479	0.662288	0.914471	0.271298	0.633493	0.00780761	Filtered	53894.8	19963.5	49466	20981.8	63354.6	59936.4	39141.2	36307.9	44630.6	Filtered
O14523	C2CD2L	C2 domain-containing protein 2-like	SDISERPSVDDIESETGSTGALETR	(S619,T624)	_SDISERPSVDDIES[Phospho (STY)]ETGST[Phospho (STY)]GALETR_.3	_SDISERPSVDDIES[Phospho (STY)]ETGST[Phospho (STY)]GALETR_	0.0148862	Filtered	Filtered	0.0456269	0.187209	0.0013335	0.00166466	0.00211442	0.0668165	0.0166191	52883.5	Filtered	Filtered	12195.8	51228.7	33225.7	61723.9	44792.4	20536.6	23092.6
O14523	C2CD2L	C2 domain-containing protein 2-like	SDISERPSVDDIESETGSTGALETR	(T621,T624)	_SDISERPSVDDIESET[Phospho (STY)]GST[Phospho (STY)]GALETR_.3	_SDISERPSVDDIESET[Phospho (STY)]GST[Phospho (STY)]GALETR_	0.015672	Filtered	Filtered	0.0490125	0.189494	Filtered	0.00157539	0.00206438	Filtered	0.03305	37612.8	Filtered	Filtered	35517.5	22458.1	Filtered	34438.3	28703.4	Filtered	12502.1
O14523	C2CD2L	C2 domain-containing protein 2-like	SDISERPSVDDIESETGSTGALETR	(S609,S623)	_SDIS[Phospho (STY)]ERPSVDDIESETGS[Phospho (STY)]TGALETR_.3	_SDIS[Phospho (STY)]ERPSVDDIESETGS[Phospho (STY)]TGALETR_	Filtered	Filtered	Filtered	0.00273637	5.39263e-06	6.94642e-06	1.07682e-08	1.71338e-08	Filtered	1.95973e-05	Filtered	Filtered	Filtered	34215.4	24929.8	24029.8	34154.2	27233.4	Filtered	12500.6
O14523	C2CD2L	C2 domain-containing protein 2-like	SDISERPSVDDIESETGSTGALETR	(S619,S623)	_SDISERPSVDDIES[Phospho (STY)]ETGS[Phospho (STY)]TGALETR_.3	_SDISERPSVDDIES[Phospho (STY)]ETGS[Phospho (STY)]TGALETR_	0.381751	Filtered	Filtered	Filtered	0.636166	Filtered	0.113324	0.122408	Filtered	0.0681489	65364.2	Filtered	Filtered	Filtered	62420.1	Filtered	69243.3	47497.3	Filtered	24578.6
O14523	C2CD2L	C2 domain-containing protein 2-like	SSSCGDTELLGQATLPVGSPSRPLSR	(S356,C359)	_S[Phospho (STY)]SSC[Carbamidomethyl (C)]GDTELLGQATLPVGSPSRPLSR_.3	_S[Phospho (STY)]SSC[Carbamidomethyl (C)]GDTELLGQATLPVGSPSRPLSR_	0.171493	0.151	0.103547	0.0974693	0.374479	Filtered	Filtered	Filtered	Filtered	Filtered	37069.5	32509.3	41193.2	28556.2	41443.9	Filtered	Filtered	Filtered	Filtered	Filtered
O14523	C2CD2L	C2 domain-containing protein 2-like	SDISERPSVDDIESETGSTGALETR	(S606,S623)	_S[Phospho (STY)]DISERPSVDDIESETGS[Phospho (STY)]TGALETR_.3	_S[Phospho (STY)]DISERPSVDDIESETGS[Phospho (STY)]TGALETR_	Filtered	Filtered	Filtered	Filtered	1.00873e-06	2.0792e-06	8.50425e-11	2.38472e-10	Filtered	2.57907e-06	Filtered	Filtered	Filtered	Filtered	25802	22532.8	36353.9	26342.3	Filtered	12043.8
O14523	C2CD2L	C2 domain-containing protein 2-like	SDISERPSVDDIESETGSTGALETR	(T621,S623)	_SDISERPSVDDIESET[Phospho (STY)]GS[Phospho (STY)]TGALETR_.3	_SDISERPSVDDIESET[Phospho (STY)]GS[Phospho (STY)]TGALETR_	Filtered	Filtered	Filtered	Filtered	0.644853	0.44207	0.102637	0.114626	Filtered	0.0685504	Filtered	Filtered	Filtered	Filtered	23236.4	19235.4	31948.4	20845	Filtered	10164.9
O14523	C2CD2L	C2 domain-containing protein 2-like	DSHLSNGLDPVAETAIR	(S499)	_DS[Phospho (STY)]HLSNGLDPVAETAIR_.3	_DS[Phospho (STY)]HLSNGLDPVAETAIR_	0.0121801	0.0110054	0.103416	Filtered	0.00602312	0.0396567	Filtered	Filtered	Filtered	Filtered	17519.9	9651.15	15459.7	Filtered	19520.1	9211.63	Filtered	Filtered	Filtered	Filtered
O14523	C2CD2L	C2 domain-containing protein 2-like	ALGPAATMAVELHYEEGSPR	(S411)	_ALGPAATMAVELHYEEGS[Phospho (STY)]PR_.3	_ALGPAATMAVELHYEEGS[Phospho (STY)]PR_	1	1	Filtered	Filtered	1	1	Filtered	Filtered	Filtered	Filtered	111174	52321.2	Filtered	Filtered	82677.8	92117.2	Filtered	Filtered	Filtered	Filtered
O14523	C2CD2L	C2 domain-containing protein 2-like	SSSCGDTELLGQATLPVGSPSRPLSR	(C359,S374)	_SSSC[Carbamidomethyl (C)]GDTELLGQATLPVGS[Phospho (STY)]PSRPLSR_.3	_SSSC[Carbamidomethyl (C)]GDTELLGQATLPVGS[Phospho (STY)]PSRPLSR_	Filtered	Filtered	0.0117881	0.992855	Filtered	0.00978144	Filtered	Filtered	0.00220971	Filtered	Filtered	Filtered	27169.5	34435.8	Filtered	35889.9	Filtered	Filtered	48554.8	Filtered
O14523	C2CD2L	C2 domain-containing protein 2-like	SDISERPSVDDIESETGSTGALETR	(S613,S623)	_SDISERPS[Phospho (STY)]VDDIESETGS[Phospho (STY)]TGALETR_.3	_SDISERPS[Phospho (STY)]VDDIESETGS[Phospho (STY)]TGALETR_	Filtered	Filtered	Filtered	Filtered	6.0447e-05	Filtered	1.35212e-06	3.46703e-06	Filtered	Filtered	Filtered	Filtered	Filtered	Filtered	49269.2	Filtered	54337	36100.6	Filtered	Filtered
O14523	C2CD2L	C2 domain-containing protein 2-like	SDISERPSVDDIESETGSTGALETR	(S613)	_SDISERPS[Phospho (STY)]VDDIESETGSTGALETR_.3	_SDISERPS[Phospho (STY)]VDDIESETGSTGALETR_	Filtered	Filtered	Filtered	0.907926	Filtered	Filtered	0.579849	Filtered	Filtered	Filtered	Filtered	Filtered	Filtered	61601.1	Filtered	Filtered	31705.7	Filtered	Filtered	Filtered
O14523	C2CD2L	C2 domain-containing protein 2-like	SSSCGDTELLGQATLPVGSPSRPLSR	(C359,S376)	_SSSC[Carbamidomethyl (C)]GDTELLGQATLPVGSPS[Phospho (STY)]RPLSR_.3	_SSSC[Carbamidomethyl (C)]GDTELLGQATLPVGSPS[Phospho (STY)]RPLSR_	Filtered	Filtered	Filtered	0.000286483	Filtered	0.0144602	Filtered	Filtered	Filtered	Filtered	Filtered	Filtered	Filtered	32848.9	Filtered	37392	Filtered	Filtered	Filtered	Filtered
O14523	C2CD2L	C2 domain-containing protein 2-like	SSSCGDTELLGQATLPVGSPSRPLSR	(S358,C359)	_SSS[Phospho (STY)]C[Carbamidomethyl (C)]GDTELLGQATLPVGSPSRPLSR_.3	_SSS[Phospho (STY)]C[Carbamidomethyl (C)]GDTELLGQATLPVGSPSRPLSR_	Filtered	0.607047	Filtered	Filtered	0.406855	Filtered	Filtered	Filtered	Filtered	Filtered	Filtered	12977.4	Filtered	Filtered	15465	Filtered	Filtered	Filtered	Filtered	Filtered
O14523	C2CD2L	C2 domain-containing protein 2-like	DSHLSNGLDPVAETAIR	(S502)	_DSHLS[Phospho (STY)]NGLDPVAETAIR_.3	_DSHLS[Phospho (STY)]NGLDPVAETAIR_	Filtered	0.895538	Filtered	Filtered	0.716414	Filtered	Filtered	Filtered	Filtered	Filtered	Filtered	3743.21	Filtered	Filtered	6358.5	Filtered	Filtered	Filtered	Filtered	Filtered
O14523	C2CD2L	C2 domain-containing protein 2-like	SDISERPSVDDIESETGSTGALETR	(T624)	_SDISERPSVDDIESETGST[Phospho (STY)]GALETR_.3	_SDISERPSVDDIESETGST[Phospho (STY)]GALETR_	Filtered	Filtered	Filtered	Filtered	Filtered	Filtered	Filtered	0.00119763	Filtered	Filtered	Filtered	Filtered	Filtered	Filtered	Filtered	Filtered	Filtered	77735.5	Filtered	Filtered
O14523	C2CD2L	C2 domain-containing protein 2-like	SDISERPSVDDIESETGSTGALETR	(S619)	_SDISERPSVDDIES[Phospho (STY)]ETGSTGALETR_.3	_SDISERPSVDDIES[Phospho (STY)]ETGSTGALETR_	Filtered	Filtered	Filtered	2.96118e-05	Filtered	Filtered	Filtered	Filtered	Filtered	Filtered	Filtered	Filtered	Filtered	51768.2	Filtered	Filtered	Filtered	Filtered	Filtered	Filtered
O14523	C2CD2L	C2 domain-containing protein 2-like	SDISERPSVDDIESETGSTGALETR	(S623)	_SDISERPSVDDIESETGS[Phospho (STY)]TGALETR_.3	_SDISERPSVDDIESETGS[Phospho (STY)]TGALETR_	Filtered	Filtered	Filtered	Filtered	Filtered	Filtered	Filtered	0.205739	Filtered	Filtered	Filtered	Filtered	Filtered	Filtered	Filtered	Filtered	Filtered	15612.7	Filtered	Filtered
O14523	C2CD2L	C2 domain-containing protein 2-like	SDISERPSVDDIESETGSTGALETR	(S613,T621,S623)	_SDISERPS[Phospho (STY)]VDDIESET[Phospho (STY)]GS[Phospho (STY)]TGALETR_.3	_SDISERPS[Phospho (STY)]VDDIESET[Phospho (STY)]GS[Phospho (STY)]TGALETR_	Filtered	Filtered	Filtered	Filtered	Filtered	Filtered	0.0885657	Filtered	Filtered	Filtered	Filtered	Filtered	Filtered	Filtered	Filtered	Filtered	7597.87	Filtered	Filtered	Filtered
O14523	C2CD2L	C2 domain-containing protein 2-like	SDISERPSVDDIESETGSTGALETR	(S606,T621,S623)	_S[Phospho (STY)]DISERPSVDDIESET[Phospho (STY)]GS[Phospho (STY)]TGALETR_.3	_S[Phospho (STY)]DISERPSVDDIESET[Phospho (STY)]GS[Phospho (STY)]TGALETR_	Filtered	Filtered	Filtered	Filtered	Filtered	Filtered	0.226026	Filtered	Filtered	Filtered	Filtered	Filtered	Filtered	Filtered	Filtered	Filtered	7498.33	Filtered	Filtered	Filtered
O14523	C2CD2L	C2 domain-containing protein 2-like	SDISERPSVDDIESETGSTGALETR	(S606,T621,T624)	_S[Phospho (STY)]DISERPSVDDIESET[Phospho (STY)]GST[Phospho (STY)]GALETR_.3	_S[Phospho (STY)]DISERPSVDDIESET[Phospho (STY)]GST[Phospho (STY)]GALETR_	Filtered	Filtered	Filtered	Filtered	Filtered	Filtered	0.00773802	Filtered	Filtered	Filtered	Filtered	Filtered	Filtered	Filtered	Filtered	Filtered	7498.32	Filtered	Filtered	Filtered
O14523	C2CD2L	C2 domain-containing protein 2-like	SDISERPSVDDIESETGSTGALETR	(S606,S619,T624)	_S[Phospho (STY)]DISERPSVDDIES[Phospho (STY)]ETGST[Phospho (STY)]GALETR_.3	_S[Phospho (STY)]DISERPSVDDIES[Phospho (STY)]ETGST[Phospho (STY)]GALETR_	Filtered	Filtered	Filtered	Filtered	Filtered	Filtered	0.00521997	Filtered	Filtered	Filtered	Filtered	Filtered	Filtered	Filtered	Filtered	Filtered	6798.7	Filtered	Filtered	Filtered
O14523	C2CD2L	C2 domain-containing protein 2-like	NLGTPTSSTPRPSITPTK	(T417)	_NLGT[Phospho (STY)]PTSSTPRPSITPTK_.3	_NLGT[Phospho (STY)]PTSSTPRPSITPTK_	Filtered	Filtered	Filtered	Filtered	Filtered	0.0010516	Filtered	Filtered	Filtered	Filtered	Filtered	Filtered	Filtered	Filtered	Filtered	9768.8	Filtered	Filtered	Filtered	Filtered
O14545	TRAFD1	TRAF-type zinc finger domain-containing protein 1	LDSQPQETSPELPR	(S409)	_LDS[Phospho (STY)]QPQETSPELPR_.2	_LDS[Phospho (STY)]QPQETSPELPR_	3.035e-09	2.62653e-14	1.24162e-12	6.67902e-19	1.88386e-12	2.58842e-12	2.41163e-09	0.637483	1.62039e-09	1.41316e-14	700261	1.08197e+06	479966	1.2418e+06	781117	710940	545095	372204	721224	1.21185e+06
O14545	TRAFD1	TRAF-type zinc finger domain-containing protein 1	LDSQPQETSPELPR	(S409)	_LDS[Phospho (STY)]QPQETSPELPR_.3	_LDS[Phospho (STY)]QPQETSPELPR_	2.62922e-06	6.90477e-06	0.0586681	0.999216	0.00384935	1.85615e-05	0.446557	0.68649	0.00503054	0.659214	55762	70390.9	39184.2	124001	63744	83853.4	45515.1	51889.3	52323.2	142393
O14545	TRAFD1	TRAF-type zinc finger domain-containing protein 1	ALPSLNTGSSSPR	(S326)	_ALPSLNTGSS[Phospho (STY)]SPR_.2	_ALPSLNTGSS[Phospho (STY)]SPR_	0.00715617	0.145024	0.000339953	3.86927e-05	0.0400332	0.0207667	7.30955e-05	0.00235545	0.000133395	0.000126791	611524	1.10428e+06	614377	1.33653e+06	676420	792890	614427	441449	648542	1.63077e+06
O14545	TRAFD1	TRAF-type zinc finger domain-containing protein 1	ALPSLNTGSSSPR	(T323)	_ALPSLNT[Phospho (STY)]GSSSPR_.2	_ALPSLNT[Phospho (STY)]GSSSPR_	4.6009e-11	8.11799e-17	2.17242e-13	6.75142e-12	7.02183e-11	2.23106e-08	8.57721e-09	6.92399e-14	6.0045e-10	1.47659e-09	126581	211244	126962	271739	124615	162191	132859	103528	143257	347188
O14545	TRAFD1	TRAF-type zinc finger domain-containing protein 1	LDSQPQETSPELPR	(S415)	_LDSQPQETS[Phospho (STY)]PELPR_.2	_LDSQPQETS[Phospho (STY)]PELPR_	0.943059	0.999477	0.998931	0.539345	0.999349	0.999695	0.997243	0.335664	0.974586	0.323616	1.01112e+06	1.58046e+06	678886	1.80825e+06	1.12598e+06	1.04788e+06	762954	554590	1.02437e+06	1.71328e+06
O14545	TRAFD1	TRAF-type zinc finger domain-containing protein 1	LDSQPQETSPELPR	(S415)	_LDSQPQETS[Phospho (STY)]PELPR_.3	_LDSQPQETS[Phospho (STY)]PELPR_	0.997146	0.982079	0.145283	0.000503376	0.245102	0.995399	Filtered	0.00143542	Filtered	0.0111362	51539.3	64924.2	36091.5	116087	66546.9	74476.1	Filtered	45132.1	Filtered	137553
O14545	TRAFD1	TRAF-type zinc finger domain-containing protein 1	LDSQPQETSPELPR	(T414)	_LDSQPQET[Phospho (STY)]SPELPR_.2	_LDSQPQET[Phospho (STY)]SPELPR_	0.0625314	0.000516518	0.00102757	0.00145924	0.000658639	0.00030653	0.00270417	0.0273752	0.0253873	0.675511	947196	1.50357e+06	644608	1.70827e+06	1.04842e+06	985076	770348	541036	1.03427e+06	1710207
O14545	TRAFD1	TRAF-type zinc finger domain-containing protein 1	LDSQPQETSPELPR	(T414)	_LDSQPQET[Phospho (STY)]SPELPR_.3	_LDSQPQET[Phospho (STY)]SPELPR_	0.00370886	0.0202887	Filtered	0.00048419	0.767799	Filtered	0.14824	Filtered	Filtered	0.293869	35661.3	44055.7	Filtered	70450.2	32130.1	Filtered	22203	Filtered	Filtered	64191
O14545	TRAFD1	TRAF-type zinc finger domain-containing protein 1	ALPSLNTGSSSPR	(S325)	_ALPSLNTGS[Phospho (STY)]SSPR_.2	_ALPSLNTGS[Phospho (STY)]SSPR_	2.46665e-05	0.00701714	2.73843e-06	1.86747e-07	0.000242733	0.000733058	6.72807e-08	1.31772e-06	2.45437e-06	4.54782e-05	643299	1.14566e+06	637147	1.39702e+06	706148	829388	619656	454245	658376	1.64724e+06
O14545	TRAFD1	TRAF-type zinc finger domain-containing protein 1	ALPSLNTGSSSPR	(S327)	_ALPSLNTGSSS[Phospho (STY)]PR_.2	_ALPSLNTGSSS[Phospho (STY)]PR_	0.992744	0.847677	0.999666	0.999963	0.959723	0.979476	0.999925	0.997704	0.999863	0.999826	517412	929111	512239	1.13483e+06	571995	673442	542837	393295	571793	1.43721e+06
O14545	TRAFD1	TRAF-type zinc finger domain-containing protein 1	AVCEADQSHGGPRSLSDIK	(C267,S280)	_AVC[Carbamidomethyl (C)]EADQSHGGPRSLS[Phospho (STY)]DIK_.3	_AVC[Carbamidomethyl (C)]EADQSHGGPRSLS[Phospho (STY)]DIK_	Filtered	0.0054329	Filtered	Filtered	Filtered	Filtered	Filtered	Filtered	Filtered	Filtered	Filtered	8380.97	Filtered	Filtered	Filtered	Filtered	Filtered	Filtered	Filtered	Filtered
O14558	HSPB6	Heat shock protein beta-6	RASAPLPGLSAPGR	(S16)	_RAS[Phospho (STY)]APLPGLSAPGR_.3	_RAS[Phospho (STY)]APLPGLSAPGR_	1	1	1	1	1	1	1	1	1	1	1.50808e+06	1288314	7.02236e+06	98222.9	4.36435e+06	20451050	10642782	12590621	15691827	9818738
O14558	HSPB6	Heat shock protein beta-6	RASAPLPGLSAPGR	(S16)	_RAS[Phospho (STY)]APLPGLSAPGR_.2	_RAS[Phospho (STY)]APLPGLSAPGR_	1	1	1	Filtered	1	1	1	1	1	1	486967	385819	1.98987e+06	Filtered	901168	3.67823e+06	3.30618e+06	4.15694e+06	5228110	3.2196e+06
O14558	HSPB6	Heat shock protein beta-6	ASAPLPGLSAPGR	(S16)	_AS[Phospho (STY)]APLPGLSAPGR_.2	_AS[Phospho (STY)]APLPGLSAPGR_	0.999987	0.999988	0.5	Filtered	0.999923	0.999982	Filtered	0.615398	0.927527	0.5	118592	143243	111250	Filtered	227137	214563	Filtered	115641	146949	101097
O14576	DYNC1I1	Cytoplasmic dynein 1 intermediate chain 1	ETQTPLATHQSEEDEEDEEMVESK	(T170)	_ET[Phospho (STY)]QTPLATHQSEEDEEDEEMVESK_.3	_ET[Phospho (STY)]QTPLATHQSEEDEEDEEMVESK_	0.375187	0.0429108	Filtered	Filtered	0.0205502	Filtered	0.00136371	0.0129783	0.611143	0.0226276	102226	73442.8	Filtered	Filtered	74888.6	Filtered	28982.5	25731.5	47901.9	22809.7
O14576	DYNC1I1	Cytoplasmic dynein 1 intermediate chain 1	ETQTPLATHQSEEDEEDEEMVESK	(T170,M188)	_ET[Phospho (STY)]QTPLATHQSEEDEEDEEM[Oxidation (M)]VESK_.3	_ET[Phospho (STY)]QTPLATHQSEEDEEDEEM[Oxidation (M)]VESK_	0.218048	0.00449943	0.0324115	Filtered	0.0303776	0.243631	0.035729	Filtered	0.0078872	Filtered	31324.6	22952.2	45809.4	Filtered	34508	23547.7	34536.8	Filtered	48603.5	Filtered
[truncated: 52,744 more rows]

## Sheet: 7b
Data S7b. Summary of libDIA protein level quantification result in tissues
[truncated: 9,296 more rows]

## Sheet: 7c
Data S7c. List of differentially expressed phosphosites in tumor tissues compared to normal tissues
[truncated: 587 more rows]

## Sheet: 7d
Data S7d. Summary of pathway enrichment for phosphosites up-regulated in tumor by KEGG
[truncated: 12 more rows]

[truncated: 2 more sheets: 7e, 7f]
