# Supplementary material for: A data-independent acquisition-based global phosphoproteomics system enables deep profiling
Source: Nat Commun. 2021 May 5;12:2539. doi: 10.1038/s41467-021-22759-z (PMC8099862; doi:10.1038/s41467-021-22759-z)
Supplement: Supplementary file 11 — Supplementary Data 8 [file 41467_2021_22759_MOESM11_ESM.xlsx]

## Sheet: Supplementary Data 8 Summary
Supplementary Data 8. Summary of raw files uploaded to jPOST/PRIDE
Data S8a. Raw files for GPS phosphoprotoeme library and DIA-based phosphoproteomics analysis, JPST000859 (PXD019797)
Data S8b. Raw files for protoeme level library and DIA-based proteomics analysis, JPST000864 (PXD019916)

## Sheet: 8a
Data S8a. Raw files for GPS phosphoprotoeme library and DIA-based phosphoproteomics analysis, JPST000859 (PXD019797)
No.	Raw file	Sample	Fractionation	Enrichment	Acquisition	Data	Data set Use	Associated Figure	Spectral library used	Associated Spectronaut (MaxQuant) file
1	20170930_LC_phospho_F01_01.raw	Pooled Tissue	Fractionated	Fe-IMAC	DDA	Phosphoproteome	Phosphoproteome Library
2	20170930_LC_phospho_F01_02.raw	Pooled Tissue	Fractionated	Fe-IMAC	DDA	Phosphoproteome	Phosphoproteome Library
3	20170930_LC_phospho_F02_01.raw	Pooled Tissue	Fractionated	Fe-IMAC	DDA	Phosphoproteome	Phosphoproteome Library
4	20170930_LC_phospho_F02_02.raw	Pooled Tissue	Fractionated	Fe-IMAC	DDA	Phosphoproteome	Phosphoproteome Library
5	20170930_LC_phospho_F03_01.raw	Pooled Tissue	Fractionated	Fe-IMAC	DDA	Phosphoproteome	Phosphoproteome Library
6	20170930_LC_phospho_F03_02.raw	Pooled Tissue	Fractionated	Fe-IMAC	DDA	Phosphoproteome	Phosphoproteome Library
7	20170930_LC_phospho_F04_01.raw	Pooled Tissue	Fractionated	Fe-IMAC	DDA	Phosphoproteome	Phosphoproteome Library
8	20170930_LC_phospho_F04_02.raw	Pooled Tissue	Fractionated	Fe-IMAC	DDA	Phosphoproteome	Phosphoproteome Library
9	20170930_LC_phospho_F05_01.raw	Pooled Tissue	Fractionated	Fe-IMAC	DDA	Phosphoproteome	Phosphoproteome Library
10	20170930_LC_phospho_F05_02.raw	Pooled Tissue	Fractionated	Fe-IMAC	DDA	Phosphoproteome	Phosphoproteome Library
11	20170930_LC_phospho_F06_01.raw	Pooled Tissue	Fractionated	Fe-IMAC	DDA	Phosphoproteome	Phosphoproteome Library
12	20170930_LC_phospho_F06_02.raw	Pooled Tissue	Fractionated	Fe-IMAC	DDA	Phosphoproteome	Phosphoproteome Library
13	20170930_LC_phospho_F07_01.raw	Pooled Tissue	Fractionated	Fe-IMAC	DDA	Phosphoproteome	Phosphoproteome Library
14	20170930_LC_phospho_F07_02.raw	Pooled Tissue	Fractionated	Fe-IMAC	DDA	Phosphoproteome	Phosphoproteome Library
15	20170930_LC_phospho_F08_01.raw	Pooled Tissue	Fractionated	Fe-IMAC	DDA	Phosphoproteome	Phosphoproteome Library
16	20170930_LC_phospho_F08_02.raw	Pooled Tissue	Fractionated	Fe-IMAC	DDA	Phosphoproteome	Phosphoproteome Library
17	20170930_LC_phospho_F09_01.raw	Pooled Tissue	Fractionated	Fe-IMAC	DDA	Phosphoproteome	Phosphoproteome Library
18	20170930_LC_phospho_F09_02.raw	Pooled Tissue	Fractionated	Fe-IMAC	DDA	Phosphoproteome	Phosphoproteome Library
19	20170930_LC_phospho_F10_01.raw	Pooled Tissue	Fractionated	Fe-IMAC	DDA	Phosphoproteome	Phosphoproteome Library
20	20170930_LC_phospho_F10_02.raw	Pooled Tissue	Fractionated	Fe-IMAC	DDA	Phosphoproteome	Phosphoproteome Library
21	20170930_LC_phospho_F11_01.raw	Pooled Tissue	Fractionated	Fe-IMAC	DDA	Phosphoproteome	Phosphoproteome Library
22	20170930_LC_phospho_F11_02.raw	Pooled Tissue	Fractionated	Fe-IMAC	DDA	Phosphoproteome	Phosphoproteome Library
23	20170930_LC_phospho_F12_01.raw	Pooled Tissue	Fractionated	Fe-IMAC	DDA	Phosphoproteome	Phosphoproteome Library
24	20170930_LC_phospho_F12_02.raw	Pooled Tissue	Fractionated	Fe-IMAC	DDA	Phosphoproteome	Phosphoproteome Library
25	PhosCL68PV_DDA160minNG50cm_middleTop10HCDNCE30IT75x20_18050701.raw	PV treated CL68 Cell	Singleshot	Fe-IMAC	DDA	Phosphoproteome	Phosphoproteome Library
26	PhosCL68PV_DDA160minNG50cm_middleTop10HCDNCE30IT75x20_18050702.raw	PV treated CL68 Cell	Singleshot	Fe-IMAC	DDA	Phosphoproteome	Phosphoproteome Library
27	PhosCL68PV_DDA160minNG50cm_middleTop10HCDNCE30IT75x20_18050703.raw	PV treated CL68 Cell	Singleshot	Fe-IMAC	DDA	Phosphoproteome	Phosphoproteome Library
28	PhosPC9_DDA160minNG50cm_middleTop10HCDNCE30IT75x20_18050401.raw	PC9 Cell	Singleshot	Fe-IMAC	DDA	Phosphoproteome	Phosphoproteome Library;DDA-DIA comparision
29	PhosPC9_DDA160minNG50cm_middleTop10HCDNCE30IT75x20_18050402.raw	PC9 Cell	Singleshot	Fe-IMAC	DDA	Phosphoproteome	Phosphoproteome Library;DDA-DIA comparision
30	PhosPC9_DDA160minNG50cm_middleTop10HCDNCE30IT75x20_18050403.raw	PC9 Cell	Singleshot	Fe-IMAC	DDA	Phosphoproteome	Phosphoproteome Library;DDA-DIA comparision
31	PhosPC9PV_DDA160minNG50cm_middleTop10HCDNCE30IT75x20_18050701.raw	PV treated PC9 Cell	Singleshot	Fe-IMAC	DDA	Phosphoproteome	Phosphoproteome Library
32	PhosPC9PV_DDA160minNG50cm_middleTop10HCDNCE30IT75x20_18050702.raw	PV treated PC9 Cell	Singleshot	Fe-IMAC	DDA	Phosphoproteome	Phosphoproteome Library
33	PhosPC9PV_DDA160minNG50cm_middleTop10HCDNCE30IT75x20_18050703.raw	PV treated PC9 Cell	Singleshot	Fe-IMAC	DDA	Phosphoproteome	Phosphoproteome Library
34	Phospho_DIA120K10Da30K400_1000Da_160min50cmQ_17122501.raw	PC9 Cell	none	Fe-IMAC	DIA	Phosphoproteome	gradient time	Figure S1b	PhosphoGPS_hybrid-Library.kit	PhosphoDIA_gradient-time-Fig-S1c.sne
35	Phospho_DIA120K10Da30K400_1000Da_160min50cmQ_17122502.raw	PC9 Cell	none	Fe-IMAC	DIA	Phosphoproteome	gradient time	Figure S1b	PhosphoGPS_hybrid-Library.kit	PhosphoDIA_gradient-time-Fig-S1c.sne
36	Phospho_DIA120K10Da30K400_1000Da_160min50cmQ_17122503.raw	PC9 Cell	none	Fe-IMAC	DIA	Phosphoproteome	gradient time	Figure S1b	PhosphoGPS_hybrid-Library.kit	PhosphoDIA_gradient-time-Fig-S1c.sne
37	Phospho_DIA120K10Da30K400_1000Da_240min50cmQ_17122501.raw	PC9 Cell	none	Fe-IMAC	DIA	Phosphoproteome	gradient time	Figure S1b	PhosphoGPS_hybrid-Library.kit	PhosphoDIA_gradient-time-Fig-S1c.sne
38	Phospho_DIA120K10Da30K400_1000Da_240min50cmQ_17122502.raw	PC9 Cell	none	Fe-IMAC	DIA	Phosphoproteome	gradient time	Figure S1b	PhosphoGPS_hybrid-Library.kit	PhosphoDIA_gradient-time-Fig-S1c.sne
39	Phospho_DIA120K10Da30K400_1000Da_240min50cmQ_17122503.raw	PC9 Cell	none	Fe-IMAC	DIA	Phosphoproteome	gradient time	Figure S1b	PhosphoGPS_hybrid-Library.kit	PhosphoDIA_gradient-time-Fig-S1c.sne
40	Phospho_DIA120K10Da30K400_1000Da_90min50cmQ_17122501.raw	PC9 Cell	none	Fe-IMAC	DIA	Phosphoproteome	gradient time	Figure S1b	PhosphoGPS_hybrid-Library.kit	PhosphoDIA_gradient-time-Fig-S1c.sne
41	Phospho_DIA120K10Da30K400_1000Da_90min50cmQ_17122502.raw	PC9 Cell	none	Fe-IMAC	DIA	Phosphoproteome	gradient time	Figure S1b	PhosphoGPS_hybrid-Library.kit	PhosphoDIA_gradient-time-Fig-S1c.sne
42	Phospho_DIA120K10Da30K400_1000Da_90min50cmQ_17122503.raw	PC9 Cell	none	Fe-IMAC	DIA	Phosphoproteome	gradient time	Figure S1b	PhosphoGPS_hybrid-Library.kit	PhosphoDIA_gradient-time-Fig-S1c.sne
43	PhosphoCL68_DDA160min50cmTop10NCE30IT75Ex20Q_17051301.raw	CL68 Cell	Singleshot	Fe-IMAC	DDA	Phosphoproteome	Phosphoproteome Library
44	PhosphoCL68_DDA160min50cmTop10NCE30IT75Ex20Q_17051302.raw	CL68 Cell	Singleshot	Fe-IMAC	DDA	Phosphoproteome	Phosphoproteome Library
45	PhosphoCL68_DDA160min50cmTop10NCE30IT75Ex20Q_17051303.raw	CL68 Cell	Singleshot	Fe-IMAC	DDA	Phosphoproteome	Phosphoproteome Library
46	PhosphoCL68_DDA160min50cmTop10NCE30IT75Ex20Q_17092201.raw	CL68 Cell	Singleshot	Fe-IMAC	DDA	Phosphoproteome	Phosphoproteome Library
47	PhosphoCL68_DDA160min50cmTop10NCE30IT75Ex20Q_17092202.raw	CL68 Cell	Singleshot	Fe-IMAC	DDA	Phosphoproteome	Phosphoproteome Library
48	PhosphoCL68_DDA160min50cmTop10NCE30IT75Ex20Q_17092203.raw	CL68 Cell	Singleshot	Fe-IMAC	DDA	Phosphoproteome	Phosphoproteome Library
49	PhosphoCL68_DDA160minNG50cm_middleTop10HCDNCE30IT75x20_1800801.raw	CL68 Cell	Singleshot	Fe-IMAC	DDA	Phosphoproteome	Phosphoproteome Library;DDA-DIA comparision
50	PhosphoCL68_DDA160minNG50cm_middleTop10HCDNCE30IT75x20_1800802.raw	CL68 Cell	Singleshot	Fe-IMAC	DDA	Phosphoproteome	Phosphoproteome Library;DDA-DIA comparision
51	PhosphoCL68_DDA160minNG50cm_middleTop10HCDNCE30IT75x20_1800803.raw	CL68 Cell	Singleshot	Fe-IMAC	DDA	Phosphoproteome	Phosphoproteome Library;DDA-DIA comparision
52	PhosphoCL68_DIA60K10Da30K500_1000Da_160min50cm_18050801.raw	CL68 Cell	none	Fe-IMAC	DIA	Phosphoproteome	DDA-DIA comparision;hybrid library evaluation	Figure 4, Figure S7	PhosphoGPS_hybrid-Library.kit	Phospho-libDIA_Fig-4.sne; Phospho-directDIA_CL68_Fig-4.sne
53	PhosphoCL68_DIA60K10Da30K500_1000Da_160min50cm_18050802.raw	CL68 Cell	none	Fe-IMAC	DIA	Phosphoproteome	DDA-DIA comparision;hybrid library evaluation	Figure 4, Figure S7	PhosphoGPS_hybrid-Library.kit	Phospho-libDIA_Fig-4.sne; Phospho-directDIA_CL68_Fig-4.sne
54	PhosphoCL68_DIA60K10Da30K500_1000Da_160min50cm_18050803.raw	CL68 Cell	none	Fe-IMAC	DIA	Phosphoproteome	DDA-DIA comparision;hybrid library evaluation	Figure 4, Figure S7	PhosphoGPS_hybrid-Library.kit	Phospho-libDIA_Fig-4.sne; Phospho-directDIA_CL68_Fig-4.sne
55	PhosphoCL68_DIA60K10Da30K500_1000Da_160min50cm_BR_18080901.raw	CL68 Cell	none	Fe-IMAC	DIA	Phosphoproteome	EGFR-TKI sensitivity	Figure 5	PhosphoGPS_hybrid-Library.kit	PhossphoDIA_EGFR-TKI-Fig-5.sne
56	PhosphoCL68_DIA60K10Da30K500_1000Da_160min50cm_BR_18080902.raw	CL68 Cell	none	Fe-IMAC	DIA	Phosphoproteome	EGFR-TKI sensitivity	Figure 5	PhosphoGPS_hybrid-Library.kit	PhossphoDIA_EGFR-TKI-Fig-5.sne
57	PhosphoCL68_DIA60K10Da30K500_1000Da_160min50cm_BR_18080903.raw	CL68 Cell	none	Fe-IMAC	DIA	Phosphoproteome	EGFR-TKI sensitivity	Figure 5	PhosphoGPS_hybrid-Library.kit	PhossphoDIA_EGFR-TKI-Fig-5.sne
58	PhosphoCL68_RPF101_DDA160min50cmTop10NCE30IT75Ex20_20170430.raw	CL68 Cell	Fractionated	Fe-IMAC	DDA	Phosphoproteome	Phosphoproteome Library;DDA-DIA comparision;hybrid library evaluation	Figure 4, Figure S7
59	PhosphoCL68_RPF101_DIA10Da15K400-1000_160min50cm_20170430.raw	CL68 Cell	Fractionated	Fe-IMAC	DIA	Phosphoproteome	Phosphoproteome Library;DDA-DIA comparision;hybrid library evaluation	Figure 4, Figure S7
60	PhosphoCL68_RPF102_DDA160min50cmTop10NCE30IT75Ex20_20170430.raw	CL68 Cell	Fractionated	Fe-IMAC	DDA	Phosphoproteome	Phosphoproteome Library;DDA-DIA comparision;hybrid library evaluation	Figure 4, Figure S7
61	PhosphoCL68_RPF102_DIA10Da15K400-1000_160min50cm_20170430.raw	CL68 Cell	Fractionated	Fe-IMAC	DIA	Phosphoproteome	Phosphoproteome Library;DDA-DIA comparision;hybrid library evaluation	Figure 4, Figure S7
62	PhosphoCL68_RPF201_DDA160min50cmTop10NCE30IT75Ex20_20170430.raw	CL68 Cell	Fractionated	Fe-IMAC	DDA	Phosphoproteome	Phosphoproteome Library;DDA-DIA comparision;hybrid library evaluation	Figure 4, Figure S7
63	PhosphoCL68_RPF201_DIA10Da15K400-1000_160min50cm_20170430.raw	CL68 Cell	Fractionated	Fe-IMAC	DIA	Phosphoproteome	Phosphoproteome Library;DDA-DIA comparision;hybrid library evaluation	Figure 4, Figure S7
64	PhosphoCL68_RPF202_DDA160min50cmTop10NCE30IT75Ex20_20170430.raw	CL68 Cell	Fractionated	Fe-IMAC	DDA	Phosphoproteome	Phosphoproteome Library;DDA-DIA comparision;hybrid library evaluation	Figure 4, Figure S7
65	PhosphoCL68_RPF202_DIA10Da15K400-1000_160min50cm_20170430.raw	CL68 Cell	Fractionated	Fe-IMAC	DIA	Phosphoproteome	Phosphoproteome Library;DDA-DIA comparision;hybrid library evaluation	Figure 4, Figure S7
66	PhosphoCL68_RPF301_DDA160min50cmTop10NCE30IT75Ex20_20170430.raw	CL68 Cell	Fractionated	Fe-IMAC	DDA	Phosphoproteome	Phosphoproteome Library;DDA-DIA comparision;hybrid library evaluation	Figure 4, Figure S7
67	PhosphoCL68_RPF301_DIA10Da15K400-1000_160min50cm_20170430.raw	CL68 Cell	Fractionated	Fe-IMAC	DIA	Phosphoproteome	Phosphoproteome Library;DDA-DIA comparision;hybrid library evaluation	Figure 4, Figure S7
68	PhosphoCL68_RPF302_DDA160min50cmTop10NCE30IT75Ex20_20170430.raw	CL68 Cell	Fractionated	Fe-IMAC	DDA	Phosphoproteome	Phosphoproteome Library;DDA-DIA comparision;hybrid library evaluation	Figure 4, Figure S7
69	PhosphoCL68_RPF302_DIA10Da15K400-1000_160min50cm_20170430.raw	CL68 Cell	Fractionated	Fe-IMAC	DIA	Phosphoproteome	Phosphoproteome Library;DDA-DIA comparision;hybrid library evaluation	Figure 4, Figure S7
70	PhosphoCL68_RPF401_DDA160min50cmTop10NCE30IT75Ex20_20170430.raw	CL68 Cell	Fractionated	Fe-IMAC	DDA	Phosphoproteome	Phosphoproteome Library;DDA-DIA comparision;hybrid library evaluation	Figure 4, Figure S7
71	PhosphoCL68_RPF401_DIA10Da15K400-1000_160min50cm_20170430.raw	CL68 Cell	Fractionated	Fe-IMAC	DIA	Phosphoproteome	Phosphoproteome Library;DDA-DIA comparision;hybrid library evaluation	Figure 4, Figure S7
72	PhosphoCL68_RPF402_DDA160min50cmTop10NCE30IT75Ex20_20170430.raw	CL68 Cell	Fractionated	Fe-IMAC	DDA	Phosphoproteome	Phosphoproteome Library;DDA-DIA comparision;hybrid library evaluation	Figure 4, Figure S7
73	PhosphoCL68_RPF402_DIA10Da15K400-1000_160min50cm_20170430.raw	CL68 Cell	Fractionated	Fe-IMAC	DIA	Phosphoproteome	Phosphoproteome Library;DDA-DIA comparision;hybrid library evaluation	Figure 4, Figure S7
74	PhosphoCL68_RPF501_DDA160min50cmTop10NCE30IT75Ex20_20170430.raw	CL68 Cell	Fractionated	Fe-IMAC	DDA	Phosphoproteome	Phosphoproteome Library;DDA-DIA comparision;hybrid library evaluation	Figure 4, Figure S7
75	PhosphoCL68_RPF501_DIA10Da15K400-1000_160min50cm_20170430.raw	CL68 Cell	Fractionated	Fe-IMAC	DIA	Phosphoproteome	Phosphoproteome Library;DDA-DIA comparision;hybrid library evaluation	Figure 4, Figure S7
76	PhosphoCL68_RPF502_DDA160min50cmTop10NCE30IT75Ex20_20170430.raw	CL68 Cell	Fractionated	Fe-IMAC	DDA	Phosphoproteome	Phosphoproteome Library;DDA-DIA comparision;hybrid library evaluation	Figure 4, Figure S7
77	PhosphoCL68_RPF502_DIA10Da15K400-1000_160min50cm_20170430.raw	CL68 Cell	Fractionated	Fe-IMAC	DIA	Phosphoproteome	Phosphoproteome Library;DDA-DIA comparision;hybrid library evaluation	Figure 4, Figure S7
78	PhosphoCL68_RPF601_DDA160min50cmTop10NCE30IT75Ex20_20170430.raw	CL68 Cell	Fractionated	Fe-IMAC	DDA	Phosphoproteome	Phosphoproteome Library;DDA-DIA comparision;hybrid library evaluation	Figure 4, Figure S7
79	PhosphoCL68_RPF601_DIA10Da15K400-1000_160min50cm_20170430.raw	CL68 Cell	Fractionated	Fe-IMAC	DIA	Phosphoproteome	Phosphoproteome Library;DDA-DIA comparision;hybrid library evaluation	Figure 4, Figure S7
80	PhosphoCL68_RPF602_DDA160min50cmTop10NCE30IT75Ex20_20170430.raw	CL68 Cell	Fractionated	Fe-IMAC	DDA	Phosphoproteome	Phosphoproteome Library;DDA-DIA comparision;hybrid library evaluation	Figure 4, Figure S7
81	PhosphoCL68_RPF602_DIA10Da15K400-1000_160min50cm_20170430.raw	CL68 Cell	Fractionated	Fe-IMAC	DIA	Phosphoproteome	Phosphoproteome Library;DDA-DIA comparision;hybrid library evaluation	Figure 4, Figure S7
82	PhosphoCL68_RPF701_DDA160min50cmTop10NCE30IT75Ex20_20170430.raw	CL68 Cell	Fractionated	Fe-IMAC	DDA	Phosphoproteome	DDA-DIA comparision;hybrid library evaluation	Figure 4, Figure S7
83	PhosphoCL68_RPF702_DDA160min50cmTop10NCE30IT75Ex20_20170430.raw	CL68 Cell	Fractionated	Fe-IMAC	DDA	Phosphoproteome	DDA-DIA comparision;hybrid library evaluation	Figure 4, Figure S7
84	PhosphoCL68_RPF701_DIA10Da15K400-1000_160min50cm_20170430.raw	CL68 Cell	Fractionated	Fe-IMAC	DIA	Phosphoproteome	hybrid library evaluation	Figure S7
85	PhosphoCL68_RPF702_DIA10Da15K400-1000_160min50cm_20170430.raw	CL68 Cell	Fractionated	Fe-IMAC	DIA	Phosphoproteome	hybrid library evaluation	Figure S7
86	PhosphoH1975_DDA160min50cmTop10NCE30IT75Ex20Q_17092301.raw	H1975 Cell	Singleshot	Fe-IMAC	DDA	Phosphoproteome	Phosphoproteome Library
87	PhosphoH1975_DDA160min50cmTop10NCE30IT75Ex20Q_17092302.raw	H1975 Cell	Singleshot	Fe-IMAC	DDA	Phosphoproteome	Phosphoproteome Library
88	PhosphoH1975_DDA160min50cmTop10NCE30IT75Ex20Q_17092303.raw	H1975 Cell	Singleshot	Fe-IMAC	DDA	Phosphoproteome	Phosphoproteome Library
89	PhosphoH3255_DDA160min50cmTop10NCE30IT75Ex20Q_17092301.raw	H3255 Cell	Singleshot	Fe-IMAC	DDA	Phosphoproteome	Phosphoproteome Library
90	PhosphoH3255_DDA160min50cmTop10NCE30IT75Ex20Q_17092302.raw	H3255 Cell	Singleshot	Fe-IMAC	DDA	Phosphoproteome	Phosphoproteome Library
91	PhosphoH3255_DDA160min50cmTop10NCE30IT75Ex20Q_17092303.raw	H3255 Cell	Singleshot	Fe-IMAC	DDA	Phosphoproteome	Phosphoproteome Library
92	PhosphoiPC9_RPF601_DIA160min50cmTop10NCE30IT75Ex20_170430.raw	PC9 Cell	Fractionated	Fe-IMAC	DIA	Phosphoproteome	Phosphoproteome Library
93	PhosphoiPC9_RPF602_DIA160min50cmTop10NCE30IT75Ex20_170430.raw	PC9 Cell	Fractionated	Fe-IMAC	DIA	Phosphoproteome	Phosphoproteome Library
94	PhosphoiPC9_RPF701_DIA160min50cmTop10NCE30IT75Ex20_170430	PC9 Cell	Fractionated	Fe-IMAC	DIA	Phosphoproteome	hybrid library evaluation	Figure S7
95	PhosphoiPC9_RPF702_DIA160min50cmTop10NCE30IT75Ex20_170430	PC9 Cell	Fractionated	Fe-IMAC	DIA	Phosphoproteome	hybrid library evaluation	Figure S7
96	PhosphoLC1244N_DIA120K10Da30K400_1000Da_160min50cm_18020201.raw	Tissue	none	Fe-IMAC	DIA	Phosphoproteome	Tissue phosphoproteome	Figure 6	PhosphoGPS_hybrid-Library.kit	ProteomeDIA_Tissue-Fig-6.sne
97	PhosphoLC1244T_DIA120K10Da30K400_1000Da_160min50cm_18020201.raw	Tissue	none	Fe-IMAC	DIA	Phosphoproteome	Tissue phosphoproteome	Figure 6	PhosphoGPS_hybrid-Library.kit	ProteomeDIA_Tissue-Fig-6.sne
98	PhosphoLC1259N_DIA120K10Da30K400_1000Da_160min50cm_18020201.raw	Tissue	none	Fe-IMAC	DIA	Phosphoproteome	Tissue phosphoproteome	Figure 6	PhosphoGPS_hybrid-Library.kit	ProteomeDIA_Tissue-Fig-6.sne
99	PhosphoLC1259T_DIA120K10Da30K400_1000Da_160min50cm_18020201.raw	Tissue	none	Fe-IMAC	DIA	Phosphoproteome	Tissue phosphoproteome	Figure 6	PhosphoGPS_hybrid-Library.kit	ProteomeDIA_Tissue-Fig-6.sne
100	PhosphoLC1260N_DIA120K10Da30K400_1000Da_160min50cm_18020201.raw	Tissue	none	Fe-IMAC	DIA	Phosphoproteome	Tissue phosphoproteome	Figure 6	PhosphoGPS_hybrid-Library.kit	ProteomeDIA_Tissue-Fig-6.sne
101	PhosphoLC1260T_DIA120K10Da30K400_1000Da_160min50cm_18020201.raw	Tissue	none	Fe-IMAC	DIA	Phosphoproteome	Tissue phosphoproteome	Figure 6	PhosphoGPS_hybrid-Library.kit	ProteomeDIA_Tissue-Fig-6.sne
102	PhosphoLC1326N_DIA120K10Da30K400_1000Da_160min50cm_18081001.raw	Tissue	none	Fe-IMAC	DIA	Phosphoproteome	Tissue phosphoproteome	Figure 6	PhosphoGPS_hybrid-Library.kit	ProteomeDIA_Tissue-Fig-6.sne
103	PhosphoLC1326T_DIA120K10Da30K400_1000Da_160min50cm_18081001.raw	Tissue	none	Fe-IMAC	DIA	Phosphoproteome	Tissue phosphoproteome	Figure 6	PhosphoGPS_hybrid-Library.kit	ProteomeDIA_Tissue-Fig-6.sne
104	PhosphoLC1332N_DIA120K10Da30K400_1000Da_160min50cm_18081001.raw	Tissue	none	Fe-IMAC	DIA	Phosphoproteome	Tissue phosphoproteome	Figure 6	PhosphoGPS_hybrid-Library.kit	ProteomeDIA_Tissue-Fig-6.sne
105	PhosphoLC1332T_DIA120K10Da30K400_1000Da_160min50cm_18081001.raw	Tissue	none	Fe-IMAC	DIA	Phosphoproteome	Tissue phosphoproteome	Figure 6	PhosphoGPS_hybrid-Library.kit	ProteomeDIA_Tissue-Fig-6.sne
106	PhosphoPC9_DDA160min50cmTop10NCE30IT75Ex20Q_17051301.raw	PC9 Cell	Singleshot	Fe-IMAC	DDA	Phosphoproteome	Phosphoproteome Library
107	PhosphoPC9_DDA160min50cmTop10NCE30IT75Ex20Q_17051302.raw	PC9 Cell	Singleshot	Fe-IMAC	DDA	Phosphoproteome	Phosphoproteome Library
108	PhosphoPC9_DDA160min50cmTop10NCE30IT75Ex20Q_17051303.raw	PC9 Cell	Singleshot	Fe-IMAC	DDA	Phosphoproteome	Phosphoproteome Library
109	PhosphoPC9_DDA160min50cmTop10NCE30IT75Ex20Q_17092201.raw	PC9 Cell	Singleshot	Fe-IMAC	DDA	Phosphoproteome	Phosphoproteome Library
110	PhosphoPC9_DDA160min50cmTop10NCE30IT75Ex20Q_17092202.raw	PC9 Cell	Singleshot	Fe-IMAC	DDA	Phosphoproteome	Phosphoproteome Library
111	PhosphoPC9_DDA160min50cmTop10NCE30IT75Ex20Q_17092203.raw	PC9 Cell	Singleshot	Fe-IMAC	DDA	Phosphoproteome	Phosphoproteome Library
112	PhosphoPC9_DIA10Da15K400_1000DaHCDNCE30_160min50cm_17030301.raw	PC9 Cell	none	Fe-IMAC	DIA	Phosphoproteome	Window and resolution	Figure S1a	PhosphoGPS_hybrid-Library.kit	PhosphoDIA_window-resolution-Fig-S1a.sne
113	PhosphoPC9_DIA10Da15K400_1000DaHCDNCE30_160min50cm_17030702.raw	PC9 Cell	none	Fe-IMAC	DIA	Phosphoproteome	Window and resolution	Figure S1a	PhosphoGPS_hybrid-Library.kit	PhosphoDIA_window-resolution-Fig-S1a.sne
114	PhosphoPC9_DIA10Da15K400_1000DaHCDNCE30_160min50cm_17030703.raw	PC9 Cell	none	Fe-IMAC	DIA	Phosphoproteome	Window and resolution	Figure S1a	PhosphoGPS_hybrid-Library.kit	PhosphoDIA_window-resolution-Fig-S1a.sne
115	PhosphoPC9_DIA10Da30K400_1000DaHCDNCE30_160min50cm_17030301.raw	PC9 Cell	none	Fe-IMAC	DIA	Phosphoproteome	Window and resolution	Figure S1a	PhosphoGPS_hybrid-Library.kit	PhosphoDIA_window-resolution-Fig-S1a.sne
116	PhosphoPC9_DIA10Da30K400_1000DaHCDNCE30_160min50cm_17030703.raw	PC9 Cell	none	Fe-IMAC	DIA	Phosphoproteome	Window and resolution	Figure S1a	PhosphoGPS_hybrid-Library.kit	PhosphoDIA_window-resolution-Fig-S1a.sne
117	PhosphoPC9_DIA10Da30K400_1000DaHCDNCE30_160min50cm_17030705.raw	PC9 Cell	none	Fe-IMAC	DIA	Phosphoproteome	Window and resolution	Figure S1a	PhosphoGPS_hybrid-Library.kit	PhosphoDIA_window-resolution-Fig-S1a.sne
118	PhosphoPC9_DIA25Da15K400_1250DaHCDNCE30_160min50cm_17030601.raw	PC9 Cell	none	Fe-IMAC	DIA	Phosphoproteome	Window and resolution	Figure S1a	PhosphoGPS_hybrid-Library.kit	PhosphoDIA_window-resolution-Fig-S1a.sne
119	PhosphoPC9_DIA25Da15K400_1250DaHCDNCE30_160min50cm_17030602.raw	PC9 Cell	none	Fe-IMAC	DIA	Phosphoproteome	Window and resolution	Figure S1a	PhosphoGPS_hybrid-Library.kit	PhosphoDIA_window-resolution-Fig-S1a.sne
120	PhosphoPC9_DIA25Da15K400_1250DaHCDNCE30_160min50cm_17030603.raw	PC9 Cell	none	Fe-IMAC	DIA	Phosphoproteome	Window and resolution	Figure S1a	PhosphoGPS_hybrid-Library.kit	PhosphoDIA_window-resolution-Fig-S1a.sne
121	PhosphoPC9_DIA25Da30K400_1250DaHCDNCE30_160min50cm_17030601.raw	PC9 Cell	none	Fe-IMAC	DIA	Phosphoproteome	Window and resolution	Figure S1a	PhosphoGPS_hybrid-Library.kit	PhosphoDIA_window-resolution-Fig-S1a.sne
122	PhosphoPC9_DIA25Da30K400_1250DaHCDNCE30_160min50cm_17030602.raw	PC9 Cell	none	Fe-IMAC	DIA	Phosphoproteome	Window and resolution	Figure S1a	PhosphoGPS_hybrid-Library.kit	PhosphoDIA_window-resolution-Fig-S1a.sne
123	PhosphoPC9_DIA25Da30K400_1250DaHCDNCE30_160min50cm_17030603.raw	PC9 Cell	none	Fe-IMAC	DIA	Phosphoproteome	Window and resolution	Figure S1a	PhosphoGPS_hybrid-Library.kit	PhosphoDIA_window-resolution-Fig-S1a.sne
124	PhosphoPC9_DIA60K10Da30K500_1000Da_160min50cm_18050901.raw	PC9 Cell	none	Fe-IMAC	DIA	Phosphoproteome	DDA-DIA comparision;hybrid library evaluation	Figure 4, Figure S7	PhosphoGPS_hybrid-Library.kit	Phospho-libDIA_Fig-4.sne; Phospho-directDIA-PC9_Fig-4.sne
125	PhosphoPC9_DIA60K10Da30K500_1000Da_160min50cm_18050902.raw	PC9 Cell	none	Fe-IMAC	DIA	Phosphoproteome	DDA-DIA comparision;hybrid library evaluation	Figure 4, Figure S7	PhosphoGPS_hybrid-Library.kit	Phospho-libDIA_Fig-4.sne; Phospho-directDIA-PC9_Fig-4.sne
126	PhosphoPC9_DIA60K10Da30K500_1000Da_160min50cm_18050903.raw	PC9 Cell	none	Fe-IMAC	DIA	Phosphoproteome	DDA-DIA comparision;hybrid library evaluation	Figure 4, Figure S7	PhosphoGPS_hybrid-Library.kit	Phospho-libDIA_Fig-4.sne; Phospho-directDIA-PC9_Fig-4.sne
127	PhosphoPC9_DIA60K10Da30K500_1000Da_160min50cm_BR_18080901.raw	PC9 Cell	none	Fe-IMAC	DIA	Phosphoproteome	EGFR-TKI sensitivity	Figure 5	PhosphoGPS_hybrid-Library.kit	PhossphoDIA_EGFR-TKI-Fig-5.sne
128	PhosphoPC9_DIA60K10Da30K500_1000Da_160min50cm_BR_18080902.raw	PC9 Cell	none	Fe-IMAC	DIA	Phosphoproteome	EGFR-TKI sensitivity	Figure 5	PhosphoGPS_hybrid-Library.kit	PhossphoDIA_EGFR-TKI-Fig-5.sne
129	PhosphoPC9_DIA60K10Da30K500_1000Da_160min50cm_BR_18080903.raw	PC9 Cell	none	Fe-IMAC	DIA	Phosphoproteome	EGFR-TKI sensitivity	Figure 5	PhosphoGPS_hybrid-Library.kit	PhossphoDIA_EGFR-TKI-Fig-5.sne
130	PhosphoPC9_RP_AA_F1_1_DDA160min50cmTop10NCE30IT75Ex20_170718.raw	PC9 Cell	Fractionated	Fe-IMAC	DDA	Phosphoproteome	Phosphoproteome Library
131	PhosphoPC9_RP_AA_F1_2_DDA160min50cmTop10NCE30IT75Ex20_170718.raw	PC9 Cell	Fractionated	Fe-IMAC	DDA	Phosphoproteome	Phosphoproteome Library
132	PhosphoPC9_RP_AA_F1_3_DDA160min50cmTop10NCE30IT75Ex20_170718.raw	PC9 Cell	Fractionated	Fe-IMAC	DDA	Phosphoproteome	Phosphoproteome Library
133	PhosphoPC9_RP_AA_F1_DDA160min50cmTop10NCE30IT75Ex20_170724.raw	PC9 Cell	Fractionated	Fe-IMAC	DDA	Phosphoproteome	Phosphoproteome Library
134	PhosphoPC9_RP_AA_F2_1_DDA160min50cmTop10NCE30IT75Ex20_170718.raw	PC9 Cell	Fractionated	Fe-IMAC	DDA	Phosphoproteome	Phosphoproteome Library
135	PhosphoPC9_RP_AA_F2_2_DDA160min50cmTop10NCE30IT75Ex20_170718.raw	PC9 Cell	Fractionated	Fe-IMAC	DDA	Phosphoproteome	Phosphoproteome Library
136	PhosphoPC9_RP_AA_F2_3_DDA160min50cmTop10NCE30IT75Ex20_170718.raw	PC9 Cell	Fractionated	Fe-IMAC	DDA	Phosphoproteome	Phosphoproteome Library
137	PhosphoPC9_RP_AA_F2_DDA160min50cmTop10NCE30IT75Ex20_170724.raw	PC9 Cell	Fractionated	Fe-IMAC	DDA	Phosphoproteome	Phosphoproteome Library
138	PhosphoPC9_RP_AA_F3_1_DDA160min50cmTop10NCE30IT75Ex20_170718.raw	PC9 Cell	Fractionated	Fe-IMAC	DDA	Phosphoproteome	Phosphoproteome Library
139	PhosphoPC9_RP_AA_F3_2_DDA160min50cmTop10NCE30IT75Ex20_170718.raw	PC9 Cell	Fractionated	Fe-IMAC	DDA	Phosphoproteome	Phosphoproteome Library
140	PhosphoPC9_RP_AA_F3_3_DDA160min50cmTop10NCE30IT75Ex20_170718.raw	PC9 Cell	Fractionated	Fe-IMAC	DDA	Phosphoproteome	Phosphoproteome Library
141	PhosphoPC9_RP_AA_F3_DDA160min50cmTop10NCE30IT75Ex20_170724.raw	PC9 Cell	Fractionated	Fe-IMAC	DDA	Phosphoproteome	Phosphoproteome Library
142	PhosphoPC9_RP_AA_F4_1_DDA160min50cmTop10NCE30IT75Ex20_170718.raw	PC9 Cell	Fractionated	Fe-IMAC	DDA	Phosphoproteome	Phosphoproteome Library
143	PhosphoPC9_RP_AA_F4_2_DDA160min50cmTop10NCE30IT75Ex20_170718.raw	PC9 Cell	Fractionated	Fe-IMAC	DDA	Phosphoproteome	Phosphoproteome Library
144	PhosphoPC9_RP_AA_F4_3_DDA160min50cmTop10NCE30IT75Ex20_170718.raw	PC9 Cell	Fractionated	Fe-IMAC	DDA	Phosphoproteome	Phosphoproteome Library
145	PhosphoPC9_RP_AA_F4_DDA160min50cmTop10NCE30IT75Ex20_170724.raw	PC9 Cell	Fractionated	Fe-IMAC	DDA	Phosphoproteome	Phosphoproteome Library
146	PhosphoPC9_RP_AA_F5_1_DDA160min50cmTop10NCE30IT75Ex20_170718.raw	PC9 Cell	Fractionated	Fe-IMAC	DDA	Phosphoproteome	Phosphoproteome Library
147	PhosphoPC9_RP_AA_F5_2_DDA160min50cmTop10NCE30IT75Ex20_170718.raw	PC9 Cell	Fractionated	Fe-IMAC	DDA	Phosphoproteome	Phosphoproteome Library
148	PhosphoPC9_RP_AA_F5_3_DDA160min50cmTop10NCE30IT75Ex20_170718.raw	PC9 Cell	Fractionated	Fe-IMAC	DDA	Phosphoproteome	Phosphoproteome Library
149	PhosphoPC9_RP_AA_F5_DDA160min50cmTop10NCE30IT75Ex20_170724.raw	PC9 Cell	Fractionated	Fe-IMAC	DDA	Phosphoproteome	Phosphoproteome Library
150	PhosphoPC9_RP_AA_triplicate_F1_1_DDA160min50cmTop10NCE30IT75Ex20_170724.raw	PC9 Cell	Fractionated	Fe-IMAC	DDA	Phosphoproteome	Phosphoproteome Library
151	PhosphoPC9_RP_AA_triplicate_F2_1_DDA160min50cmTop10NCE30IT75Ex20_170724.raw	PC9 Cell	Fractionated	Fe-IMAC	DDA	Phosphoproteome	Phosphoproteome Library
152	PhosphoPC9_RP_AA_triplicate_F3_1_DDA160min50cmTop10NCE30IT75Ex20_170724.raw	PC9 Cell	Fractionated	Fe-IMAC	DDA	Phosphoproteome	Phosphoproteome Library
153	PhosphoPC9_RP_AA_triplicate_F4_1_DDA160min50cmTop10NCE30IT75Ex20_170724.raw	PC9 Cell	Fractionated	Fe-IMAC	DDA	Phosphoproteome	Phosphoproteome Library
154	PhosphoPC9_RP_AA_triplicate_F5_1_DDA160min50cmTop10NCE30IT75Ex20_170724.raw	PC9 Cell	Fractionated	Fe-IMAC	DDA	Phosphoproteome	Phosphoproteome Library
155	PhosphoPC9_RP_AA_triplicate_F6_1_DDA160min50cmTop10NCE30IT75Ex20_170724.raw	PC9 Cell	Fractionated	Fe-IMAC	DDA	Phosphoproteome	Phosphoproteome Library
156	PhosphoPC9_RP_FA_F1_1_DDA160min50cmTop10NCE30IT75Ex20_170718.raw	PC9 Cell	Fractionated	Fe-IMAC	DDA	Phosphoproteome	Phosphoproteome Library
157	PhosphoPC9_RP_FA_F1_2_DDA160min50cmTop10NCE30IT75Ex20_170718.raw	PC9 Cell	Fractionated	Fe-IMAC	DDA	Phosphoproteome	Phosphoproteome Library
158	PhosphoPC9_RP_FA_F1_3_DDA160min50cmTop10NCE30IT75Ex20_170718.raw	PC9 Cell	Fractionated	Fe-IMAC	DDA	Phosphoproteome	Phosphoproteome Library
159	PhosphoPC9_RP_FA_F1_DDA160min50cmTop10NCE30IT75Ex20_170724.raw	PC9 Cell	Fractionated	Fe-IMAC	DDA	Phosphoproteome	Phosphoproteome Library
160	PhosphoPC9_RP_FA_F2_1_DDA160min50cmTop10NCE30IT75Ex20_170718.raw	PC9 Cell	Fractionated	Fe-IMAC	DDA	Phosphoproteome	Phosphoproteome Library
161	PhosphoPC9_RP_FA_F2_2_DDA160min50cmTop10NCE30IT75Ex20_170718.raw	PC9 Cell	Fractionated	Fe-IMAC	DDA	Phosphoproteome	Phosphoproteome Library
162	PhosphoPC9_RP_FA_F2_3_DDA160min50cmTop10NCE30IT75Ex20_170718.raw	PC9 Cell	Fractionated	Fe-IMAC	DDA	Phosphoproteome	Phosphoproteome Library
163	PhosphoPC9_RP_FA_F2_DDA160min50cmTop10NCE30IT75Ex20_170724.raw	PC9 Cell	Fractionated	Fe-IMAC	DDA	Phosphoproteome	Phosphoproteome Library
164	PhosphoPC9_RP_FA_F3_1_DDA160min50cmTop10NCE30IT75Ex20_170718.raw	PC9 Cell	Fractionated	Fe-IMAC	DDA	Phosphoproteome	Phosphoproteome Library
165	PhosphoPC9_RP_FA_F3_2_DDA160min50cmTop10NCE30IT75Ex20_170718.raw	PC9 Cell	Fractionated	Fe-IMAC	DDA	Phosphoproteome	Phosphoproteome Library
166	PhosphoPC9_RP_FA_F3_3_DDA160min50cmTop10NCE30IT75Ex20_170718.raw	PC9 Cell	Fractionated	Fe-IMAC	DDA	Phosphoproteome	Phosphoproteome Library
167	PhosphoPC9_RP_FA_F3_DDA160min50cmTop10NCE30IT75Ex20_170724.raw	PC9 Cell	Fractionated	Fe-IMAC	DDA	Phosphoproteome	Phosphoproteome Library
168	PhosphoPC9_RP_FA_F4_1_DDA160min50cmTop10NCE30IT75Ex20_170718.raw	PC9 Cell	Fractionated	Fe-IMAC	DDA	Phosphoproteome	Phosphoproteome Library
169	PhosphoPC9_RP_FA_F4_2_DDA160min50cmTop10NCE30IT75Ex20_170718.raw	PC9 Cell	Fractionated	Fe-IMAC	DDA	Phosphoproteome	Phosphoproteome Library
170	PhosphoPC9_RP_FA_F4_3_DDA160min50cmTop10NCE30IT75Ex20_170718.raw	PC9 Cell	Fractionated	Fe-IMAC	DDA	Phosphoproteome	Phosphoproteome Library
171	PhosphoPC9_RP_FA_F4_DDA160min50cmTop10NCE30IT75Ex20_170724.raw	PC9 Cell	Fractionated	Fe-IMAC	DDA	Phosphoproteome	Phosphoproteome Library
172	PhosphoPC9_RP_FA_F5_1_DDA160min50cmTop10NCE30IT75Ex20_170718.raw	PC9 Cell	Fractionated	Fe-IMAC	DDA	Phosphoproteome	Phosphoproteome Library
173	PhosphoPC9_RP_FA_F5_2_DDA160min50cmTop10NCE30IT75Ex20_170718.raw	PC9 Cell	Fractionated	Fe-IMAC	DDA	Phosphoproteome	Phosphoproteome Library
174	PhosphoPC9_RP_FA_F5_3_DDA160min50cmTop10NCE30IT75Ex20_170718.raw	PC9 Cell	Fractionated	Fe-IMAC	DDA	Phosphoproteome	Phosphoproteome Library
175	PhosphoPC9_RP_FA_F5_DDA160min50cmTop10NCE30IT75Ex20_170724.raw	PC9 Cell	Fractionated	Fe-IMAC	DDA	Phosphoproteome	Phosphoproteome Library
176	PhosphoPC9_RPF101_DDA160min50cmTop10NCE30IT75Ex20_170303.raw	PC9 Cell	Fractionated	Fe-IMAC	DDA	Phosphoproteome	Phosphoproteome Library
177	PhosphoPC9_RPF101_DDA160min50cmTop10NCE30IT75Ex20_170324.raw	PC9 Cell	Fractionated	Fe-IMAC	DDA	Phosphoproteome	Phosphoproteome Library;DDA-DIA comparision;hybrid library evaluation	Figure 4, Figure S7
178	PhosphoPC9_RPF101_DIA160min50cmTop10NCE30IT75Ex20_170430.raw	PC9 Cell	Fractionated	Fe-IMAC	DIA	Phosphoproteome	Phosphoproteome Library
179	PhosphoPC9_RPF102_DDA160min50cmTop10NCE30IT75Ex20_170303.raw	PC9 Cell	Fractionated	Fe-IMAC	DDA	Phosphoproteome	Phosphoproteome Library
180	PhosphoPC9_RPF102_DDA160min50cmTop10NCE30IT75Ex20_170324.raw	PC9 Cell	Fractionated	Fe-IMAC	DDA	Phosphoproteome	Phosphoproteome Library;DDA-DIA comparision;hybrid library evaluation	Figure 4, Figure S7
181	PhosphoPC9_RPF102_DIA160min50cmTop10NCE30IT75Ex20_170430.raw	PC9 Cell	Fractionated	Fe-IMAC	DIA	Phosphoproteome	Phosphoproteome Library
182	PhosphoPC9_RPF201_DDA160min50cmTop10NCE30IT75Ex20_170303.raw	PC9 Cell	Fractionated	Fe-IMAC	DDA	Phosphoproteome	Phosphoproteome Library
183	PhosphoPC9_RPF201_DDA160min50cmTop10NCE30IT75Ex20_170324.raw	PC9 Cell	Fractionated	Fe-IMAC	DDA	Phosphoproteome	Phosphoproteome Library;DDA-DIA comparision;hybrid library evaluation	Figure 4, Figure S7
184	PhosphoPC9_RPF201_DIA160min50cmTop10NCE30IT75Ex20_170430.raw	PC9 Cell	Fractionated	Fe-IMAC	DIA	Phosphoproteome	Phosphoproteome Library
185	PhosphoPC9_RPF202_DDA160min50cmTop10NCE30IT75Ex20_170303.raw	PC9 Cell	Fractionated	Fe-IMAC	DDA	Phosphoproteome	Phosphoproteome Library
186	PhosphoPC9_RPF202_DDA160min50cmTop10NCE30IT75Ex20_170324.raw	PC9 Cell	Fractionated	Fe-IMAC	DDA	Phosphoproteome	Phosphoproteome Library;DDA-DIA comparision;hybrid library evaluation	Figure 4, Figure S7
187	PhosphoPC9_RPF202_DIA160min50cmTop10NCE30IT75Ex20_170430.raw	PC9 Cell	Fractionated	Fe-IMAC	DIA	Phosphoproteome	Phosphoproteome Library
188	PhosphoPC9_RPF301_DDA160min50cmTop10NCE30IT75Ex20_170303.raw	PC9 Cell	Fractionated	Fe-IMAC	DDA	Phosphoproteome	Phosphoproteome Library
189	PhosphoPC9_RPF301_DDA160min50cmTop10NCE30IT75Ex20_170324.raw	PC9 Cell	Fractionated	Fe-IMAC	DDA	Phosphoproteome	Phosphoproteome Library;DDA-DIA comparision;hybrid library evaluation	Figure 4, Figure S7
190	PhosphoPC9_RPF301_DIA160min50cmTop10NCE30IT75Ex20_170430.raw	PC9 Cell	Fractionated	Fe-IMAC	DIA	Phosphoproteome	Phosphoproteome Library
191	PhosphoPC9_RPF302_DDA160min50cmTop10NCE30IT75Ex20_170303.raw	PC9 Cell	Fractionated	Fe-IMAC	DDA	Phosphoproteome	Phosphoproteome Library
192	PhosphoPC9_RPF302_DDA160min50cmTop10NCE30IT75Ex20_170324.raw	PC9 Cell	Fractionated	Fe-IMAC	DDA	Phosphoproteome	Phosphoproteome Library;DDA-DIA comparision;hybrid library evaluation	Figure 4, Figure S7
193	PhosphoPC9_RPF302_DIA160min50cmTop10NCE30IT75Ex20_170430.raw	PC9 Cell	Fractionated	Fe-IMAC	DIA	Phosphoproteome	Phosphoproteome Library
194	PhosphoPC9_RPF401_DDA160min50cmTop10NCE30IT75Ex20_170303.raw	PC9 Cell	Fractionated	Fe-IMAC	DDA	Phosphoproteome	Phosphoproteome Library
195	PhosphoPC9_RPF401_DDA160min50cmTop10NCE30IT75Ex20_170324.raw	PC9 Cell	Fractionated	Fe-IMAC	DDA	Phosphoproteome	Phosphoproteome Library;DDA-DIA comparision;hybrid library evaluation	Figure 4, Figure S7
196	PhosphoPC9_RPF401_DIA160min50cmTop10NCE30IT75Ex20_170430.raw	PC9 Cell	Fractionated	Fe-IMAC	DIA	Phosphoproteome	Phosphoproteome Library
197	PhosphoPC9_RPF402_DDA160min50cmTop10NCE30IT75Ex20_170303.raw	PC9 Cell	Fractionated	Fe-IMAC	DDA	Phosphoproteome	Phosphoproteome Library
198	PhosphoPC9_RPF402_DDA160min50cmTop10NCE30IT75Ex20_170324.raw	PC9 Cell	Fractionated	Fe-IMAC	DDA	Phosphoproteome	Phosphoproteome Library;DDA-DIA comparision;hybrid library evaluation	Figure 4, Figure S7
199	PhosphoPC9_RPF402_DIA160min50cmTop10NCE30IT75Ex20_170430.raw	PC9 Cell	Fractionated	Fe-IMAC	DIA	Phosphoproteome	Phosphoproteome Library
200	PhosphoPC9_RPF501_DDA160min50cmTop10NCE30IT75Ex20_170303.raw	PC9 Cell	Fractionated	Fe-IMAC	DDA	Phosphoproteome	Phosphoproteome Library
201	PhosphoPC9_RPF501_DDA160min50cmTop10NCE30IT75Ex20_170324.raw	PC9 Cell	Fractionated	Fe-IMAC	DDA	Phosphoproteome	Phosphoproteome Library;DDA-DIA comparision;hybrid library evaluation	Figure 4, Figure S7
202	PhosphoPC9_RPF501_DIA160min50cmTop10NCE30IT75Ex20_170430.raw	PC9 Cell	Fractionated	Fe-IMAC	DIA	Phosphoproteome	Phosphoproteome Library
203	PhosphoPC9_RPF502_DDA160min50cmTop10NCE30IT75Ex20_170303.raw	PC9 Cell	Fractionated	Fe-IMAC	DDA	Phosphoproteome	Phosphoproteome Library
204	PhosphoPC9_RPF502_DDA160min50cmTop10NCE30IT75Ex20_170324.raw	PC9 Cell	Fractionated	Fe-IMAC	DDA	Phosphoproteome	Phosphoproteome Library;DDA-DIA comparision;hybrid library evaluation	Figure 4, Figure S7
205	PhosphoPC9_RPF502_DIA160min50cmTop10NCE30IT75Ex20_170430.raw	PC9 Cell	Fractionated	Fe-IMAC	DIA	Phosphoproteome	Phosphoproteome Library
206	PhosphoPC9_RPF601_DDA160min50cmTop10NCE30IT75Ex20_170303.raw	PC9 Cell	Fractionated	Fe-IMAC	DDA	Phosphoproteome	Phosphoproteome Library
207	PhosphoPC9_RPF601_DDA160min50cmTop10NCE30IT75Ex20_170324.raw	PC9 Cell	Fractionated	Fe-IMAC	DDA	Phosphoproteome	Phosphoproteome Library;DDA-DIA comparision;hybrid library evaluation	Figure 4, Figure S7
208	PhosphoPC9_RPF602_DDA160min50cmTop10NCE30IT75Ex20_170303.raw	PC9 Cell	Fractionated	Fe-IMAC	DDA	Phosphoproteome	Phosphoproteome Library
209	PhosphoPC9_RPF602_DDA160min50cmTop10NCE30IT75Ex20_170324.raw	PC9 Cell	Fractionated	Fe-IMAC	DDA	Phosphoproteome	Phosphoproteome Library;DDA-DIA comparision;hybrid library evaluation	Figure 4, Figure S7
210	PhosphoPC9_RPF701_DDA160min50cmTop10NCE30IT75Ex20_170324	PC9 Cell	Fractionated	Fe-IMAC	DDA	Phosphoproteome	DDA-DIA comparision;hybrid library evaluation	Figure 4, Figure S7
211	PhosphoPC9_RPF702_DDA160min50cmTop10NCE30IT75Ex20_170324	PC9 Cell	Fractionated	Fe-IMAC	DDA	Phosphoproteome	DDA-DIA comparision;hybrid library evaluation	Figure 4, Figure S7
212	PhosphoPC9_smalltandem_Tip1F1_DDA160min50cmTop10NCE30IT75Ex20_170919.raw	PC9 Cell	Fractionated	Fe-IMAC	DDA	Phosphoproteome	Phosphoproteome Library
213	PhosphoPC9_smalltandem_Tip1F2_DDA160min50cmTop10NCE30IT75Ex20_170919.raw	PC9 Cell	Fractionated	Fe-IMAC	DDA	Phosphoproteome	Phosphoproteome Library
214	PhosphoPC9_smalltandem_Tip2F1_DDA160min50cmTop10NCE30IT75Ex20_170919.raw	PC9 Cell	Fractionated	Fe-IMAC	DDA	Phosphoproteome	Phosphoproteome Library
215	PhosphoPC9_smalltandem_Tip2F2_DDA160min50cmTop10NCE30IT75Ex20_170919.raw	PC9 Cell	Fractionated	Fe-IMAC	DDA	Phosphoproteome	Phosphoproteome Library
216	PhosphoPC9_sSingleshot1_DDA160min50cmTop10NCE30IT75Ex20_170512.raw	PC9 Cell	Singleshot	Fe-IMAC	DDA	Phosphoproteome	Phosphoproteome Library
217	PhosphoPC9_sSingleshot2_DDA160min50cmTop10NCE30IT75Ex20_170512.raw	PC9 Cell	Singleshot	Fe-IMAC	DDA	Phosphoproteome	Phosphoproteome Library
218	PhosphoPC9_sSingleshot3_DDA160min50cmTop10NCE30IT75Ex20_170512.raw	PC9 Cell	Singleshot	Fe-IMAC	DDA	Phosphoproteome	Phosphoproteome Library
219	PhosphoPC9_Tip1F1_DDA160min50cmTop10NCE30IT75Ex20_170430.raw	PC9 Cell	Fractionated	Fe-IMAC	DDA	Phosphoproteome	Phosphoproteome Library
220	PhosphoPC9_Tip1F2_DDA160min50cmTop10NCE30IT75Ex20_170430.raw	PC9 Cell	Fractionated	Fe-IMAC	DDA	Phosphoproteome	Phosphoproteome Library
221	PhosphoPC9_Tip1F3_DDA160min50cmTop10NCE30IT75Ex20_170430.raw	PC9 Cell	Fractionated	Fe-IMAC	DDA	Phosphoproteome	Phosphoproteome Library
222	PhosphoPC9_Tip1F4_DDA160min50cmTop10NCE30IT75Ex20_170430.raw	PC9 Cell	Fractionated	Fe-IMAC	DDA	Phosphoproteome	Phosphoproteome Library
223	PhosphoPC9_Tip1F5_DDA160min50cmTop10NCE30IT75Ex20_170430.raw	PC9 Cell	Fractionated	Fe-IMAC	DDA	Phosphoproteome	Phosphoproteome Library
224	PhosphoPC9_Tip1F6_DDA160min50cmTop10NCE30IT75Ex20_170430.raw	PC9 Cell	Fractionated	Fe-IMAC	DDA	Phosphoproteome	Phosphoproteome Library
225	PhosphoPC9_Tip2F1_DDA160min50cmTop10NCE30IT75Ex20_170430.raw	PC9 Cell	Fractionated	Fe-IMAC	DDA	Phosphoproteome	Phosphoproteome Library
226	PhosphoPC9_Tip2F2_DDA160min50cmTop10NCE30IT75Ex20_170430.raw	PC9 Cell	Fractionated	Fe-IMAC	DDA	Phosphoproteome	Phosphoproteome Library
227	PhosphoPC9_Tip2F3_DDA160min50cmTop10NCE30IT75Ex20_170430.raw	PC9 Cell	Fractionated	Fe-IMAC	DDA	Phosphoproteome	Phosphoproteome Library
228	PhosphoPC9_Tip2F4_DDA160min50cmTop10NCE30IT75Ex20_170430.raw	PC9 Cell	Fractionated	Fe-IMAC	DDA	Phosphoproteome	Phosphoproteome Library
229	PhosphoPC9_Tip2F5_DDA160min50cmTop10NCE30IT75Ex20_170430.raw	PC9 Cell	Fractionated	Fe-IMAC	DDA	Phosphoproteome	Phosphoproteome Library
230	PhosphoPC9_Tip2F6_DDA160min50cmTop10NCE30IT75Ex20_170430.raw	PC9 Cell	Fractionated	Fe-IMAC	DDA	Phosphoproteome	Phosphoproteome Library
231	PhosphoPooledSynth_DDA160minNG50cm_middleTop10HCDNCE30IT75x20_19030901.raw	synthetic phosphopeptides	Singleshot	none	DDA	Phosphoproteome	Phosphoproteome Library;synthetic phosphopeptides Library	Figure 2
232	PhosphoPooledSynth_DDA160minNG50cm_middleTop10HCDNCE30IT75x20_19030902.raw	synthetic phosphopeptides	none	none	DDA	Phosphoproteome	synthetic phosphopeptides Library	Figure 2	Synthetic-phosphopeptides-Library.kit
233	PhosphoPooledSynth_DDA160minNG50cm_middleTop10HCDNCE30IT75x20_19030903.raw	synthetic phosphopeptides	none	none	DDA	Phosphoproteome	synthetic phosphopeptides Library	Figure 2	Synthetic-phosphopeptides-Library.kit
234	PhosphoPooledSynth_DIA60K10Da30K500_1000Da_160min50cm_19030901.raw	synthetic phosphopeptides	none	none	DIA	Phosphoproteome	Quantitative benchmark	Figure 2	Synthetic-phosphopeptides-Library.kit	PhosphoDIA_synthetic_benchmark_Fig-2.sne
235	PhosphoPooledSynth_DIA60K10Da30K500_1000Da_160min50cm_19030902.raw	synthetic phosphopeptides	none	none	DIA	Phosphoproteome	Quantitative benchmark	Figure 2	Synthetic-phosphopeptides-Library.kit	PhosphoDIA_synthetic_benchmark_Fig-2.sne
236	PhosphoPooledSynth_DIA60K10Da30K500_1000Da_160min50cm_19030903.raw	synthetic phosphopeptides	none	none	DIA	Phosphoproteome	Quantitative benchmark	Figure 2	Synthetic-phosphopeptides-Library.kit	PhosphoDIA_synthetic_benchmark_Fig-2.sne
237	PhosphoPooledSynth10xdY_DIA60K10Da30K500_1000Da_160min50cm_19031101.raw	synthetic phosphopeptides spiked to yeast	none	none	DIA	Phosphoproteome	Quantitative benchmark	Figure 2	Synthetic-phosphopeptides-Library.kit; Proteome-Yeast-Library.kit	PhosphoDIA_synthetic_benchmark_Fig-2.sne
238	PhosphoPooledSynth10xdY_DIA60K10Da30K500_1000Da_160min50cm_19031102.raw	synthetic phosphopeptides spiked to yeast	none	none	DIA	Phosphoproteome	Quantitative benchmark	Figure 2	Synthetic-phosphopeptides-Library.kit; Proteome-Yeast-Library.kit	PhosphoDIA_synthetic_benchmark_Fig-2.sne
239	PhosphoPooledSynth10xdY_DIA60K10Da30K500_1000Da_160min50cm_19031103.raw	synthetic phosphopeptides spiked to yeast	none	none	DIA	Phosphoproteome	Quantitative benchmark	Figure 2	Synthetic-phosphopeptides-Library.kit; Proteome-Yeast-Library.kit	PhosphoDIA_synthetic_benchmark_Fig-2.sne
240	PhosphoPooledSynth1xdY_DIA60K10Da30K500_1000Da_160min50cm_19031101.raw	synthetic phosphopeptides spiked to yeast	none	none	DIA	Phosphoproteome	Quantitative benchmark	Figure 2	Synthetic-phosphopeptides-Library.kit; Proteome-Yeast-Library.kit	PhosphoDIA_synthetic_benchmark_Fig-2.sne
241	PhosphoPooledSynth1xdY_DIA60K10Da30K500_1000Da_160min50cm_19031102.raw	synthetic phosphopeptides spiked to yeast	none	none	DIA	Phosphoproteome	Quantitative benchmark	Figure 2	Synthetic-phosphopeptides-Library.kit; Proteome-Yeast-Library.kit	PhosphoDIA_synthetic_benchmark_Fig-2.sne
242	PhosphoPooledSynth1xdY_DIA60K10Da30K500_1000Da_160min50cm_19031103.raw	synthetic phosphopeptides spiked to yeast	none	none	DIA	Phosphoproteome	Quantitative benchmark	Figure 2	Synthetic-phosphopeptides-Library.kit; Proteome-Yeast-Library.kit	PhosphoDIA_synthetic_benchmark_Fig-2.sne
243	PhosphoPooledSynth20xdY_DIA60K10Da30K500_1000Da_160min50cm_19031101.raw	synthetic phosphopeptides spiked to yeast	none	none	DIA	Phosphoproteome	Quantitative benchmark	Figure 2	Synthetic-phosphopeptides-Library.kit; Proteome-Yeast-Library.kit	PhosphoDIA_synthetic_benchmark_Fig-2.sne
244	PhosphoPooledSynth20xdY_DIA60K10Da30K500_1000Da_160min50cm_19031102.raw	synthetic phosphopeptides spiked to yeast	none	none	DIA	Phosphoproteome	Quantitative benchmark	Figure 2	Synthetic-phosphopeptides-Library.kit; Proteome-Yeast-Library.kit	PhosphoDIA_synthetic_benchmark_Fig-2.sne
245	PhosphoPooledSynth20xdY_DIA60K10Da30K500_1000Da_160min50cm_19031103.raw	synthetic phosphopeptides spiked to yeast	none	none	DIA	Phosphoproteome	Quantitative benchmark	Figure 2	Synthetic-phosphopeptides-Library.kit; Proteome-Yeast-Library.kit	PhosphoDIA_synthetic_benchmark_Fig-2.sne
246	PhosphoPooledSynth2xdY_DIA60K10Da30K500_1000Da_160min50cm_19031101.raw	synthetic phosphopeptides spiked to yeast	none	none	DIA	Phosphoproteome	Quantitative benchmark	Figure 2	Synthetic-phosphopeptides-Library.kit; Proteome-Yeast-Library.kit	PhosphoDIA_synthetic_benchmark_Fig-2.sne
247	PhosphoPooledSynth2xdY_DIA60K10Da30K500_1000Da_160min50cm_19031102.raw	synthetic phosphopeptides spiked to yeast	none	none	DIA	Phosphoproteome	Quantitative benchmark	Figure 2	Synthetic-phosphopeptides-Library.kit; Proteome-Yeast-Library.kit	PhosphoDIA_synthetic_benchmark_Fig-2.sne
248	PhosphoPooledSynth2xdY_DIA60K10Da30K500_1000Da_160min50cm_19031103.raw	synthetic phosphopeptides spiked to yeast	none	none	DIA	Phosphoproteome	Quantitative benchmark	Figure 2	Synthetic-phosphopeptides-Library.kit; Proteome-Yeast-Library.kit	PhosphoDIA_synthetic_benchmark_Fig-2.sne
249	PhosphoPooledSynth4xdY_DIA60K10Da30K500_1000Da_160min50cm_19031101.raw	synthetic phosphopeptides spiked to yeast	none	none	DIA	Phosphoproteome	Quantitative benchmark	Figure 2	Synthetic-phosphopeptides-Library.kit; Proteome-Yeast-Library.kit	PhosphoDIA_synthetic_benchmark_Fig-2.sne
250	PhosphoPooledSynth4xdY_DIA60K10Da30K500_1000Da_160min50cm_19031102.raw	synthetic phosphopeptides spiked to yeast	none	none	DIA	Phosphoproteome	Quantitative benchmark	Figure 2	Synthetic-phosphopeptides-Library.kit; Proteome-Yeast-Library.kit	PhosphoDIA_synthetic_benchmark_Fig-2.sne
251	PhosphoPooledSynth4xdY_DIA60K10Da30K500_1000Da_160min50cm_19031103.raw	synthetic phosphopeptides spiked to yeast	none	none	DIA	Phosphoproteome	Quantitative benchmark	Figure 2	Synthetic-phosphopeptides-Library.kit; Proteome-Yeast-Library.kit	PhosphoDIA_synthetic_benchmark_Fig-2.sne
252	PhosphoPC9_DIA60K10Da30K500_1000Da_160min50cm_50ug_18110401.raw	PC9 Cell	none	Fe-IMAC	DIA	Phosphoproteome	Peptide amount for Fe-IMAC	Figure S1c	PhosphoGPS_hybrid-Library.kit	PhosphoDIA_Fe-IMAC-peptide-amount-Fig-S1c.sne
253	PhosphoPC9_DIA60K10Da30K500_1000Da_160min50cm_50ug_18110402.raw	PC9 Cell	none	Fe-IMAC	DIA	Phosphoproteome	Peptide amount for Fe-IMAC	Figure S1c	PhosphoGPS_hybrid-Library.kit	PhosphoDIA_Fe-IMAC-peptide-amount-Fig-S1c.sne
254	PhosphoPC9_DIA60K10Da30K500_1000Da_160min50cm_50ug_18110403.raw	PC9 Cell	none	Fe-IMAC	DIA	Phosphoproteome	Peptide amount for Fe-IMAC	Figure S1c	PhosphoGPS_hybrid-Library.kit	PhosphoDIA_Fe-IMAC-peptide-amount-Fig-S1c.sne
255	PhosphoPC9_DIA60K10Da30K500_1000Da_160min50cm_100ug_18110401.raw	PC9 Cell	none	Fe-IMAC	DIA	Phosphoproteome	Peptide amount for Fe-IMAC	Figure S1c	PhosphoGPS_hybrid-Library.kit	PhosphoDIA_Fe-IMAC-peptide-amount-Fig-S1c.sne
256	PhosphoPC9_DIA60K10Da30K500_1000Da_160min50cm_100ug_18110402.raw	PC9 Cell	none	Fe-IMAC	DIA	Phosphoproteome	Peptide amount for Fe-IMAC	Figure S1c	PhosphoGPS_hybrid-Library.kit	PhosphoDIA_Fe-IMAC-peptide-amount-Fig-S1c.sne
257	PhosphoPC9_DIA60K10Da30K500_1000Da_160min50cm_100ug_18110403.raw	PC9 Cell	none	Fe-IMAC	DIA	Phosphoproteome	Peptide amount for Fe-IMAC	Figure S1c	PhosphoGPS_hybrid-Library.kit	PhosphoDIA_Fe-IMAC-peptide-amount-Fig-S1c.sne
258	PhosphoPC9_DIA60K10Da30K500_1000Da_160min50cm_150ug_18110401.raw	PC9 Cell	none	Fe-IMAC	DIA	Phosphoproteome	Peptide amount for Fe-IMAC	Figure S1c	PhosphoGPS_hybrid-Library.kit	PhosphoDIA_Fe-IMAC-peptide-amount-Fig-S1c.sne
259	PhosphoPC9_DIA60K10Da30K500_1000Da_160min50cm_150ug_18110402.raw	PC9 Cell	none	Fe-IMAC	DIA	Phosphoproteome	Peptide amount for Fe-IMAC	Figure S1c	PhosphoGPS_hybrid-Library.kit	PhosphoDIA_Fe-IMAC-peptide-amount-Fig-S1c.sne
260	PhosphoPC9_DIA60K10Da30K500_1000Da_160min50cm_150ug_18110403.raw	PC9 Cell	none	Fe-IMAC	DIA	Phosphoproteome	Peptide amount for Fe-IMAC	Figure S1c	PhosphoGPS_hybrid-Library.kit	PhosphoDIA_Fe-IMAC-peptide-amount-Fig-S1c.sne
261	PhosphoPC9_DIA60K10Da30K500_1000Da_160min50cm_200ug_18110401.raw	PC9 Cell	none	Fe-IMAC	DIA	Phosphoproteome	Peptide amount for Fe-IMAC	Figure S1c	PhosphoGPS_hybrid-Library.kit	PhosphoDIA_Fe-IMAC-peptide-amount-Fig-S1c.sne
262	PhosphoPC9_DIA60K10Da30K500_1000Da_160min50cm_200ug_18110402.raw	PC9 Cell	none	Fe-IMAC	DIA	Phosphoproteome	Peptide amount for Fe-IMAC	Figure S1c	PhosphoGPS_hybrid-Library.kit	PhosphoDIA_Fe-IMAC-peptide-amount-Fig-S1c.sne
263	PhosphoPC9_DIA60K10Da30K500_1000Da_160min50cm_200ug_18110403.raw	PC9 Cell	none	Fe-IMAC	DIA	Phosphoproteome	Peptide amount for Fe-IMAC	Figure S1c	PhosphoGPS_hybrid-Library.kit	PhosphoDIA_Fe-IMAC-peptide-amount-Fig-S1c.sne
264	20200701_MDAMB453_phosphoDIA_01.raw	Breast cancer cell	none	Fe-IMAC	DIA	Phosphoproteome	cross-cancer profiling	Figure S8	PhosphoGPS_hybrid-Library.kit	Phospho_directDIA-MDAMB-453-Fig-S8.sne; Phospho_libDIA-MDAMB-453-Fig-S8.sne
265	20200701_MDAMB453_phosphoDIA_02.raw	Breast cancer cell	none	Fe-IMAC	DIA	Phosphoproteome	cross-cancer profiling	Figure S8	PhosphoGPS_hybrid-Library.kit	Phospho_directDIA-MDAMB-453-Fig-S8.sne; Phospho_libDIA-MDAMB-453-Fig-S8.sne
266	20200701_MDAMB453_phosphoDIA_03.raw	Breast cancer cell	none	Fe-IMAC	DIA	Phosphoproteome	cross-cancer profiling	Figure S8	PhosphoGPS_hybrid-Library.kit	Phospho_directDIA-MDAMB-453-Fig-S8.sne; Phospho_libDIA-MDAMB-453-Fig-S8.sne

## Sheet: 8b
Data S8b. Raw files for protoeme level library and DIA-based proteomics analysis, JPST000864 (PXD019916)
No	Raw file	Sample	Fractionation	Enrichment	Acquisition	Data	Data set Use	Associated Figure	Spectral library used	Associated Spectronaut (MaxQuant) file
1	20170930_LC_Proteome_F01_01.raw	Tissue	Fractionated	none	DDA	Proteome	Proteome-Library
2	20170930_LC_Proteome_F01_02.raw	Tissue	Fractionated	none	DDA	Proteome	Proteome-Library
3	20170930_LC_Proteome_F02_01.raw	Tissue	Fractionated	none	DDA	Proteome	Proteome-Library
4	20170930_LC_Proteome_F02_02.raw	Tissue	Fractionated	none	DDA	Proteome	Proteome-Library
5	20170930_LC_Proteome_F03_01.raw	Tissue	Fractionated	none	DDA	Proteome	Proteome-Library
6	20170930_LC_Proteome_F03_02.raw	Tissue	Fractionated	none	DDA	Proteome	Proteome-Library
7	20170930_LC_Proteome_F04_01.raw	Tissue	Fractionated	none	DDA	Proteome	Proteome-Library
8	20170930_LC_Proteome_F04_02.raw	Tissue	Fractionated	none	DDA	Proteome	Proteome-Library
9	20170930_LC_Proteome_F05_01.raw	Tissue	Fractionated	none	DDA	Proteome	Proteome-Library
10	20170930_LC_Proteome_F05_02.raw	Tissue	Fractionated	none	DDA	Proteome	Proteome-Library
11	20170930_LC_Proteome_F06_01.raw	Tissue	Fractionated	none	DDA	Proteome	Proteome-Library
12	20170930_LC_Proteome_F06_02.raw	Tissue	Fractionated	none	DDA	Proteome	Proteome-Library
13	20170930_LC_Proteome_F07_01.raw	Tissue	Fractionated	none	DDA	Proteome	Proteome-Library
14	20170930_LC_Proteome_F07_02.raw	Tissue	Fractionated	none	DDA	Proteome	Proteome-Library
15	20170930_LC_Proteome_F08_01.raw	Tissue	Fractionated	none	DDA	Proteome	Proteome-Library
16	20170930_LC_Proteome_F08_02.raw	Tissue	Fractionated	none	DDA	Proteome	Proteome-Library
17	20170930_LC_Proteome_F09_01.raw	Tissue	Fractionated	none	DDA	Proteome	Proteome-Library
18	20170930_LC_Proteome_F09_02.raw	Tissue	Fractionated	none	DDA	Proteome	Proteome-Library
19	20170930_LC_Proteome_F10_01.raw	Tissue	Fractionated	none	DDA	Proteome	Proteome-Library
20	20170930_LC_Proteome_F10_02.raw	Tissue	Fractionated	none	DDA	Proteome	Proteome-Library
21	20170930_LC_Proteome_F11_01.raw	Tissue	Fractionated	none	DDA	Proteome	Proteome-Library
22	20170930_LC_Proteome_F11_02.raw	Tissue	Fractionated	none	DDA	Proteome	Proteome-Library
23	20170930_LC_Proteome_F12_01.raw	Tissue	Fractionated	none	DDA	Proteome	Proteome-Library
24	20170930_LC_Proteome_F12_02.raw	Tissue	Fractionated	none	DDA	Proteome	Proteome-Library
25	20170930_LC_Proteome_F13_01.raw	Tissue	Fractionated	none	DDA	Proteome	Proteome-Library
26	20170930_LC_Proteome_F13_02.raw	Tissue	Fractionated	none	DDA	Proteome	Proteome-Library
27	20170930_LC_Proteome_F14_01.raw	Tissue	Fractionated	none	DDA	Proteome	Proteome-Library
28	20170930_LC_Proteome_F14_02.raw	Tissue	Fractionated	none	DDA	Proteome	Proteome-Library
29	20170930_LC_Proteome_F15_01.raw	Tissue	Fractionated	none	DDA	Proteome	Proteome-Library
30	20170930_LC_Proteome_F15_02.raw	Tissue	Fractionated	none	DDA	Proteome	Proteome-Library
31	20170930_LC_Proteome_F16_01.raw	Tissue	Fractionated	none	DDA	Proteome	Proteome-Library
32	20170930_LC_Proteome_F16_02.raw	Tissue	Fractionated	none	DDA	Proteome	Proteome-Library
33	20170930_LC_Proteome_F17_01.raw	Tissue	Fractionated	none	DDA	Proteome	Proteome-Library
34	20170930_LC_Proteome_F17_02.raw	Tissue	Fractionated	none	DDA	Proteome	Proteome-Library
35	20170930_LC_Proteome_F18_01.raw	Tissue	Fractionated	none	DDA	Proteome	Proteome-Library
36	20170930_LC_Proteome_F18_02.raw	Tissue	Fractionated	none	DDA	Proteome	Proteome-Library
37	20170930_LC_Proteome_F19_01.raw	Tissue	Fractionated	none	DDA	Proteome	Proteome-Library
38	20170930_LC_Proteome_F19_02.raw	Tissue	Fractionated	none	DDA	Proteome	Proteome-Library
39	20170930_LC_Proteome_F20_01.raw	Tissue	Fractionated	none	DDA	Proteome	Proteome-Library
40	20170930_LC_Proteome_F20_02.raw	Tissue	Fractionated	none	DDA	Proteome	Proteome-Library
41	20170930_LC_Proteome_F21_01.raw	Tissue	Fractionated	none	DDA	Proteome	Proteome-Library
42	20170930_LC_Proteome_F21_02.raw	Tissue	Fractionated	none	DDA	Proteome	Proteome-Library
43	20170930_LC_Proteome_F22_01.raw	Tissue	Fractionated	none	DDA	Proteome	Proteome-Library
44	20170930_LC_Proteome_F22_02.raw	Tissue	Fractionated	none	DDA	Proteome	Proteome-Library
45	20170930_LC_Proteome_F23_01.raw	Tissue	Fractionated	none	DDA	Proteome	Proteome-Library
46	20170930_LC_Proteome_F23_02.raw	Tissue	Fractionated	none	DDA	Proteome	Proteome-Library
47	20170930_LC_Proteome_F24_01.raw	Tissue	Fractionated	none	DDA	Proteome	Proteome-Library
48	20170930_LC_Proteome_F24_02.raw	Tissue	Fractionated	none	DDA	Proteome	Proteome-Library
49	20180903_LC_ProteomeBatch2_F01_01.raw	Tissue	Fractionated	none	DDA	Proteome	Proteome-Library
50	20180903_LC_ProteomeBatch2_F01_02.raw	Tissue	Fractionated	none	DDA	Proteome	Proteome-Library
51	20180903_LC_ProteomeBatch2_F02_01.raw	Tissue	Fractionated	none	DDA	Proteome	Proteome-Library
52	20180903_LC_ProteomeBatch2_F02_02.raw	Tissue	Fractionated	none	DDA	Proteome	Proteome-Library
53	20180903_LC_ProteomeBatch2_F03_01.raw	Tissue	Fractionated	none	DDA	Proteome	Proteome-Library
54	20180903_LC_ProteomeBatch2_F03_02.raw	Tissue	Fractionated	none	DDA	Proteome	Proteome-Library
55	20180903_LC_ProteomeBatch2_F04_01.raw	Tissue	Fractionated	none	DDA	Proteome	Proteome-Library
56	20180903_LC_ProteomeBatch2_F04_02.raw	Tissue	Fractionated	none	DDA	Proteome	Proteome-Library
57	20180903_LC_ProteomeBatch2_F05_01.raw	Tissue	Fractionated	none	DDA	Proteome	Proteome-Library
58	20180903_LC_ProteomeBatch2_F05_02.raw	Tissue	Fractionated	none	DDA	Proteome	Proteome-Library
59	20180903_LC_ProteomeBatch2_F06_01.raw	Tissue	Fractionated	none	DDA	Proteome	Proteome-Library
60	20180903_LC_ProteomeBatch2_F06_02.raw	Tissue	Fractionated	none	DDA	Proteome	Proteome-Library
61	20180903_LC_ProteomeBatch2_F07_01.raw	Tissue	Fractionated	none	DDA	Proteome	Proteome-Library
62	20180903_LC_ProteomeBatch2_F07_02.raw	Tissue	Fractionated	none	DDA	Proteome	Proteome-Library
63	20180903_LC_ProteomeBatch2_F08_01.raw	Tissue	Fractionated	none	DDA	Proteome	Proteome-Library
64	20180903_LC_ProteomeBatch2_F08_02.raw	Tissue	Fractionated	none	DDA	Proteome	Proteome-Library
65	20180903_LC_ProteomeBatch2_F09_01.raw	Tissue	Fractionated	none	DDA	Proteome	Proteome-Library
66	20180903_LC_ProteomeBatch2_F09_02.raw	Tissue	Fractionated	none	DDA	Proteome	Proteome-Library
67	20180903_LC_ProteomeBatch2_F10_01.raw	Tissue	Fractionated	none	DDA	Proteome	Proteome-Library
68	20180903_LC_ProteomeBatch2_F10_02.raw	Tissue	Fractionated	none	DDA	Proteome	Proteome-Library
69	20180903_LC_ProteomeBatch2_F11_01.raw	Tissue	Fractionated	none	DDA	Proteome	Proteome-Library
70	20180903_LC_ProteomeBatch2_F11_02.raw	Tissue	Fractionated	none	DDA	Proteome	Proteome-Library
71	20180903_LC_ProteomeBatch2_F12_01.raw	Tissue	Fractionated	none	DDA	Proteome	Proteome-Library
72	20180903_LC_ProteomeBatch2_F12_02.raw	Tissue	Fractionated	none	DDA	Proteome	Proteome-Library
73	20180903_LC_ProteomeBatch2_F13_01.raw	Tissue	Fractionated	none	DDA	Proteome	Proteome-Library
74	20180903_LC_ProteomeBatch2_F13_02.raw	Tissue	Fractionated	none	DDA	Proteome	Proteome-Library
75	20180903_LC_ProteomeBatch2_F14_01.raw	Tissue	Fractionated	none	DDA	Proteome	Proteome-Library
76	20180903_LC_ProteomeBatch2_F14_02.raw	Tissue	Fractionated	none	DDA	Proteome	Proteome-Library
77	20180903_LC_ProteomeBatch2_F15_01.raw	Tissue	Fractionated	none	DDA	Proteome	Proteome-Library
78	20180903_LC_ProteomeBatch2_F15_02.raw	Tissue	Fractionated	none	DDA	Proteome	Proteome-Library
79	20180903_LC_ProteomeBatch2_F16_01.raw	Tissue	Fractionated	none	DDA	Proteome	Proteome-Library
80	20180903_LC_ProteomeBatch2_F16_02.raw	Tissue	Fractionated	none	DDA	Proteome	Proteome-Library
81	20180903_LC_ProteomeBatch2_F17_01.raw	Tissue	Fractionated	none	DDA	Proteome	Proteome-Library
82	20180903_LC_ProteomeBatch2_F17_02.raw	Tissue	Fractionated	none	DDA	Proteome	Proteome-Library
83	20180903_LC_ProteomeBatch2_F18_01.raw	Tissue	Fractionated	none	DDA	Proteome	Proteome-Library
84	20180903_LC_ProteomeBatch2_F18_02.raw	Tissue	Fractionated	none	DDA	Proteome	Proteome-Library
85	20180903_LC_ProteomeBatch2_F19_01.raw	Tissue	Fractionated	none	DDA	Proteome	Proteome-Library
86	20180903_LC_ProteomeBatch2_F19_02.raw	Tissue	Fractionated	none	DDA	Proteome	Proteome-Library
87	20180903_LC_ProteomeBatch2_F20_01.raw	Tissue	Fractionated	none	DDA	Proteome	Proteome-Library
88	20180903_LC_ProteomeBatch2_F20_02.raw	Tissue	Fractionated	none	DDA	Proteome	Proteome-Library
89	20180903_LC_ProteomeBatch2_F21_01.raw	Tissue	Fractionated	none	DDA	Proteome	Proteome-Library
90	20180903_LC_ProteomeBatch2_F21_02.raw	Tissue	Fractionated	none	DDA	Proteome	Proteome-Library
91	20180903_LC_ProteomeBatch2_F22_01.raw	Tissue	Fractionated	none	DDA	Proteome	Proteome-Library
92	20180903_LC_ProteomeBatch2_F22_02.raw	Tissue	Fractionated	none	DDA	Proteome	Proteome-Library
93	20180903_LC_ProteomeBatch2_F23_01.raw	Tissue	Fractionated	none	DDA	Proteome	Proteome-Library
94	20180903_LC_ProteomeBatch2_F23_02.raw	Tissue	Fractionated	none	DDA	Proteome	Proteome-Library
95	20180903_LC_ProteomeBatch2_F24_01.raw	Tissue	Fractionated	none	DDA	Proteome	Proteome-Library
96	20180903_LC_ProteomeBatch2_F24_02.raw	Tissue	Fractionated	none	DDA	Proteome	Proteome-Library
97	20180903_LC_ProteomeBatch2_F25_01.raw	Tissue	Fractionated	none	DDA	Proteome	Proteome-Library
98	20180903_LC_ProteomeBatch2_F25_02.raw	Tissue	Fractionated	none	DDA	Proteome	Proteome-Library
99	20180903_LC_ProteomeBatch2_F26_01.raw	Tissue	Fractionated	none	DDA	Proteome	Proteome-Library
100	20180903_LC_ProteomeBatch2_F26_02.raw	Tissue	Fractionated	none	DDA	Proteome	Proteome-Library
101	20180903_LC_ProteomeBatch2_F27_01.raw	Tissue	Fractionated	none	DDA	Proteome	Proteome-Library
102	20180903_LC_ProteomeBatch2_F27_02.raw	Tissue	Fractionated	none	DDA	Proteome	Proteome-Library
103	20180903_LC_ProteomeBatch2_F28_01.raw	Tissue	Fractionated	none	DDA	Proteome	Proteome-Library
104	20180903_LC_ProteomeBatch2_F28_02.raw	Tissue	Fractionated	none	DDA	Proteome	Proteome-Library
105	20180903_LC_ProteomeBatch2_F29_01.raw	Tissue	Fractionated	none	DDA	Proteome	Proteome-Library
106	20180903_LC_ProteomeBatch2_F29_02.raw	Tissue	Fractionated	none	DDA	Proteome	Proteome-Library
107	20180903_LC_ProteomeBatch2_F30_01.raw	Tissue	Fractionated	none	DDA	Proteome	Proteome-Library
108	20180903_LC_ProteomeBatch2_F30_02.raw	Tissue	Fractionated	none	DDA	Proteome	Proteome-Library
109	20180903_LC_ProteomeBatch2_F31_01.raw	Tissue	Fractionated	none	DDA	Proteome	Proteome-Library
110	20180903_LC_ProteomeBatch2_F31_02.raw	Tissue	Fractionated	none	DDA	Proteome	Proteome-Library
111	20180903_LC_ProteomeBatch2_F32_01.raw	Tissue	Fractionated	none	DDA	Proteome	Proteome-Library
112	20180903_LC_ProteomeBatch2_F32_02.raw	Tissue	Fractionated	none	DDA	Proteome	Proteome-Library
113	20180911_CL68_F01_01.raw	CL68 cell	Fractionated	none	DDA	Proteome	Proteome-Library
114	20180911_CL68_F01_02.raw	CL68 cell	Fractionated	none	DDA	Proteome	Proteome-Library
115	20180911_CL68_F02_01.raw	CL68 cell	Fractionated	none	DDA	Proteome	Proteome-Library
116	20180911_CL68_F02_02.raw	CL68 cell	Fractionated	none	DDA	Proteome	Proteome-Library
117	20180911_CL68_F03_01.raw	CL68 cell	Fractionated	none	DDA	Proteome	Proteome-Library
118	20180911_CL68_F03_02.raw	CL68 cell	Fractionated	none	DDA	Proteome	Proteome-Library
119	20180911_CL68_F04_01.raw	CL68 cell	Fractionated	none	DDA	Proteome	Proteome-Library
120	20180911_CL68_F04_02.raw	CL68 cell	Fractionated	none	DDA	Proteome	Proteome-Library
121	20180911_CL68_F05_01.raw	CL68 cell	Fractionated	none	DDA	Proteome	Proteome-Library
122	20180911_CL68_F05_02.raw	CL68 cell	Fractionated	none	DDA	Proteome	Proteome-Library
123	20180911_CL68_F06_01.raw	CL68 cell	Fractionated	none	DDA	Proteome	Proteome-Library
124	20180911_CL68_F06_02.raw	CL68 cell	Fractionated	none	DDA	Proteome	Proteome-Library
125	20180911_CL68_F07_01.raw	CL68 cell	Fractionated	none	DDA	Proteome	Proteome-Library
126	20180911_CL141_F01_01.raw	CL141 cell	Fractionated	none	DDA	Proteome	Proteome-Library
127	20180911_CL141_F01_02.raw	CL141 cell	Fractionated	none	DDA	Proteome	Proteome-Library
128	20180911_CL141_F02_01.raw	CL141 cell	Fractionated	none	DDA	Proteome	Proteome-Library
129	20180911_CL141_F02_02.raw	CL141 cell	Fractionated	none	DDA	Proteome	Proteome-Library
130	20180911_CL141_F03_01.raw	CL141 cell	Fractionated	none	DDA	Proteome	Proteome-Library
131	20180911_CL141_F03_02.raw	CL141 cell	Fractionated	none	DDA	Proteome	Proteome-Library
132	20180911_CL141_F04_01.raw	CL141 cell	Fractionated	none	DDA	Proteome	Proteome-Library
133	20180911_CL141_F04_02.raw	CL141 cell	Fractionated	none	DDA	Proteome	Proteome-Library
134	20180911_CL141_F05_01.raw	CL141 cell	Fractionated	none	DDA	Proteome	Proteome-Library
135	20180911_CL141_F05_02.raw	CL141 cell	Fractionated	none	DDA	Proteome	Proteome-Library
136	20180911_CL141_F06_02.raw	CL141 cell	Fractionated	none	DDA	Proteome	Proteome-Library
137	20180911_CL141_F06_03.raw	CL141 cell	Fractionated	none	DDA	Proteome	Proteome-Library
138	20180911_CL141_F07_01.raw	CL141 cell	Fractionated	none	DDA	Proteome	Proteome-Library
139	20180911_H1975_F01_01.raw	H1975 cell	Fractionated	none	DDA	Proteome	Proteome-Library
140	20180911_H1975_F01_02.raw	H1975 cell	Fractionated	none	DDA	Proteome	Proteome-Library
141	20180911_H1975_F02_01.raw	H1975 cell	Fractionated	none	DDA	Proteome	Proteome-Library
142	20180911_H1975_F02_02.raw	H1975 cell	Fractionated	none	DDA	Proteome	Proteome-Library
143	20180911_H1975_F03_01.raw	H1975 cell	Fractionated	none	DDA	Proteome	Proteome-Library
144	20180911_H1975_F03_02.raw	H1975 cell	Fractionated	none	DDA	Proteome	Proteome-Library
145	20180911_H1975_F04_01.raw	H1975 cell	Fractionated	none	DDA	Proteome	Proteome-Library
146	20180911_H1975_F04_02.raw	H1975 cell	Fractionated	none	DDA	Proteome	Proteome-Library
147	20180911_H1975_F05_01.raw	H1975 cell	Fractionated	none	DDA	Proteome	Proteome-Library
148	20180911_H1975_F05_02.raw	H1975 cell	Fractionated	none	DDA	Proteome	Proteome-Library
149	20180911_H1975_F06_01.raw	H1975 cell	Fractionated	none	DDA	Proteome	Proteome-Library
150	20180911_H1975_F06_02.raw	H1975 cell	Fractionated	none	DDA	Proteome	Proteome-Library
151	20180911_H1975_F07_01.raw	H1975 cell	Fractionated	none	DDA	Proteome	Proteome-Library
152	20180911_H3255_F01_01.raw	H3255 cell	Fractionated	none	DDA	Proteome	Proteome-Library
153	20180911_H3255_F01_02.raw	H3255 cell	Fractionated	none	DDA	Proteome	Proteome-Library
154	20180911_H3255_F02_01.raw	H3255 cell	Fractionated	none	DDA	Proteome	Proteome-Library
155	20180911_H3255_F02_02.raw	H3255 cell	Fractionated	none	DDA	Proteome	Proteome-Library
156	20180911_H3255_F03_01.raw	H3255 cell	Fractionated	none	DDA	Proteome	Proteome-Library
157	20180911_H3255_F03_02.raw	H3255 cell	Fractionated	none	DDA	Proteome	Proteome-Library
158	20180911_H3255_F04_01.raw	H3255 cell	Fractionated	none	DDA	Proteome	Proteome-Library
159	20180911_H3255_F04_02.raw	H3255 cell	Fractionated	none	DDA	Proteome	Proteome-Library
160	20180911_H3255_F05_01.raw	H3255 cell	Fractionated	none	DDA	Proteome	Proteome-Library
161	20180911_H3255_F05_02.raw	H3255 cell	Fractionated	none	DDA	Proteome	Proteome-Library
162	20180911_H3255_F06_01.raw	H3255 cell	Fractionated	none	DDA	Proteome	Proteome-Library
163	20180911_H3255_F06_02.raw	H3255 cell	Fractionated	none	DDA	Proteome	Proteome-Library
164	20180911_H3255_F07_01.raw	H3255 cell	Fractionated	none	DDA	Proteome	Proteome-Library
165	20180911_PC9_F01_01.raw	PC9 cell	Fractionated	none	DDA	Proteome	Proteome-Library
166	20180911_PC9_F01_02.raw	PC9 cell	Fractionated	none	DDA	Proteome	Proteome-Library
167	20180911_PC9_F02_01.raw	PC9 cell	Fractionated	none	DDA	Proteome	Proteome-Library
168	20180911_PC9_F02_02.raw	PC9 cell	Fractionated	none	DDA	Proteome	Proteome-Library
169	20180911_PC9_F03_01.raw	PC9 cell	Fractionated	none	DDA	Proteome	Proteome-Library
170	20180911_PC9_F03_02.raw	PC9 cell	Fractionated	none	DDA	Proteome	Proteome-Library
171	20180911_PC9_F04_01.raw	PC9 cell	Fractionated	none	DDA	Proteome	Proteome-Library
172	20180911_PC9_F04_02.raw	PC9 cell	Fractionated	none	DDA	Proteome	Proteome-Library
173	20180911_PC9_F05_01.raw	PC9 cell	Fractionated	none	DDA	Proteome	Proteome-Library
174	20180911_PC9_F05_02.raw	PC9 cell	Fractionated	none	DDA	Proteome	Proteome-Library
175	20180911_PC9_F06_01.raw	PC9 cell	Fractionated	none	DDA	Proteome	Proteome-Library
176	20180911_PC9_F06_02.raw	PC9 cell	Fractionated	none	DDA	Proteome	Proteome-Library
177	20180911_PC9_F07_01.raw	PC9 cell	Fractionated	none	DDA	Proteome	Proteome-Library
178	20180918_CL141_singleshot_01.raw	CL141 cell	Singleshot	none	DDA	Proteome	Proteome-Library
179	20180918_CL141_singleshot_02.raw	CL141 cell	Singleshot	none	DDA	Proteome	Proteome-Library
180	CL68_1ugDDA160min50cmTop15NCE30IT50Ex20Q_17092701.raw	CL68 cell	Singleshot	none	DDA	Proteome	Proteome-Library
181	CL68_1ugDDA160min50cmTop15NCE30IT50Ex20Q_17092702.raw	CL68 cell	Singleshot	none	DDA	Proteome	Proteome-Library
182	CL68_1ugDDA160min50cmTop15NCE30IT50Ex20Q_17092703.raw	CL68 cell	Singleshot	none	DDA	Proteome	Proteome-Library
183	H1975_1ugDDA160min50cmTop15NCE30IT50Ex20Q_17092801.raw	H1975 cell	Singleshot	none	DDA	Proteome	Proteome-Library
184	H1975_1ugDDA160min50cmTop15NCE30IT50Ex20Q_17092802.raw	H1975 cell	Singleshot	none	DDA	Proteome	Proteome-Library
185	H1975_1ugDDA160min50cmTop15NCE30IT50Ex20Q_17092803.raw	H1975 cell	Singleshot	none	DDA	Proteome	Proteome-Library
186	H3255_1ugDDA160min50cmTop15NCE30IT50Ex20Q_17092901.raw	H3255 cell	Singleshot	none	DDA	Proteome	Proteome-Library
187	H3255_1ugDDA160min50cmTop15NCE30IT50Ex20Q_17092902.raw	H3255 cell	Singleshot	none	DDA	Proteome	Proteome-Library
188	H3255_1ugDDA160min50cmTop15NCE30IT50Ex20Q_17092903.raw	H3255 cell	Singleshot	none	DDA	Proteome	Proteome-Library
189	PC9_1ugDDA160min50cmTop15NCE30IT50Ex20Q_17092601.raw	PC9 cell	Singleshot	none	DDA	Proteome	Proteome-Library
190	PC9_1ugDDA160min50cmTop15NCE30IT50Ex20Q_17092602.raw	PC9 cell	Singleshot	none	DDA	Proteome	Proteome-Library
191	PC9_1ugDDA160min50cmTop15NCE30IT50Ex20Q_17092603.raw	PC9 cell	Singleshot	none	DDA	Proteome	Proteome-Library
192	CL68_2ugDIA120K10Da30K400_1000DaHCD_240min50cmQBR_17123101.raw	CL68 cell	none	none	DIA	Proteome	EGFR-TKI sensitivity	Figure 5	Proteome_LungCancer-Library.kit	ProteomeDIA_EGFR-TKI-Fig-5.sne
193	CL68_2ugDIA120K10Da30K400_1000DaHCD_240min50cmQBR_17123102.raw	CL68 cell	none	none	DIA	Proteome	EGFR-TKI sensitivity	Figure 5	Proteome_LungCancer-Library.kit	ProteomeDIA_EGFR-TKI-Fig-5.sne
194	CL68_2ugDIA120K10Da30K400_1000DaHCD_240min50cmQBR_17123103.raw	CL68 cell	none	none	DIA	Proteome	EGFR-TKI sensitivity	Figure 5	Proteome_LungCancer-Library.kit	ProteomeDIA_EGFR-TKI-Fig-5.sne
195	PC9_2ugDIA120K10Da30K400_1000DaHCD_240min50cmQBR_17123101.raw	PC9 cell	none	none	DIA	Proteome	EGFR-TKI sensitivity	Figure 5	Proteome_LungCancer-Library.kit	ProteomeDIA_EGFR-TKI-Fig-5.sne
196	PC9_2ugDIA120K10Da30K400_1000DaHCD_240min50cmQBR_17123102.raw	PC9 cell	none	none	DIA	Proteome	EGFR-TKI sensitivity	Figure 5	Proteome_LungCancer-Library.kit	ProteomeDIA_EGFR-TKI-Fig-5.sne
197	PC9_2ugDIA120K10Da30K400_1000DaHCD_240min50cmQBR_17123103.raw	PC9 cell	none	none	DIA	Proteome	EGFR-TKI sensitivity	Figure 5	Proteome_LungCancer-Library.kit	ProteomeDIA_EGFR-TKI-Fig-5.sne
198	CL68_2ugDDA240min50cmTop15NCE30IT50Ex40Q_17122301.raw	CL68 cell	none	none	DDA	Proteome	DDA-DIA comparision	Figure S6	Proteome_LungCancer-Library.kit	txt-Proteome-DDA_LFQ-FigS6.zip
199	CL68_2ugDDA240min50cmTop15NCE30IT50Ex40Q_17122302.raw	CL68 cell	none	none	DDA	Proteome	DDA-DIA comparision	Figure S6	Proteome_LungCancer-Library.kit	txt-Proteome-DDA_LFQ-FigS6.zip
200	CL68_2ugDDA240min50cmTop15NCE30IT50Ex40Q_17122303.raw	CL68 cell	none	none	DDA	Proteome	DDA-DIA comparision	Figure S6	Proteome_LungCancer-Library.kit	txt-Proteome-DDA_LFQ-FigS6.zip
201	CL68_2ugDIA120K10Da30K400_1000DaHCD_240min50cmQ_17122301.raw	CL68 cell	none	none	DIA	Proteome	DDA-DIA comparision	Figure S6	Proteome_LungCancer-Library.kit	ProteomeDIA_technicalReplicates-Fig-S6.sne
202	CL68_2ugDIA120K10Da30K400_1000DaHCD_240min50cmQ_17122302.raw	CL68 cell	none	none	DIA	Proteome	DDA-DIA comparision	Figure S6	Proteome_LungCancer-Library.kit	ProteomeDIA_technicalReplicates-Fig-S6.sne
203	CL68_2ugDIA120K10Da30K400_1000DaHCD_240min50cmQ_17122303.raw	CL68 cell	none	none	DIA	Proteome	DDA-DIA comparision	Figure S6	Proteome_LungCancer-Library.kit	ProteomeDIA_technicalReplicates-Fig-S6.sne
204	PC9_2ugDDA240min50cmTop15NCE30IT50Ex40Q_17122301.raw	PC9 cell	none	none	DDA	Proteome	DDA-DIA comparision	Figure S6	Proteome_LungCancer-Library.kit	txt-Proteome-DDA_LFQ-FigS6.zip
205	PC9_2ugDDA240min50cmTop15NCE30IT50Ex40Q_17122302.raw	PC9 cell	none	none	DDA	Proteome	DDA-DIA comparision	Figure S6	Proteome_LungCancer-Library.kit	txt-Proteome-DDA_LFQ-FigS6.zip
206	PC9_2ugDDA240min50cmTop15NCE30IT50Ex40Q_17122303.raw	PC9 cell	none	none	DDA	Proteome	DDA-DIA comparision	Figure S6	Proteome_LungCancer-Library.kit	txt-Proteome-DDA_LFQ-FigS6.zip
207	PC9_2ugDIA120K10Da30K400_1000DaHCD_240min50cmQ_17122301.raw	PC9 cell	none	none	DIA	Proteome	DDA-DIA comparision	Figure S6	Proteome_LungCancer-Library.kit	ProteomeDIA_technicalReplicates-Fig-S6.sne
208	PC9_2ugDIA120K10Da30K400_1000DaHCD_240min50cmQ_17122302.raw	PC9 cell	none	none	DIA	Proteome	DDA-DIA comparision	Figure S6	Proteome_LungCancer-Library.kit	ProteomeDIA_technicalReplicates-Fig-S6.sne
209	PC9_2ugDIA120K10Da30K400_1000DaHCD_240min50cmQ_17122303.raw	PC9 cell	none	none	DIA	Proteome	DDA-DIA comparision	Figure S6	Proteome_LungCancer-Library.kit	ProteomeDIA_technicalReplicates-Fig-S6.sne
210	LC1244N_2ugDIA120K10Da30K400_1000DaHCD_240min50cm_18050201.raw	Tissue	none	none	DIA	Proteome	Tissue proteome profiling	Figure 6	Proteome_LungCancer-Library.kit	ProteomeDIA_Tissue-Fig-6.sne
211	LC1244N_2ugDIA120K10Da30K400_1000DaHCD_240min50cm_18050202.raw	Tissue	none	none	DIA	Proteome	Tissue proteome profiling	Figure 6	Proteome_LungCancer-Library.kit	ProteomeDIA_Tissue-Fig-6.sne
212	LC1244N_2ugDIA120K10Da30K400_1000DaHCD_240min50cm_18050203.raw	Tissue	none	none	DIA	Proteome	Tissue proteome profiling	Figure 6	Proteome_LungCancer-Library.kit	ProteomeDIA_Tissue-Fig-6.sne
213	LC1244T_2ugDIA120K10Da30K400_1000DaHCD_240min50cm_18050201.raw	Tissue	none	none	DIA	Proteome	Tissue proteome profiling	Figure 6	Proteome_LungCancer-Library.kit	ProteomeDIA_Tissue-Fig-6.sne
214	LC1244T_2ugDIA120K10Da30K400_1000DaHCD_240min50cm_18050202.raw	Tissue	none	none	DIA	Proteome	Tissue proteome profiling	Figure 6	Proteome_LungCancer-Library.kit	ProteomeDIA_Tissue-Fig-6.sne
215	LC1244T_2ugDIA120K10Da30K400_1000DaHCD_240min50cm_18050203.raw	Tissue	none	none	DIA	Proteome	Tissue proteome profiling	Figure 6	Proteome_LungCancer-Library.kit	ProteomeDIA_Tissue-Fig-6.sne
216	LC1259N_2ugDIA120K10Da30K400_1000DaHCD_240min50cm_18042501.raw	Tissue	none	none	DIA	Proteome	Tissue proteome profiling	Figure 6	Proteome_LungCancer-Library.kit	ProteomeDIA_Tissue-Fig-6.sne
217	LC1259N_2ugDIA120K10Da30K400_1000DaHCD_240min50cm_18042502.raw	Tissue	none	none	DIA	Proteome	Tissue proteome profiling	Figure 6	Proteome_LungCancer-Library.kit	ProteomeDIA_Tissue-Fig-6.sne
218	LC1259N_2ugDIA120K10Da30K400_1000DaHCD_240min50cm_18042503.raw	Tissue	none	none	DIA	Proteome	Tissue proteome profiling	Figure 6	Proteome_LungCancer-Library.kit	ProteomeDIA_Tissue-Fig-6.sne
219	LC1259T_2ugDIA120K10Da30K400_1000DaHCD_240min50cm_18042501.raw	Tissue	none	none	DIA	Proteome	Tissue proteome profiling	Figure 6	Proteome_LungCancer-Library.kit	ProteomeDIA_Tissue-Fig-6.sne
220	LC1259T_2ugDIA120K10Da30K400_1000DaHCD_240min50cm_18042502.raw	Tissue	none	none	DIA	Proteome	Tissue proteome profiling	Figure 6	Proteome_LungCancer-Library.kit	ProteomeDIA_Tissue-Fig-6.sne
221	LC1259T_2ugDIA120K10Da30K400_1000DaHCD_240min50cm_18042503.raw	Tissue	none	none	DIA	Proteome	Tissue proteome profiling	Figure 6	Proteome_LungCancer-Library.kit	ProteomeDIA_Tissue-Fig-6.sne
222	LC1260N_2ugDIA120K10Da30K400_1000DaHCD_240min50cm_18042501.raw	Tissue	none	none	DIA	Proteome	Tissue proteome profiling	Figure 6	Proteome_LungCancer-Library.kit	ProteomeDIA_Tissue-Fig-6.sne
223	LC1260N_2ugDIA120K10Da30K400_1000DaHCD_240min50cm_18042502.raw	Tissue	none	none	DIA	Proteome	Tissue proteome profiling	Figure 6	Proteome_LungCancer-Library.kit	ProteomeDIA_Tissue-Fig-6.sne
224	LC1260N_2ugDIA120K10Da30K400_1000DaHCD_240min50cm_18042503.raw	Tissue	none	none	DIA	Proteome	Tissue proteome profiling	Figure 6	Proteome_LungCancer-Library.kit	ProteomeDIA_Tissue-Fig-6.sne
225	LC1260T_2ugDIA120K10Da30K400_1000DaHCD_240min50cm_18042501.raw	Tissue	none	none	DIA	Proteome	Tissue proteome profiling	Figure 6	Proteome_LungCancer-Library.kit	ProteomeDIA_Tissue-Fig-6.sne
226	LC1260T_2ugDIA120K10Da30K400_1000DaHCD_240min50cm_18042502.raw	Tissue	none	none	DIA	Proteome	Tissue proteome profiling	Figure 6	Proteome_LungCancer-Library.kit	ProteomeDIA_Tissue-Fig-6.sne
227	LC1260T_2ugDIA120K10Da30K400_1000DaHCD_240min50cm_18042503.raw	Tissue	none	none	DIA	Proteome	Tissue proteome profiling	Figure 6	Proteome_LungCancer-Library.kit	ProteomeDIA_Tissue-Fig-6.sne
228	LC1326N_160min120kMS10DaRes30kHCDNCE30_20190131_01.raw	Tissue	none	none	DIA	Proteome	Tissue proteome profiling	Figure 6	Proteome_LungCancer-Library.kit	ProteomeDIA_Tissue-Fig-6.sne
229	LC1326N_160min120kMS10DaRes30kHCDNCE30_20190131_02.raw	Tissue	none	none	DIA	Proteome	Tissue proteome profiling	Figure 6	Proteome_LungCancer-Library.kit	ProteomeDIA_Tissue-Fig-6.sne
230	LC1326N_160min120kMS10DaRes30kHCDNCE30_20190131_03.raw	Tissue	none	none	DIA	Proteome	Tissue proteome profiling	Figure 6	Proteome_LungCancer-Library.kit	ProteomeDIA_Tissue-Fig-6.sne
231	LC1326T_160min120kMS10DaRes30kHCDNCE30_20190131_01.raw	Tissue	none	none	DIA	Proteome	Tissue proteome profiling	Figure 6	Proteome_LungCancer-Library.kit	ProteomeDIA_Tissue-Fig-6.sne
232	LC1326T_160min120kMS10DaRes30kHCDNCE30_20190131_02.raw	Tissue	none	none	DIA	Proteome	Tissue proteome profiling	Figure 6	Proteome_LungCancer-Library.kit	ProteomeDIA_Tissue-Fig-6.sne
233	LC1326T_160min120kMS10DaRes30kHCDNCE30_20190131_03.raw	Tissue	none	none	DIA	Proteome	Tissue proteome profiling	Figure 6	Proteome_LungCancer-Library.kit	ProteomeDIA_Tissue-Fig-6.sne
234	ProtDIA_LC1332N_160min120kMS10DaRes30kHCDNCE30_20190501_01.raw	Tissue	none	none	DIA	Proteome	Tissue proteome profiling	Figure 6	Proteome_LungCancer-Library.kit	ProteomeDIA_Tissue-Fig-6.sne
235	ProtDIA_LC1332N_160min120kMS10DaRes30kHCDNCE30_20190501_02.raw	Tissue	none	none	DIA	Proteome	Tissue proteome profiling	Figure 6	Proteome_LungCancer-Library.kit	ProteomeDIA_Tissue-Fig-6.sne
236	ProtDIA_LC1332N_160min120kMS10DaRes30kHCDNCE30_20190501_03.raw	Tissue	none	none	DIA	Proteome	Tissue proteome profiling	Figure 6	Proteome_LungCancer-Library.kit	ProteomeDIA_Tissue-Fig-6.sne
237	ProtDIA_LC1332T_160min120kMS10DaRes30kHCDNCE30_20190501_01.raw	Tissue	none	none	DIA	Proteome	Tissue proteome profiling	Figure 6	Proteome_LungCancer-Library.kit	ProteomeDIA_Tissue-Fig-6.sne
238	ProtDIA_LC1332T_160min120kMS10DaRes30kHCDNCE30_20190501_02.raw	Tissue	none	none	DIA	Proteome	Tissue proteome profiling	Figure 6	Proteome_LungCancer-Library.kit	ProteomeDIA_Tissue-Fig-6.sne
239	ProtDIA_LC1332T_160min120kMS10DaRes30kHCDNCE30_20190501_03.raw	Tissue	none	none	DIA	Proteome	Tissue proteome profiling	Figure 6	Proteome_LungCancer-Library.kit	ProteomeDIA_Tissue-Fig-6.sne
240	Hela_RPF101_DDA160min50cmTop15NCE30IT50Ex20_20170424.raw	HeLa cell	Fractionated	none	DDA	Proteome	Hybrid library evaluation	Figure S7		hybrid-library-evaluation-HeLa-Fig-S7b.zip
241	Hela_RPF102_DDA160min50cmTop15NCE30IT50Ex20_20170424.raw	HeLa cell	Fractionated	none	DDA	Proteome	Hybrid library evaluation	Figure S7		hybrid-library-evaluation-HeLa-Fig-S7b.zip
242	Hela_RPF201_DDA160min50cmTop15NCE30IT50Ex20_20170424.raw	HeLa cell	Fractionated	none	DDA	Proteome	Hybrid library evaluation	Figure S7		hybrid-library-evaluation-HeLa-Fig-S7b.zip
243	Hela_RPF202_DDA160min50cmTop15NCE30IT50Ex20_20170424.raw	HeLa cell	Fractionated	none	DDA	Proteome	Hybrid library evaluation	Figure S7		hybrid-library-evaluation-HeLa-Fig-S7b.zip
244	Hela_RPF301_DDA160min50cmTop15NCE30IT50Ex20_20170424.raw	HeLa cell	Fractionated	none	DDA	Proteome	Hybrid library evaluation	Figure S7		hybrid-library-evaluation-HeLa-Fig-S7b.zip
245	Hela_RPF302_DDA160min50cmTop15NCE30IT50Ex20_20170424.raw	HeLa cell	Fractionated	none	DDA	Proteome	Hybrid library evaluation	Figure S7		hybrid-library-evaluation-HeLa-Fig-S7b.zip
246	Hela_RPF401_DDA160min50cmTop15NCE30IT50Ex20_20170424.raw	HeLa cell	Fractionated	none	DDA	Proteome	Hybrid library evaluation	Figure S7		hybrid-library-evaluation-HeLa-Fig-S7b.zip
247	Hela_RPF402_DDA160min50cmTop15NCE30IT50Ex20_20170424.raw	HeLa cell	Fractionated	none	DDA	Proteome	Hybrid library evaluation	Figure S7		hybrid-library-evaluation-HeLa-Fig-S7b.zip
248	Hela_RPF501_DDA160min50cmTop15NCE30IT50Ex20_20170424.raw	HeLa cell	Fractionated	none	DDA	Proteome	Hybrid library evaluation	Figure S7		hybrid-library-evaluation-HeLa-Fig-S7b.zip
249	Hela_RPF502_DDA160min50cmTop15NCE30IT50Ex20_20170424.raw	HeLa cell	Fractionated	none	DDA	Proteome	Hybrid library evaluation	Figure S7		hybrid-library-evaluation-HeLa-Fig-S7b.zip
250	Hela_RPF601_DDA160min50cmTop15NCE30IT50Ex20_20170424.raw	HeLa cell	Fractionated	none	DDA	Proteome	Hybrid library evaluation	Figure S7		hybrid-library-evaluation-HeLa-Fig-S7b.zip
251	Hela_RPF602_DDA160min50cmTop15NCE30IT50Ex20_20170424.raw	HeLa cell	Fractionated	none	DDA	Proteome	Hybrid library evaluation	Figure S7		hybrid-library-evaluation-HeLa-Fig-S7b.zip
252	Hela_RPF701_DDA160min50cmTop15NCE30IT50Ex20_20170424.raw	HeLa cell	Fractionated	none	DDA	Proteome	Hybrid library evaluation	Figure S7		hybrid-library-evaluation-HeLa-Fig-S7b.zip
253	Hela_RPF702_DDA160min50cmTop15NCE30IT50Ex20_20170424.raw	HeLa cell	Fractionated	none	DDA	Proteome	Hybrid library evaluation	Figure S7		hybrid-library-evaluation-HeLa-Fig-S7b.zip
254	Hela_RPF891001_DDA160min50cmTop15NCE30IT50Ex20_20170424.raw	HeLa cell	Fractionated	none	DDA	Proteome	Hybrid library evaluation	Figure S7		hybrid-library-evaluation-HeLa-Fig-S7b.zip
255	Hela_RPF891002_DDA160min50cmTop15NCE30IT50Ex20_20170424.raw	HeLa cell	Fractionated	none	DDA	Proteome	Hybrid library evaluation	Figure S7		hybrid-library-evaluation-HeLa-Fig-S7b.zip
256	Hela_RPF101_DIA10Da15K400-1000_160min50cm_20170424.raw	HeLa cell	Fractionated	none	DIA	Proteome	Hybrid library evaluation	Figure S7		hybrid-library-evaluation-HeLa-Fig-S7b.zip
257	Hela_RPF102_DIA10Da15K400-1000_160min50cm_20170424.raw	HeLa cell	Fractionated	none	DIA	Proteome	Hybrid library evaluation	Figure S7		hybrid-library-evaluation-HeLa-Fig-S7b.zip
258	Hela_RPF201_DIA10Da15K400-1000_160min50cm_20170424.raw	HeLa cell	Fractionated	none	DIA	Proteome	Hybrid library evaluation	Figure S7		hybrid-library-evaluation-HeLa-Fig-S7b.zip
259	Hela_RPF202_DIA10Da15K400-1000_160min50cm_20170424.raw	HeLa cell	Fractionated	none	DIA	Proteome	Hybrid library evaluation	Figure S7		hybrid-library-evaluation-HeLa-Fig-S7b.zip
260	Hela_RPF301_DIA10Da15K400-1000_160min50cm_20170424.raw	HeLa cell	Fractionated	none	DIA	Proteome	Hybrid library evaluation	Figure S7		hybrid-library-evaluation-HeLa-Fig-S7b.zip
261	Hela_RPF302_DIA10Da15K400-1000_160min50cm_20170424.raw	HeLa cell	Fractionated	none	DIA	Proteome	Hybrid library evaluation	Figure S7		hybrid-library-evaluation-HeLa-Fig-S7b.zip
262	Hela_RPF401_DIA10Da15K400-1000_160min50cm_20170424.raw	HeLa cell	Fractionated	none	DIA	Proteome	Hybrid library evaluation	Figure S7		hybrid-library-evaluation-HeLa-Fig-S7b.zip
263	Hela_RPF402_DIA10Da15K400-1000_160min50cm_20170424.raw	HeLa cell	Fractionated	none	DIA	Proteome	Hybrid library evaluation	Figure S7		hybrid-library-evaluation-HeLa-Fig-S7b.zip
264	Hela_RPF501_DIA10Da15K400-1000_160min50cm_20170424.raw	HeLa cell	Fractionated	none	DIA	Proteome	Hybrid library evaluation	Figure S7		hybrid-library-evaluation-HeLa-Fig-S7b.zip
265	Hela_RPF502_DIA10Da15K400-1000_160min50cm_20170424.raw	HeLa cell	Fractionated	none	DIA	Proteome	Hybrid library evaluation	Figure S7		hybrid-library-evaluation-HeLa-Fig-S7b.zip
266	Hela_RPF601_DIA10Da15K400-1000_160min50cm_20170424.raw	HeLa cell	Fractionated	none	DIA	Proteome	Hybrid library evaluation	Figure S7		hybrid-library-evaluation-HeLa-Fig-S7b.zip
267	Hela_RPF602_DIA10Da15K400-1000_160min50cm_20170424.raw	HeLa cell	Fractionated	none	DIA	Proteome	Hybrid library evaluation	Figure S7		hybrid-library-evaluation-HeLa-Fig-S7b.zip
268	Hela_RPF701_DIA10Da15K400-1000_160min50cm_20170424.raw	HeLa cell	Fractionated	none	DIA	Proteome	Hybrid library evaluation	Figure S7		hybrid-library-evaluation-HeLa-Fig-S7b.zip
269	Hela_RPF702_DIA10Da15K400-1000_160min50cm_20170424.raw	HeLa cell	Fractionated	none	DIA	Proteome	Hybrid library evaluation	Figure S7		hybrid-library-evaluation-HeLa-Fig-S7b.zip
270	Hela_RPF891001_DIA10Da15K400-1000_160min50cm_20170424.raw	HeLa cell	Fractionated	none	DIA	Proteome	Hybrid library evaluation	Figure S7		hybrid-library-evaluation-HeLa-Fig-S7b.zip
271	Hela_RPF891002_DIA10Da15K400-1000_160min50cm_20170424.raw	HeLa cell	Fractionated	none	DIA	Proteome	Hybrid library evaluation	Figure S7		hybrid-library-evaluation-HeLa-Fig-S7b.zip
272	Hela_DIA10Da15K400_1000DaHCDNCE30_160min50cmQ_2017042701.raw	HeLa cell	Singleshot	none	DIA	Proteome	Hybrid library evaluation	Figure S7		hybrid-library-evaluation-HeLa-Fig-S7b.zip
273	Hela_DIA10Da15K400_1000DaHCDNCE30_160min50cmQ_2017042702.raw	HeLa cell	Singleshot	none	DIA	Proteome	Hybrid library evaluation	Figure S7		hybrid-library-evaluation-HeLa-Fig-S7b.zip
274	Hela_DIA10Da15K400_1000DaHCDNCE30_160min50cmQ_2017042703.raw	HeLa cell	Singleshot	none	DIA	Proteome	Hybrid library evaluation	Figure S7		hybrid-library-evaluation-HeLa-Fig-S7b.zip
