# Supplementary material for: A data-independent acquisition-based global phosphoproteomics system enables deep profiling
Source: Nat Commun. 2021 May 5;12:2539. doi: 10.1038/s41467-021-22759-z (PMC8099862; doi:10.1038/s41467-021-22759-z)
Supplement: Supplementary file 13 — Source Data [file 41467_2021_22759_MOESM13_ESM.xlsx]

## Sheet: Figure 2a
Figure 2a
	S1166
		(x)m/z_[Predicted]	(y)Relative Intensity_[Predicted]	(x)m/z_[]	(y)Relative Intensity_[]	(x)m/z_[]	(y)Relative Intensity_[]	(x)m/z_[]	(y)Relative Intensity_[]	(x)m/z_[]	(y)Relative Intensity_[]	(x)m/z_[]	(y)Relative Intensity_[]	(x)m/z_[]	(y)Relative Intensity_[]	(x)m/z_[]	(y)Relative Intensity_[]	(x)m/z_[]	(y)Relative Intensity_[]	(x)m/z_[]	(y)Relative Intensity_[]	(x)m/z_[]	(y)Relative Intensity_[]	(x)m/z_[]	(y)Relative Intensity_[]	(x)m/z_[]	(y)Relative Intensity_[]	(x)m/z_[]	(y)Relative Intensity_[]	(x)m/z_[]	(y)Relative Intensity_[]	(x)m/z_[Measured]	(y)Relative Intensity_[Measured]	(x)m/z_[]	(y)Relative Intensity_[]	(x)m/z_[]	(y)Relative Intensity_[]	(x)m/z_[]	(y)Relative Intensity_[]	(x)m/z_[]	(y)Relative Intensity_[]	(x)m/z_[]	(y)Relative Intensity_[]	(x)m/z_[]	(y)Relative Intensity_[]	(x)m/z_[]	(y)Relative Intensity_[]	(x)m/z_[]	(y)Relative Intensity_[]
		934.438	0	642.798	0	1072.51	0	781.388	0	909.446	0	1032.41	0	391.234	0	820.395	0	1284.59	0	410.178	0	653.329	0	1187.54	0	892.42	0	523.262	0	538.302	0	934.438	0	642.798	0	1072.51	0	781.388	0	909.446	0	1032.41	0	391.234	0	820.395	0	1284.59	0
		934.438	1	642.798	0.9	1072.51	0.8	781.388	0.8	909.446	0.7	1032.41	0.6	391.234	0.5	820.395	0.5	1284.59	0.5	410.178	0.4	653.329	0.4	1187.54	0.4	892.42	0.4	523.262	0.4	538.302	0.3	934.438	0.6	642.798	0.1	1072.51	0.3	781.388	0.4	909.446	0.2	1032.41	0.1	391.234	0.6	820.395	0.5	1284.59	0.1
	Y1172
		(x)m/z_[Predicted]	(y)Relative Intensity_[Predicted]	(x)m/z_[]	(y)Relative Intensity_[]	(x)m/z_[]	(y)Relative Intensity_[]	(x)m/z_[]	(y)Relative Intensity_[]	(x)m/z_[]	(y)Relative Intensity_[]	(x)m/z_[]	(y)Relative Intensity_[]	(x)m/z_[]	(y)Relative Intensity_[]	(x)m/z_[]	(y)Relative Intensity_[]	(x)m/z_[]	(y)Relative Intensity_[]	(x)m/z_[]	(y)Relative Intensity_[]	(x)m/z_[]	(y)Relative Intensity_[]	(x)m/z_[]	(y)Relative Intensity_[]	(x)m/z_[]	(y)Relative Intensity_[]	(x)m/z_[]	(y)Relative Intensity_[]	(x)m/z_[]	(y)Relative Intensity_[]	(x)m/z_[Measured]	(y)Relative Intensity_[Measured]	(x)m/z_[]	(y)Relative Intensity_[]	(x)m/z_[]	(y)Relative Intensity_[]	(x)m/z_[]	(y)Relative Intensity_[]	(x)m/z_[]	(y)Relative Intensity_[]	(x)m/z_[]	(y)Relative Intensity_[]	(x)m/z_[]	(y)Relative Intensity_[]	(x)m/z_[]	(y)Relative Intensity_[]	(x)m/z_[]	(y)Relative Intensity_[]
		682.782	0	952.448	0	523.262	0	410.178	0	838.405	0	391.234	0	1152.48	0	781.388	0	538.302	0	909.446	0	674.268	0	653.329	0	610.294	0	1267.5	0	935.422	0	682.782	0	952.448	0	523.262	0	410.178	0	838.405	0	391.234	0	1152.48	0	781.388	0	538.302	0
		682.782	1	952.448	0.5	523.262	0.4	410.178	0.3	838.405	0.3	391.234	0.3	1152.48	0.2	781.388	0.2	538.302	0.2	909.446	0.2	674.268	0.2	653.329	0.2	610.294	0.2	1267.5	0.2	935.422	0.2	682.782	0.2	952.448	0.2	523.262	0.5	410.178	1	838.405	0.2	391.234	0.4	1152.48	0.1	781.388	0.2	538.302	0.2
	S1166 & Y1172
		(x)m/z_[Predicted]	(y)Relative Intensity_[Predicted]	(x)m/z_[]	(y)Relative Intensity_[]	(x)m/z_[]	(y)Relative Intensity_[]	(x)m/z_[]	(y)Relative Intensity_[]	(x)m/z_[]	(y)Relative Intensity_[]	(x)m/z_[]	(y)Relative Intensity_[]	(x)m/z_[]	(y)Relative Intensity_[]	(x)m/z_[]	(y)Relative Intensity_[]	(x)m/z_[]	(y)Relative Intensity_[]	(x)m/z_[]	(y)Relative Intensity_[]	(x)m/z_[]	(y)Relative Intensity_[]	(x)m/z_[]	(y)Relative Intensity_[]	(x)m/z_[]	(y)Relative Intensity_[]	(x)m/z_[]	(y)Relative Intensity_[]	(x)m/z_[]	(y)Relative Intensity_[]	(x)m/z_[Measured]	(y)Relative Intensity_[Measured]	(x)m/z_[]	(y)Relative Intensity_[]	(x)m/z_[]	(y)Relative Intensity_[]	(x)m/z_[]	(y)Relative Intensity_[]	(x)m/z_[]	(y)Relative Intensity_[]	(x)m/z_[]	(y)Relative Intensity_[]	(x)m/z_[]	(y)Relative Intensity_[]	(x)m/z_[]	(y)Relative Intensity_[]	(x)m/z_[]	(y)Relative Intensity_[]
		682.782	0	934.438	0	1152.48	0	391.234	0	820.395	0	410.178	0	781.388	0	1032.41	0	909.446	0	653.329	0	674.268	0	538.302	0	523.262	0	918.372	0	1267.5	0	682.782	0	934.438	0	1152.48	0	391.234	0	820.395	0	410.178	0	781.388	0	1032.41	0	909.446	0
		682.782	1	934.438	0.5	1152.48	0.3	391.234	0.2	820.395	0.2	410.178	0.2	781.388	0.2	1032.41	0.2	909.446	0.2	653.329	0.2	674.268	0.2	538.302	0.2	523.262	0.2	918.372	0.1	1267.5	0.1	682.782	0.4	934.438	0.6	1152.48	0.2	391.234	0.6	820.395	0.5	410.178	1	781.388	0.3	1032.41	0.1	909.446	0.2
[truncated: 12 more columns]

## Sheet: Figure 2b
Figure 2b
	S1166
		(x)Retention Time_[[b9+ -H3PO4] - 934.438 m/z]	(y)Intensity_[[b9+ -H3PO4] - 934.438 m/z]	(y)Intensity_[[y10++] - 642.798 m/z]	(y)Intensity_[[y8+] - 1072.510 m/z]	(y)Intensity_[[y6+] - 781.388 m/z]	(y)Intensity_[[y7+] - 909.447 m/z]	(y)Intensity_[[b9+] - 1032.415 m/z]	(y)Intensity_[[y3+] - 391.234 m/z]	(y)Intensity_[[b8+ -H3PO4] - 820.395 m/z]	(y)Intensity_[[y10+] - 1284.589 m/z]	(y)Intensity_[[b4+] - 410.178 m/z]	(y)Intensity_[[y5+] - 653.329 m/z]	(y)Intensity_[[y9+] - 1187.537 m/z]	(y)Intensity_[[y7+ -NH3] - 892.420 m/z]	(y)Intensity_[[b5+] - 523.262 m/z]	(y)Intensity_[[y4+] - 538.302 m/z]
		97.6474	16863.3	0.58874	0.738145	48369.5	41671	0.738877	159760	0.36211	0.525801	467942	68920.7	0.652426	43695.2	212072	96670.4
		97.7159	0.153036	0.746393	0.821849	49315.2	38660.5	0.634304	137328	11869.5	0.218094	366321	40908.1	1.00043	41005.8	164880	89566.9
		97.7797	10079.9	0.919784	0.674499	36316.1	14122.8	0.996132	114529	0.62006	0.654266	234226	12215.9	0.0339741	27316.4	116274	53732.9
		97.8437	0.940293	0.406886	0.786483	18085	12885.9	5236.86	37673.1	5668.15	0.725399	128223	14138.5	0.675457	13322	65182.1	24523.6
		97.9079	0.188052	0.56043	0.874612	5275.42	5593.15	0.13604	37804.3	0.892335	0.0548795	90564.4	0.832614	0.059324	4673.76	42343.8	14439.6
		97.9726	2638.33	0.171628	0.808449	6502.21	2508.6	0.65318	21454.2	0.532982	0.257848	57189	0.0676001	0.115798	2504.59	26472.1	9760.35
		98.0375	0.989689	0.0262962	0.0261022	4011.1	0.173377	2540.1	19660.7	2419.44	0.290706	59311.6	754.199	0.769697	2862.68	33070.9	6821.22
		98.1021	0.912822	0.648977	0.0221794	9608.61	0.642748	0.314468	27191.4	0.615088	0.736232	95800.6	1288.08	0.753854	4694.42	57945.2	20633.5
		98.1665	0.914283	0.481866	0.179447	6528.84	0.506261	0.63771	55282.6	0.616307	0.761091	164300	2686.66	0.906532	9469.76	95983.6	33625.1
		98.2306	0.76797	0.338749	0.151494	0.279424	0.57598	0.829801	73153.7	10469.3	0.96788	253740	0.611353	0.387802	8445.38	123066	58019.3
		98.2946	0.777126	0.188683	0.234509	0.559701	10498	0.628969	114650	11713.8	0.76138	316156	26783.7	0.951604	20462.1	161205	70116.2
		98.3587	0.218525	0.906761	0.27623	19567.3	0.912453	0.250588	116250	0.435693	0.853433	270931	30496.7	0.822572	18283.4	153291	73766.8
		98.4229	0.452293	0.30647	0.739897	21930.3	0.690762	0.0277211	128655	0.319648	0.937351	239159	39557.1	0.171739	18866.8	131688	65159.2
		98.4874	5517.24	0.352317	0.266205	27461.6	17867.7	10894.3	143869	14747.2	0.379336	218499	50812.2	0.835628	23948.1	110557	79694.3
		98.5563	0.194716	0.747679	6267.07	55503	29075.5	19943.2	200103	12533.7	0.820175	194631	59781.1	0.523736	33449.3	95892.5	104137
		98.6204	0.945942	0.464595	0.126785	70546.2	36183.4	25757.6	234424	0.255946	0.977729	200452	77212.5	0.463478	42358.8	84927.9	131412
		98.6844	9132.88	0.108262	0.665703	62253.1	54536.6	23383.8	245411	0.248357	0.00852204	178387	48023.5	0.745881	71071.1	97573.4	86025.7
		98.7484	14615.8	0.203017	0.511503	52639	0.689006	70929.8	140467	0.267994	0.789781	163693	19105.7	0.0635191	53992.1	76082	71750.6
		98.812	7547.02	0.426991	0.361081	0.449322	0.7002	37847.8	106357	0.140039	0.0179443	150417	0.27051	0.228982	36089.2	45618.4	26016.1
		98.8757	0.573268	0.62335	0.0147019	25412.6	0.399881	21725.6	55590.3	0.425809	0.912958	113080	8329.89	0.713044	0.363764	32967.3	41359.9
		98.9395	0.995642	0.0932779	0.331288	19521.2	0.75493	32748.9	45391.5	5453.49	0.390954	82133	7211.01	0.696787	17975.2	32704.9	23007.7
		99.0034	0.78759	0.329741	0.28284	14195.3	0.443404	24525	39709.3	0.212386	0.969722	90878	6828.52	0.732375	7362.68	42261.1	17211.8
		99.0674	0.773109	0.670357	0.590555	4801.39	0.755703	18360	45184	0.66431	0.321687	89277.3	17831	2753.87	7449.68	40372.5	6106.41
		99.1312	0.0754136	0.925206	0.681136	21307.2	13798.2	18395.4	45629.4	1792.18	0.765394	119543	17188.4	5771.51	7284.05	55077.6	26544.5
		99.195	0.71796	0.895865	0.109841	33197.4	18158.8	16283.7	84926.9	1584.93	0.841129	174843	30462.4	11810	19129.5	83758.4	44716.3
		99.2585	7832.82	0.55292	0.745498	42323.3	34037.9	9956.49	114275	3958.52	0.0934344	294927	39390.7	0.849477	37726.3	124903	66842.1
		99.322	0.296478	0.732179	0.175716	46023.6	33173.9	0.291059	114365	14479.5	0.935076	286640	62137.3	4247.43	19833.5	147048	68397.6
		99.3856	10128.4	0.516861	0.733231	49838.4	35605.5	25988.3	143666	6506.6	0.037037	353030	51038.8	0.093994	32729.6	149839	76598.1
		99.4547	9429.56	0.941769	0.697635	38108.8	29927.6	18519.4	117785	0.237936	0.0792404	268610	53651.4	0.91361	29077.1	134342	58647.4
		99.5185	0.0492225	0.497607	0.953993	36711.9	23159.2	13974.3	92945.9	6030.01	0.609061	223111	41034.6	0.762499	20041.1	106192	52033.6
		99.5823	16275.8	0.627772	0.983714	33859.1	20174.2	13299.9	78124.4	13384	0.788838	179136	28820.4	0.694014	17399.5	89322.6	38233.2
		99.6463	15495.4	0.838544	0.990536	22577.7	14737.8	0.413142	76877.8	14486.6	0.614328	166166	30397.7	0.100777	16506.5	68004.2	39051.6
		99.7104	17255.5	0.587947	0.777821	39799.2	20177.4	0.550826	81671	5128.21	0.594928	179090	28479.4	0.467888	23539.5	87345.2	40034.6
		99.7742	15077.7	0.695156	0.551661	34197	14296.1	6640.16	85133.2	23938.9	0.679663	204545	29969.7	0.436898	18866.2	94863.1	43407.6
		99.8382	17306.5	0.495641	0.730234	40157.2	18712.8	25876.1	113976	63299	0.0408779	246101	44872.9	0.239842	21338.4	117488	67361.1
		99.9022	25990.1	0.497561	0.984437	65157.2	8297.1	0.28565	170630	68697.7	0.984501	394656	67484.9	0.838477	19651.4	186399	105319
		99.9661	9515.17	0.852784	0.221353	86965.8	22614	0.817625	249025	65838	0.888136	606993	108133	0.061618	41925.9	328884	149532
		100.03	33391.5	0.791421	0.222705	115332	25330.2	0.137437	291171	47885.6	0.0391644	793002	98401	0.110721	45090	353045	182664
		100.094	37487.1	0.50864	1698.52	82647.3	11035.5	0.453515	256226	49792.2	0.94554	664597	105800	0.763574	43050.2	338231	156428
		100.158	29726.7	0.417084	0.119903	75748.8	9461.71	7151.08	244856	43265.9	0.487211	598943	84769.6	0.507047	31947	266917	124065
		100.223	22537.4	0.164948	3378.64	61378.6	6933.4	6241.66	187045	32034.8	0.103707	452432	72770.8	0.771049	23227.7	206576	101217
		100.294	14143.8	0.219454	5169.08	44188.9	5239.91	0.528579	143276	20547.5	0.37056	335841	51730.4	0.0617091	25634.5	152720	79133
		100.359	5934.82	0.459352	7881.18	43568.9	5268.14	0.0332643	84458.9	13968.4	0.587894	214624	30472.5	0.37022	11160.5	117660	37907.8
		100.423	5306.17	0.487153	4675.75	22349	4912.55	0.805402	50920.7	10126	0.429641	110533	14985.6	0.00106677	0.409364	55278.3	22465.8
		100.488	7626.44	0.138752	5969.38	26441.2	0.284152	0.393975	23268	17069.8	0.66369	80278.8	8822.67	0.527329	9153.99	34786.5	18609.9
		100.553	23342.9	0.9874	1819.3	46355.4	13263.8	0.331451	52598.9	20270.8	0.585435	93425.9	14931.7	0.373223	18631.7	43684.3	18610.4
		100.618	59347	0.513497	0.227147	61361.1	28510.7	0.929258	83495.8	59291.7	10975.2	155605	36443	10998.3	26367.3	52838.7	40990.8
		100.682	114266	0.733067	43034.7	81247.4	34949.6	0.785694	126655	101939	12496.6	253661	83834.9	30532	40301.7	67469.1	78603.4
		100.746	176601	14840.8	73077.1	91136.9	60745.4	0.823758	172112	150595	19316.4	344293	101918	40539.9	70196.8	134252	84742.7
		100.81	207310	0.921975	79944.7	121131	96737.7	0.991513	199839	174402	59382.7	360674	100674	55439.4	79295.4	105468	117283
		100.874	171598	32823.1	90057.7	99886.9	84345.2	13980.9	201318	146657	14971.4	348857	99108.6	68065.4	71247.5	133481	102300
		100.938	143292	0.799439	60798	78791.3	67839.5	0.820489	172046	125026	42660.8	313613	102276	54498.2	56107.4	135637	98394.1
		101.002	298970	13011.5	146099	175594	121463	60490.6	305564	235639	60597.5	555570	183972	93301.4	120786	205977	159705
		101.066	973310	135820	515117	475810	385503	186526	843692	697583	171134	1.63601e+06	471626	285089	322478	625446	479898
		101.135	3.68572e+06	349003	1.7535e+06	1.99954e+06	1.22465e+06	726344	3.34651e+06	2898046	662983	6518663	1.62564e+06	887192	1.22305e+06	2346410	1.81038e+06
		101.199	10633293	1.08479e+06	4.97155e+06	5.36099e+06	3629300	1.95797e+06	9513987	8.02421e+06	2.09627e+06	17311430	4987593	2.73888e+06	3.57785e+06	6488442	4902459
		101.263	21911180	2756925	11369697	12565646	8303105	3.88771e+06	19475114	16618374	4.77165e+06	36606120	11148722	6176814	7.41512e+06	13601100	11206902
		101.326	39333664	3.77785e+06	23441256	22144290	14714201	8469483	37392440	30391498	8082309	69540344	21304548	12610751	13306743	25233102	22743070
		101.39	59945796	6028130	34314796	33652024	25626234	10910249	57043352	46438084	13947478	105720608	30274446	19922540	22860552	38355416	31670234
		101.454	71069992	8.18592e+06	37685720	48444520	29310662	12799111	68427352	60310340	13523593	123021496	35121724	22858736	24504166	45012532	39111408
		101.518	74634384	9476962	42053072	43814400	29402910	14463200	73344232	57021228	14367230	121786568	37154768	23913668	26101090	45070168	39257524
		101.583	63584216	10903720	37599784	40070404	26160678	10397188	62587592	52765500	14899158	121285992	37654188	20487460	26358718	42147260	37026356
		101.647	56624756	7273428	34568116	34862020	23132540	9050416	52274156	45233744	12293071	98437064	28506386	19722528	20499986	34036240	29150366
		101.711	42766516	5.74153e+06	25042054	27071480	16599598	8518246	37973040	34783740	9338223	74782136	23032886	12676097	15796711	27836356	22790096
		101.775	28657694	3.5594e+06	15088691	16645463	10737457	5835393	26917588	20648702	5.94021e+06	45209308	13109294	8781104	10614488	17481240	16005797
		101.839	15069363	1.65849e+06	8609896	10576022	6301880	2.50976e+06	15345546	12749876	3.70824e+06	26508382	7.90231e+06	5.56923e+06	5422112	9250817	8462785
		101.903	11561073	981556	5919472	6.52692e+06	4.03134e+06	1296688	10236642	8461170	2.14507e+06	16786324	4697137	2951215	3.78067e+06	5777853	5.06407e+06
		101.967	6965259	1.00012e+06	3.95688e+06	3.71258e+06	2858332	1.00047e+06	6549154	5604034	1.44698e+06	10750845	3.05261e+06	2.55643e+06	2615151	3.93891e+06	3698974
		102.037	4969716	550139	2.62545e+06	2.53967e+06	1.9192e+06	626652	4.06549e+06	3.54421e+06	963467	7.15876e+06	2.1421e+06	1.44801e+06	1513097	2.61664e+06	2.31772e+06
		102.1	3.15509e+06	568015	1.5883e+06	1.91916e+06	1.28199e+06	614877	2683575	2.48521e+06	764664	5.02099e+06	1.45445e+06	1125012	1.00676e+06	1634050	1.68222e+06
		102.164	2.42245e+06	348604	1.47468e+06	1.51295e+06	866883	395644	2.25374e+06	1.81702e+06	504823	3.72758e+06	1.18024e+06	558221	998606	1.36284e+06	1.18644e+06
		102.228	1.7841e+06	309304	1202524	1.03092e+06	777918	280980	1.87492e+06	1.39146e+06	474576	2.99002e+06	787284	684593	623235	1.33279e+06	1.01253e+06
		102.292	1.5578e+06	210676	922027	849188	663589	324860	1.52508e+06	1.11209e+06	321338	2.51074e+06	742792	493010	607629	861888	813994
		102.356	1.39342e+06	157860	819032	865253	564408	249585	1.32826e+06	943554	330027	1.95129e+06	693837	466855	541639	788474	724182
		102.419	1.0956e+06	164814	789493	822860	585674	187133	1.23527e+06	981533	221848	1.898e+06	713747	461134	390066	687587	694874
		102.483	1.14408e+06	171851	789732	685898	516998	213204	1.15223e+06	822399	236739	1.73644e+06	544867	421182	514040	589545	670980
		102.547	979828	122460	683736	729005	455759	222680	1.09286e+06	841744	254966	1.65277e+06	625527	333050	407783	597558	605330
		102.611	1.03345e+06	100053	634056	615295	453494	167753	1.01457e+06	786806	193718	1.46149e+06	563558	376920	444520	641638	575419
		102.674	1.01526e+06	120275	660715	677328	447914	191331	1.02821e+06	851895	278433	1.52877e+06	522880	344903	396314	627651	552535
		102.738	1.05996e+06	119134	722426	711036	510103	206426	1.08387e+06	864805	219709	1.81356e+06	633276	389661	499209	696983	686879
		102.802	1.19853e+06	170638	755424	720511	514996	213095	1.1399e+06	848874	316490	1734860	602989	323406	488581	703210	642225
		102.871	876449	145504	591199	614771	481188	160313	1.07009e+06	772057	272896	1.4996e+06	426874	413514	388079	576436	629736
		102.935	807216	106147	600282	528854	456800	159858	863375	528947	193920	1247517	334042	341606	416207	424215	474959
		102.998	508175	78280.8	392634	436019	277637	102932	646742	459386	160690	901284	265366	244801	319934	340488	372589
		103.062	407842	96258.9	245452	312722	213274	95716.3	536401	335853	125064	715317	233585	171369	253470	291018	270017
		103.126	337997	59164.1	201673	258934	125490	23834.5	330902	249359	93826.7	562543	161556	110147	169733	252086	231552
		103.189	190057	0.0684286	154209	173576	96096.3	0.881794	245628	171529	44612.5	404390	110733	46320.2	101015	127981	127637
		103.253	121531	18786.7	92038.8	95528.6	75208.9	0.634331	153460	119927	37891.3	288740	69056.6	60870.9	52550.1	92269.8	72662.7
		103.317	154224	17011.4	89607.6	105025	65544.7	24022	162793	115722	16454	264175	57028.8	50148.4	56610	120068	92362.5
		103.381	148563	18032.8	86147.9	103060	69323.4	16361.2	153438	132068	16321	261248	57670.3	39674.1	74722.7	93143.8	94105.1
		103.446	156922	11125.9	103742	113366	76477.5	36917.2	172103	147519	37267.9	286129	71461.9	48835.7	64933.2	108730	73101
		103.51	152667	12533.5	102315	96497.8	74575.3	25629	161881	136946	38369.1	277550	83731.7	33208.9	63030.8	89648.3	79179.9
		103.574	152788	24669.2	114023	106591	71237.6	25803	185568	133706	26371.2	315495	99278	35946.6	78496.3	115594	89685
		103.638	193359	23830.6	104117	118469	77302	26083.7	185097	145737	43315	349144	104796	47081.7	87485.2	129319	110402
		103.702	233581	0.290046	134658	105501	85028.6	38769.9	254863	182888	50700.5	407354	116087	58154.5	95160.1	144994	117268
		103.771	311141	14583.8	117500	109560	86776.9	64537.1	264128	232930	33769.8	510914	148930	61264	78770	149671	147713
		103.835	381175	16279.5	122511	113418	84759	79228.5	405891	317746	17908.1	664785	237348	72912.4	103449	255178	235358
		103.899	503790	15470.3	122752	120231	91552	103413	518587	453039	48724.3	1.00184e+06	274895	44103.1	128789	343788	315080
		103.963	725093	10903.1	112974	76659.6	73831.5	134248	708739	585471	25357.8	1.26882e+06	366400	49561.8	141529	460537	393209
		104.027	896712	38842.1	106144	134663	94157.5	166640	808231	761924	37468.6	1.52004e+06	431441	52693	175450	573030	480001
		104.091	746461	0.160644	115030	91702.6	96041	147604	731785	602449	25583.2	1.29158e+06	386791	70674	143189	490266	444568
		104.155	511346	23297.4	79719.2	175648	97895.5	71220.5	583052	413506	37126.1	848841	310310	77796.6	133069	440885	378254
		104.219	287507	0.692058	79674.9	206399	124148	30815.3	492143	335408	82032.3	497114	210804	36447.7	174586	419883	293990
		104.283	184856	0.429783	233470	440536	307916	0.759157	682515	298557	158639	442359	314013	163438	261510	295261	354341
		104.346	162774	100906	856660	912667	539100	0.768217	1.2288e+06	269415	226570	409585	610075	425176	608939	278057	600559
		104.41	169141	294105	1.15751e+06	1456324	1.02694e+06	0.635811	2.071e+06	214068	511032	355289	909812	701846	983834	233605	1.19388e+06
		104.474	280504	252249	1.5744e+06	1.73951e+06	1.33217e+06	0.624568	2.68928e+06	195998	531104	419013	1.19209e+06	969948	1.36845e+06	223408	1216798
		104.538	571674	0.6308	1.24415e+06	1.35093e+06	1.49299e+06	0.453448	2.39436e+06	0.704238	595513	474897	1.06003e+06	617772	1547274	224114	1.04318e+06
		104.607	526816	210749	1.05818e+06	836077	1.12466e+06	0.133932	1.63415e+06	0.807788	198062	752306	764169	819828	1.19893e+06	0.334933	750387
		104.671	518828	0.726928	551044	598728	922124	0.980719	928435	222196	0.824521	996952	436199	221576	1.10459e+06	272134	571763
		104.735	525105	0.440598	0.0160819	151446	478666	0.635018	529735	0.731484	0.133451	785828	427641	398133	1.08336e+06	0.178548	217269
		104.799	589595	0.144412	0.666919	0.727285	707428	0.547462	574900	0.24857	0.49664	654735	152906	196212	711388	157373	179529
		104.863	575361	0.610925	0.505421	0.933638	554164	0.548847	322311	126341	0.234331	478483	0.985913	0.995106	619402	121130	98786.9
		104.928	477500	0.83627	0.961868	0.229244	455772	0.738412	119152	0.564233	0.22602	459577	0.234907	0.883697	458989	107635	111687
		104.992	327665	0.399133	0.975918	0.690826	270272	0.0117943	107046	0.196047	0.62883	323462	0.978906	0.642941	373444	84300.8	0.774699
		105.056	307089	0.274964	0.511587	0.548646	434308	0.703498	82736.5	130633	0.969892	265557	0.0281929	0.221756	311528	0.151309	1.00031
		105.12	236577	0.719325	0.493597	0.787086	96941.3	0.139825	69460.7	0.303367	0.590615	309347	0.52081	0.145448	335623	0.128928	0.0208752
		105.184	293293	0.877365	0.908431	0.674151	102296	0.133385	60293.2	68498.1	0.329152	183076	0.994072	0.370713	221678	0.950304	62858.3
		105.249	246438	0.857636	0.343972	0.485846	177394	0.636007	0.270664	62059.7	0.398538	225763	0.471872	0.305808	294071	59694.7	74962.5
		105.313	226664	0.506109	0.532408	0.207138	195230	0.288625	46760	129929	0.343478	188062	0.721143	0.718657	216686	76667.8	74518.1
		105.377	180490	0.76952	0.507695	0.83394	160446	0.863822	115092	43037.3	0.254889	257024	46774.2	36965.1	182423	62601.2	51805.7
		105.441	163555	0.613048	0.386303	0.552001	104556	0.867346	48681.9	0.70345	0.752466	208549	0.676539	0.693637	168845	48485.2	37457
		105.511	86724	0.327162	0.178932	0.142579	38907.4	0.120762	68111.1	30948.9	0.241923	138496	36175.5	0.375346	112754	43901.1	0.158237
		105.576	63151	0.49902	0.216002	0.385868	53118.6	0.376353	52979.3	24495.5	0.798258	60683.7	0.644082	0.389548	26987.1	0.36512	24082.7
	Y1172
		(x)Retention Time_[[y10++] - 682.782 m/z]	(y)Intensity_[[y10++] - 682.782 m/z]	(y)Intensity_[[b9+] - 952.448 m/z]	(y)Intensity_[[b5+] - 523.262 m/z]	(y)Intensity_[[b4+] - 410.178 m/z]	(y)Intensity_[[b8+] - 838.405 m/z]	(y)Intensity_[[y3+] - 391.234 m/z]	(y)Intensity_[[y8+] - 1152.476 m/z]	(y)Intensity_[[y6+] - 781.388 m/z]	(y)Intensity_[[y4+] - 538.302 m/z]	(y)Intensity_[[y7+] - 909.447 m/z]	(y)Intensity_[[y10++ -NH3] - 674.268 m/z]	(y)Intensity_[[y5+] - 653.329 m/z]	(y)Intensity_[[b6+] - 610.294 m/z]	(y)Intensity_[[y9+] - 1267.503 m/z]	(y)Intensity_[[b9+ -NH3] - 935.422 m/z]
		91.1906	0.61562	6245.17	0.931159	0.612572	0.128131	0.32793	0.0216289	0.832999	0.183989	0.759141	0.485218	0.870136	22725.8	0.882349	12048.7
		91.2554	0.854393	0.0614848	0.771559	12212.6	0.371365	0.304083	0.614447	0.263513	0.00147745	0.54108	0.165751	0.0155289	25208.8	0.184713	6019.63
		91.3198	0.911109	6195.47	0.832709	0.687563	0.664046	0.211528	0.309242	0.124332	0.410527	0.769564	0.0410018	0.394143	23078	0.574226	14078.4
		91.3841	0.290792	0.0618239	0.773073	0.72943	10639.7	9771.79	0.789546	0.127459	9267.46	0.239573	10067.1	0.488434	8132.6	0.474141	6824.62
		91.4486	0.909999	22447.1	1.00069	0.293501	22686.5	19000.2	0.103145	8003	6591.94	0.679775	0.752663	0.936302	13082	0.397936	7687.14
		91.5135	0.97346	15657.4	0.267446	0.462625	18426	0.908194	0.653509	28263.8	0.999125	0.183572	0.747446	4533.83	9458.1	0.206093	2147.59
		91.5786	0.463317	17171.1	0.849032	0.0881293	28042.2	0.439856	0.287099	30072	0.898297	0.428252	0.535519	0.219303	13233.3	0.393678	2169.99
		91.6486	3577.95	12348	2739.24	11907.6	12453.8	3236.77	1.00066	16019.3	0.36696	0.302507	0.244906	0.97372	17659.8	0.825902	1992
		91.7136	0.897407	0.485144	14998.9	30087.8	7199.66	7375.52	0.362227	16102.6	0.711572	0.658864	0.687869	0.919028	48656.8	0.808963	3672.22
		91.7789	0.307939	0.800613	28270.5	62154.4	0.576101	9070.7	0.305861	0.0427961	0.727396	0.982984	4855.11	0.756853	56510.7	0.638283	2703.75
		91.8444	24839.7	0.576844	60016.7	100064	0.800717	33072.5	0.0751979	12327.2	11065.4	0.974695	0.922366	10773.6	66429.3	0.466175	0.941513
		91.9094	26521.3	0.664287	46844.3	94915.7	0.287097	27329.7	0.161118	20833.9	0.473985	0.737185	0.6239	0.325411	21515.6	0.267785	0.425215
		91.9746	21256.6	5996.29	55609.9	156491	0.0554328	27814.3	0.548229	4543.37	22434.5	0.496703	0.0368742	0.174223	23075.3	0.955713	0.757102
		92.0394	25179.1	0.421521	64440	159692	7271.95	23098.1	0.853151	6894.06	0.726902	0.46345	0.171901	0.0410691	54161.8	0.305115	0.228581
		92.1038	0.336437	0.135728	29038.2	119836	0.502791	24745.7	0.84483	0.32354	16167.9	0.0269663	0.0620986	0.594065	38745.3	0.222694	0.885388
		92.1692	0.0761302	0.776011	21733.4	85633.8	0.303181	21378.8	0.402878	0.072778	0.424422	0.0935654	0.862244	0.334453	42778.4	0.94711	0.147821
		92.2341	0.248792	0.053464	0.810159	14810.6	0.405943	0.74618	0.473261	0.901444	0.882181	0.612748	0.846004	0.375138	10756.8	0.319785	0.238595
		92.2982	0.241818	0.33368	0.676087	15729.1	0.902146	0.694032	0.214776	0.289835	0.0897783	0.211603	0.659327	0.341748	75367.6	0.0944688	0.275008
		92.3621	0.646509	0.455256	0.969291	13473.7	0.359005	0.651772	0.949402	0.451273	0.869721	0.848885	0.0817598	0.370884	103878	0.657786	0.25294
		92.4259	0.371958	9131.65	0.730785	0.984944	0.543459	0.779174	0.214402	0.862192	19229.6	0.383099	0.9851	0.233082	103461	0.752818	0.397691
		92.495	0.535577	20656.7	0.535193	3405.68	0.549501	0.489493	0.59802	0.53615	19875	0.161362	0.0459637	0.114043	77526.3	0.933153	0.752535
		92.5594	0.0229874	19887.1	0.242864	0.537222	2318.9	3053.64	0.635522	0.96178	15805	0.846146	0.407955	0.157835	41380.2	0.393346	0.424147
		92.6239	0.979521	21560.7	0.463644	0.00254075	0.962721	2374.61	0.269673	0.290909	17760.7	0.353583	0.172361	0.305891	24769.2	0.5726	0.55201
		92.6886	0.338231	21920.8	0.619067	0.656318	0.314309	1861.19	0.78904	0.314041	19225.9	0.71779	0.112316	0.593266	18367.1	0.906251	0.906754
		92.7531	0.965004	16899.6	0.194563	0.0527911	0.582678	0.182153	0.57988	0.840205	16610.4	0.537952	0.828265	0.991218	22603.2	0.360472	0.974545
		92.8175	0.809152	10226	0.487953	3116.12	0.874603	3924.7	0.58778	2704.91	11203.7	0.557055	0.0725487	2485.98	11739.5	0.808779	0.246242
		92.8819	0.881904	9025.83	0.201525	15932.3	4231.38	4838.11	0.296638	0.624797	13771.6	0.565568	0.361553	0.329347	26106	12406.5	13097.4
		92.9461	0.0972896	27661.2	0.648739	67901.9	0.2541	0.685757	0.989304	0.282491	0.532837	0.978797	0.605306	0.729768	0.707357	46809	20875.1
		93.0101	0.0774385	47384.2	0.998718	77788.4	0.106314	0.463643	0.530079	0.259594	0.514378	0.0407675	0.599055	0.732721	0.970332	65123.2	27702.4
		93.0746	0.853806	58990.4	0.758254	48211	0.31366	0.440438	0.263697	0.692238	0.472548	0.367421	0.705726	0.981261	0.319974	70972.1	38603.4
		93.1392	0.756166	27330.4	0.155448	95953.8	0.791058	0.669365	0.896806	0.391663	0.93494	0.556052	0.851112	0.268188	0.00611499	66821.5	33952.2
		93.2041	0.763498	23031.3	0.783598	82165.2	0.366203	0.568752	0.256871	0.805465	0.590062	0.460255	0.597626	0.232193	0.295401	36268	79004
		93.2691	0.392563	55946.3	0.2093	89013.1	0.562862	0.156678	0.622883	0.429684	0.775584	0.666137	0.625045	0.410794	0.235809	35384	51716.6
		93.3384	0.227327	0.25071	0.330352	48761.9	31924.4	0.200947	0.975027	0.504428	0.35993	0.715651	0.331867	0.727606	0.0363919	24414.4	48268.8
		93.4024	0.474533	9162.08	20461.2	16267.5	0.929739	0.544632	0.00221815	0.257181	0.190502	0.509194	0.68686	0.730912	0.68995	19729.7	18358.5
		93.4667	0.0333792	15901	0.413494	42497.6	0.132122	0.804442	0.99419	0.441318	0.99977	1.0001	0.231531	0.72664	24679	29819.7	0.362373
		93.5308	0.93647	0.862775	14539.7	15382.7	0.87102	0.231669	0.745604	0.196801	0.946869	0.432631	0.26071	0.583652	40213.1	19633.6	0.579139
		93.5947	0.680882	0.157943	0.182651	16559.9	0.919031	0.00716113	0.621665	0.939184	0.665668	0.173504	0.546859	0.586082	92008.9	10261.4	0.634122
		93.6584	0.299488	0.716551	0.917858	11290.7	2457.45	0.397504	0.889337	0.787009	0.36116	0.373306	0.497075	0.310752	65894.3	0.981836	11305.8
		93.7221	0.75139	0.140443	11463	8634.09	0.387161	0.313964	0.0598384	0.278731	0.244633	0.498108	0.471202	0.107298	58458.8	0.407333	0.931056
		93.7859	0.193937	0.326204	0.0619713	0.818119	0.189869	8315.45	0.187147	0.082069	0.64645	0.361068	0.761436	0.48752	39219.7	0.343852	0.0747254
		93.8494	0.79313	0.201815	0.887049	9998.97	0.0300529	0.57631	0.352705	0.490468	4485.38	232413	0.134143	0.374945	9108.53	0.342448	0.118825
		93.9133	0.482221	0.249781	0.188794	0.21068	0.511525	0.440561	0.851625	0.338666	0.641299	442130	0.227888	0.137014	0.787343	0.812968	0.544041
		93.9776	0.921151	0.0132158	0.635482	0.180369	0.17608	0.0265723	0.364965	0.12835	0.700467	208990	0.919429	0.240238	0.621768	0.138925	0.392682
		94.042	0.305002	0.44177	0.0307854	2608.45	0.551756	0.650975	0.403526	0.0479597	2186.61	101643	0.710267	0.617303	0.289509	0.225054	0.00614278
		94.1066	0.638268	6977.15	2243.02	2857.58	0.322175	0.847838	0.311099	0.52432	0.844983	55095.9	0.0332686	0.833327	0.849482	0.395571	0.767558
		94.1715	0.424019	3227.44	2182.78	0.419357	0.08333	2966.74	0.249617	0.52041	2400.38	46678.1	0.113466	0.581047	2700.39	0.775127	0.0137143
		94.241	0.927738	0.475816	0.832246	0.0899622	0.547623	0.773049	0.175226	0.540514	3271.42	15584.3	0.223016	0.30888	4335.18	0.194712	0.766008
		94.3055	0.0726691	0.489896	0.297941	3229.48	1827.15	2088.61	0.0437898	0.296023	0.397714	0.143812	0.0754464	0.3934	1597.22	0.372368	0.755414
		94.3701	0.881983	0.193153	0.340876	3019.49	0.469426	1905.74	0.629399	0.52855	0.636214	0.993428	0.5978	0.0372563	0.871151	0.453005	2364.31
		94.4349	0.557167	0.184333	0.541601	0.0137369	0.136873	0.758876	0.721066	0.292742	0.61131	0.201859	0.977697	0.0987536	0.106531	0.349572	0.122416
		94.4996	0.718595	0.943714	0.870903	0.788307	0.673666	0.448741	0.66664	0.49237	0.495203	0.352865	0.730259	3619.59	0.286231	0.238458	0.891482
		94.5642	0.945709	0.685713	0.00738999	9124.56	0.0627096	3729.39	0.038281	0.635525	2147.06	0.532068	0.669542	0.00255973	0.182798	0.657661	2398.93
		94.629	0.0806258	11133	8391.82	19569.9	0.435356	4746.53	0.749735	0.205003	8249.43	7067.21	0.487622	0.513199	7046.23	0.853923	3337.65
		94.6937	0.080809	2867.36	25473.2	47365.9	0.68212	16494.6	0.123526	12281.2	15823.8	15306.5	0.533411	0.877734	10634	0.69895	5375.1
		94.7578	0.041281	13059.2	30960.7	57954.5	0.522367	21389.5	0.259445	9427.99	9318.07	24535	0.723746	21691.1	0.344168	0.216049	0.868935
		94.8218	0.319709	19884.5	39594	86072.3	0.955075	36951.9	0.200299	0.286352	11853	24709.8	0.312057	34601.7	0.15604	0.453874	9423.87
		94.886	14299.8	26384.1	74439.4	123815	32668.3	67507.4	0.287863	10164	13641.9	13428.9	0.239624	46301.6	15509.6	0.917673	0.0865412
		94.95	36375.9	70537.4	258255	505560	135494	195348	41146.2	46793.5	76422.4	48238.6	0.103594	71443.6	157061	30984.9	62838.2
		95.0138	163583	300417	761037	1.55107e+06	400837	609392	129585	178147	240460	127577	51763.3	233311	405570	120728	197806
		95.082	390667	716136	1.57714e+06	3.34607e+06	850977	1.29135e+06	360926	451182	618674	340822	155419	534825	855487	304662	394230
		95.1456	1404120	1.74778e+06	4500943	8585434	2.06037e+06	3555237	1.02035e+06	1171091	1.83856e+06	828711	348013	1331995	2.28457e+06	908023	1.08698e+06
		95.2093	3.25545e+06	3782799	10805293	21207912	5.27948e+06	8654551	2.8467e+06	3.22218e+06	4.66553e+06	2.4465e+06	859440	3.5739e+06	5487895	2.13964e+06	2.66411e+06
		95.2731	9103084	9293343	24092916	47681168	12515260	19290710	6.17913e+06	7681802	10290191	5.16816e+06	2.19235e+06	7656100	12746134	5148445	5.64803e+06
		95.337	14563433	17901882	46139072	93686608	24550164	37057584	12325198	14887318	21329866	9001009	4297651	16619204	24394240	9932530	12017747
		95.4009	20913842	23877424	63093288	133593800	31549220	52510704	16962414	19925976	29912122	12442325	5.91301e+06	21785836	36509820	14632697	16764028
		95.4648	20411370	25686840	66539176	132430624	33101458	53551284	17106038	20713356	29742968	13217753	5216797	22577612	35501320	13412337	16143671
		95.5287	20756346	25831606	64521620	133027696	30693220	53773444	17647160	21339276	30747508	14025851	6.46899e+06	24136260	33536900	14585673	13921478
		95.5925	18945898	22820478	53514760	109401016	27402870	42331588	15858732	17555262	25199872	10793818	4.40161e+06	16341379	28207288	11431781	13174321
		95.6564	14552764	16464405	42316992	85138024	21372230	35712404	11092453	15517821	20241828	9419871	3.86131e+06	15004495	21705478	8.37001e+06	10945882
		95.7205	12232288	11986908	32210582	66245496	16212050	26472298	9068948	10011526	15018174	6.93058e+06	2.9506e+06	10309911	18048732	6.95012e+06	8231361
		95.7846	7.79143e+06	8588351	24358630	47781968	11492479	20279408	6.50044e+06	7324876	10882423	5094684	1.93562e+06	8572879	11929795	5.71842e+06	6.31174e+06
		95.8486	5.51346e+06	6.31488e+06	16940294	34839328	8843007	13288603	5.14138e+06	5.83973e+06	8.38464e+06	3.29541e+06	1.39104e+06	5.68518e+06	9195925	3.49981e+06	5.00022e+06
		95.9124	3.44596e+06	4324683	10928285	20769886	5.29876e+06	8863191	2927461	3.15114e+06	4.81243e+06	2.38468e+06	707314	3.78239e+06	5699048	2390707	2.43884e+06
		95.9808	773373	1.41638e+06	3.98751e+06	8806736	1.81996e+06	3526711	1.30558e+06	1.47725e+06	1.75663e+06	938860	370662	1.62983e+06	3.22853e+06	920761	440802
		96.0449	0.243637	0.60413	2276119	3.96229e+06	713968	2288926	0.0385586	0.638969	0.833622	0.288367	0.774033	0.838542	4524205	0.0669796	0.23931
		96.1093	0.0602722	0.541343	2.68834e+06	3473653	0.326374	1.13326e+06	0.664133	0.30461	0.13423	0.222963	0.32627	0.158649	3.88097e+06	0.427268	0.595244
		96.1735	0.795274	0.792193	912178	3.37491e+06	0.236057	0.823232	0.246548	0.250929	0.502621	0.29686	0.168913	0.202142	1.9836e+06	0.164136	0.615299
		96.2378	0.571135	554680	1776081	3.33397e+06	506602	624643	0.630625	0.481109	0.579526	0.403312	0.861408	0.290904	2.85379e+06	0.656315	0.235
		96.3018	0.178827	443992	1.53943e+06	2.35167e+06	652277	1.60751e+06	470359	0.16206	497399	521517	0.09006	0.17849	1428552	0.895803	0.961081
		96.366	0.1285	402255	1.0984e+06	2567806	395895	1.03806e+06	0.74752	0.0176615	287272	0.492297	0.896689	278857	1.45012e+06	281297	271509
		96.4302	217934	522603	1.06934e+06	2424501	638117	1.35283e+06	325962	0.677325	0.25454	0.0113896	198911	191230	1.24491e+06	0.57289	0.336921
		96.4943	0.0757236	391862	876162	1908274	216037	998054	0.844695	169734	214581	178203	195332	399926	765682	215709	156904
		96.5584	0.00425318	188019	851478	1.99606e+06	348546	524587	0.30827	186497	379408	126612	0.0384381	309503	666184	0.42426	157556
		96.6224	0.888682	259034	994186	1.55576e+06	123516	588994	120592	232028	340476	120908	0.275786	161758	747849	0.995513	264590
		96.6864	293961	261415	768038	1.44721e+06	343767	704230	96412.9	235971	290538	95436.4	237277	131319	674942	0.747744	125775
		96.7502	164457	262833	760745	1.40551e+06	403536	528413	263563	248925	209253	80593.5	0.770368	227393	563037	0.444202	242055
		96.8197	201181	271175	647418	1.03453e+06	190757	504726	166554	241797	293262	91606.3	0.756239	246987	519549	89890.5	60159.9
		96.8834	117023	237657	473600	1.11792e+06	199580	485974	131208	159938	274198	117596	116216	177125	391498	138810	150033
		96.9471	151623	205866	532445	971114	231635	472979	178745	156313	248710	67083.1	50297.3	184105	344168	191428	142868
		97.0107	112903	173587	515072	1.01302e+06	255968	458673	140890	156865	198716	119401	0.742853	196544	321790	132400	111409
		97.0744	187136	149700	487892	936049	259027	400588	143522	120241	278991	51865.9	34988.9	251831	334077	95377.3	106868
		97.1381	106741	214687	417478	886041	195722	368707	93676.6	127568	213165	100584	0.192932	181716	372309	115181	115432
		97.2017	62161.1	147396	373752	854736	263904	330090	106721	161737	175354	87875.9	40964.4	182719	254202	124047	114533
		97.2653	147478	142372	367693	755921	154564	312319	89920.1	85957.2	227818	66119.2	35088.5	119606	204115	102255	103800
		97.329	113304	110294	317465	654475	115872	261860	78999	92363.9	162834	57725.7	18821.5	131531	208118	74407.8	70749
		97.3929	67414.9	102470	340640	589097	144870	267963	65420	94436.9	107550	88188.1	18100.6	105000	177837	64581.8	84829.5
		97.4567	118783	113631	308961	671657	171632	256126	67226.8	77000.4	147028	53067.2	29318.2	106463	180253	56380	74098.6
		97.5203	97800.9	95460.5	309457	591979	165149	234417	100719	69941.9	130581	66730.3	16989.4	130780	161490	52061.4	97492.6
		97.5839	100103	106728	265203	566830	128902	214943	58768.7	91698.3	106950	51988.8	40132	88462.5	147632	49781.4	67980.9
		97.6474	71226.9	67993.3	212072	467942	97421.6	159760	31902.9	48369.5	96670.4	41671	14262.1	68920.7	123943	45348	47130.3
		97.7159	51703.6	85537.8	164880	366321	66315.9	137328	43582.8	49315.2	89566.9	38660.5	15169.8	40908.1	117794	41158.3	46760.7
		97.7797	31075.3	32761.9	116274	234226	63671.8	114529	24075.6	36316.1	53732.9	14122.8	8819.56	12215.9	41147.9	10622.9	29034.4
		97.8437	22275.8	27853.4	65182.1	128223	30950.1	37673.1	5878.35	18085	24523.6	12885.9	7401.69	14138.5	33940.5	6572.29	7465.85
		97.9079	4685.11	12417.5	42343.8	90564.4	13341.8	37804.3	4613.91	5275.42	14439.6	5593.15	0.0345082	0.307342	13019.3	0.771953	5405.12
		97.9726	3025.57	10195.9	26472.1	57189	6641.1	21454.2	3560.81	6502.21	9760.35	2508.6	2449.92	0.645742	3448.99	0.413561	9933.4
		98.0375	7988.94	9079.4	33070.9	59311.6	10866.1	19660.7	3023.72	4011.1	6821.22	0.00785283	2970.49	754.199	0.0243151	2474.87	8452.84
		98.1021	3413.69	19892.8	57945.2	95800.6	20105.2	27191.4	0.356126	9608.61	20633.5	0.835193	4848.39	1288.08	9977.27	0.340368	3506.94
		98.1665	0.16936	33897.4	95983.6	164300	21682.6	55282.6	0.300896	6528.84	33625.1	0.598637	9155.73	2686.66	24198.1	0.500028	16815.6
		98.2306	22504	40765.2	123066	253740	43845	73153.7	0.525487	0.903201	58019.3	0.280514	9303.24	0.910597	27257.6	0.999245	22904.4
		98.2946	28330.1	47084.5	161205	316156	57674.1	114650	0.559617	0.406386	70116.2	10498	6936.95	26783.7	45703.9	0.197562	42168.1
		98.3587	6056.55	44798.9	153291	270931	46792.5	116250	7256.65	19567.3	73766.8	0.627372	9311.2	30496.7	54217.2	6197.38	33996.2
		98.4229	18692.8	35027.2	131688	239159	60600.6	128655	8745.04	21930.3	65159.2	0.75523	0.349045	39557.1	59263.4	9651.91	30702.1
		98.4874	23165.6	29365.9	110557	218499	46403.1	143869	21264.7	27461.6	79694.3	17867.7	16038.5	50812.2	41326.6	19627.7	36364.1
		98.5563	41573.5	39317.3	95892.5	194631	49889.7	200103	32248.8	55503	104137	29075.5	29251.8	59781.1	37943.9	29290.1	40958.8
		98.6204	51412.7	42310.4	84927.9	200452	40377.9	234424	77763.4	70546.2	131412	36183.4	31062.9	77212.5	21119.4	50532.1	31547.2
		98.6844	56333.7	75133.5	97573.4	178387	21218.2	245411	66430	62253.1	86025.7	54536.6	53076.8	48023.5	13751.1	41000.4	26275
		98.7484	29382.2	26258.5	76082	163693	0.815274	140467	68708.1	52639	71750.6	0.291145	58846.2	19105.7	4880.42	48838.1	0.167547
		98.812	24974.3	66321	45618.4	150417	0.453487	106357	29310	0.126434	26016.1	0.373261	85477.3	0.214337	18461.8	0.300366	0.275808
		98.8757	0.221032	49299.6	32967.3	113080	22248.4	55590.3	0.92436	25412.6	41359.9	0.906372	39797.6	8329.89	0.441178	0.549575	0.366647
		98.9395	5111.5	20613.3	32704.9	82133	23764.6	45391.5	15734.3	19521.2	23007.7	0.683312	0.0105021	7211.01	0.0688708	0.664885	14119
		99.0034	9177.37	8623.64	42261.1	90878	6240.28	39709.3	8191.78	14195.3	17211.8	0.975891	0.826622	6828.52	0.13991	0.389654	7295.67
		99.0674	16243.6	5928.26	40372.5	89277.3	17542.4	45184	11829.4	4801.39	6106.41	0.845544	0.0859162	17831	19645.5	7113.07	6703.41
		99.1312	16290.9	6536.46	55077.6	119543	15391.9	45629.4	15225.5	21307.2	26544.5	13798.2	11483.8	17188.4	30824.2	11926.4	11717
		99.195	23136.4	13774.4	83758.4	174843	37342.7	84926.9	12999	33197.4	44716.3	18158.8	10553.3	30462.4	44000	13262.8	15170.6
		99.2585	40358.2	24560.8	124903	294927	43358.6	114275	19970.1	42323.3	66842.1	34037.9	10240.5	39390.7	61132.1	18456.9	31204.8
		99.322	38636.2	20481.8	147048	286640	52671.9	114365	23918.5	46023.6	68397.6	33173.9	6279.76	62137.3	64636.8	29582.4	23248.1
		99.3856	43783.9	18670	149839	353030	63503.9	143666	35929.8	49838.4	76598.1	35605.5	8486.01	51038.8	59299.7	42444.2	39273
		99.4547	36053.9	21117.9	134342	268610	45310.5	117785	24886.1	38108.8	58647.4	29927.6	19754.5	53651.4	64511	21054.5	29701.3
		99.5185	20904.5	24141.9	106192	223111	45763.3	92945.9	22947.5	36711.9	52033.6	23159.2	6941.5	41034.6	45442.8	19401.6	21423.2
		99.5823	23987.8	27371.6	89322.6	179136	31062.7	78124.4	24152.2	33859.1	38233.2	20174.2	5424.25	28820.4	52406	13488.5	19304.6
		99.6463	18341.5	26493.8	68004.2	166166	34675.1	76877.8	15453	22577.7	39051.6	14737.8	11967.3	30397.7	33287.7	15208.5	22558
		99.7104	24633	25200.9	87345.2	179090	38821	81671	21540	39799.2	40034.6	20177.4	16582.9	28479.4	48590.5	0.490854	27282.1
		99.7742	14793.7	33108.8	94863.1	204545	45084	85133.2	15537.5	34197	43407.6	14296.1	4489.53	29969.7	41732.5	13556.7	27524.6
	S1166& Y1172
		(x)Retention Time_[[y10++] - 682.782 m/z]	(y)Intensity_[[y10++] - 682.782 m/z]	(y)Intensity_[[b9+ -H3PO4] - 934.438 m/z]	(y)Intensity_[[y8+] - 1152.476 m/z]	(y)Intensity_[[y3+] - 391.234 m/z]	(y)Intensity_[[b8+ -H3PO4] - 820.395 m/z]	(y)Intensity_[[b4+] - 410.178 m/z]	(y)Intensity_[[y6+] - 781.388 m/z]	(y)Intensity_[[b9+] - 1032.415 m/z]	(y)Intensity_[[y7+] - 909.447 m/z]	(y)Intensity_[[y5+] - 653.329 m/z]	(y)Intensity_[[y10++ -NH3] - 674.268 m/z]	(y)Intensity_[[y4+] - 538.302 m/z]	(y)Intensity_[[b5+] - 523.262 m/z]	(y)Intensity_[[b8+] - 918.372 m/z]	(y)Intensity_[[y9+] - 1267.503 m/z]
		106.159	0.300522	0.481418	0.41923	15664.5	0.296147	23314.1	5433.44	0.0994025	18506.1	0.118043	0.970695	8806.58	0.0314483	0.10872	0.54089
		106.223	3442.33	8282.64	0.488676	16024	0.0943147	12800.4	4271.7	0.487706	11408.6	0.234019	0.107422	7624.05	3078.68	833.314	0.172537
		106.287	0.549587	9821.21	0.511727	12871	1470.69	12262.5	0.997175	0.689682	3990.23	0.954087	0.580539	10638.4	0.429128	1534.89	0.137088
		106.351	0.332149	3607.09	0.886981	8679.7	3018.86	10953	2909.42	0.479616	0.071056	0.335833	0.0257671	6605.98	0.804128	1657.53	0.974436
		106.415	0.293023	8748.84	0.641193	9312.79	0.628364	3626.12	3110.72	0.408052	0.855035	0.176698	0.185515	6842.84	0.630451	708.043	0.429114
		106.48	0.279166	4445.88	0.203301	10004.7	2915.76	3562.51	0.366511	0.0642837	0.984672	5179.82	0.388572	3119.97	0.649419	0.801401	0.0470628
		106.544	0.0726113	0.607316	0.497394	4446.88	0.567122	3971.4	0.603939	0.834607	0.342766	6198.26	0.171852	3599.68	0.541386	1784.04	0.961314
		106.609	0.260583	0.545172	0.547035	0.0839526	0.918617	0.150269	0.47797	0.575092	0.303191	10374	0.654909	0.940614	0.0293465	0.196653	0.940345
		106.673	0.771577	5071.92	0.939229	0.121472	0.535432	0.348756	0.820456	0.0249932	0.962483	8019.1	0.233561	0.30211	1436.97	0.129848	0.716129
		106.738	0.843749	0.447738	0.279846	5077.86	0.794758	0.902825	0.686707	0.558241	0.358641	5848.18	0.610576	4734.77	0.0275126	3461.66	0.621073
		106.802	0.762093	0.625817	0.483466	0.448958	0.50289	0.625257	0.00764773	0.133266	0.967294	4396.72	0.883784	0.507701	0.106927	7833.38	0.219366
		106.867	0.122469	3501.58	0.358759	0.0416557	0.0053533	0.374755	0.0214203	0.93978	0.00238514	4215.39	0.426882	0.677938	0.0640295	3299.2	0.451458
		106.931	0.751415	3489.22	0.728683	0.309042	0.100297	2452.56	0.217452	0.842627	0.383105	2486.85	0.510946	3986.79	0.460441	1948.58	0.854153
		106.996	0.313755	1771.2	0.523103	4205.43	0.20139	2432.25	0.652648	0.123201	2550.92	3705.65	0.66565	2845.82	0.609304	4443.56	0.972935
		107.06	0.803093	6059.4	0.731728	0.0913124	3015.15	0.770559	4326.67	0.312952	12239.3	5103.85	0.39221	0.545046	3168.26	4261.99	0.681703
		107.124	0.259425	11034	0.0572432	3020.21	0.447572	3041.48	0.616719	0.749169	11169.9	4769.69	0.436771	3372.14	0.0218561	0.686476	0.575743
		107.194	0.752476	1340.35	0.751161	6866.06	3037.01	2159.09	3119.93	0.52652	0.750842	2592.66	0.497702	3100.93	0.302652	1436.53	0.64184
		107.258	0.365183	0.89922	0.0304501	0.491682	0.775234	0.188503	6249.4	0.48325	0.922079	5458.34	0.39938	6864	0.766451	2238.69	0.849468
		107.322	0.917832	7473.68	0.198994	6318.98	5659.1	4456.99	6574.39	0.658348	5659.31	9982.7	0.907411	0.5892	4488.72	3502.96	0.0206865
		107.387	0.112964	6038.28	0.923828	7214.55	28344.4	0.536749	19246.6	0.40758	24092.3	20726.7	0.584201	0.947334	0.079441	2383.04	0.917481
		107.452	0.771627	7407.54	0.904207	8736.98	0.223093	0.257512	8911.39	0.0203976	18699.4	10952.8	0.626499	0.899739	0.0779054	0.565793	0.901527
		107.517	0.515692	21951	0.418122	0.615591	12078.6	0.547501	6798.61	0.134469	3105.43	6990.81	0.247622	0.31752	0.333348	0.361206	0.838008
		107.582	0.299708	104032	0.448079	0.160969	49999.1	0.150832	5496.75	0.215094	0.732789	4252.76	5367.29	0.645304	0.658911	2827.38	0.804827
		107.648	0.843623	287022	0.0233402	2249.92	121734	0.0586385	0.482899	0.698329	0.108671	2930.4	21337.1	0.781922	0.379718	6308.29	0.273721
		107.713	0.569802	424206	0.0437572	0.712623	177239	2937.06	3786.52	0.0173044	0.00420455	4111.03	30935	0.284675	0.808357	6659.46	0.652493
		107.777	0.832819	333795	0.223995	3727.79	130233	2349.31	4385.89	0.432641	2259.91	3119.43	24793.7	0.220228	0.688338	13021.1	0.979495
		107.843	0.0868196	159819	0.419995	5320.94	69514.1	2441.49	8316.88	0.10768	0.757512	3044.69	10780.6	0.990458	2474.52	3489.95	0.255435
		107.909	0.327791	73582.7	0.0089989	13506.9	32462.3	2675.74	6198.99	0.0398377	3934.38	5123.94	5873.12	7187.79	9005.12	1241.74	0.118714
		107.974	0.846568	33455.7	0.704878	13162.5	28177	2767.06	6443.55	0.834668	6832.54	3929.22	0.21657	6493.11	9712.15	0.522809	0.85145
		108.038	0.493352	19070.8	0.610765	14594.9	18091.4	2665.5	3578.65	0.422845	3883.93	0.209849	0.550293	2943.14	10238.1	0.0884846	0.554333
		108.109	0.642606	12418.6	0.995865	11882.3	14656.7	0.592166	5936.86	0.0454513	0.602547	705.295	0.147627	2242.22	6942.72	0.648215	0.61626
		108.173	0.757803	8147.45	0.768905	2600.73	2940.21	0.373186	3661.6	0.279334	0.726386	0.401223	0.792464	0.835643	2783.93	0.00199068	0.946931
		108.237	0.354232	3239.47	0.948615	2984.73	0.158636	0.673786	801.479	0.210089	0.495495	939.428	0.166961	0.800358	2164.88	1293.87	0.837888
		108.302	0.55765	3685.14	0.778388	0.0113791	0.533486	0.283526	0.380693	0.961053	0.166346	1068.58	0.136511	0.940289	6518.03	4132.83	1055.3
		108.366	0.503455	3594.52	0.043204	0.653888	0.844384	0.680575	3103.41	0.122586	0.0119253	2950.76	0.0141336	0.995386	6911.5	8392.41	0.948075
		108.431	0.725447	0.75006	5109.6	0.126064	0.142554	0.208859	9414.75	0.811406	10435.6	2843.89	3351.22	0.271959	7557.96	32089.7	0.388373
		108.495	0.208563	11881.5	0.700132	0.238934	0.333734	0.989991	0.985486	0.433897	24037.3	3732.73	0.700601	0.393458	0.148111	92735.6	0.844573
		108.559	0.267355	0.664506	0.147711	0.412771	0.787225	0.225317	0.679399	0.510848	28116.9	0.501946	0.116017	0.0419378	0.56104	167756	0.373909
		108.624	0.994957	0.146114	0.972062	0.167885	0.570287	0.00153945	0.80859	0.928412	21913.5	0.0125664	0.215842	0.80352	0.712824	137346	0.631277
		108.688	0.312793	0.723758	0.167921	0.26143	0.631433	0.980975	0.279013	0.566024	17547.8	0.170721	0.411487	0.0296473	0.787823	75468	0.771013
		108.752	0.0251815	0.729085	0.775202	0.610429	6145.67	13710.4	0.724866	0.84328	13944.9	2528.28	0.0716601	0.876199	7663.86	39116.4	0.226573
		108.817	0.219055	0.0802035	0.0708761	0.700061	0.0369829	22193.1	0.706176	0.633627	0.843484	2569.2	0.322168	0.182966	0.496739	30718.5	0.871669
		108.881	0.494786	38804.4	5775.58	8370.95	0.835918	14403.7	0.100362	0.537452	0.0958968	0.892576	0.758578	0.28738	0.855587	29975.9	0.278781
		108.952	0.606413	35021.9	0.200327	20218	0.73793	19037	0.119758	0.422247	0.546105	0.636599	0.242553	13532.7	0.1478	17426.8	0.129782
		109.016	8695.53	36285.7	0.292084	38172	9300.27	46679.8	11201.8	0.281914	6310.4	0.857075	0.0358573	12202.5	10581.1	54521.8	0.847681
		109.08	12974.6	47392	11857.4	54990.1	38396.7	80257	21401.7	0.193431	10158.7	11242.9	0.849553	28949.6	21464	37738.8	10543.8
		109.145	26488.8	93443.1	25707.2	88971.6	70129.6	164219	31302.2	10871.2	23669	43306.5	12504.6	37341.1	74122.9	60692	26126.1
		109.209	71437.8	198485	42192.8	154374	141862	301652	48231	23840.6	25939.7	86600.1	11397.4	64758.7	110909	83185.4	48905.2
		109.274	72901.8	237662	63756.4	222187	156519	349009	58025.5	38033.1	14704.1	85461.5	16363.9	80877.2	132640	85162.7	47823.9
		109.338	57179.1	147550	31333.8	159336	123838	243770	48645.6	35303.4	27008.3	59527.9	12697.2	53488	90716.8	75981	27779.3
		109.403	75991.8	128433	0.788949	118607	99960.2	186766	40499.5	0.24303	13155.6	50335	0.607617	68514.8	85369.1	63399.3	35785.8
		109.467	60061.5	153900	26141.5	133182	119460	248700	24574.3	23830.7	38975.3	76963.5	16780.8	50223.7	78769.6	109811	28012.2
		109.531	114016	164413	68302.9	171717	129178	313262	84707	0.933397	63726	114462	0.644555	132629	105365	86017.5	58965.6
		109.596	163737	305687	91955.2	297416	235808	476770	123182	39905.3	101608	130756	53448.3	163619	160542	122505	82127.4
		109.66	284072	538566	175644	444225	356235	798826	195719	85810.6	119002	264060	87785.8	290911	281184	130008	148646
		109.724	655479	1.22272e+06	434453	1.07709e+06	850503	1.8304e+06	446955	186120	356903	641022	190204	672737	662422	237389	341768
		109.794	1.83993e+06	3233758	1.09505e+06	3030951	2252315	5342591	1.42172e+06	574195	882653	1.63108e+06	482103	1932120	1.86972e+06	602974	903988
		109.858	4.47187e+06	7.29935e+06	2.60358e+06	6.63618e+06	4.65668e+06	10988785	2.79968e+06	1.22155e+06	1.89227e+06	3.42185e+06	1.12935e+06	3.92985e+06	4422368	1.30936e+06	1.91823e+06
		109.923	8790679	15862289	5.3861e+06	14404523	11122284	24388862	6.23912e+06	2.35869e+06	4232020	8.30304e+06	2.24241e+06	8832124	8598212	3.08194e+06	4389973
		109.987	14303298	28017906	9875538	26498758	19355474	43812144	12004447	4.00678e+06	7.63811e+06	15216448	4689770	15298993	15990749	5.22113e+06	8905495
		110.051	21824098	40756612	14892062	38271628	28310158	65132056	16134781	7.71278e+06	11856465	20630516	7547931	23927186	24773944	8216370	13294419
		110.115	26760120	50349032	16667648	45656108	33820912	76765272	18785242	8618353	11993897	23637356	6.26663e+06	28441752	28057256	9815581	14621180
		110.18	31979644	54755440	19488104	52782636	40958684	86023048	22664940	9027202	13359844	26552744	6715285	31410052	30033116	9407590	16526287
		110.245	27178080	51049420	18912324	46662144	38073516	81866944	19642898	7964448	12493240	27904544	6466776	30410416	30594976	8786315	16854068
		110.309	18263858	41520932	13925243	40404272	28208130	66163064	15444617	6.35173e+06	10577136	21595764	6536686	22508278	22622260	6.78113e+06	12472125
		110.374	14474237	24303884	8259577	22679212	17018730	40538584	10358161	4.16458e+06	7409560	12439498	4129801	13678311	13220006	5.09345e+06	7.09824e+06
		110.439	7317459	13128043	4374163	11745085	8590777	20345012	5.43513e+06	2.06595e+06	3.28132e+06	6.7335e+06	1.61478e+06	7.40945e+06	8098116	1.86066e+06	3.70409e+06
		110.503	4.21579e+06	6970606	2.48997e+06	6396633	4.62742e+06	10382621	2747206	1.024e+06	1.93339e+06	3.43031e+06	964282	3.78297e+06	4090095	835574	2.09628e+06
		110.568	2.43692e+06	4679540	1.58974e+06	3.94236e+06	2.96662e+06	6745632	1.843e+06	786228	1.14829e+06	2.41025e+06	638728	2.38514e+06	2.49052e+06	864186	1.23388e+06
		110.632	1.78096e+06	2.97757e+06	1206758	2.87189e+06	2157234	4.45229e+06	1.2738e+06	464846	757197	1.62714e+06	519625	1.66059e+06	1.7074e+06	537312	831444
		110.696	1.33813e+06	2.37063e+06	752258	2.19391e+06	1.54702e+06	3647864	931093	388718	595099	1.08201e+06	365434	1.31736e+06	1.26549e+06	516357	643111
		110.761	1.14887e+06	1985729	764956	1.70513e+06	1.41218e+06	2869082	710157	245730	511128	1.01962e+06	340983	1.02462e+06	1014930	289991	512257
		110.825	856021	1.6963e+06	562344	1.51108e+06	1.13807e+06	2427209	643806	230872	444048	814674	246116	943377	979465	242545	442163
		110.889	854614	1666048	556175	1.40349e+06	1.03726e+06	2.17782e+06	622889	216739	351455	752849	229592	793600	789788	225674	466664
		110.954	683455	1.43328e+06	296521	1.22745e+06	892992	1.89214e+06	535305	137592	381113	622277	233726	648021	628922	198079	356221
		111.018	579821	1.11748e+06	146526	1.02462e+06	811903	1.46849e+06	460679	144098	316623	563467	165561	582792	556391	137379	322510
		111.082	460095	882525	188477	837867	742401	1297525	342700	104959	276822	443473	112792	558067	461456	165730	272989
		111.146	515121	883283	151786	757436	517035	1.289e+06	339480	151287	300649	337455	118330	489119	473010	127291	252903
		111.21	440432	923309	144944	736780	542186	1.22214e+06	337979	150438	268483	419471	113381	405384	505331	161256	212104
		111.275	429925	813948	196302	740985	527314	1151163	273085	146280	208266	387262	101817	473488	438945	171700	224508
		111.339	425772	753141	228071	668830	494603	1.12444e+06	292362	136471	235378	368259	88880	426344	389076	158556	234078
		111.403	358076	637205	172937	619973	441554	899434	246095	96033.4	171567	332933	90405.6	344675	353552	109834	181169
		111.468	195410	432831	136829	384817	302556	592929	162471	64560	113502	215755	57077.2	249844	258552	82704.2	132662
		111.532	149672	238990	82062.9	217873	200483	379019	84054.5	45154.3	54723	124549	24983.7	131532	136149	50646.8	81237.4
		111.597	99043.1	175845	46967	145615	116781	230745	54908.4	29633.2	42628.9	85162.1	25193.1	90046.7	89531.7	31692.9	38064.8
		111.662	62860	147935	35508.4	139334	112737	195132	61339.8	20269	26536.4	85099.8	22521.1	83161.9	79040.8	41313.7	32709.8
		111.727	82109	158083	53058.3	139486	122863	239795	60734.4	25147.3	40289.3	86179.8	22235.7	93576.2	84979.9	35831.8	51603.1
		111.792	113641	206014	69585	180823	126592	280575	80378.1	22958	49382.1	93092.9	22323.9	98840.2	109045	36171.1	60054.9
		111.856	117000	218909	68256.8	216688	161879	311720	103888	37129.1	51811.9	106804	25336.3	105328	99735.5	55092.3	57743.9
		111.921	117468	194987	63639.9	188431	120886	317220	83166.1	38098	40083.8	107599	15617.8	122190	113822	43388.7	45330.1
		111.986	68309.9	142109	32921.3	160110	113019	261299	67122	22704.2	32900	91604.4	29389.6	80795	91883.1	29897.6	40850.4
		112.051	83797.8	145622	46799	142594	89628.2	268194	68654.4	21808.8	36193.9	79311.9	33768	88383.2	96214.2	36834.5	45551.7
		112.116	80908.9	151875	75024.3	191763	94921.8	350444	86237	24391.4	53626.8	90125.9	36407.4	127977	119286	42271.9	52995.2
		112.181	121405	137912	80526	226219	92954.6	358279	83312.1	25953.6	59286.2	120925	33868.2	135864	132900	47827.2	46078.6
		112.246	73624	141746	69109.7	201241	85067.8	343272	81624.8	29267.2	52430.8	106577	29353.2	116466	130582	23403.9	48275.9
		112.31	96017.8	111332	61472.6	192640	91906.3	322241	84247.8	24097.6	60183.5	89226.1	31404.9	95471.5	110525	23703.2	43792.8
		112.375	63093.6	103009	54338.4	130477	70868.4	219472	49207.6	8302.6	33632	57617.2	21748.7	87025.4	84258.8	29674.4	24377.4
		112.445	32355.4	59644	25534	90421.3	49268.8	136027	34247.7	5806.44	16867.9	35112.2	11440.4	43755	34300.7	13561.3	18595.5
		112.51	29779.2	77213.3	24553.2	82112.8	50012.9	119220	28887.8	6248.5	17522.5	31995.5	9793.29	43191.7	40783.9	17448.4	19871.8
		112.576	46698.5	75878.8	23684.4	80957.2	57419.1	140335	31523.8	10349.6	20369.8	40330.9	5553.17	52739.6	48620.5	26161.8	25974.6
		112.641	50253.4	95953.4	37686.1	108698	62598.2	155736	40398.8	15560.6	22264.8	54052.8	5069.06	63606.4	61862.2	27367	29979.8
		112.706	60705.3	121797	33048.9	122991	86689.3	180403	39830.3	25414	29110	68790.5	16229.2	68555.7	71471.6	38044.3	26355
		112.771	75840.6	167337	36618.8	171895	122680	289170	56256.8	23838.1	27803.3	86552.3	22457.7	98530.9	100915	61898	31969.7
		112.836	36158	239645	28090.5	198420	166011	357795	26457.8	33849	31442.1	104577	28726.2	151941	141820	50414.4	19462.8
		112.9	54078.1	374576	0.0980448	392483	269868	581432	31321.2	59419.7	37043.8	151127	63717.3	206568	218548	55931.7	12879.6
		112.965	29406.5	518572	18776.4	530707	387064	870018	36475.6	75472.5	27672.3	220147	54940.9	331854	322783	91372.2	25575.3
		113.03	82455.6	848019	38857.8	858421	667168	1323994	56238.5	146537	31386.3	319888	115079	574307	474074	191666	42225.5
		113.096	122004	1.03996e+06	58677.1	979895	772524	1.66256e+06	76002.2	138259	62028.4	455827	128468	664762	648913	198946	65101.4
		113.161	243824	925700	135077	1.14283e+06	855704	1.71845e+06	162570	149702	136305	542774	190649	729783	638080	211014	108355
		113.225	565800	959997	409068	1.66971e+06	856827	2.04302e+06	349294	161751	289838	763431	239044	1.0558e+06	724714	602890	262325
		113.295	893342	438217	557944	1.76367e+06	685437	1.3963e+06	602724	66208.4	397928	860552	288915	1.09526e+06	447403	535598	428532
		113.36	1.12901e+06	155446	616954	1.91523e+06	369384	824603	739939	11767.8	491568	812150	250821	989122	295853	525711	582759
		113.424	690897	90894	453967	1.25602e+06	204120	423946	557610	6583.62	374099	570528	176558	758294	161081	417669	339293
		113.489	376090	25122.3	287134	770356	98642.7	163309	320838	0.900344	245398	355780	111154	486373	82450.6	368911	257839
		113.554	249832	20659.2	187252	543972	55588.4	78907.8	213180	3776.64	149685	234681	59116.9	296170	31154.8	246293	143429
		113.619	197327	19936.9	150003	440470	39485.2	62620	174999	2581.61	119129	190326	54203.9	247344	40110.4	205259	128519
		113.684	309852	30687.3	204123	597255	60325.7	80808.5	254065	2110.58	173365	252619	80611.6	356752	38709.6	247819	172052
		113.749	376317	67989.4	257142	604560	83314.8	158411	302822	4960.46	215110	286100	114006	352768	68617.5	302636	230474
		113.813	225000	73419.6	163321	450291	88608.8	149826	175126	0.755842	127060	190224	54836.8	279923	68748.5	206565	137080
		113.878	145468	75224.7	101996	281383	79205.2	150547	97759	9196.08	80822.6	114077	49024.8	160645	59079.2	78687.1	69327.2
		113.942	126852	82429.6	75107	210994	63738.5	159265	73114.6	0.589819	64057.6	100555	34836.4	115576	60235.7	92326.1	59276.7
		114.006	88118.5	74144.8	72324.6	205877	64924.7	148572	75060.5	0.180084	52625.7	121169	35630.6	107372	48318.4	47606.8	40104.4
		114.071	75418.8	98683.7	12616.6	157200	63493.6	164924	55442.9	0.267604	44472.9	69121	18333.3	90360.4	53633.6	60633.7	41357.6
		114.141	45814.7	86079.8	35936.4	143888	88162.2	177395	47513.4	15077.2	24409.6	62652.5	24173.8	84228.1	43973	57676	32701.8
		114.205	64754.1	102279	21389.5	121018	68598.9	155851	50624.2	18563.1	26287.4	66581.2	48059.2	76400.3	47697.3	54486.7	25066.2

## Sheet: Figure 2c
Figure 2c
		EGFR_T693			EGFR_S695			EGFR_S991			EGFR_S995			EGFR_Y998			EGFR_S1104			EGFR_Y1110			EGFR_S1120			EGFR_S1166			EGFR_Y1172			EGFR_T1191			EGFR_Y1197
	Log2dilution	r1	r2	r3	r1	r2	r3	r1	r2	r3	r1	r2	r3	r1	r2	r3	r1	r2	r3	r1	r2	r3	r1	r2	r3	r1	r2	r3	r1	r2	r3	r1	r2	r3	r1	r2	r3
	4.3219	23.5128	23.4789	23.524	23.37	23.289	23.4244	26.2646	26.061	26.0138	26.033	25.8641	25.6595	26.2668	26.2636	26.3029	25.8958	25.8583	25.8937	22.4562	22.4263	22.4392	25.0618	24.9265	26.2482	21.4343	21.4673	21.4907	21.6025	21.6253	21.7244	24.5189	24.4341	24.4367	23.9881	24.0079	24.0679
	3.3219	25.1684	24.7426	24.7962	24.8727	24.6466	24.6875	27.3759	27.3452	27.2914	27.1717	27.0564	27.0275	27.5304	27.3051	27.284	27.3239	27.1546	27.1644	23.9366	23.7746	23.7683	27.2484	27.1394	27.1807	23.5132	23.3555	23.3944	23.2439	23.2198	23.2186	25.8341	25.5977	25.6701	25.2657	25.1888	25.2507
	2	26.87	26.8495	26.7357	26.7618	26.8013	26.6672	29.1129	29.0987	28.8177	29.0383	29.0593	28.7781	28.7997	28.7781	28.7959	28.5581	28.5719	28.5284	25.2952	25.264	25.2697	28.6737	28.6824	28.6811	26.1205	26.2107	26.176	25.5866	25.6729	25.6322	27.0195	26.9609	26.9432	26.573	26.469	26.4793
	1	27.517	27.3279	27.408	27.469	27.2631	27.3965	30.1165	30.1406	29.811	30.2019	30.2078	29.9092	29.8566	29.8726	29.8985	29.2997	29.3385	29.31	26.1158	26.1616	26.1402	29.5699	29.5721	29.5994	27.5447	27.5106	27.5323	26.9573	26.8584	26.9154	27.7707	27.7868	27.8705	27.3196	27.2993	27.432
	0	28.4756	28.1458	28.0498	28.3291	28.3694	28.0273	30.92	30.8886	30.8833	31.046	31.0253	31.0477	30.5832	30.5541	30.5817	30.0414	30.0344	30.1081	27.1151	27.1329	27.1573	30.51	30.5004	30.5712	28.2462	28.2777	28.2382	27.7871	27.8064	27.8	28.7813	28.8118	28.7649	28.3717	28.4068	28.341

## Sheet: Figure 2d
Figure 2d
		probability cutoff
	Dilution	0	0.25	0.5	0.75	0.9	0.99	0.995	0.999
	1:1	156	150	147	147	145	142	132	127
	1:2	155	150	148	145	143	142	128	120
	1:4	153	147	145	142	139	135	122	118
	1:10	147	135	131	131	126	122	116	110
	1:20	144	132	127	124	119	118	106	100

## Sheet: Figure 2e
Figure 2e
	Mean measured retention time	Library retention time
	85.484	86.4148
	82.6804	83.4989
	55.4691	56.936
	55.4775	56.936
	101.838	101.568
	36.8013	37.3187
	69.565	70.4335
	69.5253	68.9399
	70.4576	70.8113
	108.238	107.524
	98.1985	98.7664
	61.8895	64.5013
	65.5776	62.4971
	58.8035	60.9346
	58.7634	60.9346
	80.2344	79.3764
	80.2393	79.3764
	75.2616	76.0341
	75.2662	76.0341
	81.4395	80.164
	77.9349	77.7927
	77.932	77.7927
	86.5871	87.8451
	86.5315	87.8451
	83.5687	84.3984
	83.5087	84.3984
	62.4213	56.198
	53.8305	56.198
	57.5528	56.762
	58.1172	56.762
	93.9955	90.9792
	93.9388	90.9792
	99.0145	99.5063
	99.0171	99.5063
	56.7427	57.689
	46.8277	46.3675
	113.543	114.067
	101.518	101.369
	116.658	116.346
	95.4776	94.0746
	52.5348	54.6037
	51.9533	54.6037
	110.18	110.023
	119.053	118.423
	64.4048	64.2038
	36.4638	37.9926
	132.177	131.762
	132.185	131.762
	66.1164	65.9527
	66.1705	65.9527
	105.724	104.489
	105.691	104.489
	85.0544	83.7077
	121.533	120.529
	138.046	139.552
	137.935	139.445
	131.914	131.514
	133.375	133.435
	124.678	123.365
	121.249	123.365
	121.286	120.354
	121.257	120.354
	137.479	139.356
	137.89	139.356
	139.178	141.108
	74.5963	75.4448
	106.809	105.047
	106.769	105.047
	68.4598	68.2947
	37.8477	38.3301
	47.4436	46.9457
	35.6058	36.2607
	35.5713	36.2607
	86.31	87.6415
	86.278	87.6415
	97.9964	91.5356
	95.6432	91.5356
	97.992	94.3342
	98.0191	94.3342
	93.2941	90.807
	94.1154	90.807
	92.6724	90.541
	98.4552	98.9638
	98.4649	98.9638
	87.6163	88.6065
	57.8538	58.5719
	49.0797	48.5673
	70.5591	71.6934
	70.4981	71.6934
	132.813	132.612
	68.2298	67.6654
	69.1446	68.5864
	115.471	115.25
	123.887	121.045
	52.2146	54.0457
	46.0687	46.0179
	51.8105	53.4129
	65.7518	65.5276
	114.68	114.728
	114.666	114.728
	93.8885	90.9349
	93.9171	90.9349
	71.5348	71.2962
	78.7039	78.3509
	78.7062	78.3509
	90.4235	89.9148
	90.4302	89.9148
	29.4905	31.6539
	84.3073	80.7532
	81.6573	80.7532
	96.0909	95.7997
	96.0887	95.7997
	119.93	119.138
	119.919	119.138
	117.871	117.426
	117.878	117.426
	36.1815	35.8692
	65.3024	65.2272
	65.349	65.2272
	70.2763	69.7043
	70.2405	69.7043
	39.8049	40.5964
	39.772	40.5964
	48.0313	47.4773
	116.895	116.404
	107.065	103.892
	104.62	103.892
	92.7854	90.5582
	54.4867	56.4051
	54.4559	56.4051
	130.364	129.591
	132.629	132.311
	132.601	132.311
	131.843	131.357
	68.6143	68.5105
	103.324	103.28
	103.4	103.28
	108.524	105.996
	109.276	105.996
	107.577	99.3931
	107.563	99.3931
	63.6132	63.6093
	55.3055	56.6784
	112.445	113.342
	111.627	112.53
	112.055	113.012
	53.9311	55.6015
	82.825	83.2809
	82.927	83.2809
	65.9514	65.5372
	53.1676	55.3134
	62.957	63.2556
	62.9951	63.2556
	75.4758	76.2409
	72.9466	73.4397
	93.138	90.7256
	75.0569	75.8855
	75.0199	75.8855
	82.3273	82.4211
	82.2861	82.4211
	100.941	101.017
	100.813	101.017
	71.4134	71.4862
	48.7556	48.7114
	48.7689	48.7114
	148.377	152.794
	148.316	152.794
	61.4237	61.9369
	66.3216	65.9823
	50.2582	49.7245
	114.331	114.452
	122.141	125.343
	115.797	115.457
	67.8778	67.5488
	53.0171	54.8637
	61.325	62.3186
	83.8953	84.5831
	78.9936	78.5872
	78.9935	78.5872
	39.5305	40.4264
	35.2305	35.2415
	133.261	133.108
	42.277	42.0785
	41.257	42.0785
	40.3089	40.9113
	40.8321	40.9113
	69.9926	69.7122
	70.9764	70.8776
	68.6824	68.5801
	68.6909	68.5801
	99.4212	99.8665
	99.3901	99.8665
	52.0924	53.0964
	53.1907	55.2935
	53.1764	55.2935
	53.2708	54.8392
	54.5737	56.0556
	96.9758	97.7524
	124.89	122.354
	123.739	122.354
	43.1429	43.487
	43.056	43.487
	85.7977	86.9076
	85.8217	86.9076
	89.6728	90.3317
	91.8053	90.3317
	89.9648	89.7124
	89.6409	89.7124
	91.8053	90.0975
	132.446	131.946
	87.2145	88.3324
	87.1957	88.3324
	128.697	127.445
	131.969	131.501
	47.8285	51.3937
	45.212	51.3937
	69.6798	69.5974
	69.6855	69.5974
	77.5995	77.6115
	72.6354	72.7253
	124.938	123.461

## Sheet: Figure 2f
Figure 2f
	1:1	1:2	1:4	1:10	1:20
	-2.914	-5.998	-7.196	-9.649	-11.125
	-2.783	-4.338	-7.196	-8.885	-10.152
	-1.975	-4.214	-7.196	-8.743	-9.852
	-1.377	-3.437	-6.723	-8.436	-9.575
	-1.254	-3.18	-6.627	-7.656	-9.364
	-1.096	-3.167	-6.579	-7.609	-9.325
	-0.696	-2.901	-6.123	-7.438	-8.799
	-0.655	-2.737	-6.019	-7.353	-8.661
	-0.582	-2.337	-5.35	-7.083	-8.509
	-0.554	-2.306	-5.005	-7.057	-8.506
	-0.509	-2.306	-4.886	-6.97	-8.311
	-0.483	-2.306	-4.741	-6.846	-8.076
	-0.473	-1.952	-4.656	-6.768	-8.01
	-0.449	-1.946	-4.498	-6.52	-7.903
	-0.401	-1.731	-4.419	-6.396	-7.735
	-0.341	-1.633	-4.167	-6.343	-7.569
	-0.34	-1.611	-4.004	-6.076	-7.292
	-0.339	-1.589	-3.985	-6.065	-6.79
	-0.264	-1.531	-3.946	-5.902	-6.709
	-0.254	-1.514	-3.633	-5.843	-6.564
	-0.249	-1.502	-3.386	-5.71	-6.557
	-0.222	-1.374	-3.376	-5.489	-6.225
	-0.209	-1.324	-3.163	-5.089	-6.146
	-0.202	-1.3	-3.091	-4.941	-6.044
	-0.201	-1.29	-3.045	-4.832	-6.009
	-0.188	-1.274	-2.946	-4.779	-5.989
	-0.182	-1.27	-2.937	-4.733	-5.978
	-0.159	-1.238	-2.902	-4.651	-5.977
	-0.146	-1.209	-2.786	-4.57	-5.754
	-0.146	-1.19	-2.674	-4.457	-5.484
	-0.129	-1.147	-2.477	-4.106	-5.484
	-0.12	-1.142	-2.378	-3.974	-5.367
	-0.12	-1.119	-2.319	-3.953	-5.217
	-0.113	-1.119	-2.282	-3.939	-5.179
	-0.11	-1.119	-2.237	-3.939	-5.093
	-0.11	-1.118	-2.231	-3.883	-5.036
	-0.1	-1.117	-2.2	-3.881	-5.011
	-0.098	-1.116	-2.197	-3.87	-4.985
	-0.083	-1.089	-2.167	-3.837	-4.938
	-0.076	-1.059	-2.148	-3.747	-4.888
	-0.048	-1.056	-2.125	-3.703	-4.808
	-0.038	-1.053	-2.085	-3.681	-4.78
	-0.038	-1.05	-2.076	-3.654	-4.778
	-0.035	-1.048	-2.016	-3.567	-4.73
	-0.03	-1.047	-2.016	-3.559	-4.7
	-0.026	-1.031	-2.015	-3.54	-4.695
	-0.021	-1.022	-2.012	-3.511	-4.694
	-0.021	-1.019	-2.008	-3.493	-4.662
	-0.013	-1.008	-1.991	-3.448	-4.606
	-0.006	-0.996	-1.979	-3.423	-4.53
	-0.005	-0.991	-1.929	-3.413	-4.526
	-0.002	-0.976	-1.922	-3.401	-4.524
	0.003	-0.967	-1.918	-3.385	-4.455
	0.005	-0.966	-1.912	-3.371	-4.449
	0.005	-0.953	-1.903	-3.339	-4.441
	0.006	-0.948	-1.897	-3.337	-4.431
	0.015	-0.947	-1.889	-3.336	-4.431
	0.017	-0.929	-1.881	-3.325	-4.431
	0.018	-0.928	-1.866	-3.32	-4.426
	0.032	-0.927	-1.859	-3.307	-4.425
	0.042	-0.925	-1.851	-3.277	-4.398
	0.042	-0.921	-1.848	-3.252	-4.398
	0.048	-0.902	-1.832	-3.249	-4.355
	0.048	-0.901	-1.816	-3.212	-4.352
	0.051	-0.894	-1.815	-3.199	-4.339
	0.058	-0.887	-1.811	-3.196	-4.327
	0.06	-0.884	-1.81	-3.152	-4.325
	0.062	-0.884	-1.802	-3.138	-4.322
	0.068	-0.872	-1.8	-3.105	-4.308
	0.07	-0.871	-1.799	-3.089	-4.305
	0.075	-0.867	-1.782	-3.082	-4.295
	0.076	-0.861	-1.768	-3.07	-4.206
	0.078	-0.86	-1.757	-3.067	-4.191
	0.079	-0.855	-1.752	-3.067	-4.181
	0.08	-0.852	-1.748	-3.067	-4.179
	0.081	-0.841	-1.739	-3.04	-4.152
	0.084	-0.835	-1.731	-3.029	-4.103
	0.085	-0.834	-1.719	-3.007	-4.098
	0.085	-0.832	-1.712	-3.003	-4.06
	0.087	-0.816	-1.711	-3.002	-4.06
	0.102	-0.808	-1.705	-2.989	-4.017
	0.102	-0.785	-1.699	-2.989	-4.006
	0.108	-0.783	-1.696	-2.984	-4.003
	0.113	-0.765	-1.693	-2.975	-3.937
	0.117	-0.754	-1.654	-2.975	-3.935
	0.124	-0.754	-1.646	-2.975	-3.897
	0.139	-0.753	-1.645	-2.973	-3.897
	0.142	-0.753	-1.623	-2.929	-3.861
	0.156	-0.746	-1.565	-2.912	-3.822
	0.162	-0.738	-1.559	-2.888	-3.816
	0.167	-0.738	-1.559	-2.884	-3.814
	0.171	-0.738	-1.556	-2.845	-3.802
	0.174	-0.737	-1.546	-2.826	-3.802
	0.175	-0.737	-1.545	-2.826	-3.753
	0.175	-0.733	-1.537	-2.752	-3.726
	0.182	-0.729	-1.527	-2.75	-3.726
	0.183	-0.726	-1.509	-2.703	-3.726
	0.185	-0.725	-1.507	-2.671	-3.71
	0.196	-0.711	-1.505	-2.671	-3.705
	0.196	-0.704	-1.467	-2.669	-3.673
	0.196	-0.7	-1.456	-2.662	-3.667
	0.206	-0.697	-1.444	-2.662	-3.66
	0.21	-0.682	-1.444	-2.662	-3.65
	0.21	-0.68	-1.437	-2.655	-3.645
	0.217	-0.678	-1.437	-2.646	-3.628
	0.218	-0.659	-1.433	-2.639	-3.604
	0.221	-0.655	-1.426	-2.631	-3.602
	0.222	-0.655	-1.426	-2.627	-3.591
	0.222	-0.635	-1.426	-2.619	-3.591
	0.227	-0.631	-1.416	-2.59	-3.591
	0.231	-0.621	-1.413	-2.574	-3.53
	0.248	-0.62	-1.39	-2.519	-3.474
	0.264	-0.62	-1.387	-2.506	-3.473
	0.266	-0.62	-1.385	-2.488	-3.451
	0.271	-0.62	-1.377	-2.483	-3.427
	0.271	-0.62	-1.377	-2.417	-3.395
	0.293	-0.611	-1.377	-2.375	-3.374
	0.299	-0.611	-1.37	-2.372	-3.342
	0.325	-0.61	-1.354	-2.363	-3.339
	0.33	-0.602	-1.317	-2.351	-3.309
	0.349	-0.597	-1.307	-2.333	-3.303
	0.362	-0.591	-1.305	-2.318	-3.291
	0.37	-0.565	-1.302	-2.308	-3.257
	0.426	-0.562	-1.294	-2.275	-3.248
	0.43	-0.562	-1.281	-2.274	-3.227
	0.442	-0.555	-1.273	-2.272	-3.208
	0.443	-0.554	-1.267	-2.258	-3.189
	0.452	-0.552	-1.257	-2.256	-3.156
	0.508	-0.551	-1.235	-2.178	-3.085
	0.508	-0.543	-1.22	-2.152	-2.382
	0.536	-0.54	-1.211	-2.096	-2.106
	0.536	-0.539	-1.195	-1.508	6.429
	0.536	-0.534	-1.185	-1.056
	0.54	-0.526	-1.155	-0.024
	0.554	-0.524	-1.145	1.582
	0.557	-0.517	-1.137	7.959
	0.646	-0.504	-1.137
	0.811	-0.503	-1.137
	0.923	-0.494	-1.12
	1.072	-0.489	-1.094
	1.18	-0.48	-1.073
	1.454	-0.463	-1.066
	1.645	-0.46	-1.063
	1.726	-0.423	-1.021
	1.726	-0.405	-0.691
	1.726	-0.388	1.401
	3.549	-0.369	2.107
	5.646	-0.353	2.83
		-0.287
		-0.154
		2.548
		3.206

## Sheet: Figure 2g
Figure 2g
	1:1	1:2	1:4	1:10	1:20
	0.21	0.08	0.33	0.23	0
	0.32	0.21	0.34	0.45	0.35
	0.32	0.28	0.4	0.45	0.42
	0.36	0.44	0.42	0.45	0.52
	0.39	0.51	0.42	0.99	0.56
	0.39	0.6	0.57	1.47	0.66
	0.43	0.6	0.63	1.78	0.7
	0.5	0.6	0.66	1.78	0.71
	0.53	0.67	0.67	1.8	0.72
	0.64	0.68	0.78	1.9	0.73
	0.68	0.69	0.8	2.01	0.74
	0.68	0.7	0.83	2.21	0.74
	0.68	0.7	0.88	2.32	0.75
	0.72	0.72	0.9	2.35	0.79
	0.73	0.72	0.92	2.4	0.86
	0.82	0.89	0.96	2.46	0.88
	0.86	0.92	1.02	2.76	0.88
	0.87	0.96	1.1	2.81	0.89
	0.89	0.98	1.1	2.83	0.92
	0.89	1	1.14	2.95	0.99
	0.89	1.07	1.15	3.02	1.01
	1	1.09	1.17	3.05	1.01
	1.03	1.11	1.28	3.05	1.01
	1.06	1.12	1.28	3.19	1.03
	1.06	1.12	1.32	3.22	1.04
	1.13	1.14	1.35	3.22	1.07
	1.16	1.19	1.35	3.45	1.08
	1.22	1.24	1.35	3.53	1.08
	1.23	1.26	1.36	3.58	1.08
	1.28	1.27	1.39	3.83	1.09
	1.28	1.27	1.39	4	1.09
	1.29	1.27	1.41	4.07	1.12
	1.3	1.28	1.41	4.33	1.16
	1.38	1.36	1.44	4.35	1.22
	1.4	1.36	1.48	4.54	1.26
	1.42	1.36	1.49	4.66	1.27
	1.42	1.4	1.5	4.74	1.32
	1.45	1.42	1.5	4.91	1.37
	1.47	1.43	1.52	5	1.41
	1.5	1.44	1.53	5.01	1.41
	1.52	1.46	1.53	5.07	1.45
	1.64	1.47	1.6	5.1	1.48
	1.64	1.47	1.62	5.14	1.5
	1.65	1.49	1.64	5.17	1.5
	1.65	1.5	1.64	5.22	1.51
	1.66	1.55	1.65	5.29	1.51
	1.67	1.59	1.66	5.32	1.51
	1.68	1.61	1.69	5.33	1.52
	1.72	1.66	1.71	5.34	1.62
	1.75	1.66	1.76	5.35	1.77
	1.81	1.72	1.77	5.35	1.85
	1.85	1.76	1.79	5.36	1.91
	1.93	1.78	1.81	5.37	1.95
	1.98	1.8	1.83	5.55	1.96
	2.05	1.81	2	5.59	1.99
	2.05	1.93	2.01	5.77	2.13
	2.13	1.98	2.03	5.88	2.14
	2.13	1.99	2.03	5.88	2.29
	2.13	2.04	2.08	5.95	2.31
	2.14	2.04	2.08	5.99	2.43
	2.21	2.05	2.08	6.14	2.44
	2.22	2.05	2.13	6.27	2.47
	2.24	2.25	2.15	6.34	2.51
	2.24	2.37	2.17	6.38	2.54
	2.26	2.44	2.19	6.53	2.56
	2.27	2.49	2.22	6.57	2.86
	2.28	2.49	2.3	6.61	2.87
	2.28	2.52	2.34	6.71	2.9
	2.32	2.55	2.36	6.73	2.96
	2.34	2.57	2.38	6.78	3.1
	2.35	2.63	2.55	6.78	3.12
	2.36	2.65	2.57	7.24	3.24
	2.37	2.65	2.7	7.35	3.31
	2.43	2.7	2.79	7.35	3.31
	2.44	2.86	2.81	7.46	3.37
	2.45	2.86	2.97	7.97	3.45
	2.54	2.96	2.98	8.05	3.64
	2.6	3.05	2.98	8.09	3.74
	2.63	3.08	3.11	8.09	3.76
	2.64	3.23	3.14	8.13	3.77
	2.68	3.24	3.2	8.17	3.77
	2.74	3.27	3.67	8.2	3.78
	2.75	3.31	3.67	8.31	3.85
	2.75	3.42	3.67	8.51	3.95
	2.79	3.43	3.72	8.52	4.15
	2.84	3.47	3.8	8.56	4.36
	2.89	3.48	3.81	8.79	4.44
	3.02	3.51	3.84	8.83	4.5
	3.05	3.51	3.95	8.87	4.53
	3.09	3.54	4.02	8.88	4.54
	3.23	3.58	4.04	8.94	4.64
	3.26	3.58	4.17	8.97	4.66
	3.4	3.58	4.22	9.33	4.7
	3.52	3.75	4.22	9.47	5.54
	3.52	3.75	4.23	9.56	6.04
	3.52	3.96	4.35	9.7	6.1
	3.56	4.04	4.45	9.78	6.76
	3.91	4.06	4.47	9.96	6.86
	4.07	4.19	4.47	10.02	7.62
	4.16	4.38	4.47	10.4	7.94
	4.16	4.4	4.61	10.4	8.2
	4.16	4.4	4.65	10.6	8.96
	4.39	4.42	4.73	11.32	9.16
	4.39	4.43	4.95	11.45	9.37
	4.39	4.59	4.98	11.83	9.44
	4.45	4.73	5.11	12.74	9.44
	4.51	4.98	5.42	13.03	9.64
	4.75	5.02	5.5	13.03	9.67
	4.81	5.12	5.5	13.03	12.86
	5.08	5.31	5.5	13.04	13.13
	5.11	5.36	5.6	13.13	16.52
	5.17	5.43	5.68	13.14	17.53
	5.28	5.79	5.7	14.01	18.09
	5.35	5.82	5.81	14.39	19.77
	6.18	6.17	6.03	15.49	20.52
	6.2	6.61	6.13	16.47	49.39
	6.31	7.11	6.43	16.7	54.73
	7.53	7.16	6.72	18.65	75.76
	7.72	7.26	6.99	20.72	77.16
	7.73	7.34	7.94	21.28	79.94
	8.01	7.74	8.06	29.42	86.6
	8.22	7.76	8.15	30.68	173.21
	9.15	8.02	8.83	37.16
	9.36	8.02	8.86	80.09
	9.58	8.02	9.92	125.83
	9.79	8.07	10.5	134.17
	10.84	8.8	11.14	134.17
	12.47	9.29	13.37	134.17
	12.54	11.16	22.37	136.33
	13.81	11.4	22.37	143.06
	14.06	12.24	22.37	154.23
	15.36	13.36	28.76	173.21
	15.97	14.91	30.03
	18.46	15.98	33.82
	23.36	15.98	40.68
	33.92	15.98	52.21
	39.28	22.31	67.91
	57.32	23.97	79.47
	60.75	30.66	82.14
	61.11	42.39	82.84
	67.18	70.83	88.55
	71.73	73.7	93.7
	72.33	81.65	126.26
	82.28	82.65	136.88
	84.29	85.83	156.03
	158.74	96.73
		102.28
		161.96

## Sheet: Figure 3a
Figure 3a
	ProteinGroups Proteome library	ProteinGroups Phosphoproteomelibrary
	Q86TV6	Q5T6V5
	Q9UGQ3	Q7KZI7
	O95071	Q6DT37
	Q9ULQ1	O43166
	Q6P1N9	P55285
	P43243	Q14247
	P54725	Q06210
	Q9Y6D9	P08238
	Q99549	Q9UJM3
	Q9HCK8	Q92597
	P01023	Q6ZRI6
	Q99973	O60716
	O60216	Q8NFC6
	O76003	Q01804
	Q8TCS8	Q99733
	Q96IU4	O15439
	P05423	P48634
	Q96FZ2	Q9UQ35
	P50851	Q16666
	Q8NF50	Q8IVF2
	O00161	Q9UIG0
	O60716	Q9UPT8
	Q6WCQ1	Q14527
	P28799	Q15424
	Q9BQA1	Q15154
	Q9Y399	Q9UIF9
	P20701	Q9H6Y2
	Q5TA45	O43719
	Q709C8	P46821
	P22001	Q9HC35
	Q96RW7	Q9UKM9
	P51659	P30622
	Q9HCC0	Q09666
	Q6NZI2	Q9UIF8
	Q9NUD5	P54727
	P02538	Q9Y467
	Q8IW52	Q6ICG6
	Q99570	Q9Y2K5
	O60763	Q9H501
	Q9Y4L1	P29317
	Q9Y4K3	Q9Y485
	O60826	Q8WUY3
	P22003	Q5R3F8
	Q9NS84	P55196
	P09693	Q92614
	O96009	Q9Y6M7
	Q15149	Q7L2J0
	Q8TBB5	Q9H7P9
	P31942	Q9UHR4
	P13647	P11388
	Q14766	Q12851
	Q9NRN5	Q08752
	O60941	O94854
	O14964	P15408
	Q13813	P19174
	Q53F19	Q9BW71
	Q6XUX3	Q9ULG6
	O60313	P35568
	Q96PE3	Q6PKG0
	P35573	Q5JTV8
	Q9GZZ9	Q08945
	Q7Z478	Q96NY7
	Q9Y4W2	P49321
	Q16363	Q969T4
	Q9H3H3	Q9H3N1
	Q9UP83	Q86TB9
	P18583	P46100
	O76076	P53814
	O94913	Q9UHD8
	P05413	Q99856
	Q08499	Q9BXW9
	Q9BZF9	Q63HK5
	Q8WXH0	Q86YP4
	Q16531	Q9P2F8
	O95490	P23528
	Q15746	Q7Z4V5
	P02549	Q7Z422
	Q9NTX5	P18206
	Q9Y697	Q7Z6Z7
	P21912	Q9UP95
	Q15070	Q12888
	P41214	Q8TEA8
	Q2M1Z3	P42167
	Q9H6A9	Q05209
	Q14315	Q13796
	Q99715	Q9P2G4
	Q9H583	P09874
	Q9Y3D9	Q9Y6Y8
	O95182	Q16643
	Q04864	Q8NDI1
	P43304	A7KAX9
	P12814	Q6P996
	Q13613	Q9UQE7
	Q09666	Q5T4S7
	Q9NZU5	Q86U86
	O60603	Q13153
	Q24JP5	P68402
	P35612	O94842
	O15294	Q96RU2
	O15460	Q9UKV3
	P22413	Q8WYQ5
	Q96BY6	P20042
	P02671	Q8IWN7
	P07339	O75475
	Q9UKK3	Q13428
	Q9Y4C8	Q9BQE9
	O94769	Q9BV36
	Q9NUW8	Q9P0P8
	Q96NT0	Q8WWQ0
	P07357	O15014
	Q9Y6C9	Q5THK1
	Q8N8A2	Q9BQG0
	P05165	Q08J23
	P49279	P35221
	P16157	P80723
	Q9Y2D4	P43243
	P40121	Q9UJV9
	Q9UIW2	Q96T83
	P51608	Q6ZV73
	Q14697	Q4VX76
	Q9UPS6	Q8IYB3
	Q9H223	Q9UQC2
	P53985	Q5T1M5
	Q9NVE7	P48764
	O75592	Q9UJ14
	P31513	P35251
	Q8N2U9	O43598
	Q12979	P08581
	P22897	Q12802
	Q9P266	P10644
	O60890	P78545
	P28289	Q9C0C2
	P20023	Q9Y6X9
	Q9NY47	Q6R327
	Q9Y6N5	Q96T23
	P48736	O75976
	O94811	Q6IC98
	Q9NXE4	Q8N556
	Q9UKE5	Q86V48
	Q92556	Q96QT6
	Q9BXP5	P41229
	P35749	Q15276
	P06213	Q9H1B7
	Q15019	Q14103
	Q8WVB6	Q96PE2
	O14646	Q9H4B6
	Q96KQ7	O14639
	P02545	Q86U44
	P01008	Q13029
	O95757	Q01082
	P01024	P49588
	Q9UBB9	Q8TAQ2
	P29375	Q9UER7
	P49788	Q7Z333
	P02751	Q9HCH5
	Q9H244	P27824
	O43491	O43237
	O00471	Q0JRZ9
	Q9HCE3	Q1KMD3
	Q13751	Q9UGV2
	O75487	Q13610
	P43250	Q8TF01
	Q96EK7	Q14934
	Q9H3R0	Q5JRA6
	P50993	Q9UPN3
	O95248	P54284
	P49711	Q15022
	O14920	Q9H788
	Q9UL18	P46013
	P16444	Q14498
	P22695	O75962
	Q8N3G9	A4D2B0
	Q99698	Q6P2E9
	Q02252	Q2PPJ7
	Q9Y3A5	O15427
	P38919	Q9NRX5
	Q9P035	O00192
	Q9BZE2	Q9Y4K4
	P02766	O60238
	Q9H1A4	Q16204
	Q14974	Q14566
	P51570	P35269
	Q9H3P7	O75367
	Q13201	P17812
	Q8IWJ2	Q9P1Y5
	Q9H814	Q9BUA3
	P12270	P78559
	Q7Z5L7	Q9HA82
	O75643	Q92538
	P02743	Q92974
	P25942	Q96SB4
	O94887	Q8WWM7
	P61626	Q9ULE0
	Q9UHD2	Q8IVE3
	O14497	Q49A88
	Q9Y6D0	Q53SF7
	Q12884	Q9H307
	Q6ZUJ8	P40855
	Q8TAL6	Q9NWS9
	Q16822	O94911
	Q8N7H5	Q969E4
	P01009	P46108
	Q9NTJ5	Q8TER5
	Q13349	Q99798
	O43148	P48382
	O95870	P46087
	Q9Y6B7	Q8TE77
	Q92738	Q7Z3J3
	Q6PIU2	Q86VR2
	O95685	P50502
	O43674	Q6IQ55
	P53671	Q9NRY4
	P61019	P98196
	Q15036	Q6ZU35
	Q5TZA2	Q86WB0
	Q9Y4G6	Q8WU17
	Q9NVV0	Q9UPX8
	P07358	P82094
	Q9NZM1	Q86VY9
	O75391	Q8IVL1
	P02768	Q9P265
	O95613	Q14683
	O75164	P30307
	Q8NBM8	Q12929
	P09960	Q15652
	Q96PE1	Q9Y6D5
	Q9P2D0	P67809
	P51888	O95249
	O95425	Q8N9T8
	Q6BDS2	Q9HCD6
	P33527	Q9P206
	P21675	O15034
	Q30134	Q9H334
	Q8IUD2	Q96T60
	Q9NY15	Q9BZQ8
	O95684	P24534
	Q8NFQ8	Q9H330
	P18065	Q9Y294
	Q9BXN2	Q8IXK0
	O75165	O14523
	Q9UKX5	Q9Y3L3
	O15439	Q96S90
	P17181	Q9NUQ6
	Q9NXN4	P46379
	P61165	Q9Y2F5
	Q12923	Q6ZMZ0
	Q9HCD6	P10072
	O60711	P30050
	Q14008	Q8WWI1
	Q9UJZ1	P11171
	Q15942	O00470
	P08473	A6QL64
	Q96K83	Q9NRI5
	Q8NG11	Q9NPH3
	Q9Y679	Q15651
	Q13769	Q9NYF8
	Q6N069	Q9UHW9
	Q969T3	Q8N3X1
	Q9C0K0	O60318
	Q9HCN4	Q5JTH9
	O95466	Q8TDB6
	Q9BWS9	Q96ST2
	Q96RQ9	Q13131
	O60486	Q8IZE3
	Q9BUF5	P01833
	Q9NY97	Q5SW79
	P17301	Q96JM3
	P19320	Q96PU5
	O95980	Q96MY1
	Q8IUX7	Q9H875
	Q6P995	O95155
	Q96Q05	P25205
	P35625	Q96QR8
	Q9UKF7	A0MZ66
	P46736	P53396
	P00734	O95049
	Q8IZ81	P52756
	Q9Y6U3	Q9H2Y7
	Q96RP9	Q9P219
	Q8N4C7	Q9Y4F5
	Q9UPU7	O95251
	Q96A35	Q8TE68
	P46367	O95759
	Q8NI36	Q9Y4F1
	O60674	Q9NQB0
	O75530	Q14160
	Q96QH2	Q3YEC7
	Q9H0J9	Q9NTI5
	Q6ZV29	Q9NPQ8
	P30622	Q6RI45
	Q6ZS30	O15085
	P21757	O15231
	Q5VZ89	Q9BRD0
	P22033	Q8WUA4
	Q14393	P53667
	Q9C0D5	Q08357
	P58335	Q5VZK9
	P29279	O60841
	Q8WXE0	P41236
	P17948	Q13451
	Q4ZHG4	Q96KN1
	Q5T7N3	Q9UN36
	O95696	Q9UMZ2
	Q96SN8	P11274
	Q96MM6	Q9H6Z4
	Q9Y4B6	O14976
	Q99943	Q9UPN4
	Q9UHW9	Q8TF72
	Q02153	Q9BUB4
	Q9HCE6	P35716
	P49792	P18615
	P10643	Q86YS7
	O94788	O43493
	Q5T7B8	Q8N163
	O00602	Q5UIP0
	Q00341	Q7KZ85
	P11498	Q96A65
	P08133	Q9BXF6
	P03952	Q15788
	Q15555	Q12959
	Q96Q42	Q9H814
	Q9Y5A7	O60231
	Q03167	Q7Z401
	Q86W42	Q9NYQ6
	P42345	Q5JPF3
	Q8NCM8	Q13371
	Q9BXM0	Q99767
	Q96TC7	Q9NZN5
	P23510	Q9NWQ8
	Q8TBZ3	Q9UKY1
	Q92567	Q9Y2D9
	Q8IUD6	Q96PE3
	Q9NZB2	Q9NQC3
	P10253	Q8TEU7
	Q13144	P17041
	P03951	Q9UQ49
	P51511	Q13480
	Q9UHV7	Q969R2
	P21695	Q9BY89
	P04003	Q14CW9
	Q9Y618	Q12756
	Q99439	P11717
	P55196	Q14203
	O94832	Q8NCJ5
	O95622	P24588
	Q9BXC9	Q12923
	Q9H792	Q93062
	Q16610	Q14693
	Q86U28	Q5T9C2
	Q8TF66	P22314
	Q15276	Q969F2
	O15083	Q86UW7
	O43791	Q92793
	Q9P1Z2	Q765P7
	Q8TDR0	Q5VV41
	Q9NRB3	Q5TH69
	Q5BJD5	Q9H6K5
	Q15742	Q8NBJ4
	O15230	O75592
	Q460N5	P52948
	Q92570	Q13017
	P04278	O43432
	Q15750	Q6GQQ9
	Q9BQG2	P55210
	P08758	Q96C24
	Q562R1	P20020
	Q9P291	P27816
	Q0VF96	Q9ULG1
	O00291	O60934
	Q8N8Y2	Q7Z460
	P53618	Q15223
	O43299	Q5VWQ8
	P08603	P53367
	Q9UJW0	Q8TDJ6
	Q5T4S7	Q5ZPR3
	O43426	O43684
	P08670	Q03169
	P55072	O75909
	P15509	Q7Z417
	Q13439	B2RUZ4
	Q03154	Q9H7C9
	Q6UWH4	P27448
	P02788	Q04656
	Q9NRG9	Q9H2G2
	Q96QZ7	Q7Z3B4
	P12314	Q96HH9
	P09238	Q9H0B6
	Q9UGP4	Q9H1H9
	Q6Y7W6	P29323
	Q66K79	Q16637
	Q9UBF8	P78347
	P05106	Q9NUE0
	Q8TC07	Q9C040
	O75970	Q96L96
	Q9NR97	Q8N9U0
	Q99758	O14578
	A3KMH1	Q96JM7
	Q92621	Q02952
	Q86XS8	O94916
	O95967	O15403
	Q8TC05	P31749
	Q7Z7A1	Q8IWW6
	Q6NT16	Q9H0G5
	O60687	P49006
	P55010	O15357
	Q8WXW3	P11137
	Q69YW2	Q8N2U9
	P24821	P46937
	P19105	Q9H981
	P39900	P31629
	Q9NQ75	Q92859
	P35052	Q9UEW8
	Q3YBM2	P49023
	Q6UXH9	P42684
	Q12767	Q02880
	Q9NWM3	Q5TBA9
	Q9P2D3	Q9BZ95
	O60245	Q9Y4E1
	Q0ZGT2	Q9Y519
	Q92626	Q96CW6
	Q96MD2	A6NC98
	Q9UKV8	O75362
	O00217	Q9BTU6
	P04196	Q99569
	Q92859	Q9UPU9
	Q9BRS2	Q8NG66
	P06756	O94885
	Q9BQF6	Q8N3C7
	Q13107	Q9P2D1
	Q6UUV7	P06213
	Q01469	Q12982
	O43149	Q9NQ66
	Q3KQV9	Q68CZ2
	P41159	O15488
	O95819	P29966
	P35442	Q8NC74
	P23469	P02549
	Q9HCU0	Q8IY33
	Q8IUL8	Q6IA17
	Q01974	Q658Y4
	Q9UDT6	Q9NRA8
	Q9ULI3	Q9UIK4
	Q9NRA8	P06756
	Q9NUB1	O60503
	Q9UPT8	P52926
	P50454	Q5T200
	Q03001	Q9Y2I9
	Q9NQ88	P62753
	Q8WXG6	Q96NM4
	Q08495	P78527
	O60921	P80192
	Q9Y2G3	P23634
	P45974	O00159
	P19634	Q05682
	Q8NHP6	P43005
	Q86XK2	Q13136
	Q9NZJ7	Q9Y4J8
	Q9P000	Q86VM9
	P06314	Q8N1I0
	Q13315	Q15435
	Q6IA17	Q12948
	Q9NU19	Q13009
	Q9UPN3	Q9HCE3
	P07996	Q5VT06
	P42167	Q9NVU0
	Q8ND30	Q6ZRS2
	P13611	Q7L4I2
	Q53HC0	P20810
	Q8IY26	P16070
	P51531	P51991
	Q15042	Q9UEY8
	Q96HC4	Q8NHG8
	Q8NCP5	P30414
	P20138	Q6P1L5
	Q6UY14	P49662
	Q15436	O60930
	Q0VD83	O00512
	P19838	Q92625
	Q13459	O94875
	Q16799	O95425
	Q7L211	P19532
	Q8WVM7	Q12774
	A6NHR9	Q96B97
	P10588	Q7L014
	Q9UHL4	Q9P258
	Q07889	P24385
	P52209	O14967
	Q8WYP3	Q6VMQ6
	Q96QT6	P30048
	Q8N3U4	Q4V328
	Q96S66	O15327
	Q13867	Q96JK2
	Q9NUJ3	P07910
	Q9HD89	P51116
	O43294	Q8WUB8
	P01042	Q9ULT8
	Q7Z3D6	Q4VC44
	Q96KR6	Q9H0H5
	Q92896	Q6WKZ4
	O00754	Q9P2K3
	P29016	Q9BX66
	Q7Z3B3	Q96P50
	Q8TC92	O15446
	P50213	Q68DQ2
	Q8N8Z6	Q13615
	Q9NU22	Q8N684
	Q8IVF7	Q9C0B5
	O75529	Q9Y5S2
	Q14031	Q99728
	O00584	Q6N043
	O15372	Q12841
	Q8N543	Q9H0S4
	P42338	Q8NFH8
	Q13573	Q3KQU3
	Q9UL33	Q86SQ4
	P55008	Q96ED9
	O75448	Q8TDS4
	Q96DF8	P78536
	Q9NR28	O60229
	Q12768	O95359
	P06396	Q14677
	P16234	Q9HD42
	O94925	Q9Y365
	P08253	P60484
	P12829	Q92797
	Q9NR99	Q5THJ4
	Q8N3Y1	O60832
	P16871	Q9NZU0
	Q00978	Q659A1
	Q8IVE3	P57768
	Q92599	Q9BRS8
	Q14137	O60293
	Q8NCG7	Q9P1Q0
	Q5JSL3	Q15032
	P58658	Q86VS8
	Q9NP31	Q9UGU0
	Q8WWN8	Q5VZL5
	Q8WUM0	Q12955
	Q9NYU2	Q504Q3
	P35579	Q70CQ2
	Q8TEV9	Q8NFP9
	Q9NXF1	Q7Z6E9
	Q9NRY5	P45973
	P30484	Q03164
	P17661	Q9UPW6
	Q96G03	P20700
	O60841	Q8TDY2
	Q9P2W9	Q9H3H1
	Q15139	O95684
	P18084	Q9H4G0
	A0FGR8	Q86UW6
	P26196	Q9P2M4
	Q9NR16	Q8NG27
	Q8NCJ5	P23497
	Q86WG5	Q99594
	Q8TEM1	Q92922
	Q8N122	Q8N806
	Q96PY5	O75385
	O94929	Q15334
	Q9C0E8	P29353
	Q8IWB7	P49674
	Q06455	Q9H4L7
	O15131	P48431
	Q96QU8	Q9ULH0
	Q15080	Q9UNF1
	Q01118	P35367
	Q8IXB1	Q96MW1
	O95342	Q13263
	O15013	O75376
	Q96I59	Q4LE39
	Q7Z6I8	Q76FK4
	P50440	Q674X7
	P41279	Q6UXF1
	P21333	P37173
	Q96L91	Q93008
	Q8N3P4	P10398
	Q14204	Q9Y2I7
	P36543	Q5VT25
	P07602	Q9H8Y8
	Q9Y5Q9	Q96T37
	P26440	Q7Z589
	Q9NW97	Q6PL24
	P07814	Q8TBC5
	P09972	Q7Z591
	A2RUS2	Q9H3Q1
	P09913	Q15361
	Q86U38	Q9H8U3
	Q8N3D4	P55287
	Q9UK61	P40425
	Q9UN36	O75037
	Q14432	Q15464
	Q86U70	O15079
	Q8WTT2	Q8WWN9
	P26006	Q8TD26
	Q9Y5X2	Q96A57
	Q16647	Q9Y4K1
	P29466	Q5JSH3
	Q14789	Q9NR55
	P04114	Q13469
	Q9H2M9	Q9UJF2
	P01614	Q9NZU5
	Q9UH99	O43609
	Q9H4Z3	Q13425
	Q96EE3	Q8IZ41
	P05156	Q7Z434
	Q9BQ67	Q86X29
	Q717R9	Q8TED9
	Q15063	Q9HCE7
	Q06190	O94804
	Q9BQ24	Q8NEN9
	P17858	Q8N0Z3
	Q9GZN1	Q9C075
	P07099	Q7Z6J6
	P04843	Q8IWU2
	P63151	Q9ULD0
	P58753	Q96FS4
	P62136	Q27J81
	O75817	Q8NB15
	Q9Y4D7	Q96B23
	O14976	Q9UJU5
	Q04721	O75864
	Q9Y592	P46939
	Q9NXR8	Q9BUQ8
	P08519	P0DI83
	P21980	Q01484
	Q8IYB8	Q9Y6D6
	Q86UX2	Q4ADV7
	Q5TBA9	Q9P2R6
	P78357	Q14CS0
	Q5QJ74	Q8NE01
	Q86TH1	Q5VSG8
	Q71U36	Q15596
	Q9P2F8	P63104
	Q9BRZ2	Q9H0U9
	Q8NEW0	Q9H4A5
	Q14BN4	Q9Y2X7
	P21281	Q6AI08
	Q9UKC9	P05787
	Q14767	P23771
	Q16602	Q96N06
	O95810	Q9H992
	P48960	Q96JG6
	P21964	Q6ZS17
	Q14554	Q92786
	P21796	Q4AC94
	Q96SI9	P49815
	Q12972	O60763
	Q6V0I7	Q9NR82
	Q96QA6	Q92945
	Q8IX04	P42694
	O00203	Q5T0W9
	P08069	A1XBS5
	Q9NNW5	O94988
	Q92538	Q9NZQ7
	P29992	O15344
	O94875	Q8NFA0
	Q5PSV4	O43426
	P59998	Q9H6S0
	Q96BJ3	Q9UQL6
	Q9Y6C2	Q8WWH5
	P17931	P04792
	Q9NR12	Q9UKI2
	Q8N2M8	P63165
	Q8WVT3	Q9UH62
	Q6NY19	Q9H1E3
	P00747	O00499
	P46940	O00178
	Q9Y450	Q9NQS7
	Q8NF91	Q14814
	Q07960	Q96RF0
	P13639	Q9GZY8
	P12694	Q9NRF8
	Q9UMR5	Q9H5H4
	Q9P0K7	Q96CF2
	P98160	P30411
	O94804	Q9BST9
	P41240	Q9Y2I6
	Q9BXR6	Q9Y2H2
	P33151	O75164
	P11177	Q13188
	Q9UNS2	Q14676
	P49368	Q7Z5K2
	P78527	Q7Z404
	P09651	Q8IXJ6
	P22105	Q9NX20
	Q9HC36	Q6P597
	Q13523	Q13045
	P48449	O75449
	Q93008	Q96MH2
	P29401	Q9H7N4
	Q99933	Q9NPG3
	P26641	O60271
	P07711	Q9H4I2
	Q6ZMP0	Q96AX2
	P12111	O15234
	O75533	Q9NZJ5
	P51665	P0DJ93
	Q9H078	Q04726
	Q92665	Q9P2M7
	P05164	P42858
	Q9UHB6	Q13586
	Q96MF7	Q9C0B0
	P12109	P07814
	Q9UMS4	P49768
	Q13501	Q9H6X4
	Q8TBP5	Q01130
	Q96QR8	Q18PE1
	O00186	Q9H4L5
	O75369	P19634
	P61009	Q9H6U6
	P24468	Q6UXH1
	Q99733	P10636
	P48723	O00161
	P02774	Q8IV36
	Q8TDZ2	Q9HCJ0
	P00450	Q99590
	Q15526	P28347
	Q05707	Q9P1Y6
	Q9H3P2	P07196
	Q9NX24	P38159
	Q14157	Q8IY81
	P12110	Q14C86
	P52272	O76080
	P62495	P52594
	Q96AG4	Q9Y282
	P11586	P35611
	Q8NFH3	Q8NI08
	P08236	Q16659
	P14209	Q6ISB3
	Q13561	Q8IWV8
	Q15393	Q9UKN8
	Q96AM1	Q8N5P1
	Q96AX1	Q9ULH7
	Q14141	O94953
	P60709	P07947
	Q08211	P48730
	P14868	Q9Y618
	O00399	Q9Y2K7
	P85037	Q9Y6M1
	P53708	Q86T65
	Q03701	O75410
	Q96B49	P84157
	Q63ZY3	O00515
	A0PJW6	Q969Z4
	Q9NV88	Q8N573
	Q6NVY1	Q9BYV8
	Q9NXV6	Q32P41
	A8TX70	P43007
	Q14520	P53004
	Q9UNZ2	A6NEL2
	Q9UBR2	P23396
	Q9BQE5	Q5VT52
	P07737	P12270
	Q9H981	Q9NV70
	Q7L576	Q96GX5
	Q9BSF4	Q15648
	Q14103	Q96HP0
	P13798	P49736
	Q5VSL9	Q6P9H4
	Q7Z6J4	Q6ULP2
	O00468	Q6P6C2
	Q96LD4	Q96JQ2
	P08397	O94887
	Q86XA9	Q13424
	P24723	Q9Y6X4
	Q01484	Q9NSY0
	Q13825	O75781
	Q13330	A6NFI3
	P43378	O14974
	Q9H2A7	Q9Y6K1
	Q9Y6Q2	Q5T5U3
	P52594	O95747
	O00534	Q8NEV8
	Q6ZS81	Q8N1G0
	O14775	Q13435
	Q9NYK5	Q14153
	O14936	Q9C073
	Q96C36	P02545
	P20700	P07948
	P23458	P52292
	P23284	Q02241
	P22392	O60353
	O14617	Q9Y2W1
	Q16134	P16401
	Q13616	Q5TCZ1
	Q9H0A0	Q8NEJ9
	Q96QC0	Q86W92
	O75147	Q14244
	Q13510	Q9P0V3
	Q8IUR6	Q9H792
	Q15629	Q96AY2
	Q13435	Q8IZL8
	Q9BU23	Q12830
	P15880	O60291
	P22626	O43566
	O43439	Q00537
	O14562	Q9Y259
	Q8N392	Q86X27
	P46779	Q8IZ21
	A1A4S6	O60341
	O60493	Q99613
	Q96BP3	Q00688
	P30533	Q5T481
	Q9NPL8	P51858
	Q9UKY4	Q9BZF1
	Q08378	Q9NWV8
	Q9NRZ7	Q70EL4
	Q5VWP2	P05114
	Q8WW59	Q8TCN5
	Q9BTW9	P02686
	Q01433	P43699
	Q53FA7	Q86UU0
	O14683	Q99592
	O00221	Q69YN4
	P02790	Q9NYV4
	Q07954	P85037
	Q674X7	P47712
	P17987	Q96N67
	P07942	Q15059
	P11678	Q9UPP1
	O14828	Q14168
	Q6I9Y2	Q96D71
	O15085	Q9Y4H2
	Q8TE56	Q70E73
	Q01081	O94886
	P11717	O75151
	Q86VS8	P26045
	A3KN83	O14497
	Q9H8E8	Q86UP2
	Q15208	Q16629
	Q8WUI4	O15400
	Q8IYS5	O95685
	P47897	Q92609
	P35609	Q6WCQ1
	P43652	O43194
	P61601	Q96HE7
	Q8TEU7	Q9BVG4
	O14773	O75131
	Q6UX71	P51159
	Q92954	Q13275
	Q13363	Q9Y3P9
	Q7RTP6	Q8NHV4
	Q9ULT0	P83369
	Q8IX19	Q969V6
	P02654	O60268
	Q96AZ6	O95721
	Q8WXE9	Q9Y5J1
	P52564	Q6ICB4
	Q86YR5	Q9H706
	P10398	Q9ULJ8
	O95249	Q6ZS30
	Q9ULG1	Q8TAF3
	Q8TED0	A1L162
	Q05682	Q96T58
	P28331	O14867
	Q86T90	Q8N201
	Q9HDC9	Q9BVJ6
	Q96EY7	Q6VY07
	Q92625	Q86UV5
	P51687	Q9BYE7
	P11182	Q15811
	P09917	Q9C0D5
	O43813	O95171
	Q14112	Q8N2F6
	Q13823	P55011
	Q9Y3U8	Q5T1R4
	A1X283	O60264
	P20292	O95696
	Q8TCD5	Q15910
	Q9Y4F5	B2RTY4
	Q02818	Q9Y2Q0
	Q5HYK3	P22059
	P22732	Q99829
	Q8NFD5	Q9BZV1
	O15381	Q96HN2
	Q8NEJ9	Q14517
	P02679	Q9P2Y4
	Q8IYI6	Q7L8J4
	P35555	Q8NEB9
	P24928	Q9NS37
	Q7Z6I6	A6H8Y1
	O94964	O14686
	Q8TDJ6	O60292
	Q5S007	Q5JSZ5
	P00488	Q9Y6R1
	P17676	Q8NEL9
	Q9UM47	Q9NPB6
	P26678	Q8WZ73
	Q96SW2	Q15311
	O95965	Q8N3E9
	P22670	O75351
	Q86SQ7	Q8IZ40
	Q96JH8	Q5T5P2
	Q14258	Q9UH99
	Q9H0W9	Q96ST3
	Q9Y2G8	Q9BWT7
	Q8N6G6	P55042
	Q92785	Q96IZ0
	Q5U651	Q8IW50
	P00736	Q9NU22
	Q9BPX7	Q96RK0
	Q8IUR7	Q9H5J0
	P01859	Q7Z2Z1
	O75882	O60239
	Q96DZ1	Q13330
	A6NMZ7	Q9NX95
	P54198	P29320
	Q9NP87	P55265
	O75173	Q9Y2H5
	Q969K4	P54725
	Q9Y2F5	Q8IZD2
	Q92805	Q6KC79
	Q9BSJ8	Q96LC9
	Q9NUL3	Q9Y388
	Q86Y82	Q8IX90
	Q96M27	Q9Y5B0
	Q9UHN6	Q9H5V7
	Q9H254	Q5T3F8
	P52848	P16615
	Q9Y6R7	P78332
	Q9Y6X3	Q9HB09
	Q10713	Q96S44
	Q7Z3V4	P29375
	P62701	Q8NAX2
	Q8N2S1	Q92835
	O75116	Q8TAA9
	Q92608	Q9NQC1
	Q8NB50	O14920
	P78347	P0C7T5
	Q15811	Q93084
	Q7L1W4	Q7Z3E2
	Q99519	Q02078
	Q53T59	P08729
	P02008	P35658
	Q8N0W3	Q9HDC5
	Q8TAM2	Q9BQ70
	Q9C0C2	Q8WTV1
	Q6F5E8	Q9BXI6
	Q13242	Q8WVC0
	P98095	O15294
	Q9UGT4	Q9HCL2
	P49326	O95714
	Q7Z2T5	Q86W56
	Q9NQZ5	Q86XZ4
	P54646	O00170
	Q5SVZ6	Q6UUV7
	O94911	Q8N350
	Q12805	Q9BXB4
	Q9UMS6	Q9NVD7
	O95243	Q8IY63
	P20594	Q9P0M6
	Q5VZE5	P09086
	Q92484	Q96NY9
	O00461	Q9UGU5
	O00267	Q9Y5B9
	P53667	Q9ULL1
	Q15643	Q9Y4G8
	Q9BUJ2	Q8WXG6
	Q96FN4	Q86TN4
	Q9Y692	Q96S99
	Q96L92	Q9C0H9
	Q6KC79	Q8NI27
	Q08426	Q8NC51
	Q0D2I5	Q13557
	Q14517	Q15390
	P40925	P98175
	Q8NBI6	Q9UGR2
	Q14005	Q5TB80
	Q92610	Q6NSI3
	Q99996	Q86YS3
	Q86X76	Q5VUJ6
	Q69YN4	P49916
	Q9UBP0	Q9ULU4
	Q8NBU5	Q15751
	Q9H0E9	O75363
	Q13356	Q6GYQ0
	Q9UQP3	Q9NRG0
	P22694	O75122
	P25705	Q14157
	Q8IV53	O75420
	O43182	P02452
	Q8NFT2	Q9Y520
	Q9UJV3	Q92541
	Q9UIQ6	P56945
	O43432	P05067
	P18031	Q86X02
	Q96JB2	Q6ZW13
	Q15046	Q96BN6
	Q9NR09	P55072
	Q8IX12	O43581
	Q9H0V9	Q9NXR1
	P02730	Q6NWY9
	P62269	Q9UPS8
	Q9Y286	Q9UJX6
	P19801	P49796
	P08648	Q96J02
	Q9NUQ8	Q13363
	Q155Q3	O43151
	O60437	P48681
	P61981	Q96S59
	P60484	Q8WXH0
	Q8WYL5	Q14919
	Q69YQ0	P56962
	P41218	Q9H246
	Q9UPN9	O75179
	Q9NWR8	Q9C0I3
	Q13643	Q8TBA6
	P20702	Q9UPQ3
	Q8NCE2	Q96IF1
	Q7Z3T8	Q00536
	P02649	P04049
	O14948	Q5VUA4
	Q9UBQ7	P13716
	Q9Y2R0	Q6AI39
	Q969G3	Q8N122
	O75339	Q6F5E8
	Q8WVM8	O43347
	Q96H20	Q86W50
	Q9Y217	Q8WXH2
	Q8N697	P49368
	Q5GLZ8	O94986
	P98171	Q9ULM0
	Q86SQ9	Q9NVI1
	Q9P121	Q9NYZ3
	Q14162	P26373
	P01031	P45880
	Q15027	Q9Y320
	Q6Q0C0	Q9NQG5
	Q92823	P09651
	Q7LDG7	Q9BWG4
	Q8N264	P06400
	Q8IVH8	Q9ULD2
	O95202	Q8NE71
	Q15678	Q6UB99
	Q6P4R8	Q9H6Y5
	Q9UBV2	P07900
	P00352	Q8TF74
	O00507	Q9P246
	Q8IVS2	Q8WXI9
	Q8IYQ7	P98082
	Q9Y6W3	O75822
	Q8N4C8	O43765
	P61758	O94979
	Q12769	E9PAV3
	Q5SW79	Q96M11
	O94759	Q9NZL4
	Q9HBG7	Q6UN15
	Q9NVH6	Q9Y2D8
	Q9P265	O00459
	Q07065	Q9UK58
	Q9ULH1	O43896
	Q8TED9	O14979
	P05538	Q8TEP8
	Q9NRK6	Q9ULD9
	Q9BQS8	Q14185
	Q7Z6M4	Q9UJZ1
	Q5K651	O75815
	Q9Y4E8	O43439
	Q8IZD4	Q8WU79
	Q9P2A4	Q8NFG4
	P49407	Q99501
	O00206	Q9Y4D8
	P33176	Q9NV58
	Q86T65	Q5TC84
	P02748	Q9Y2K6
	P50897	Q9Y5T5
	Q14168	Q96P48
	Q8IXL6	Q9P2D0
	Q02985	Q96C34
	Q9BT40	Q9NQX3
	O75154	Q9NUY8
	P52630	O75446
	Q96DX4	Q99549
	Q6NWY9	Q9Y3E7
	Q9UGM5	P50851
	Q9NPI6	Q96A49
	Q9Y6J0	P55884
	Q9NUA8	P55085
	Q9P0U4	Q14004
	P42229	Q14699
	Q96JX3	Q08AE8
	Q9NRR4	Q07157
	Q9Y5M8	Q13541
	Q9UNY4	Q96CC6
	P50336	Q99996
	Q16853	P78310
	Q86UU1	O43303
	O96011	O95817
	Q9BTV7	P41208
	Q8N8R7	Q15149
	Q9HB19	Q9NYI0
	Q8N8L6	Q8TEQ6
	O43252	P78312
	Q8NA72	Q9H8G2
	Q9NRF8	Q9Y666
	Q8NDA8	P23511
	Q8TDX6	Q9BRR8
	Q96GP6	Q86XP3
	Q8NB49	Q99700
	Q5W0B1	P31323
	O60296	Q86SU0
	Q9NQT8	P24928
	Q99638	Q9UHB6
	P49746	Q9BTC0
	Q6V1X1	Q86TV6
	O43157	Q6Y7W6
	Q9NZC3	Q9NX94
	A5PLN9	Q9UJX2
	A8MWY0	Q05397
	Q93088	Q9NSY1
	P82664	Q2TAZ0
	O14974	Q9Y6Y0
	P08240	P08195
	Q2VPB7	Q8TF76
	Q9UGM3	Q9ULJ3
	Q6P158	Q14195
	P07332	Q96KM6
	P49116	Q7RTP6
	O43670	Q13596
	Q6UXG8	Q9NQ84
	P01137	Q8NI35
	A0JNW5	Q3B726
	Q02108	O43399
	P23786	Q13177
	P48740	Q8IVT2
	P05091	P25054
	A0AVI4	Q9C0D6
	Q8N3I7	Q8TEW0
	Q96T58	P34947
	P13645	Q9BZL4
	Q5VV42	P81877
	Q9P0L2	P05388
	O95294	Q9UPS6
	Q02318	P57060
	Q5JTV8	Q8IV63
	Q9H6B4	Q9UMN6
	P13796	Q12912
	Q96II8	Q15637
	Q2M385	Q12872
	Q8WZ60	P49327
	O00192	Q5VTR2
	Q70CQ2	O75170
	Q96EK9	Q9UQ88
	Q9BVA6	Q13464
	O94851	Q9P270
	Q15029	P61129
	Q8TEA7	Q8IV56
	A6NI72	Q13563
	Q9C0B7	Q86VX9
	Q5QJE6	O00267
	Q8IY18	P12107
	Q8N720	Q15042
	O43264	Q15054
	Q96KC8	O15320
	Q9UKM9	P49585
	P17026	O15173
	P29474	P49407
	O94921	Q8NF91
	P03956	Q9ULM3
	O95363	Q32MZ4
	Q9Y6R0	Q86TI0
	P20042	Q9HAF1
	Q5T5Y3	P49802
	Q6DKJ4	Q6NUJ5
	O15320	Q9P2K5
	P98175	Q76L83
	P58397	O14647
	Q96Q07	Q8N370
	Q6DHV7	Q13112
	P55160	Q9NP74
	P23467	Q8IWS0
	Q9Y2W1	Q9UBB9
	Q68DK2	Q9Y5B6
	Q96QB1	Q96S94
	P13671	Q92934
	Q9Y2Y8	Q8IXS8
	P50552	Q6NZY4
	P61018	Q8NDV7
	Q8IV36	Q9NQW6
	Q6ZMZ3	Q99460
	P78318	Q9UBC2
	Q9UJA9	Q5SYE7
	Q14678	Q00613
	P23743	Q9Y3S1
	A8MW92	Q5VZ89
	A8MXV4	Q9NPI6
	O00478	Q96Q15
	P11279	O14986
	Q03188	Q3ZCQ3
	Q8TD26	Q92903
	O95445	Q14789
	Q13614	O43583
	Q14699	Q70EL1
	Q6VN20	Q4G0J3
	Q9BZV1	Q9H4A3
	Q9UMW8	O43741
	Q9Y5Z7	Q8NEG4
	Q9NVS9	Q8WZA1
	Q9HAS3	P25440
	P42858	Q9BXL7
	P19823	Q05655
	P21709	Q8NEZ4
	Q8N960	Q9Y6Q9
	Q9P2L0	Q8N8N7
	P24592	P56211
	P25940	O00264
	O60565	Q8NDX1
	Q53GG5	Q6PJG2
	P35527	Q96E09
	P10809	Q9P2N6
	Q6P3W7	Q8NG31
	Q9UKP4	Q9P2E9
	Q5T2T1	Q92615
	O14786	P78356
	Q8IY33	Q9UK76
	Q00610	P21359
	Q9Y644	Q07960
	Q8WYP5	Q6ZNJ1
	Q9BSD7	O43149
	O43861	Q96GN5
	P23919	Q5QP82
	P51149	Q8IUW5
	P13667	Q9H6T3
	Q93034	P48552
	P49748	Q9Y5P4
	Q8IWV7	Q9Y6I3
	Q08AF3	Q14807
	Q9Y228	Q9UGJ0
	Q8N436	Q8IX15
	O75688	Q68DK7
	Q9BYN0	P18887
	Q2M389	Q9NZM3
	Q9ULT8	Q92613
	P05166	Q9UNF0
	Q6ZUM4	Q15459
	P35542	Q96KR1
	O94813	O95819
	P52948	Q9BUZ4
	Q9P0K1	Q9NP66
	P30101	Q8TBP0
	O75151	Q96KC8
	Q9BXF6	O94762
	P50895	Q6P1R3
	Q01201	Q8N1G4
	Q15067	P05387
	P01834	A1L020
	Q7Z3K3	Q9NVT9
	Q86VQ6	Q8WYP3
	O43586	Q659C4
	P11277	P40818
	P47755	Q12857
	O60318	Q8N302
	Q9HAC7	Q9Y2H0
	Q9H7N4	Q9HB20
	O95487	Q8NBU5
	Q14573	Q6IPM2
	Q3SYG4	Q8IX29
	P98194	Q9ULH1
	Q32P28	Q5T5Y3
	P42765	Q6NYC8
	P12277	Q8NBR6
	Q9UKG1	Q86SQ0
	Q9UBG0	Q2VPK5
	Q8N1F7	P62070
	P30740	Q96A00
	Q9NQT4	Q14980
	Q9NQX3	Q99543
	P02724	Q8NF50
	Q96A49	P00533
	P04844	Q9Y3Q8
	P29083	Q8IX07
	P62805	Q9H6A9
	Q96S86	O60256
	Q9NZA1	Q9ULV0
	Q92542	Q7Z2K8
	P08294	Q96HH4
	Q9UL25	O14513
	O94901	Q01167
	O00194	Q6UUV9
	Q9HBL0	Q9BXY0
	Q9NQC3	P18583
	P42166	Q9BQK8
	P25789	Q96Q45
	Q05048	O94888
	Q9H2W1	Q6RW13
	O95084	O15164
	P07225	P29590
	P09668	Q15029
	Q15691	P49810
	Q9H8Y8	Q8N3D4
	O43747	Q8TDD1
	Q96TA1	Q8IWQ3
	P49257	Q8N6N3
	P51610	Q92508
	P04075	Q9Y5S9
	Q9Y240	P35659
	P46531	Q9Y2B1
	Q9BQ52	Q8N554
	Q9H832	O95197
	P84098	Q9ULC8
	Q13563	Q14151
	Q9NSU2	Q5R372
	Q8WVN8	P05186
	O95630	P42345
	Q9Y2A7	Q5TEJ8
	Q8NBJ9	Q6NUK4
	Q9H2G4	O00409
	O43920	Q9HAW4
	P47224	Q96AT1
	Q9Y3D7	Q147X3
	Q8NI27	A0FGR8
	Q96DX5	Q9BQQ3
	Q2T9J0	Q4KWH8
	Q9UP95	Q9Y6J0
	P35869	Q7Z2W4
	Q6ZNJ1	Q8TF44
	Q8WUQ7	O43815
	Q15397	P42356
	Q9BX95	Q6PKC3
	Q6P2Q9	P42685
	O75525	O95071
	O14745	O00273
	Q9NX74	O43290
	Q9H6Q4	Q9BTC8
	Q7Z3E2	Q99704
	O60645	O95208
	Q8N3C0	Q96JY6
	Q9NV96	P51610
	P11802	Q9HAU0
	P35606	Q99988
	Q01082	Q8IY92
	Q14289	O75113
	P78344	Q5T011
	Q14683	Q6EEV4
	O43361	Q5H9M0
	Q10570	Q8WWY3
	O75023	P41212
	P10827	Q96SI9
	Q96HP0	Q04637
	O00159	O43242
	P62140	Q5T2T1
	Q9H9G7	O00257
	Q96BW9	Q08495
	Q9H8T0	O15209
	Q96C11	Q8IX03
	Q5KU26	Q9NWH9
	P16070	Q8TES7
	Q92835	P40306
	Q9NXD2	Q8WY36
	P27635	Q969H4
	P04229	Q9UPZ3
	Q8TE76	O60447
	Q9UBN7	O75154
	Q6PML9	Q8TBB5
	P52943	Q6ZMB5
	Q9H6R3	Q8WZA9
	P53814	Q9P260
	P11215	Q9H1C4
	Q9H6T0	Q14766
	Q9NRZ5	Q14469
	P61160	Q9BVT8
	Q9Y4K0	Q8NCU4
	O00622	Q14258
	Q15366	Q9UFC0
	Q99719	O43822
	Q8NHG8	Q4KMP7
	Q6NXT6	Q6L8Q7
	P11940	P52739
	Q9UKV5	Q70EK8
	Q5T5C0	Q96QD8
	Q8NE86	Q9H0D6
	O60884	P51532
	Q9BR76	Q99618
	O75923	Q9Y3Z3
	P16615	Q9BWH6
	Q6P589	Q92900
	O43242	Q96SN8
	Q9UII4	Q8N9M5
	P11137	Q5T8A7
	Q96CN9	Q9UBF8
	O43598	Q9Y2J4
	P20827	Q8N5D0
	P55774	Q8TDC3
	Q8WVZ9	Q5JTD0
	Q4LDG9	P49790
	P30044	Q66PJ3
	Q9NY33	Q92545
	Q6P1M3	P35580
	O00391	Q6W2J9
	Q15287	Q07666
	P02675	O75132
	P28482	O76061
	P42704	Q4VC05
	Q9UIV1	Q14839
	Q6P1Q0	Q8IZF2
	Q9NYB0	O75533
	Q8WX93	Q92734
	P41252	Q6P9G4
	O75352	Q8IZT6
	Q7Z406	Q96CV9
	P35858	Q7Z7N9
	Q86SZ2	Q92574
	Q14151	Q9NWZ8
	Q96GQ5	Q9Y2L6
	Q6PCB6	Q9UKX7
	P29400	Q66K74
	P02452	Q86WR7
	P41212	Q6IQ23
	Q96CM8	Q8NEF9
	Q8IZV5	Q15545
	Q53GT1	Q9Y597
	P78536	Q14674
	Q13418	Q10570
	Q8IZH2	Q6ZWJ1
	Q92820	P08651
	Q9Y5X3	Q9H3P2
	O15144	Q9P0L2
	Q13114	Q8TBE0
	Q6PJT7	P49639
	P25089	Q8NEG7
	P56705	Q96HA1
	Q9NWS6	Q9Y3R5
	P61764	P57740
	Q92854	O00193
	Q9NTI5	Q99961
	P55287	O75030
	Q6N043	Q6PJF5
	P35908	P11474
	Q99766	Q92503
	Q8IZF2	Q8WVM7
	Q96PD5	Q92560
	P01920	O94763
	Q9H7D7	Q8TDM6
	Q52LD8	O15551
	Q6ZUT6	P0CAP2
	P49767	Q8TAG9
	Q12873	Q9C0C9
	Q7LBR1	O75400
	Q99593	A8CG34
	Q9UIA9	Q86V81
	P55268	Q8NBS3
	Q92552	O95382
	Q92889	P38398
	Q14161	A0JNW5
	Q9UQL6	Q9UKT5
	B0I1T2	Q8NB14
	O43508	P23443
	A5YKK6	Q8TEK3
	P36021	Q9C0C4
	P28838	Q13950
	Q7Z3B4	Q96EV8
	Q9NPY3	P21399
	Q9NRA2	P55211
	P10909	Q96AG3
	P05155	Q9Y6R4
	Q7Z4L5	Q99676
	Q6UXI9	O95674
	Q9H6U6	Q8IYJ3
	Q6P9B9	Q6P1M3
	Q9UBS8	Q9NW64
	P20591	Q99567
	Q9Y2S2	Q8N3F8
	P26640	Q6KB66
	Q96CG8	Q96AQ6
	Q5VT25	Q5HYI7
	Q16658	Q9NP61
	Q8ND04	Q8IWE2
	Q8TCG2	O43852
	P24462	Q9ULL8
	P62841	Q9NTX7
	Q9BRJ2	Q9BRH9
	O14498	Q15735
	O94806	O75534
	Q9NQ25	Q9HBM0
	O43301	Q8TD19
	P14625	Q15269
	P04275	Q12979
	Q9NZJ4	Q8N1F7
	Q92551	Q86VP3
	Q04726	P54105
	Q96RL7	O14827
	Q66GS9	Q8IX01
	Q9P2I0	O60884
	Q9Y5U2	P13994
	Q9BZD6	Q12778
	O43314	O43639
	Q5T4B2	Q6UB98
	Q9C0B1	Q9BWG6
	O60547	Q86XL3
	P27694	Q8TE76
	P16284	Q9NQT8
	Q9Y6N9	Q96K76
	Q13075	Q5SSJ5
	Q9H9A5	Q5T4F4
	Q9Y485	Q8WVM8
	Q8TEQ0	P81408
	Q8IVB4	Q9UBU6
	Q8WUK0	Q13442
	O15254	Q9UPR3
	O15229	Q8WYB5
	Q9NUQ6	O43240
	P15822	Q9P289
	Q08431	P61163
	Q99613	O75665
	Q86UT6	P10244
	P26038	Q9UJU6
	Q01970	Q15393
	P51692	Q53ET0
	O75888	A1L170
	Q96B45	Q9BVC5
	Q9H902	Q5TC82
	Q96RT7	Q96N77
	Q9C000	Q12789
	Q9UBQ6	Q8IZH2
	Q9NZM4	P25445
	Q68BL8	Q9BWE0
	Q99459	Q96A73
	Q96SM3	Q13114
	P14866	Q15572
	Q92619	Q9GZR1
	Q8NEZ4	Q6ZT12
	Q7Z3U7	A6NIX2
	Q9BQS7	Q9UID3
	P50148	P15336
	Q9NYF8	Q9UPU7
	P04217	Q5T1V6
	Q6VY07	Q96H86
	Q8NDA2	Q96EB6
	Q12996	Q96AY4
	O75995	Q12893
	Q14643	Q9UKL3
	Q9NYL9	Q9BPX3
	Q7L5Y1	P29374
	Q9H694	Q9NZ72
	Q9HCK4	Q6ZN18
	P05546	P35219
	P49913	Q9NYA4
	Q96T23	P08473
	Q9Y4D8	Q9Y4E8
	P16452	Q9Y426
	Q9UKZ9	P51114
	Q14571	Q96SN7
	Q86XR7	A8K5M9
	Q76FK4	Q641Q2
	Q13617	Q9NZ56
	Q8N556	Q96P47
	Q5VU43	Q04721
	Q9NSY1	Q5HYW2
	P49585	Q02446
	Q8IYB7	Q96RT1
	Q15020	Q6NSI8
	Q6SZW1	P28715
	Q86UX7	Q14011
	O00189	Q68D20
	Q8TAF3	Q9Y653
	Q6NUQ1	Q9Y490
	P26927	Q99504
	P00451	Q04323
	Q96NB1	P55769
	Q15052	O14730
	B7ZAQ6;P0CG08	O76094
	Q02218	Q8IZU2
	Q9BZZ2	P12814
	Q13393	Q08334
	Q96QT4	Q9P107
	Q5T5P2	P43487
	Q7L1V2	Q07866
	Q13231	Q15723
	Q9UPZ6	Q9P2P5
	Q16832	P37802
	Q8N0V4	Q96RL1
	P53355	Q1MSJ5
	O15455	Q5PRF9
	P15907	Q96FT9
	P09622	Q86XN7
	Q14202	Q96QF0
	Q8NES3	Q8NFU5
	P51116	Q92805
	P51991	Q969K7
	O75563	Q9BZ29
	Q93033	O75955
	Q6IC98	Q08174
	Q8TB72	Q16512
	Q9H8P0	P50548
	Q9Y6F6	A7E2V4
	Q9H2I8	P16471
	Q9UPQ0	A8MVW0
	O60306	Q5T0Z8
	Q8TEA1	Q92896
	O14492	Q92794
	Q12893	Q96JH8
	Q9HD26	Q02156
	Q86WN1	P14618
	P45984	O75970
	Q86TW2	Q9Y4B5
	P61201	P52565
	Q9Y673	Q86YR5
	Q9UJ41	Q12874
	Q9NVI7	P17936
	Q92797	P11387
	O60609	P33240
	O95759	Q6PCB8
	P51790	O94913
	Q13443	Q5SY16
	P13760	A5PLL1
	P20592	Q9NR30
	O95140	P13667
	Q7L099	Q9Y678
	B2RTY4	Q53GA4
	Q15650	Q9NYZ1
	Q6P1K8	Q96KG9
	Q8WWA0	O95248
	Q13724	O75379
	Q7Z7M0	Q9HB58
	O95563	O60437
	A6NC98	Q6P4Q7
	Q96C92	Q96RS0
	Q96HY7	Q13426
	P35241	Q96PU8
	Q14526	P05060
	Q9UQE7	Q13905
	Q969F9	Q12906
	Q9NZV5	P51608
	Q13239	O43312
	Q9H6W3	Q9P2I0
	Q9NRN7	Q13501
	Q9H9T3	P04083
	Q8IYE1	Q2LD37
	Q96RT8	Q70J99
	P25090	Q9P031
	P49768	P04080
	Q9UK55	O95238
	Q96N67	Q5XKK7
	Q08174	Q96RU3
	Q8WUJ3	Q8IXT5
	Q9BV73	Q9HB75
	Q6ZSZ5	Q7Z3K6
	Q13884	Q5F1R6
	Q86V48	Q2NL68
	Q8NEZ5	P20393
	A6NHC0	Q5SWA1
	Q8TBA6	P49454
	Q92622	Q9BWT3
	Q8WZ42	P29692
	Q96AY4	Q8N612
	Q16527	Q9H093
	A1A5D9	Q9P013
	P09471	P42566
	Q96CC6	Q01433
	Q7Z494	P50402
	O15217	Q14790
	P40937	Q96FC7
	Q8WZ73	Q13315
	Q6UX72	Q9BTA9
	P40926	Q14161
	P05771	P54278
	Q14185	Q8NCD3
	P36897	Q9UDY2
	P02776	Q9NRZ9
	Q7L7X3	Q15653
	Q16342	O60502
	Q92539	Q9BR39
	P0C0L4	Q9NQ94
	Q96F46	O60245
	Q13308	Q15018
	O75150	P46940
	Q9NZC7	Q7Z3T8
	P11216	P54577
	Q969X6	Q9HCS4
	P20039	P17029
	O94874	Q8NC44
	Q13873	Q9NZT2
	Q8N8E3	Q8N490
	Q8N1Q1	Q9BZC7
	Q96CW5	O43379
	O60266	Q6PID6
	Q9H9B1	Q96CP2
	Q9NYV6	Q7L311
	Q5T1M5	Q86UZ6
	P54821	O94880
	O14638	Q9H7P6
	Q96FH0	Q9BRR0
	Q8WVV9	Q9NRE2
	Q8TEW8	O94972
	Q15113	Q5BJF6
	P0CAP1	O00559
	P19474	Q5TGI0
	A0AVF1	P33527
	P43121	Q9UBW7
	Q08334	Q9H5V8
	Q15172	Q99638
	Q6AI12	Q9UKS7
	O14544	Q92796
	Q9H5I5	Q96FG2
	P12821	Q7Z7L1
	P01033	Q8WXE0
	Q9UL15	O94915
	P05160	Q9NRR5
	Q9BUL8	Q8WXI2
	O95278	P42224
	P07355	Q86WG5
	Q07912	Q86UR5
	Q9H257	Q86SJ2
	Q92616	Q96F63
	Q9BRQ8	Q9UNZ2
	O14523	Q06265
	Q96JA1	Q9NW68
	Q6UX53	Q9P2B4
	Q9H7Z6	Q92733
	Q9NVE5	P55081
	Q99460	Q15019
	Q9UM11	O00567
	P09110	O95218
	Q8NBJ5	Q8IVP5
	C4AMC7;Q6VEQ5	O95391
	Q96N21	Q13523
	Q02809	O95677
	Q6UVK1	Q5TD94
	Q9Y5S2	Q5M775
	Q8TE57	Q5HYC2
	P51532	Q9ULD4
	Q8TF68	Q96K21
	P04156	Q8TB03
	Q13228	O15172
	Q86V21	Q3KR37
	P35240	Q12767
	P16591	Q9UJC3
	Q86TB9	Q8IWX8
	O60234	O60927
	Q8WUF5	Q07002
	Q5T5U3	Q9UPW0
	Q9Y6Y0	Q9ULD6
	Q9Y279	Q9UKJ3
	Q9NX46	O43295
	P40197	C9J798;O43374
	Q92851	Q5H9R7
	P17213	Q9H7M9
	Q9Y2J8	O94864
	P23946	Q9BSJ8
	P22748	Q8WVB6
	Q9NNW7	O95159
	Q8N465	Q9BUH6
	P30486	Q96FH0
	Q9NTJ4	P49792
	Q9ULE3	Q9UN79
	Q15833	O76021
	P15884	Q9UF56
	Q14997	Q9C004
	O75380	Q92692
	Q8IY37	Q9GZM8
	Q86TJ2	Q96JG9
	Q96K12	Q9H7D0
	P56181	P49840
	Q96GD3	Q9UBQ5
	P30040	Q99447
	Q05209	Q9UNH5
	A2AJT9	Q6PL18
	Q9NZ08	P40763
	Q13151	O75143
	P14317	Q99081
	Q9UPV0	Q96CX2
	P80365	P52943
	Q66LE6	Q08211
	Q9NRW3	Q03701
	O14672	O94929
	Q96CM3	O95613
	Q08397	P23588
	Q9HCM1	Q6ZMZ3
	P53396	Q32M88
	Q9H777	Q14BN4
	O43567	Q5T7B8
	O43516	Q14207
	P30837	Q8TEV9
	Q8TD19	Q9H869
	P83111	Q8N7R7
	Q8IVL6	A1L390
	Q8TCJ2	Q9Y3T9
	P08621	P17676
	Q641Q2	Q9BRG2
	O15020	Q9BXK5
	Q969R5	P14859
	P08567	Q2M2I8
	Q9NZC2	Q12873
	Q7Z6J0	Q2KHR3
	Q9H1J7	Q96TC7
	Q9P013	Q6S5L8
	Q9P2G1	Q9C086
	O94973	Q8IZW8
	O75376	Q9UPY3
	Q86VP6	Q9NS15
	Q9H7D0	Q7Z309
	O15467	Q9BV44
	Q92793	Q3T8J9
	O00442	Q9UN76
	Q9UGL1	Q9NQV8
	P27708	Q13601
	Q86UR1	O15068
	Q15154	O15042
	P78524	P50549
	P09543	Q8N6H7
	Q9UKU7	Q09161
	Q9BUM1	Q06330
	Q96I99	Q2M389
	Q9UBL6	Q9UIS9
	Q9BS26	Q14204
	Q9NRJ7	O75607
	Q92614	P51946
	P17813	Q9Y2U5
	P30041	Q9Y4D2
	Q9NP72	Q8IVT5
	Q9H269	A8MQ27
	Q96EP0	P63313
	P21283	Q92610
	Q8IY17	Q8N4X5
	Q6PJW8	Q9P2C4
	Q9UBQ0	Q6ZUM4
	Q14314	Q9HCC9
	P78417	Q6P1N0
	P17980	Q9HC52
	Q99536	Q99741
	Q5XXA6	Q9BWF3
	P07384	Q9Y4I1
	P36776	Q17RY0
	Q68CZ2	Q9Y6A5
	O95983	O15018
	Q9NUV9	O75427
	Q13200	Q96TA1
	Q01658	Q13625
	Q6UX04	Q9Y2D5
	Q13033	Q9HCM7
	Q08AM6	P63261
	P02511	Q9UKA4
	P29218	Q58EX2
	Q16775	Q9NTJ3
	Q12906	O15027
	Q9NRR5	Q8IVH2
	Q92504	Q96RV3
	P11310	Q9UPQ0
	P01871	P23246
	P32942	Q14678
	P48059	Q9Y6U3
	P48735	Q9BWU0
	Q9BZK7	Q8NHM5
	P62917	Q4KMQ1
	Q5JRX3	Q99615
	Q12905	P05023
	P50990	Q29RF7
	P53990	Q8TF61
	Q96JB5	Q5T2D3
	P21810	Q9HCK8
	Q9Y371	Q9Y261
	P49902	Q86UA6
	Q9BSQ5	Q7Z3C6
	Q96PK6	Q8N6T3
	P57740	O75044
	P52435	Q9NXG2
	Q96P11	Q96FW1
	P29353	Q9Y5W9
	O95149	A0JLT2
	Q9Y490	O00712
	Q96QK1	Q8ND30
	Q16585	Q13574
	Q96T37	Q8WUI4
	P15531	O00327
	Q9H6A0	Q6ZUJ8
	Q6UXT9	Q9NYB9
	Q8IW35	Q9HCI5
	P30876	Q9P2N2
	P32189	Q9Y608
	Q16881	P52272
	P00813	P86452
	Q96GS6	Q2KJY2
	P19447	Q7Z6L1
	Q9H2D6	Q9H7Z6
	P60891	Q7L0J3
	Q9Y4A5	Q99576
	Q9Y512	Q9Y5X1
	Q9Y4F1	Q14690
	O75874	Q01850
	Q9Y496	P35579
	P12259	Q9NY27
	Q86U44	Q13671
	Q9HB90	Q969K3
	Q6JBY9	O00221
	P47756	O95067
	Q8NCA5	O95785
	Q9UBI9	Q99598
	Q9H0S4	Q9UET6
	Q9BZ29	Q92738
	P11908	Q92619
	Q9NZQ3	O60658
	Q7KZ85	Q96BY7
	Q86V81	P13807
	O15067	O00255
	Q9NPQ8	Q04725
	Q96SQ9	Q8WVD3
	Q9Y4I1	Q8ND24
	O43847	P08069
	Q9UJF2	Q15633
	Q99572	Q14320
	Q9NZN4	Q16576
	O15235	Q8N8K9
	Q13162	Q7Z7G8
	P14415	Q8WYP5
	Q9C037	Q9H9L4
	P41221	Q96HR3
	Q9HCG8	Q9ULL5
	Q9ULV4	Q9NRJ4
	P08708	Q96JA1
	Q7Z5Y6	Q9Y5W7
	Q9BTZ2	Q6T4R5
	Q9H8H2	Q99496
	Q15008	Q06124
	P43034	Q5JV73
	O95352	Q01196
	P49756	P78549
	Q7Z4I7	Q02790
	Q9H9Y2	P0C1Z6
	P78563	Q8N4S0
	Q9H3S7	P25490
	Q9UL03	Q92547
	Q8WUA4	Q9BRV8
	Q8IWX8	Q9H9E3
	Q3KQU3	P20340
	Q70E73	Q9H4Z3
	Q9BZQ8	Q92598
	O75381	P35250
	Q9NZD2	Q68EM7
	Q5SVS4	Q96CP6
	Q9UPM8	P05408
	Q8NFX7	Q9P0W5
	Q6ZS17	Q16799
	P58215	O95183
	Q99798	Q86VQ1
	Q14152	Q8TCJ2
	Q6ZU65	P59768
	Q2TAY7	Q8IXQ3
	Q6PCB7	Q99759
	P04040	Q8WUA7
	P08311	Q684P5
	Q96IK1	Q86U42
	Q13976	P55010
	O15169	Q8N3U4
	Q4G0J3	P57086
	Q9H334	Q6SZW1
	Q96JC1	Q86WP2
	Q6T4R5	A8MYP8
	P33240	Q07617
	Q8NEZ3	Q96D46
	Q9BYK8	P46060
	Q8WYA0	P51178
	P51689	Q5BKY9
	Q96TA2	Q9ULF5
	O14910	A8MYZ6
	Q8WUB8	Q16825
	P49916	Q9H7L9
	Q13094	Q9NYF5
	Q8N5F7	Q8WXD9
	Q9P107	Q14669
	P36956	P08235
	Q15717	Q15833
	Q6N075	Q9UPQ9
	P78332	Q99986
	Q9NXW2	Q13105
	Q8WUP2	A8MU93
	Q9HA90	Q9H4L4
	P01857	O95793
	O00299	Q7Z7L9
	O60683	Q9Y5Y0
	O00623	O75128
	Q8TEZ7	O94812
	Q6AI08	Q16625
	Q9H3K2	Q96BK5
	Q9Y5Y5	P49915
	P13598	Q9ULB5
	Q9P2E9	Q9NW97
	Q9NUU7	Q9H939
	Q14156	P16383
	Q99569	Q5TGY3
	P01130	P18858
	Q92878	P10276
	O60563	Q5JSL3
	O60271	Q5VYV7
	Q9Y6X8	Q92621
	Q9H5V8	Q9Y3R0
	Q9BRK3	Q8NDH6
	O95832	Q8TF30
	Q14192	Q9Y5Y5
	P06400	Q9UPN9
	Q8N423	Q12965
	P48163	Q3V6T2
	Q9UG63	Q8NB49
	P22794	Q3YBR2
	O60749	Q3KP66
	Q63HN8	Q92995
	Q9Y3R5	Q9BYB0
	Q9UI12	Q7Z6J0
	Q99497	P37837
[truncated: 10,346 more rows]

## Sheet: Figure 3b
Figure 3b
	Library	total phosphopeptides	class 1 phosphopeptides
	DDA Lib	100144
	Hybrid Lib	159524	121407

## Sheet: Figure 3c
Figure 3c
	Amino acid	Phosphosite
	pSer	63830
	pThr	18794
	pTyr	5483

[truncated: 42 more sheets: Figure 3d, Figure 3e, Figure 3f, Figure 4a, Figure 4b, Figure 4c, Figure 4d, Figure 4e, Figure 4f, Figure 4g, Figure 5a, Figure 5b, Figure 5c, Figure 5d, Figure 5e, Figure 5f, Figure 5h, Figure 6a, Figure 6d, Figure S1a …]
